# Supplementary material for: Targeting of NAT10 enhances healthspan in a mouse model of human accelerated aging syndrome
Source: Nat Commun. 2018 Apr 27;9:1700. doi: 10.1038/s41467-018-03770-3 (PMC5923383; doi:10.1038/s41467-018-03770-3)
Supplement: Supplementary file 7 — Supplementary Data 1 [file 41467_2018_3770_MOESM7_ESM.xls]

## Sheet: continuous_data_results_Nat10
Column1	X	Method	Dependent.variable	Batch.included	Residual.variances.homogeneity	Genotype.contribution	Genotype.estimate	Genotype.standard.error	Genotype.p.Val	Genotype.percentage.change	Sex.estimate	Sex.standard.error	Sex.p.val	Weight.estimate	Weight.standard.error	Weight.p.val	Gp1.genotype	Gp1.Residuals.normality.test	Gp2.genotype	Gp2.Residuals.normality.test	Blups.test	Rotated.residuals.normality.test	Intercept.estimate	Intercept.standard.error	Interaction.included	Interaction.p.val	Sex.FvKO.estimate	Sex.FvKO.standard.error	Sex.FvKO.p.val	Sex.MvKO.estimate	Sex.MvKO.standard.error	Sex.MvKO.p.val	Classification.tag	Transformation	Additional.information	X.1	X.2	X.3	p_adjusted	callSummary	HeatMap
121	PS_output	Mixed Model framework, linear mixed-effects model, equation withoutWeight	Klrg1.Mature.Nk.Cell.Number	TRUE	TRUE	2.89e-05	NA	NA	NA	Female: 9.2%, Male: 64.01%	1.2136	1.54062	0.431151	NA	NA	NA	+/+	9.99e-09	Nat10/+	0.73301	0.0107111	3.68e-08	67.7344	1.55323	TRUE	0.00157021	6.3568	9.44715	0.501271	44.2512	9.50873	3.98e-06	If phenotype is significant - males only	lambda=NA, scaleShift=NA, transformed=FALSE, code=0	{"+/+_Female":359,"+/+_Male":357,"Nat10/+_Female":7,"Nat10/+_Male":7,"variability":0.149,"Formula":"Klrg1.Mature.Nk.Cell.Number ~ Sex + Genotype:Sex"}	Nat10/+	Klrg1.Mature.Nk.Cell.Number	Continuous	0.00225358	significant	1
125	PS_output	Mixed Model framework, linear mixed-effects model, equation withoutWeight	Nk.Cell.Number	TRUE	TRUE	3.61e-05	NA	NA	NA	Female: 7.99%, Male: 57.6%	32.7129	2.77339	3.32e-29	NA	NA	NA	+/+	4.6e-07	Nat10/+	0.774229	0.021984	1.65e-05	118.448	2.75061	TRUE	0.00182064	10.909	16.978	0.520752	78.6059	17.0791	5.03e-06	If phenotype is significant - males only	lambda=NA, scaleShift=NA, transformed=FALSE, code=0	{"+/+_Female":359,"+/+_Male":357,"Nat10/+_Female":7,"Nat10/+_Male":7,"variability":0.238,"Formula":"Nk.Cell.Number ~ Sex + Genotype:Sex"}	Nat10/+	Nk.Cell.Number	Continuous	0.00225358	significant	1
113	PS_output	Mixed Model framework, linear mixed-effects model, equation withoutWeight	Neutrophil.Number	TRUE	TRUE	0.000775661	NA	NA	NA	Female: -31.85%, Male: 162.21%	488.01	70.5997	1.16e-11	NA	NA	NA	+/+	7.37e-10	Nat10/+	0.0213852	1.78e-07	7.37e-10	622.042	59.9423	TRUE	0.00119087	-280.875	392.674	0.474692	1430.59	393.624	0.000301012	If phenotype is significant - males only	lambda=NA, scaleShift=NA, transformed=FALSE, code=0	{"+/+_Female":359,"+/+_Male":357,"Nat10/+_Female":7,"Nat10/+_Male":7,"variability":0.66,"Formula":"Neutrophil.Number ~ Sex + Genotype:Sex"}	Nat10/+	Neutrophil.Number	Continuous	0.0323192	significant	1
4	PS_output	Mixed Model framework, linear mixed-effects model, equation withoutWeight	Week4	TRUE	TRUE	0.00288416	-1.89028	0.633749	0.00298371	Female: -11.66%, Male: -11.66%	2.28414	0.13346	5.64e-53	NA	NA	NA	+/+	0.00127056	Nat10/+	0.149659	0.665231	0.00167543	15.0982	0.133372	FALSE	0.8106	NA	NA	NA	NA	NA	NA	If phenotype is significant - both sexes equally	lambda=NA, scaleShift=NA, transformed=FALSE, code=0	{"+/+_Female":359,"+/+_Male":357,"Nat10/+_Female":7,"Nat10/+_Male":7,"variability":0.149,"Formula":"Week4 ~ Genotype + Sex"}	Nat10/+	Week4	Continuous	0.0600867	not significant	0
98	PS_output	Mixed Model framework, linear mixed-effects model, equation withoutWeight	Mchc	TRUE	FALSE	0.00272566	NA	NA	NA	Female: 3.89%, Male: 1.74%	-1.87128	0.0460367	3.42e-182	NA	NA	NA	+/+	0.209916	Nat10/+	0.856701	0.0437179	0.200556	36.041	0.100914	TRUE	0.00347108	1.36531	0.459029	0.00304292	0.610814	0.461986	0.186575	If phenotype is significant - females only	lambda=NA, scaleShift=NA, transformed=FALSE, code=0	{"+/+_Female":358,"+/+_Male":357,"Nat10/+_Female":7,"Nat10/+_Male":7,"variability":0.543,"Formula":"Mchc ~ Sex + Genotype:Sex"}	Nat10/+	Mchc	Continuous	0.0600867	not significant	0
133	PS_output	Mixed Model framework, linear mixed-effects model, equation withoutWeight	Neutrophil.Percentage	TRUE	TRUE	0.00213562	NA	NA	NA	Female: -21.45%, Male: 74.43%	2.41194	0.455886	1.68e-07	NA	NA	NA	+/+	7.37e-10	Nat10/+	0.0520694	0.000123867	7.37e-10	10.2206	0.411086	TRUE	0.00147898	-2.46583	2.62828	0.348501	8.55629	2.63821	0.00124344	If phenotype is significant - males only	lambda=NA, scaleShift=NA, transformed=FALSE, code=0	{"+/+_Female":359,"+/+_Male":357,"Nat10/+_Female":7,"Nat10/+_Male":7,"variability":0.432,"Formula":"Neutrophil.Percentage ~ Sex + Genotype:Sex"}	Nat10/+	Neutrophil.Percentage	Continuous	0.0600867	not significant	0
106	PS_output	Mixed Model framework, linear mixed-effects model, equation withoutWeight	AUC	TRUE	FALSE	0.00396721	-123.795	40.6503	0.0024164	Female: -13.96%, Male: -13.96%	423.815	14.0836	5.7e-126	NA	NA	NA	+/+	0.00544381	Nat10/+	0.659401	0.674323	0.000980538	677.39	12.4084	FALSE	0.174237	NA	NA	NA	NA	NA	NA	If phenotype is significant - both sexes equally	lambda=NA, scaleShift=NA, transformed=FALSE, code=0	{"+/+_Female":359,"+/+_Male":356,"Nat10/+_Female":7,"Nat10/+_Male":7,"variability":0.776,"Formula":"AUC ~ Genotype + Sex"}	Nat10/+	AUC	Continuous	0.0684991	not significant	0
148	PS_output	Mixed Model framework, linear mixed-effects model, equation withoutWeight	Cd8.Alpha.Beta.T.Cell.Percentage	TRUE	TRUE	0.00438394	NA	NA	NA	Female: 17.43%, Male: -10.55%	-2.57176	0.0935311	1.22e-110	NA	NA	NA	+/+	8.2e-09	Nat10/+	0.922896	0.217723	2.57e-08	9.74355	0.0928538	TRUE	0.00120951	1.47741	0.572925	0.0101383	-0.893817	0.576351	0.121437	If phenotype is significant - females only	lambda=NA, scaleShift=NA, transformed=FALSE, code=0	{"+/+_Female":359,"+/+_Male":357,"Nat10/+_Female":7,"Nat10/+_Male":7,"variability":0.477,"Formula":"Cd8.Alpha.Beta.T.Cell.Percentage ~ Sex + Genotype:Sex"}	Nat10/+	Cd8.Alpha.Beta.T.Cell.Percentage	Continuous	0.0684991	not significant	0
31	PS_output	Mixed Model framework, linear mixed-effects model, equation withoutWeight	K	TRUE	FALSE	0.00696611	NA	NA	NA	Female: -9.12%, Male: -2.33%	0.278513	0.0263056	2.86e-24	NA	NA	NA	+/+	5.45e-08	Nat10/+	0.713379	0.76254	8.95e-08	3.85584	0.0249232	TRUE	0.0365661	-0.363164	0.112223	0.00127342	-0.092576	0.113522	0.415093	If phenotype is significant - females only	lambda=NA, scaleShift=NA, transformed=FALSE, code=0	{"+/+_Female":358,"+/+_Male":355,"Nat10/+_Female":7,"Nat10/+_Male":7,"variability":0.036,"Formula":"K ~ Sex + Genotype:Sex"}	Nat10/+	K	Continuous	0.0870764	not significant	0
134	PS_output	Mixed Model framework, linear mixed-effects model, equation withoutWeight	Ly6c.Neg.Monocyte.Percentage	TRUE	TRUE	0.00691913	NA	NA	NA	Female: 14.46%, Male: -20.45%	-0.181178	0.469449	0.699671	NA	NA	NA	+/+	9.26e-10	Nat10/+	0.972755	0.447127	7.37e-10	33.6393	0.48665	TRUE	0.00164045	4.84006	2.95141	0.101515	-6.84779	2.97278	0.0215709	If phenotype is significant - males only	lambda=NA, scaleShift=NA, transformed=FALSE, code=0	{"+/+_Female":359,"+/+_Male":357,"Nat10/+_Female":7,"Nat10/+_Male":7,"variability":0.322,"Formula":"Ly6c.Neg.Monocyte.Percentage ~ Sex + Genotype:Sex"}	Nat10/+	Ly6c.Neg.Monocyte.Percentage	Continuous	0.0870764	not significant	0
63	PS_output	Mixed Model framework, linear mixed-effects model, equation withoutWeight	Lean.Mass	TRUE	TRUE	0.0083925	-1.3761	0.521443	0.00851292	Female: -6.41%, Male: -6.41%	3.69116	0.104538	1.45e-153	NA	NA	NA	+/+	0.396899	Nat10/+	0.0309365	0.348498	0.154161	19.7241	0.121094	FALSE	0.213988	NA	NA	NA	NA	NA	NA	If phenotype is significant - both sexes equally	lambda=NA, scaleShift=NA, transformed=FALSE, code=0	{"+/+_Female":354,"+/+_Male":352,"Nat10/+_Female":7,"Nat10/+_Male":7,"variability":0.692,"Formula":"Lean.Mass ~ Genotype + Sex"}	Nat10/+	Lean.Mass	Continuous	0.0953693	not significant	0
2	PS_output	Mixed Model framework, linear mixed-effects model, equation withoutWeight	Week13	TRUE	TRUE	0.0111123	-2.07054	0.814691	0.0113179	Female: -7.5%, Male: -7.5%	5.91172	0.20458	1.82e-111	NA	NA	NA	+/+	6.05e-06	Nat10/+	0.796546	0.503986	3.69e-05	24.7104	0.170651	FALSE	0.830534	NA	NA	NA	NA	NA	NA	If phenotype is significant - both sexes equally	lambda=NA, scaleShift=NA, transformed=FALSE, code=0	{"+/+_Female":359,"+/+_Male":357,"Nat10/+_Female":7,"Nat10/+_Male":7,"variability":0.236,"Formula":"Week13 ~ Genotype + Sex"}	Nat10/+	Week13	Continuous	0.100697	not significant	0
3	PS_output	Mixed Model framework, linear mixed-effects model, equation withoutWeight	Week9	TRUE	TRUE	0.0113508	-1.44497	0.570602	0.0116092	Female: -6.05%, Male: -6.05%	5.22624	0.137261	1.13e-155	NA	NA	NA	+/+	3.84e-05	Nat10/+	0.342544	0.190587	8.19e-05	21.3401	0.119657	FALSE	0.985651	NA	NA	NA	NA	NA	NA	If phenotype is significant - both sexes equally	lambda=NA, scaleShift=NA, transformed=FALSE, code=0	{"+/+_Female":359,"+/+_Male":357,"Nat10/+_Female":7,"Nat10/+_Male":7,"variability":0.178,"Formula":"Week9 ~ Genotype + Sex"}	Nat10/+	Week9	Continuous	0.100697	not significant	0
96	PS_output	Mixed Model framework, linear mixed-effects model, equation withoutWeight	Mpv	TRUE	FALSE	0.0153059	NA	NA	NA	Female: -2.36%, Male: 0.4%	-0.0381833	0.0096542	8.47e-05	NA	NA	NA	+/+	7.37e-10	Nat10/+	0.547889	0.712228	7.37e-10	4.97584	0.00940283	TRUE	0.00219865	-0.117253	0.0408983	0.00427619	0.0199824	0.041419	0.629649	If phenotype is significant - females only	lambda=NA, scaleShift=NA, transformed=FALSE, code=0	{"+/+_Female":358,"+/+_Male":357,"Nat10/+_Female":7,"Nat10/+_Male":7,"variability":0.1,"Formula":"Mpv ~ Sex + Genotype:Sex"}	Nat10/+	Mpv	Continuous	0.100697	not significant	0
120	PS_output	Mixed Model framework, linear mixed-effects model, equation withoutWeight	Cd4.Klrg1.Alpha.Beta.T.Cell.Number	TRUE	TRUE	0.0149932	NA	NA	NA	Female: -28.79%, Male: 50.89%	-0.706309	0.294807	0.0168715	NA	NA	NA	+/+	7.37e-10	Nat10/+	0.00417696	0.00579128	7.37e-10	8.67852	0.335739	TRUE	0.00466929	-2.43528	1.9663	0.215985	4.30391	1.98482	0.0304987	If phenotype is significant - males only	lambda=NA, scaleShift=NA, transformed=FALSE, code=0	{"+/+_Female":359,"+/+_Male":357,"Nat10/+_Female":7,"Nat10/+_Male":7,"variability":0.036,"Formula":"Cd4.Klrg1.Alpha.Beta.T.Cell.Number ~ Sex + Genotype:Sex"}	Nat10/+	Cd4.Klrg1.Alpha.Beta.T.Cell.Number	Continuous	0.100697	not significant	0
123	PS_output	Mixed Model framework, linear mixed-effects model, equation withoutWeight	Cd4.Cd44.Cd62l.Alpha.Beta.Number	TRUE	TRUE	0.0148935	NA	NA	NA	Female: -8.99%, Male: 37.16%	0.256296	1.34559	0.849	NA	NA	NA	+/+	7.37e-10	Nat10/+	0.125452	0.410756	3.32e-09	64.2213	1.78764	TRUE	0.00739269	-5.9136	9.99029	0.554104	24.4455	10.111	0.015897	If phenotype is significant - males only	lambda=NA, scaleShift=NA, transformed=FALSE, code=0	{"+/+_Female":359,"+/+_Male":357,"Nat10/+_Female":7,"Nat10/+_Male":7,"variability":0.142,"Formula":"Cd4.Cd44.Cd62l.Alpha.Beta.Number ~ Sex + Genotype:Sex"}	Nat10/+	Cd4.Cd44.Cd62l.Alpha.Beta.Number	Continuous	0.100697	not significant	0
135	PS_output	Mixed Model framework, linear mixed-effects model, equation withoutWeight	Ly6c.Pos.Monocyte.Percentage	TRUE	TRUE	0.0113409	NA	NA	NA	Female: -8.81%, Male: 11.27%	-0.85083	0.494776	0.0859842	NA	NA	NA	+/+	7.37e-10	Nat10/+	0.880398	0.00584365	7.37e-10	58.5275	0.502349	TRUE	0.00265059	-5.12713	3.06975	0.0953667	6.56042	3.0904	0.0341511	If phenotype is significant - males only	lambda=NA, scaleShift=NA, transformed=FALSE, code=0	{"+/+_Female":359,"+/+_Male":357,"Nat10/+_Female":7,"Nat10/+_Male":7,"variability":0.336,"Formula":"Ly6c.Pos.Monocyte.Percentage ~ Sex + Genotype:Sex"}	Nat10/+	Ly6c.Pos.Monocyte.Percentage	Continuous	0.100697	not significant	0
150	PS_output	Mixed Model framework, linear mixed-effects model, equation withoutWeight	Alpha.Beta.T.Cell.Percentage	TRUE	TRUE	0.0146203	NA	NA	NA	Female: 13.54%, Male: -11.35%	-6.56748	0.225786	2.33e-119	NA	NA	NA	+/+	3.31e-09	Nat10/+	0.713162	0.724986	1.29e-08	23.6242	0.214602	TRUE	0.00370484	2.75562	1.34608	0.041049	-2.31086	1.35265	0.0880457	If phenotype is significant - females only	lambda=NA, scaleShift=NA, transformed=FALSE, code=0	{"+/+_Female":359,"+/+_Male":357,"Nat10/+_Female":7,"Nat10/+_Male":7,"variability":0.263,"Formula":"Alpha.Beta.T.Cell.Percentage ~ Sex + Genotype:Sex"}	Nat10/+	Alpha.Beta.T.Cell.Percentage	Continuous	0.100697	not significant	0
151	PS_output	Mixed Model framework, linear mixed-effects model, equation withoutWeight	Total.T.Cell.Percentage	TRUE	TRUE	0.0150013	NA	NA	NA	Female: 13.03%, Male: -11.13%	-6.8349	0.229938	7.77e-123	NA	NA	NA	+/+	2.31e-09	Nat10/+	0.671716	0.537477	5.83e-09	24.7344	0.219465	TRUE	0.00378437	2.77991	1.37437	0.0435202	-2.37388	1.38123	0.0861558	If phenotype is significant - females only	lambda=NA, scaleShift=NA, transformed=FALSE, code=0	{"+/+_Female":359,"+/+_Male":357,"Nat10/+_Female":7,"Nat10/+_Male":7,"variability":0.262,"Formula":"Total.T.Cell.Percentage ~ Sex + Genotype:Sex"}	Nat10/+	Total.T.Cell.Percentage	Continuous	0.100697	not significant	0
1	PS_output	Mixed Model framework, linear mixed-effects model, equation withoutWeight	Week16	TRUE	TRUE	0.0177158	-2.16649	0.913294	0.0180255	Female: -7.54%, Male: -7.54%	6.13086	0.218512	2.57e-108	NA	NA	NA	+/+	2.66e-05	Nat10/+	0.338005	0.444615	9.74e-05	25.7551	0.190123	FALSE	0.621527	NA	NA	NA	NA	NA	NA	If phenotype is significant - both sexes equally	lambda=NA, scaleShift=NA, transformed=FALSE, code=0	{"+/+_Female":359,"+/+_Male":357,"Nat10/+_Female":7,"Nat10/+_Male":7,"variability":0.248,"Formula":"Week16 ~ Genotype + Sex"}	Nat10/+	Week16	Continuous	0.110724	not significant	0
22	PS_output	Mixed Model framework, linear mixed-effects model, equation withoutWeight	Frct	TRUE	TRUE	0.0206477	NA	NA	NA	Female: 5.12%, Male: -4.38%	-4.99143	0.736095	2.65e-11	NA	NA	NA	+/+	1.18e-07	Nat10/+	0.389924	0.0206914	1.17e-08	205.601	1.39994	TRUE	0.00465059	10.3362	7.24251	0.154006	-8.84218	7.3389	0.228698	If phenotype is significant - can not classify effect	lambda=NA, scaleShift=NA, transformed=FALSE, code=0	{"+/+_Female":358,"+/+_Male":355,"Nat10/+_Female":7,"Nat10/+_Male":7,"variability":0.415,"Formula":"Frct ~ Sex + Genotype:Sex"}	Nat10/+	Frct	Continuous	0.122903	not significant	0
105	PS_output	Mixed Model framework, linear mixed-effects model, equation withoutWeight	Wbc	TRUE	TRUE	0.0244581	NA	NA	NA	Female: -7.92%, Male: 32.8%	1.68984	0.114533	9.4e-43	NA	NA	NA	+/+	3.27e-08	Nat10/+	0.128084	0.152938	3.16e-07	6.07881	0.132335	TRUE	0.011277	-0.554598	0.794773	0.485545	2.29746	0.923359	0.0130878	If phenotype is significant - males only	lambda=NA, scaleShift=NA, transformed=FALSE, code=0	{"+/+_Female":358,"+/+_Male":357,"Nat10/+_Female":7,"Nat10/+_Male":7,"variability":0.59,"Formula":"Wbc ~ Sex + Genotype:Sex"}	Nat10/+	Wbc	Continuous	0.136051	not significant	0
114	PS_output	Mixed Model framework, linear mixed-effects model, equation withoutWeight	Ly6c.Neg.Monocyte.Number	TRUE	FALSE	0.0250333	NA	NA	NA	Female: 4.38%, Male: 71.46%	46.136	3.23042	2.32e-40	NA	NA	NA	+/+	2.13e-06	Nat10/+	0.0394869	0.160537	9.43e-07	106.474	3.83227	TRUE	0.0432806	5.761	33.0068	0.861497	94.0875	33.1131	0.00463485	If phenotype is significant - males only	lambda=NA, scaleShift=NA, transformed=FALSE, code=0	{"+/+_Female":359,"+/+_Male":357,"Nat10/+_Female":7,"Nat10/+_Male":7,"variability":0.29,"Formula":"Ly6c.Neg.Monocyte.Number ~ Sex + Genotype:Sex"}	Nat10/+	Ly6c.Neg.Monocyte.Number	Continuous	0.136051	not significant	0
28	PS_output	Mixed Model framework, linear mixed-effects model, equation withoutWeight	Trigs	TRUE	FALSE	0.0291069	-0.174021	0.0789852	0.031431	Female: -17.43%, Male: -17.43%	0.345319	0.0223138	2.34e-46	NA	NA	NA	+/+	7.37e-10	Nat10/+	0.305126	0.593941	7.37e-10	0.832619	0.0211264	FALSE	0.138602	NA	NA	NA	NA	NA	NA	If phenotype is significant - both sexes equally	lambda=NA, scaleShift=NA, transformed=FALSE, code=0	{"+/+_Female":358,"+/+_Male":355,"Nat10/+_Female":7,"Nat10/+_Male":7,"variability":0.21,"Formula":"Trigs ~ Genotype + Sex"}	Nat10/+	Trigs	Continuous	0.151598	not significant	0
27	PS_output	Mixed Model framework, linear mixed-effects model, equation withoutWeight	Chol	TRUE	TRUE	0.0362828	-0.251941	0.120258	0.0403999	Female: -9.43%, Male: -9.43%	0.592831	0.0257304	9.08e-87	NA	NA	NA	+/+	0.00110961	Nat10/+	0.278844	0.414179	0.000614878	2.38822	0.0246408	FALSE	0.246316	NA	NA	NA	NA	NA	NA	If phenotype is significant - both sexes equally	lambda=NA, scaleShift=NA, transformed=FALSE, code=0	{"+/+_Female":358,"+/+_Male":355,"Nat10/+_Female":7,"Nat10/+_Male":7,"variability":0.268,"Formula":"Chol ~ Genotype + Sex"}	Nat10/+	Chol	Continuous	0.165376	not significant	0
50	PS_output	Mixed Model framework, linear mixed-effects model, equation withoutWeight	Food.Intake.Rate.G	TRUE	TRUE	0.0370442	0.126672	0.0608795	0.0420483	Female: NA, Male: 28.37%	NA	NA	NA	NA	NA	NA	+/+	1.03e-09	Nat10/+	NA	0.296446	8.92e-10	0.444884	0.00967215	FALSE	NA	NA	NA	NA	NA	NA	NA	If phenotype is significant it is for the one sex tested	lambda=NA, scaleShift=NA, transformed=FALSE, code=0	{"+/+_Male":326,"Nat10/+_Male":7,"variability":0.934,"Formula":"Food.Intake.Rate.G ~ Genotype"}	Nat10/+	Food.Intake.Rate.G	Continuous	0.165376	not significant	0
62	PS_output	Mixed Model framework, linear mixed-effects model, equation withoutWeight	Fat.Mass	TRUE	TRUE	0.034691	-1.55172	0.732907	0.0346193	Female: -24.05%, Male: -24.05%	1.91176	0.16807	1.77e-27	NA	NA	NA	+/+	1.09e-05	Nat10/+	0.64972	0.196162	2.36e-05	5.49212	0.154966	FALSE	0.500741	NA	NA	NA	NA	NA	NA	If phenotype is significant - both sexes equally	lambda=NA, scaleShift=NA, transformed=FALSE, code=0	{"+/+_Female":354,"+/+_Male":352,"Nat10/+_Female":7,"Nat10/+_Male":7,"variability":0.669,"Formula":"Fat.Mass ~ Genotype + Sex"}	Nat10/+	Fat.Mass	Continuous	0.165376	not significant	0
149	PS_output	Mixed Model framework, linear mixed-effects model, equation withoutWeight	Cd4.Alpha.Beta.T.Cell.Percentage	TRUE	TRUE	0.0338936	NA	NA	NA	Female: 11.73%, Male: -12.33%	-3.88588	0.138066	3.34e-114	NA	NA	NA	+/+	1.93e-08	Nat10/+	0.895745	0.768914	6.37e-08	13.4731	0.13122	TRUE	0.00930799	1.35279	0.823082	0.100753	-1.42138	0.827101	0.0861857	If phenotype is significant - can not classify effect	lambda=NA, scaleShift=NA, transformed=FALSE, code=0	{"+/+_Female":359,"+/+_Male":357,"Nat10/+_Female":7,"Nat10/+_Male":7,"variability":0.325,"Formula":"Cd4.Alpha.Beta.T.Cell.Percentage ~ Sex + Genotype:Sex"}	Nat10/+	Cd4.Alpha.Beta.T.Cell.Percentage	Continuous	0.165376	not significant	0
101	PS_output	Mixed Model framework, linear mixed-effects model, equation withoutWeight	Plt	TRUE	FALSE	0.0393402	NA	NA	NA	Female: -9.01%, Male: 0.36%	225.471	10.4125	4.75e-79	NA	NA	NA	+/+	7.37e-10	Nat10/+	0.271418	0.320811	7.37e-10	1106.78	10.2725	TRUE	0.0182299	-109.941	44.7414	0.0142554	4.4171	45.3184	0.922384	If phenotype is significant - females only	lambda=NA, scaleShift=NA, transformed=FALSE, code=0	{"+/+_Female":358,"+/+_Male":357,"Nat10/+_Female":7,"Nat10/+_Male":7,"variability":0.605,"Formula":"Plt ~ Sex + Genotype:Sex"}	Nat10/+	Plt	Continuous	0.16957	not significant	0
110	PS_output	Mixed Model framework, linear mixed-effects model, equation withoutWeight	Plasma.Glucose.Conc.T15	TRUE	TRUE	0.0422666	1.72646	0.849342	0.0424821	Female: 9.49%, Male: 9.49%	1.85538	0.200341	2.79e-19	NA	NA	NA	+/+	0.06209	Nat10/+	0.768431	0.923275	0.0899377	17.2442	0.20781	FALSE	0.760309	NA	NA	NA	NA	NA	NA	If phenotype is significant - both sexes equally	lambda=NA, scaleShift=NA, transformed=FALSE, code=0	{"+/+_Female":359,"+/+_Male":356,"Nat10/+_Female":7,"Nat10/+_Male":7,"variability":0.192,"Formula":"Plasma.Glucose.Conc.T15 ~ Genotype + Sex"}	Nat10/+	Plasma.Glucose.Conc.T15	Continuous	0.17043	not significant	0
143	PS_output	Mixed Model framework, linear mixed-effects model, equation withoutWeight	Cd4.Cd44.Cd62l.Alpha.Beta.Percent	TRUE	TRUE	0.0415881	NA	NA	NA	Female: -12.71%, Male: 20.26%	0.880015	0.137099	2.68e-10	NA	NA	NA	+/+	4.49e-09	Nat10/+	0.541091	0.441936	9e-09	7.93334	0.160477	TRUE	0.0126796	-1.07469	0.933136	0.249878	1.7129	0.942399	0.0695947	If phenotype is significant - can not classify effect	lambda=NA, scaleShift=NA, transformed=FALSE, code=0	{"+/+_Female":359,"+/+_Male":357,"Nat10/+_Female":7,"Nat10/+_Male":7,"variability":0.514,"Formula":"Cd4.Cd44.Cd62l.Alpha.Beta.Percent ~ Sex + Genotype:Sex"}	Nat10/+	Cd4.Cd44.Cd62l.Alpha.Beta.Percent	Continuous	0.17043	not significant	0
102	PS_output	Mixed Model framework, linear mixed-effects model, equation withoutWeight	Hct	TRUE	TRUE	0.0510736	-1.57976	0.809522	0.0556741	Female: -3.41%, Male: -3.41%	2.07556	0.151328	6.98e-38	NA	NA	NA	+/+	1.91e-07	Nat10/+	0.255214	0.221958	3.51e-08	45.3971	0.168858	FALSE	0.370138	NA	NA	NA	NA	NA	NA	If phenotype is significant - both sexes equally	lambda=NA, scaleShift=NA, transformed=FALSE, code=0	{"+/+_Female":358,"+/+_Male":357,"Nat10/+_Female":7,"Nat10/+_Male":7,"variability":0.514,"Formula":"Hct ~ Genotype + Sex"}	Nat10/+	Hct	Continuous	0.199506	not significant	0
140	PS_output	Mixed Model framework, linear mixed-effects model, equation withoutWeight	Cd4.Klrg1.Alpha.Beta.T.Cell.Percentage	TRUE	TRUE	0.0549778	NA	NA	NA	Female: -30.74%, Male: 28.75%	0.0325062	0.0330528	0.325755	NA	NA	NA	+/+	7.37e-10	Nat10/+	0.317122	0.00064813	7.37e-10	1.06915	0.0396523	TRUE	0.0165252	-0.335042	0.228301	0.142724	0.313364	0.230693	0.174832	If phenotype is significant - can not classify effect	lambda=NA, scaleShift=NA, transformed=FALSE, code=0	{"+/+_Female":359,"+/+_Male":357,"Nat10/+_Female":7,"Nat10/+_Male":7,"variability":0.226,"Formula":"Cd4.Klrg1.Alpha.Beta.T.Cell.Percentage ~ Sex + Genotype:Sex"}	Nat10/+	Cd4.Klrg1.Alpha.Beta.T.Cell.Percentage	Continuous	0.208249	not significant	0
138	PS_output	Mixed Model framework, linear mixed-effects model, equation withoutWeight	B.Cell.Percentage	TRUE	FALSE	0.063449	-5.22593	2.78204	0.0653481	Female: -9.46%, Male: -9.46%	3.07877	0.429592	2.12e-12	NA	NA	NA	+/+	7.37e-10	Nat10/+	0.000417838	0.0432367	7.37e-10	53.8414	0.395166	FALSE	0.156447	NA	NA	NA	NA	NA	NA	If phenotype is significant - both sexes equally	lambda=NA, scaleShift=NA, transformed=FALSE, code=0	{"+/+_Female":359,"+/+_Male":357,"Nat10/+_Female":7,"Nat10/+_Male":7,"variability":0.296,"Formula":"B.Cell.Percentage ~ Genotype + Sex"}	Nat10/+	B.Cell.Percentage	Continuous	0.233269	not significant	0
46	PS_output	Mixed Model framework, linear mixed-effects model, equation withoutWeight	Day.Min.V02.Animal	TRUE	TRUE	0.0945343	-5.31296	3.19487	0.102576	Female: NA, Male: -6.41%	NA	NA	NA	NA	NA	NA	+/+	0.97713	Nat10/+	NA	0.126343	0.878892	83.0408	0.556171	FALSE	NA	NA	NA	NA	NA	NA	NA	If phenotype is significant it is for the one sex tested	lambda=NA, scaleShift=NA, transformed=FALSE, code=0	{"+/+_Male":326,"Nat10/+_Male":7,"variability":0.435,"Formula":"Day.Min.V02.Animal ~ Genotype"}	Nat10/+	Day.Min.V02.Animal	Continuous	0.30806	not significant	0
47	PS_output	Mixed Model framework, linear mixed-effects model, equation withoutWeight	Day.Av.Vo2	TRUE	TRUE	0.0976954	-6.10311	3.70683	0.105943	Female: NA, Male: -6.67%	NA	NA	NA	NA	NA	NA	+/+	0.285263	Nat10/+	NA	0.762837	0.290527	91.6243	0.682927	FALSE	NA	NA	NA	NA	NA	NA	NA	If phenotype is significant it is for the one sex tested	lambda=NA, scaleShift=NA, transformed=FALSE, code=0	{"+/+_Male":326,"Nat10/+_Male":7,"variability":0.766,"Formula":"Day.Av.Vo2 ~ Genotype"}	Nat10/+	Day.Av.Vo2	Continuous	0.30806	not significant	0
58	PS_output	Mixed Model framework, linear mixed-effects model, equation withoutWeight	Fat.Percentage.Estimate	TRUE	TRUE	0.0915445	-3.38214	2.00276	0.0917472	Female: -15.01%, Male: -15.01%	2.38435	0.447491	1.37e-07	NA	NA	NA	+/+	0.00127347	Nat10/+	0.462637	0.70172	0.00546266	21.2743	0.429986	FALSE	0.555725	NA	NA	NA	NA	NA	NA	If phenotype is significant - both sexes equally	lambda=NA, scaleShift=NA, transformed=FALSE, code=0	{"+/+_Female":354,"+/+_Male":352,"Nat10/+_Female":7,"Nat10/+_Male":7,"variability":0.854,"Formula":"Fat.Percentage.Estimate ~ Genotype + Sex"}	Nat10/+	Fat.Percentage.Estimate	Continuous	0.30806	not significant	0
127	PS_output	Mixed Model framework, linear mixed-effects model, equation withoutWeight	Gamma.Delta.T.Cell.Number	TRUE	TRUE	0.0921299	NA	NA	NA	Female: -13.35%, Male: 20.13%	-4.21532	0.804018	2.15e-07	NA	NA	NA	+/+	1.23e-06	Nat10/+	0.0789177	0.00969379	9.46e-06	44.642	1.01062	TRUE	0.0314951	-5.74057	5.75158	0.318614	8.65181	5.81581	0.137337	If phenotype is significant - can not classify effect	lambda=NA, scaleShift=NA, transformed=FALSE, code=0	{"+/+_Female":359,"+/+_Male":357,"Nat10/+_Female":7,"Nat10/+_Male":7,"variability":0.09,"Formula":"Gamma.Delta.T.Cell.Number ~ Sex + Genotype:Sex"}	Nat10/+	Gamma.Delta.T.Cell.Number	Continuous	0.30806	not significant	0
136	PS_output	Mixed Model framework, linear mixed-effects model, equation withoutWeight	Monocyte.Percentage	TRUE	FALSE	0.0895675	1.84594	1.07706	0.0918939	Female: 32.7%, Male: 32.7%	0.899368	0.111859	4.34e-15	NA	NA	NA	+/+	2.13e-09	Nat10/+	0.000280918	0.00365593	7.37e-10	5.15333	0.102953	FALSE	0.195829	NA	NA	NA	NA	NA	NA	If phenotype is significant - both sexes equally	lambda=NA, scaleShift=NA, transformed=FALSE, code=0	{"+/+_Female":359,"+/+_Male":357,"Nat10/+_Female":7,"Nat10/+_Male":7,"variability":0.532,"Formula":"Monocyte.Percentage ~ Genotype + Sex"}	Nat10/+	Monocyte.Percentage	Continuous	0.30806	not significant	0
145	PS_output	Mixed Model framework, linear mixed-effects model, equation withoutWeight	Nk.Cell.Percentage	TRUE	TRUE	0.0985793	0.245125	0.149031	0.105422	Female: 12.54%, Male: 12.54%	NA	NA	NA	NA	NA	NA	+/+	4.14e-05	Nat10/+	0.427466	0.0729873	8.72e-05	1.95308	0.026793	FALSE	0.202257	NA	NA	NA	NA	NA	NA	If phenotype is significant - both sexes equally	lambda=NA, scaleShift=NA, transformed=FALSE, code=0	{"+/+_Female":359,"+/+_Male":357,"Nat10/+_Female":7,"Nat10/+_Male":7,"variability":0.252,"Formula":"Nk.Cell.Percentage ~ Genotype"}	Nat10/+	Nk.Cell.Percentage	Continuous	0.30806	not significant	0
116	PS_output	Mixed Model framework, linear mixed-effects model, equation withoutWeight	Monocyte.Number	TRUE	FALSE	0.108707	312.223	193.324	0.111732	Female: 75.57%, Male: 75.57%	179.814	15.455	1.61e-28	NA	NA	NA	+/+	7.37e-10	Nat10/+	5.18e-06	0.00154406	7.37e-10	314.97	14.0543	FALSE	0.0748449	NA	NA	NA	NA	NA	NA	If phenotype is significant - both sexes equally	lambda=NA, scaleShift=NA, transformed=FALSE, code=0	{"+/+_Female":359,"+/+_Male":357,"Nat10/+_Female":7,"Nat10/+_Male":7,"variability":0.541,"Formula":"Monocyte.Number ~ Genotype + Sex"}	Nat10/+	Monocyte.Number	Continuous	0.331424	not significant	0
126	PS_output	Mixed Model framework, linear mixed-effects model, equation withoutWeight	Nkt.Cell.Number	TRUE	TRUE	0.111398	4.79571	3.03071	0.119003	Female: 24.12%, Male: 24.12%	1.70899	0.458473	0.000210326	NA	NA	NA	+/+	9.66e-10	Nat10/+	0.852669	0.0335818	1.52e-09	18.7924	0.653798	FALSE	0.152045	NA	NA	NA	NA	NA	NA	If phenotype is significant - both sexes equally	lambda=NA, scaleShift=NA, transformed=FALSE, code=0	{"+/+_Female":359,"+/+_Male":357,"Nat10/+_Female":7,"Nat10/+_Male":7,"variability":0.06,"Formula":"Nkt.Cell.Number ~ Genotype + Sex"}	Nat10/+	Nkt.Cell.Number	Continuous	0.331542	not significant	0
19	PS_output	Mixed Model framework, linear mixed-effects model, equation withoutWeight	Alb	TRUE	TRUE	0.122483	NA	NA	NA	Female: 2.89%, Male: -3.27%	-1.58816	0.0892509	3.61e-58	NA	NA	NA	+/+	0.00365648	Nat10/+	0.0757008	0.283678	1.39e-05	26.3014	0.112767	TRUE	0.0373923	0.736018	0.648787	0.257016	-0.833707	0.656065	0.204258	If phenotype is significant - can not classify effect	lambda=NA, scaleShift=NA, transformed=FALSE, code=0	{"+/+_Female":358,"+/+_Male":355,"Nat10/+_Female":7,"Nat10/+_Male":7,"variability":0.579,"Formula":"Alb ~ Sex + Genotype:Sex"}	Nat10/+	Alb	Continuous	0.356056	not significant	0
100	PS_output	Mixed Model framework, linear mixed-effects model, equation withoutWeight	Mcv	TRUE	TRUE	0.134127	-0.553453	0.371703	0.141735	Female: -1.23%, Male: -1.23%	-0.438662	0.0519382	1.89e-16	NA	NA	NA	+/+	1.79e-06	Nat10/+	0.628311	0.24413	0.000131782	45.1755	0.0795472	FALSE	0.240464	NA	NA	NA	NA	NA	NA	If phenotype is significant - both sexes equally	lambda=NA, scaleShift=NA, transformed=FALSE, code=0	{"+/+_Female":358,"+/+_Male":357,"Nat10/+_Female":7,"Nat10/+_Male":7,"variability":0.01,"Formula":"Mcv ~ Genotype + Sex"}	Nat10/+	Mcv	Continuous	0.374524	not significant	0
119	PS_output	Mixed Model framework, linear mixed-effects model, equation withoutWeight	Cd8.Klrg1.Alpha.Beta.T.Cell.Number	TRUE	FALSE	0.134829	9.11701	6.08121	0.139243	Female: 136.19%, Male: 136.19%	NA	NA	NA	NA	NA	NA	+/+	7.37e-10	Nat10/+	1.9e-05	0.31224	7.37e-10	6.49073	0.251054	FALSE	0.506034	NA	NA	NA	NA	NA	NA	If phenotype is significant - both sexes equally	lambda=NA, scaleShift=NA, transformed=FALSE, code=0	{"+/+_Female":359,"+/+_Male":357,"Nat10/+_Female":7,"Nat10/+_Male":7,"variability":0.044,"Formula":"Cd8.Klrg1.Alpha.Beta.T.Cell.Number ~ Genotype"}	Nat10/+	Cd8.Klrg1.Alpha.Beta.T.Cell.Number	Continuous	0.374524	not significant	0
115	PS_output	Mixed Model framework, linear mixed-effects model, equation withoutWeight	Ly6c.Pos.Monocyte.Number	TRUE	FALSE	0.137933	235.194	158.371	0.142938	Female: 95.4%, Male: 95.4%	114.137	12.6782	2.49e-18	NA	NA	NA	+/+	7.37e-10	Nat10/+	1.59e-06	3.07e-05	7.37e-10	183.649	10.9532	FALSE	0.0931934	NA	NA	NA	NA	NA	NA	If phenotype is significant - both sexes equally	lambda=NA, scaleShift=NA, transformed=FALSE, code=0	{"+/+_Female":359,"+/+_Male":357,"Nat10/+_Female":7,"Nat10/+_Male":7,"variability":0.404,"Formula":"Ly6c.Pos.Monocyte.Number ~ Genotype + Sex"}	Nat10/+	Ly6c.Pos.Monocyte.Number	Continuous	0.374817	not significant	0
147	PS_output	Mixed Model framework, linear mixed-effects model, equation withoutWeight	Gamma.Delta.T.Cell.Percentage	TRUE	TRUE	0.142224	-0.0511316	0.0350458	0.149962	Female: -8.2%, Male: -8.2%	-0.219022	0.00682614	9.6e-136	NA	NA	NA	+/+	1.58e-06	Nat10/+	0.106998	0.143621	2.65e-06	0.734177	0.00737891	FALSE	0.753775	NA	NA	NA	NA	NA	NA	If phenotype is significant - both sexes equally	lambda=NA, scaleShift=NA, transformed=FALSE, code=0	{"+/+_Female":359,"+/+_Male":357,"Nat10/+_Female":7,"Nat10/+_Male":7,"variability":0.103,"Formula":"Gamma.Delta.T.Cell.Percentage ~ Genotype + Sex"}	Nat10/+	Gamma.Delta.T.Cell.Percentage	Continuous	0.378255	not significant	0
43	PS_output	Mixed Model framework, linear mixed-effects model, equation withoutWeight	Day.Av.Heat.Animal	TRUE	TRUE	0.151425	-0.0256466	0.018032	0.161152	Female: NA, Male: -5.69%	NA	NA	NA	NA	NA	NA	+/+	0.092064	Nat10/+	NA	0.55186	0.12761	0.451372	0.00329447	FALSE	NA	NA	NA	NA	NA	NA	NA	If phenotype is significant it is for the one sex tested	lambda=NA, scaleShift=NA, transformed=FALSE, code=0	{"+/+_Male":326,"Nat10/+_Male":7,"variability":0.877,"Formula":"Day.Av.Heat.Animal ~ Genotype"}	Nat10/+	Day.Av.Heat.Animal	Continuous	0.394336	not significant	0
97	PS_output	Mixed Model framework, linear mixed-effects model, equation withoutWeight	Rdw	TRUE	TRUE	0.170316	0.208203	0.152856	0.178264	Female: 1.81%, Male: 1.81%	0.213722	0.0300447	2.93e-12	NA	NA	NA	+/+	7.37e-10	Nat10/+	0.483578	0.882613	7.37e-10	11.3821	0.0316866	FALSE	0.824741	NA	NA	NA	NA	NA	NA	If phenotype is significant - both sexes equally	lambda=NA, scaleShift=NA, transformed=FALSE, code=0	{"+/+_Female":358,"+/+_Male":357,"Nat10/+_Female":7,"Nat10/+_Male":7,"variability":0.239,"Formula":"Rdw ~ Genotype + Sex"}	Nat10/+	Rdw	Continuous	0.418894	not significant	0
109	PS_output	Mixed Model framework, linear mixed-effects model, equation withoutWeight	Plasma.Glucose.Conc.T30	TRUE	TRUE	0.170767	1.08145	0.786538	0.169614	Female: 5.95%, Male: 5.95%	5.794	0.195307	1.3e-123	NA	NA	NA	+/+	0.000596966	Nat10/+	0.0480923	0.798619	0.00212107	15.2638	0.170786	FALSE	0.312583	NA	NA	NA	NA	NA	NA	If phenotype is significant - both sexes equally	lambda=NA, scaleShift=NA, transformed=FALSE, code=0	{"+/+_Female":359,"+/+_Male":356,"Nat10/+_Female":7,"Nat10/+_Male":7,"variability":0.226,"Formula":"Plasma.Glucose.Conc.T30 ~ Genotype + Sex"}	Nat10/+	Plasma.Glucose.Conc.T30	Continuous	0.418894	not significant	0
139	PS_output	Mixed Model framework, linear mixed-effects model, equation withoutWeight	Cd8.Klrg1.Alpha.Beta.T.Cell.Percentage	TRUE	FALSE	0.170909	1.23088	0.902455	0.177861	Female: 106.12%, Male: 106.12%	NA	NA	NA	NA	NA	NA	+/+	7.37e-10	Nat10/+	2.41e-05	0.456427	7.37e-10	1.13759	0.0384175	FALSE	0.420485	NA	NA	NA	NA	NA	NA	If phenotype is significant - both sexes equally	lambda=NA, scaleShift=NA, transformed=FALSE, code=0	{"+/+_Female":359,"+/+_Male":357,"Nat10/+_Female":7,"Nat10/+_Male":7,"variability":0.301,"Formula":"Cd8.Klrg1.Alpha.Beta.T.Cell.Percentage ~ Genotype"}	Nat10/+	Cd8.Klrg1.Alpha.Beta.T.Cell.Percentage	Continuous	0.418894	not significant	0
104	PS_output	Mixed Model framework, linear mixed-effects model, equation withoutWeight	Rbc	TRUE	TRUE	0.175163	-0.228855	0.169903	0.183055	Female: -2.22%, Male: -2.22%	0.564067	0.0352011	4.14e-49	NA	NA	NA	+/+	1.31e-07	Nat10/+	0.782193	0.607586	8.14e-09	10.0473	0.0349666	FALSE	0.211162	NA	NA	NA	NA	NA	NA	If phenotype is significant - both sexes equally	lambda=NA, scaleShift=NA, transformed=FALSE, code=0	{"+/+_Female":358,"+/+_Male":357,"Nat10/+_Female":7,"Nat10/+_Male":7,"variability":0.31,"Formula":"Rbc ~ Genotype + Sex"}	Nat10/+	Rbc	Continuous	0.421064	not significant	0
128	PS_output	Mixed Model framework, linear mixed-effects model, equation withoutWeight	Cd8.Alpha.Beta.T.Cell.Number	TRUE	TRUE	0.183308	74.2345	56.2545	0.192148	Female: 12.72%, Male: 12.72%	-34.0595	9.78536	0.000533914	NA	NA	NA	+/+	0.0347815	Nat10/+	0.428311	0.0376135	0.357058	592.796	11.9916	FALSE	0.42127	NA	NA	NA	NA	NA	NA	If phenotype is significant - both sexes equally	lambda=NA, scaleShift=NA, transformed=FALSE, code=0	{"+/+_Female":359,"+/+_Male":357,"Nat10/+_Female":7,"Nat10/+_Male":7,"variability":0.545,"Formula":"Cd8.Alpha.Beta.T.Cell.Number ~ Genotype + Sex"}	Nat10/+	Cd8.Alpha.Beta.T.Cell.Number	Continuous	0.43233	not significant	0
122	PS_output	Mixed Model framework, linear mixed-effects model, equation withoutWeight	Cd8.Cd44.Cd62l.Alpha.Beta.Number	TRUE	FALSE	0.187657	7.70775	5.89048	0.195862	Female: 65.94%, Male: 65.94%	1.85404	0.475424	0.000106444	NA	NA	NA	+/+	7.37e-10	Nat10/+	4.64e-05	0.0813379	7.37e-10	10.5365	0.456669	FALSE	0.525143	NA	NA	NA	NA	NA	NA	If phenotype is significant - both sexes equally	lambda=NA, scaleShift=NA, transformed=FALSE, code=0	{"+/+_Female":359,"+/+_Male":357,"Nat10/+_Female":7,"Nat10/+_Male":7,"variability":0.058,"Formula":"Cd8.Cd44.Cd62l.Alpha.Beta.Number ~ Genotype + Sex"}	Nat10/+	Cd8.Cd44.Cd62l.Alpha.Beta.Number	Continuous	0.434392	not significant	0
24	PS_output	Mixed Model framework, linear mixed-effects model, equation withoutWeight	Nefac	TRUE	TRUE	0.202236	0.0597102	0.0471969	0.210884	Female: 17.53%, Male: 17.53%	0.0190982	0.00821851	0.0204437	NA	NA	NA	+/+	1.15e-09	Nat10/+	0.283703	0.127016	7.37e-10	0.332622	0.0100525	FALSE	0.0986836	NA	NA	NA	NA	NA	NA	If phenotype is significant - both sexes equally	lambda=NA, scaleShift=NA, transformed=FALSE, code=0	{"+/+_Female":358,"+/+_Male":355,"Nat10/+_Female":7,"Nat10/+_Male":7,"variability":0.477,"Formula":"Nefac ~ Genotype + Sex"}	Nat10/+	Nefac	Continuous	0.459627	not significant	0
99	PS_output	Mixed Model framework, linear mixed-effects model, equation withoutWeight	Mch	TRUE	TRUE	0.209339	0.266215	0.213959	0.218251	Female: 1.69%, Male: 1.69%	-0.999024	0.0226154	5.71e-200	NA	NA	NA	+/+	0.228086	Nat10/+	0.228693	0.0380274	0.575799	16.2792	0.0463882	FALSE	0.732496	NA	NA	NA	NA	NA	NA	If phenotype is significant - both sexes equally	lambda=NA, scaleShift=NA, transformed=FALSE, code=0	{"+/+_Female":358,"+/+_Male":357,"Nat10/+_Female":7,"Nat10/+_Male":7,"variability":0.351,"Formula":"Mch ~ Genotype + Sex"}	Nat10/+	Mch	Continuous	0.467275	not significant	0
6	PS_output	Mixed Model framework, linear mixed-effects model, equation withoutWeight	Insulin	TRUE	FALSE	0.226857	-0.222198	0.187741	0.241344	Female: -45.03%, Male: -45.03%	0.1707	0.0263432	1.84e-10	NA	NA	NA	+/+	7.37e-10	Nat10/+	0.0820019	7.37e-10	7.37e-10	0.463729	0.0455545	FALSE	0.246415	NA	NA	NA	NA	NA	NA	If phenotype is significant - both sexes equally	lambda=NA, scaleShift=NA, transformed=FALSE, code=0	{"+/+_Female":358,"+/+_Male":355,"Nat10/+_Female":7,"Nat10/+_Male":7,"variability":0.169,"Formula":"Insulin ~ Genotype + Sex"}	Nat10/+	Insulin	Continuous	0.497494	not significant	0
12	PS_output	Mixed Model framework, linear mixed-effects model, equation withoutWeight	Creat	TRUE	TRUE	0.241868	-1.12457	0.968676	0.250264	Female: -8.84%, Male: -8.84%	-2.91138	0.154974	1.89e-63	NA	NA	NA	+/+	0.00017158	Nat10/+	0.0530674	0.309219	0.00411764	14.2434	0.205537	FALSE	0.791501	NA	NA	NA	NA	NA	NA	If phenotype is significant - both sexes equally	lambda=NA, scaleShift=NA, transformed=FALSE, code=0	{"+/+_Female":358,"+/+_Male":355,"Nat10/+_Female":7,"Nat10/+_Male":7,"variability":0.179,"Formula":"Creat ~ Genotype + Sex"}	Nat10/+	Creat	Continuous	0.508653	not significant	0
36	PS_output	Mixed Model framework, linear mixed-effects model, equation withoutWeight	Night.Av.Rer	TRUE	TRUE	0.244297	0.0366761	0.0318968	0.255682	Female: NA, Male: 3.94%	NA	NA	NA	NA	NA	NA	+/+	0.000108462	Nat10/+	NA	0.459452	0.0743543	0.930874	0.00611765	FALSE	NA	NA	NA	NA	NA	NA	NA	If phenotype is significant it is for the one sex tested	lambda=NA, scaleShift=NA, transformed=FALSE, code=0	{"+/+_Male":326,"Nat10/+_Male":7,"variability":0.868,"Formula":"Night.Av.Rer ~ Genotype"}	Nat10/+	Night.Av.Rer	Continuous	0.508653	not significant	0
42	PS_output	Mixed Model framework, linear mixed-effects model, equation withoutWeight	Day.Av.Rer	TRUE	TRUE	0.268569	0.0391112	0.0358138	0.280036	Female: NA, Male: 4.34%	NA	NA	NA	NA	NA	NA	+/+	0.78573	Nat10/+	NA	0.890252	0.748755	0.903406	0.00685642	FALSE	NA	NA	NA	NA	NA	NA	NA	If phenotype is significant it is for the one sex tested	lambda=NA, scaleShift=NA, transformed=FALSE, code=0	{"+/+_Male":326,"Nat10/+_Male":7,"variability":0.877,"Formula":"Day.Av.Rer ~ Genotype"}	Nat10/+	Day.Av.Rer	Continuous	0.508653	not significant	0
56	PS_output	Mixed Model framework, linear mixed-effects model, equation withoutWeight	Total.Av.Vo2	TRUE	TRUE	0.248732	-4.01576	3.52581	0.260148	Female: NA, Male: -4.05%	NA	NA	NA	NA	NA	NA	+/+	0.423785	Nat10/+	NA	0.188314	0.805226	99.1373	0.66097	FALSE	NA	NA	NA	NA	NA	NA	NA	If phenotype is significant it is for the one sex tested	lambda=NA, scaleShift=NA, transformed=FALSE, code=0	{"+/+_Male":326,"Nat10/+_Male":7,"variability":0.871,"Formula":"Total.Av.Vo2 ~ Genotype"}	Nat10/+	Total.Av.Vo2	Continuous	0.508653	not significant	0
61	PS_output	Mixed Model framework, linear mixed-effects model, equation withoutWeight	Bone.Mineral.Content	TRUE	TRUE	0.266847	-0.0129069	0.0113951	0.257768	Female: -3.05%, Male: -3.05%	0.0193129	0.00243563	9.57e-15	NA	NA	NA	+/+	0.569247	Nat10/+	0.793893	0.294136	0.599324	0.41408	0.00251848	FALSE	0.716285	NA	NA	NA	NA	NA	NA	If phenotype is significant - both sexes equally	lambda=NA, scaleShift=NA, transformed=FALSE, code=0	{"+/+_Female":354,"+/+_Male":352,"Nat10/+_Female":7,"Nat10/+_Male":7,"variability":0.767,"Formula":"Bone.Mineral.Content ~ Genotype + Sex"}	Nat10/+	Bone.Mineral.Content	Continuous	0.508653	not significant	0
108	PS_output	Mixed Model framework, linear mixed-effects model, equation withoutWeight	Plasma.Glucose.Conc.T60	TRUE	TRUE	0.238755	0.793699	0.671963	0.237962	Female: 5.92%, Male: 5.92%	5.88906	0.167344	1.19e-153	NA	NA	NA	+/+	5.04e-06	Nat10/+	0.00998848	0.858036	4.3e-06	10.4412	0.145133	FALSE	0.561308	NA	NA	NA	NA	NA	NA	If phenotype is significant - both sexes equally	lambda=NA, scaleShift=NA, transformed=FALSE, code=0	{"+/+_Female":359,"+/+_Male":356,"Nat10/+_Female":7,"Nat10/+_Male":7,"variability":0.202,"Formula":"Plasma.Glucose.Conc.T60 ~ Genotype + Sex"}	Nat10/+	Plasma.Glucose.Conc.T60	Continuous	0.508653	not significant	0
130	PS_output	Mixed Model framework, linear mixed-effects model, equation withoutWeight	Alpha.Beta.T.Cell.Number	TRUE	TRUE	0.260453	142.099	127.368	0.269171	Female: 10.18%, Male: 10.18%	-111.064	22.9004	1.55e-06	NA	NA	NA	+/+	0.172703	Nat10/+	0.630072	0.102828	0.813079	1436.03	27.0602	FALSE	0.346151	NA	NA	NA	NA	NA	NA	If phenotype is significant - both sexes equally	lambda=NA, scaleShift=NA, transformed=FALSE, code=0	{"+/+_Female":359,"+/+_Male":357,"Nat10/+_Female":7,"Nat10/+_Male":7,"variability":0.725,"Formula":"Alpha.Beta.T.Cell.Number ~ Genotype + Sex"}	Nat10/+	Alpha.Beta.T.Cell.Number	Continuous	0.508653	not significant	0
131	PS_output	Mixed Model framework, linear mixed-effects model, equation withoutWeight	Total.T.Cell.Number	TRUE	TRUE	0.260049	149.38	133.796	0.268821	Female: 10.2%, Male: 10.2%	-111.935	23.8091	3.16e-06	NA	NA	NA	+/+	0.151644	Nat10/+	0.695112	0.0744489	0.794171	1503.02	28.456	FALSE	0.309631	NA	NA	NA	NA	NA	NA	If phenotype is significant - both sexes equally	lambda=NA, scaleShift=NA, transformed=FALSE, code=0	{"+/+_Female":359,"+/+_Male":357,"Nat10/+_Female":7,"Nat10/+_Male":7,"variability":0.73,"Formula":"Total.T.Cell.Number ~ Genotype + Sex"}	Nat10/+	Total.T.Cell.Number	Continuous	0.508653	not significant	0
142	PS_output	Mixed Model framework, linear mixed-effects model, equation withoutWeight	Cd8.Cd44.Cd62l.Alpha.Beta.Percent	TRUE	FALSE	0.262847	0.97022	0.879576	0.27456	Female: 47.71%, Male: 47.71%	0.418364	0.0757114	4.78e-08	NA	NA	NA	+/+	7.37e-10	Nat10/+	4.91e-05	0.0850406	7.37e-10	1.80832	0.0663073	FALSE	0.414817	NA	NA	NA	NA	NA	NA	If phenotype is significant - both sexes equally	lambda=NA, scaleShift=NA, transformed=FALSE, code=0	{"+/+_Female":359,"+/+_Male":357,"Nat10/+_Female":7,"Nat10/+_Male":7,"variability":0.392,"Formula":"Cd8.Cd44.Cd62l.Alpha.Beta.Percent ~ Genotype + Sex"}	Nat10/+	Cd8.Cd44.Cd62l.Alpha.Beta.Percent	Continuous	0.508653	not significant	0
13	PS_output	Mixed Model framework, linear mixed-effects model, equation withoutWeight	Alt	TRUE	FALSE	0.276032	18.0358	16.7269	0.285236	Female: 31.83%, Male: 31.83%	9.63365	2.15567	9.26e-06	NA	NA	NA	+/+	7.37e-10	Nat10/+	0.000747327	0.000427315	7.37e-10	51.4433	2.55955	FALSE	0.346319	NA	NA	NA	NA	NA	NA	If phenotype is significant - both sexes equally	lambda=NA, scaleShift=NA, transformed=FALSE, code=0	{"+/+_Female":358,"+/+_Male":355,"Nat10/+_Female":7,"Nat10/+_Male":7,"variability":0.607,"Formula":"Alt ~ Genotype + Sex"}	Nat10/+	Alt	Continuous	0.514985	not significant	0
25	PS_output	Mixed Model framework, linear mixed-effects model, equation withoutWeight	Ldl	TRUE	TRUE	0.312748	-0.0487397	0.0487428	0.321357	Female: -8.82%, Male: -8.82%	0.0504575	0.00701583	1.73e-12	NA	NA	NA	+/+	7.37e-10	Nat10/+	0.647307	9.52e-05	7.37e-10	0.530546	0.0104224	FALSE	0.316922	NA	NA	NA	NA	NA	NA	If phenotype is significant - both sexes equally	lambda=NA, scaleShift=NA, transformed=FALSE, code=0	{"+/+_Female":358,"+/+_Male":355,"Nat10/+_Female":7,"Nat10/+_Male":7,"variability":0.08,"Formula":"Ldl ~ Genotype + Sex"}	Nat10/+	Ldl	Continuous	0.524466	not significant	0
29	PS_output	Mixed Model framework, linear mixed-effects model, equation withoutWeight	Gluc	TRUE	TRUE	0.285393	-0.91579	0.865942	0.294564	Female: -5.56%, Male: -5.56%	2.98079	0.194085	9.13e-46	NA	NA	NA	+/+	0.0635768	Nat10/+	0.799805	0.462201	0.0567201	14.9751	0.176333	FALSE	0.554389	NA	NA	NA	NA	NA	NA	If phenotype is significant - both sexes equally	lambda=NA, scaleShift=NA, transformed=FALSE, code=0	{"+/+_Female":358,"+/+_Male":355,"Nat10/+_Female":7,"Nat10/+_Male":7,"variability":0.737,"Formula":"Gluc ~ Genotype + Sex"}	Nat10/+	Gluc	Continuous	0.524466	not significant	0
34	PS_output	Mixed Model framework, linear mixed-effects model, equation withoutWeight	Total.Av.High.Rer	TRUE	TRUE	0.305944	0.0310297	0.030748	0.317756	Female: NA, Male: 3.2%	NA	NA	NA	NA	NA	NA	+/+	2.38e-05	Nat10/+	NA	0.711574	0.00293059	0.971914	0.00593115	FALSE	NA	NA	NA	NA	NA	NA	NA	If phenotype is significant it is for the one sex tested	lambda=NA, scaleShift=NA, transformed=FALSE, code=0	{"+/+_Male":326,"Nat10/+_Male":7,"variability":0.847,"Formula":"Total.Av.High.Rer ~ Genotype"}	Nat10/+	Total.Av.High.Rer	Continuous	0.524466	not significant	0
52	PS_output	Mixed Model framework, linear mixed-effects model, equation withoutWeight	Total.Av.Rer	TRUE	TRUE	0.29765	0.029783	0.0289924	0.309237	Female: NA, Male: 3.32%	NA	NA	NA	NA	NA	NA	+/+	0.30531	Nat10/+	NA	0.648214	0.432959	0.898394	0.00558766	FALSE	NA	NA	NA	NA	NA	NA	NA	If phenotype is significant it is for the one sex tested	lambda=NA, scaleShift=NA, transformed=FALSE, code=0	{"+/+_Male":326,"Nat10/+_Male":7,"variability":0.877,"Formula":"Total.Av.Rer ~ Genotype"}	Nat10/+	Total.Av.Rer	Continuous	0.524466	not significant	0
53	PS_output	Mixed Model framework, linear mixed-effects model, equation withoutWeight	Total.Av.Heat.Animal	TRUE	TRUE	0.31468	-0.0160296	0.0161702	0.326312	Female: NA, Male: -3.29%	NA	NA	NA	NA	NA	NA	+/+	0.334734	Nat10/+	NA	0.251556	0.512445	0.487768	0.00299688	FALSE	NA	NA	NA	NA	NA	NA	NA	If phenotype is significant it is for the one sex tested	lambda=NA, scaleShift=NA, transformed=FALSE, code=0	{"+/+_Male":326,"Nat10/+_Male":7,"variability":0.877,"Formula":"Total.Av.Heat.Animal ~ Genotype"}	Nat10/+	Total.Av.Heat.Animal	Continuous	0.524466	not significant	0
124	PS_output	Mixed Model framework, linear mixed-effects model, equation withoutWeight	Cd4.Cd25.Alpha.Beta.Reg.Number	TRUE	TRUE	0.295283	7.10161	6.83663	0.303228	Female: 10.07%, Male: 10.07%	NA	NA	NA	NA	NA	NA	+/+	0.122198	Nat10/+	0.632835	0.0180972	0.498081	69.9081	1.31217	FALSE	0.66447	NA	NA	NA	NA	NA	NA	If phenotype is significant - both sexes equally	lambda=NA, scaleShift=NA, transformed=FALSE, code=0	{"+/+_Female":359,"+/+_Male":357,"Nat10/+_Female":7,"Nat10/+_Male":7,"variability":0.126,"Formula":"Cd4.Cd25.Alpha.Beta.Reg.Number ~ Genotype"}	Nat10/+	Cd4.Cd25.Alpha.Beta.Reg.Number	Continuous	0.524466	not significant	0
141	PS_output	Mixed Model framework, linear mixed-effects model, equation withoutWeight	Klrg1.Mature.Nk.Cell.Percentage	TRUE	TRUE	0.307777	2.28842	2.26647	0.316839	Female: 4.46%, Male: 4.46%	-11.3146	0.423722	1.35e-105	NA	NA	NA	+/+	0.155833	Nat10/+	0.607533	0.885254	0.256662	57.0796	0.482572	FALSE	0.30888	NA	NA	NA	NA	NA	NA	If phenotype is significant - both sexes equally	lambda=NA, scaleShift=NA, transformed=FALSE, code=0	{"+/+_Female":359,"+/+_Male":357,"Nat10/+_Female":7,"Nat10/+_Male":7,"variability":0.389,"Formula":"Klrg1.Mature.Nk.Cell.Percentage ~ Genotype + Sex"}	Nat10/+	Klrg1.Mature.Nk.Cell.Percentage	Continuous	0.524466	not significant	0
146	PS_output	Mixed Model framework, linear mixed-effects model, equation withoutWeight	Nkt.Cell.Percentage	TRUE	TRUE	0.312586	0.033628	0.0335873	0.320883	Female: 11.73%, Male: 11.73%	-0.054428	0.00547108	8.66e-22	NA	NA	NA	+/+	7.21e-09	Nat10/+	0.102405	0.362604	2.46e-07	0.314783	0.00720294	FALSE	0.112355	NA	NA	NA	NA	NA	NA	If phenotype is significant - both sexes equally	lambda=NA, scaleShift=NA, transformed=FALSE, code=0	{"+/+_Female":359,"+/+_Male":357,"Nat10/+_Female":7,"Nat10/+_Male":7,"variability":0.078,"Formula":"Nkt.Cell.Percentage ~ Genotype + Sex"}	Nat10/+	Nkt.Cell.Percentage	Continuous	0.524466	not significant	0
9	PS_output	Mixed Model framework, linear mixed-effects model, equation withoutWeight	Ck	TRUE	TRUE	0.346899	-100.472	107.746	0.354882	Female: -27.28%, Male: -27.28%	-67.0333	22.2823	0.0027294	NA	NA	NA	+/+	7.37e-10	Nat10/+	0.00606723	0.306447	7.37e-10	404.613	22.4633	FALSE	0.741128	NA	NA	NA	NA	NA	NA	If phenotype is significant - both sexes equally	lambda=NA, scaleShift=NA, transformed=FALSE, code=0	{"+/+_Female":358,"+/+_Male":355,"Nat10/+_Female":7,"Nat10/+_Male":7,"variability":0.908,"Formula":"Ck ~ Genotype + Sex"}	Nat10/+	Ck	Continuous	0.56874	not significant	0
129	PS_output	Mixed Model framework, linear mixed-effects model, equation withoutWeight	Cd4.Alpha.Beta.T.Cell.Number	TRUE	TRUE	0.350344	66.1594	71.4082	0.358028	Female: 8.39%, Male: 8.39%	-75.8676	13.1554	1.25e-08	NA	NA	NA	+/+	0.357233	Nat10/+	0.286552	0.101388	0.961807	818.718	15.1318	FALSE	0.361367	NA	NA	NA	NA	NA	NA	If phenotype is significant - both sexes equally	lambda=NA, scaleShift=NA, transformed=FALSE, code=0	{"+/+_Female":359,"+/+_Male":357,"Nat10/+_Female":7,"Nat10/+_Male":7,"variability":0.625,"Formula":"Cd4.Alpha.Beta.T.Cell.Number ~ Genotype + Sex"}	Nat10/+	Cd4.Alpha.Beta.T.Cell.Number	Continuous	0.56874	not significant	0
40	PS_output	Mixed Model framework, linear mixed-effects model, equation withoutWeight	Night.Av.Vo2	TRUE	TRUE	0.36678	-3.2188	3.62193	0.378422	Female: NA, Male: -3.16%	NA	NA	NA	NA	NA	NA	+/+	0.0541621	Nat10/+	NA	0.0700288	0.645276	101.93	0.67369	FALSE	NA	NA	NA	NA	NA	NA	NA	If phenotype is significant it is for the one sex tested	lambda=NA, scaleShift=NA, transformed=FALSE, code=0	{"+/+_Male":326,"Nat10/+_Male":7,"variability":0.835,"Formula":"Night.Av.Vo2 ~ Genotype"}	Nat10/+	Night.Av.Vo2	Continuous	0.587788	not significant	0
33	PS_output	Mixed Model framework, linear mixed-effects model, equation withoutWeight	Change.Rer	TRUE	TRUE	0.380727	0.014516	0.0167468	0.390197	Female: NA, Male: 8.78%	NA	NA	NA	NA	NA	NA	+/+	0.055602	Nat10/+	NA	0.0132542	0.313414	0.165449	0.00283353	FALSE	NA	NA	NA	NA	NA	NA	NA	If phenotype is significant it is for the one sex tested	lambda=NA, scaleShift=NA, transformed=FALSE, code=0	{"+/+_Male":326,"Nat10/+_Male":7,"variability":0.859,"Formula":"Change.Rer ~ Genotype"}	Nat10/+	Change.Rer	Continuous	0.602417	not significant	0
17	PS_output	Mixed Model framework, linear mixed-effects model, equation withoutWeight	Phos	TRUE	FALSE	0.39936	-0.109959	0.133071	0.411951	Female: -4.86%, Male: -4.86%	-0.141776	0.0205318	1.18e-11	NA	NA	NA	+/+	0.255538	Nat10/+	0.711967	0.0708727	0.0353306	2.31302	0.0315519	FALSE	0.436049	NA	NA	NA	NA	NA	NA	If phenotype is significant - both sexes equally	lambda=NA, scaleShift=NA, transformed=FALSE, code=0	{"+/+_Female":358,"+/+_Male":355,"Nat10/+_Female":7,"Nat10/+_Male":7,"variability":0.212,"Formula":"Phos ~ Genotype + Sex"}	Nat10/+	Phos	Continuous	0.624	not significant	0
30	PS_output	Mixed Model framework, linear mixed-effects model, equation withoutWeight	Cl	TRUE	TRUE	0.414935	0.558207	0.694488	0.424757	Female: 0.51%, Male: 0.51%	-1.42879	0.110387	2.81e-34	NA	NA	NA	+/+	0.867771	Nat10/+	0.933308	0.247663	0.492075	110.513	0.148651	FALSE	0.555193	NA	NA	NA	NA	NA	NA	If phenotype is significant - both sexes equally	lambda=NA, scaleShift=NA, transformed=FALSE, code=0	{"+/+_Female":358,"+/+_Male":355,"Nat10/+_Female":7,"Nat10/+_Male":7,"variability":0.132,"Formula":"Cl ~ Genotype + Sex"}	Nat10/+	Cl	Continuous	0.640332	not significant	0
26	PS_output	Mixed Model framework, linear mixed-effects model, equation withoutWeight	Hdl	TRUE	TRUE	0.443352	-0.0793419	0.104677	0.451436	Female: -4.35%, Male: -4.35%	0.473018	0.0186426	8.19e-100	NA	NA	NA	+/+	5.95e-05	Nat10/+	0.22985	0.746918	0.000112863	1.59171	0.0219704	FALSE	0.399984	NA	NA	NA	NA	NA	NA	If phenotype is significant - both sexes equally	lambda=NA, scaleShift=NA, transformed=FALSE, code=0	{"+/+_Female":358,"+/+_Male":355,"Nat10/+_Female":7,"Nat10/+_Male":7,"variability":0.213,"Formula":"Hdl ~ Genotype + Sex"}	Nat10/+	Hdl	Continuous	0.675841	not significant	0
32	PS_output	Mixed Model framework, linear mixed-effects model, equation withoutWeight	Sodium	TRUE	TRUE	0.478221	0.553456	0.791718	0.487263	Female: 0.38%, Male: 0.38%	1.23169	0.116737	3.85e-24	NA	NA	NA	+/+	0.00175961	Nat10/+	0.0574771	0.0105747	0.0307267	146.298	0.170458	FALSE	0.447239	NA	NA	NA	NA	NA	NA	If phenotype is significant - both sexes equally	lambda=NA, scaleShift=NA, transformed=FALSE, code=0	{"+/+_Female":358,"+/+_Male":355,"Nat10/+_Female":7,"Nat10/+_Male":7,"variability":0.133,"Formula":"Sodium ~ Genotype + Sex"}	Nat10/+	Sodium	Continuous	0.698004	not significant	0
35	PS_output	Mixed Model framework, linear mixed-effects model, equation withoutWeight	Total.Av.Low.Rer	TRUE	TRUE	0.483003	0.0176664	0.0256037	0.49339	Female: NA, Male: 2.2%	NA	NA	NA	NA	NA	NA	+/+	0.000105447	Nat10/+	NA	0.585119	6.22e-07	0.804273	0.00488807	FALSE	NA	NA	NA	NA	NA	NA	NA	If phenotype is significant it is for the one sex tested	lambda=NA, scaleShift=NA, transformed=FALSE, code=0	{"+/+_Male":326,"Nat10/+_Male":7,"variability":0.847,"Formula":"Total.Av.Low.Rer ~ Genotype"}	Nat10/+	Total.Av.Low.Rer	Continuous	0.698004	not significant	0
37	PS_output	Mixed Model framework, linear mixed-effects model, equation withoutWeight	Night.Av.Heat.Animal	TRUE	TRUE	0.480476	-0.0113319	0.0163468	0.491379	Female: NA, Male: -2.24%	NA	NA	NA	NA	NA	NA	+/+	0.112931	Nat10/+	NA	0.190111	0.544404	0.505359	0.00299276	FALSE	NA	NA	NA	NA	NA	NA	NA	If phenotype is significant it is for the one sex tested	lambda=NA, scaleShift=NA, transformed=FALSE, code=0	{"+/+_Male":326,"Nat10/+_Male":7,"variability":0.877,"Formula":"Night.Av.Heat.Animal ~ Genotype"}	Nat10/+	Night.Av.Heat.Animal	Continuous	0.698004	not significant	0
93	PS_output	Mixed Model framework, linear mixed-effects model, equation withoutWeight	Grip.Strength.Fore.Paws.3	TRUE	TRUE	0.484387	7.19264	10.4221	0.492728	Female: 8.69%, Male: 8.69%	12.3636	1.3996	9.01e-18	NA	NA	NA	+/+	0.00010669	Nat10/+	0.00365596	0.813808	3.7e-05	76.7089	2.23211	FALSE	0.814154	NA	NA	NA	NA	NA	NA	If phenotype is significant - both sexes equally	lambda=NA, scaleShift=NA, transformed=FALSE, code=0	{"+/+_Female":359,"+/+_Male":354,"Nat10/+_Female":7,"Nat10/+_Male":7,"variability":0.309,"Formula":"Grip.Strength.Fore.Paws.3 ~ Genotype + Sex"}	Nat10/+	Grip.Strength.Fore.Paws.3	Continuous	0.698004	not significant	0
137	PS_output	Mixed Model framework, linear mixed-effects model, equation withoutWeight	Igd.Mature.B.Cell.Percentage	TRUE	TRUE	0.485811	-0.4778	0.694984	0.494509	Female: -0.51%, Male: -0.51%	0.866631	0.0846499	6.97e-23	NA	NA	NA	+/+	6.07e-07	Nat10/+	0.462959	0.940462	1.5e-06	93.2778	0.15195	FALSE	0.319159	NA	NA	NA	NA	NA	NA	If phenotype is significant - both sexes equally	lambda=NA, scaleShift=NA, transformed=FALSE, code=0	{"+/+_Female":359,"+/+_Male":357,"Nat10/+_Female":7,"Nat10/+_Male":7,"variability":0.112,"Formula":"Igd.Mature.B.Cell.Percentage ~ Genotype + Sex"}	Nat10/+	Igd.Mature.B.Cell.Percentage	Continuous	0.698004	not significant	0
112	PS_output	Mixed Model framework, linear mixed-effects model, equation withoutWeight	Eosinophil.Number	TRUE	TRUE	0.511263	11.0357	17.0047	0.518912	Female: 10.12%, Male: 10.12%	46.2065	2.88589	8.73e-49	NA	NA	NA	+/+	0.00278889	Nat10/+	0.265474	0.877488	0.000344557	84.4039	3.63566	FALSE	0.187469	NA	NA	NA	NA	NA	NA	If phenotype is significant - both sexes equally	lambda=NA, scaleShift=NA, transformed=FALSE, code=0	{"+/+_Female":359,"+/+_Male":357,"Nat10/+_Female":7,"Nat10/+_Male":7,"variability":0.277,"Formula":"Eosinophil.Number ~ Genotype + Sex"}	Nat10/+	Eosinophil.Number	Continuous	0.726225	not significant	0
51	PS_output	Mixed Model framework, linear mixed-effects model, equation withoutWeight	Cumulative.Food.Intake.Kj	TRUE	TRUE	0.51755	4.93794	7.707	0.524325	Female: NA, Male: 7.71%	NA	NA	NA	NA	NA	NA	+/+	0.273197	Nat10/+	NA	0.21423	0.670429	64.1976	1.2987	FALSE	NA	NA	NA	NA	NA	NA	NA	If phenotype is significant it is for the one sex tested	lambda=NA, scaleShift=NA, transformed=FALSE, code=0	{"+/+_Male":326,"Nat10/+_Male":7,"variability":0.712,"Formula":"Cumulative.Food.Intake.Kj ~ Genotype"}	Nat10/+	Cumulative.Food.Intake.Kj	Continuous	0.726896	not significant	0
60	PS_output	Mixed Model framework, linear mixed-effects model, equation withoutWeight	Nose.To.Tail.Base.Length	TRUE	TRUE	0.544633	-0.0441044	0.071142	0.535507	Female: -0.43%, Male: -0.43%	0.269155	0.0127222	4.65e-76	NA	NA	NA	+/+	0.014418	Nat10/+	0.218423	0.815013	0.0649786	10.0646	0.0186339	FALSE	0.510695	NA	NA	NA	NA	NA	NA	If phenotype is significant - both sexes equally	lambda=NA, scaleShift=NA, transformed=FALSE, code=0	{"+/+_Female":354,"+/+_Male":352,"Nat10/+_Female":7,"Nat10/+_Male":7,"variability":0.021,"Formula":"Nose.To.Tail.Base.Length ~ Genotype + Sex"}	Nat10/+	Nose.To.Tail.Base.Length	Continuous	0.756434	not significant	0
118	PS_output	Mixed Model framework, linear mixed-effects model, equation withoutWeight	B.Cell.Number	TRUE	TRUE	0.559412	210.044	363.926	0.566064	Female: 5.4%, Male: 5.4%	1168.2	60.9387	4.34e-65	NA	NA	NA	+/+	0.00018033	Nat10/+	0.0862586	0.213741	0.000344653	3262.69	77.9039	FALSE	0.0988435	NA	NA	NA	NA	NA	NA	If phenotype is significant - both sexes equally	lambda=NA, scaleShift=NA, transformed=FALSE, code=0	{"+/+_Female":359,"+/+_Male":357,"Nat10/+_Female":7,"Nat10/+_Male":7,"variability":0.879,"Formula":"B.Cell.Number ~ Genotype + Sex"}	Nat10/+	B.Cell.Number	Continuous	0.768423	not significant	0
117	PS_output	Mixed Model framework, linear mixed-effects model, equation withoutWeight	Igd.Mature.B.Cell.Number	TRUE	TRUE	0.586465	182.756	339.636	0.592571	Female: 5.02%, Male: 5.02%	1129.07	57.4002	9.91e-68	NA	NA	NA	+/+	0.000178158	Nat10/+	0.104048	0.320533	0.000444197	3043.56	72.6481	FALSE	0.112196	NA	NA	NA	NA	NA	NA	If phenotype is significant - both sexes equally	lambda=NA, scaleShift=NA, transformed=FALSE, code=0	{"+/+_Female":359,"+/+_Male":357,"Nat10/+_Female":7,"Nat10/+_Male":7,"variability":0.867,"Formula":"Igd.Mature.B.Cell.Number ~ Genotype + Sex"}	Nat10/+	Igd.Mature.B.Cell.Number	Continuous	0.796827	not significant	0
18	PS_output	Mixed Model framework, linear mixed-effects model, equation withoutWeight	Ca	TRUE	TRUE	0.603426	0.00963393	0.0188153	0.610545	Female: 0.45%, Male: 0.45%	NA	NA	NA	NA	NA	NA	+/+	0.00189424	Nat10/+	0.33684	0.522553	0.000208782	2.15592	0.00366193	FALSE	0.861948	NA	NA	NA	NA	NA	NA	If phenotype is significant - both sexes equally	lambda=NA, scaleShift=NA, transformed=FALSE, code=0	{"+/+_Female":358,"+/+_Male":355,"Nat10/+_Female":7,"Nat10/+_Male":7,"variability":0.045,"Formula":"Ca ~ Genotype"}	Nat10/+	Ca	Continuous	0.811056	not significant	0
132	PS_output	Mixed Model framework, linear mixed-effects model, equation withoutWeight	Eosinophil.Percentage	TRUE	TRUE	0.615372	-0.091892	0.185177	0.621601	Female: -5.99%, Male: -5.99%	0.279142	0.0358322	2.7e-14	NA	NA	NA	+/+	0.00498022	Nat10/+	0.21986	0.668613	0.00423365	1.3915	0.0390465	FALSE	0.354323	NA	NA	NA	NA	NA	NA	If phenotype is significant - both sexes equally	lambda=NA, scaleShift=NA, transformed=FALSE, code=0	{"+/+_Female":359,"+/+_Male":357,"Nat10/+_Female":7,"Nat10/+_Male":7,"variability":0.292,"Formula":"Eosinophil.Percentage ~ Genotype + Sex"}	Nat10/+	Eosinophil.Percentage	Continuous	0.818314	not significant	0
7	PS_output	Mixed Model framework, linear mixed-effects model, equation withoutWeight	Thyrx	TRUE	TRUE	0.627728	-0.117969	0.245495	0.632595	Female: -2.97%, Male: -2.97%	-0.369095	0.0479127	4.85e-14	NA	NA	NA	+/+	0.000309283	Nat10/+	0.42443	0.0145053	0.00271004	4.16999	0.0510109	FALSE	0.351314	NA	NA	NA	NA	NA	NA	If phenotype is significant - both sexes equally	lambda=NA, scaleShift=NA, transformed=FALSE, code=0	{"+/+_Female":358,"+/+_Male":355,"Nat10/+_Female":7,"Nat10/+_Male":7,"variability":0.059,"Formula":"Thyrx ~ Genotype + Sex"}	Nat10/+	Thyrx	Continuous	0.820733	not significant	0
48	PS_output	Mixed Model framework, linear mixed-effects model, equation withoutWeight	Day.Av.Vco2	TRUE	TRUE	0.630323	-2.02474	4.26971	0.637414	Female: NA, Male: -2.45%	NA	NA	NA	NA	NA	NA	+/+	0.0137872	Nat10/+	NA	0.163703	0.0045479	82.8335	0.784575	FALSE	NA	NA	NA	NA	NA	NA	NA	If phenotype is significant it is for the one sex tested	lambda=NA, scaleShift=NA, transformed=FALSE, code=0	{"+/+_Male":326,"Nat10/+_Male":7,"variability":0.751,"Formula":"Day.Av.Vco2 ~ Genotype"}	Nat10/+	Day.Av.Vco2	Continuous	0.820733	not significant	0
10	PS_output	Mixed Model framework, linear mixed-effects model, equation withoutWeight	Tbilc	TRUE	TRUE	0.705858	-0.0367569	0.0961123	0.703489	Female: -1.94%, Male: -1.94%	NA	NA	NA	NA	NA	NA	+/+	3.25e-09	Nat10/+	0.284668	0.809797	1.78e-07	1.89579	0.0162409	FALSE	0.871694	NA	NA	NA	NA	NA	NA	If phenotype is significant - both sexes equally	lambda=NA, scaleShift=NA, transformed=FALSE, code=0	{"+/+_Female":358,"+/+_Male":355,"Nat10/+_Female":7,"Nat10/+_Male":7,"variability":0.032,"Formula":"Tbilc ~ Genotype"}	Nat10/+	Tbilc	Continuous	0.842267	not significant	0
11	PS_output	Mixed Model framework, linear mixed-effects model, equation withoutWeight	Urea	TRUE	TRUE	0.670873	0.189121	0.441621	0.670035	Female: 2.03%, Male: 2.03%	NA	NA	NA	NA	NA	NA	+/+	0.0109421	Nat10/+	0.333027	0.904854	0.00652029	9.33084	0.0803081	FALSE	0.436021	NA	NA	NA	NA	NA	NA	If phenotype is significant - both sexes equally	lambda=NA, scaleShift=NA, transformed=FALSE, code=0	{"+/+_Female":358,"+/+_Male":355,"Nat10/+_Female":7,"Nat10/+_Male":7,"variability":0.096,"Formula":"Urea ~ Genotype"}	Nat10/+	Urea	Continuous	0.842267	not significant	0
15	PS_output	Mixed Model framework, linear mixed-effects model, equation withoutWeight	Ast	TRUE	TRUE	0.666115	-3.8307	8.93451	0.669664	Female: -5.35%, Male: -5.35%	-6.69579	1.78794	0.000196531	NA	NA	NA	+/+	7.37e-10	Nat10/+	0.0363743	0.794664	7.37e-10	75.1369	1.86833	FALSE	0.953344	NA	NA	NA	NA	NA	NA	If phenotype is significant - both sexes equally	lambda=NA, scaleShift=NA, transformed=FALSE, code=0	{"+/+_Female":358,"+/+_Male":355,"Nat10/+_Female":7,"Nat10/+_Male":7,"variability":0.597,"Formula":"Ast ~ Genotype + Sex"}	Nat10/+	Ast	Continuous	0.842267	not significant	0
45	PS_output	Mixed Model framework, linear mixed-effects model, equation withoutWeight	Day.Av.Activity.Count.Total	TRUE	TRUE	0.701024	-34.8832	92.2704	0.70682	Female: NA, Male: -6.77%	NA	NA	NA	NA	NA	NA	+/+	3.18e-08	Nat10/+	NA	0.326504	1.6e-07	512.535	15.727	FALSE	NA	NA	NA	NA	NA	NA	NA	If phenotype is significant it is for the one sex tested	lambda=NA, scaleShift=NA, transformed=FALSE, code=0	{"+/+_Male":326,"Nat10/+_Male":7,"variability":0.97,"Formula":"Day.Av.Activity.Count.Total ~ Genotype"}	Nat10/+	Day.Av.Activity.Count.Total	Continuous	0.842267	not significant	0
54	PS_output	Mixed Model framework, linear mixed-effects model, equation withoutWeight	Total.Av.Activity.Count	TRUE	FALSE	0.702638	-19.7117	53.9364	0.716144	Female: NA, Male: -4.22%	NA	NA	NA	NA	NA	NA	+/+	2.99e-06	Nat10/+	NA	0.511288	8.36e-05	463.858	12.3322	FALSE	NA	NA	NA	NA	NA	NA	NA	If phenotype is significant it is for the one sex tested	lambda=NA, scaleShift=NA, transformed=FALSE, code=0	{"+/+_Male":326,"Nat10/+_Male":7,"variability":0.979,"Formula":"Total.Av.Activity.Count ~ Genotype"}	Nat10/+	Total.Av.Activity.Count	Continuous	0.842267	not significant	0
55	PS_output	Mixed Model framework, linear mixed-effects model, equation withoutWeight	Total.Av.Activity.Count.Total	TRUE	FALSE	0.689194	-30.0077	78.0441	0.702066	Female: NA, Male: -4.3%	NA	NA	NA	NA	NA	NA	+/+	3.19e-05	Nat10/+	NA	0.301429	0.00134694	693.297	17.2063	FALSE	NA	NA	NA	NA	NA	NA	NA	If phenotype is significant it is for the one sex tested	lambda=NA, scaleShift=NA, transformed=FALSE, code=0	{"+/+_Male":326,"Nat10/+_Male":7,"variability":0.979,"Formula":"Total.Av.Activity.Count.Total ~ Genotype"}	Nat10/+	Total.Av.Activity.Count.Total	Continuous	0.842267	not significant	0
59	PS_output	Mixed Model framework, linear mixed-effects model, equation withoutWeight	Bone.Mineral.Density	TRUE	TRUE	0.70166	-0.000283543	0.000704108	0.687302	Female: -0.59%, Male: -0.59%	NA	NA	NA	NA	NA	NA	+/+	0.0324234	Nat10/+	0.930585	0.147817	0.18069	0.0477216	0.000141406	FALSE	0.904616	NA	NA	NA	NA	NA	NA	If phenotype is significant - both sexes equally	lambda=NA, scaleShift=NA, transformed=FALSE, code=0	{"+/+_Female":354,"+/+_Male":352,"Nat10/+_Female":7,"Nat10/+_Male":7,"variability":0.149,"Formula":"Bone.Mineral.Density ~ Genotype"}	Nat10/+	Bone.Mineral.Density	Continuous	0.842267	not significant	0
92	PS_output	Mixed Model framework, linear mixed-effects model, equation withoutWeight	Grip.Strength.All.Paws.1	TRUE	TRUE	0.707505	5.23634	14.1511	0.712642	Female: 3.33%, Male: 3.33%	15.0309	2.0747	1.21e-12	NA	NA	NA	+/+	0.187108	Nat10/+	0.241782	0.360154	0.258211	149.814	3.0155	FALSE	0.805014	NA	NA	NA	NA	NA	NA	If phenotype is significant - both sexes equally	lambda=NA, scaleShift=NA, transformed=FALSE, code=0	{"+/+_Female":359,"+/+_Male":354,"Nat10/+_Female":7,"Nat10/+_Male":7,"variability":0.404,"Formula":"Grip.Strength.All.Paws.1 ~ Genotype + Sex"}	Nat10/+	Grip.Strength.All.Paws.1	Continuous	0.842267	not significant	0
107	PS_output	Mixed Model framework, linear mixed-effects model, equation withoutWeight	Plasma.Glucose.Conc.T120	TRUE	FALSE	0.670278	-0.105664	0.251088	0.674021	Female: -1.51%, Male: -1.51%	2.53279	0.100141	3.06e-99	NA	NA	NA	+/+	7.37e-10	Nat10/+	0.321509	0.048047	7.37e-10	5.714	0.0870828	FALSE	0.901189	NA	NA	NA	NA	NA	NA	If phenotype is significant - both sexes equally	lambda=NA, scaleShift=NA, transformed=FALSE, code=0	{"+/+_Female":359,"+/+_Male":356,"Nat10/+_Female":7,"Nat10/+_Male":7,"variability":0.123,"Formula":"Plasma.Glucose.Conc.T120 ~ Genotype + Sex"}	Nat10/+	Plasma.Glucose.Conc.T120	Continuous	0.842267	not significant	0
16	PS_output	Mixed Model framework, linear mixed-effects model, equation withoutWeight	Iron	TRUE	TRUE	0.728698	-0.287138	0.836816	0.732719	Female: -1.34%, Male: -1.34%	-4.11271	0.18894	1.2e-79	NA	NA	NA	+/+	0.000313059	Nat10/+	0.419311	0.0295101	0.000961436	23.4485	0.170206	FALSE	0.32435	NA	NA	NA	NA	NA	NA	If phenotype is significant - both sexes equally	lambda=NA, scaleShift=NA, transformed=FALSE, code=0	{"+/+_Female":358,"+/+_Male":355,"Nat10/+_Female":7,"Nat10/+_Male":7,"variability":0.206,"Formula":"Iron ~ Genotype + Sex"}	Nat10/+	Iron	Continuous	0.859314	not significant	0
5	PS_output	Mixed Model framework, linear mixed-effects model, equation withoutWeight	Heart.Weight	TRUE	TRUE	0.742513	-0.00192783	0.00592228	0.745919	Female: -1.51%, Male: -1.51%	0.0230465	0.00139413	1.05e-51	NA	NA	NA	+/+	4.95e-08	Nat10/+	0.526816	0.535212	2.24e-08	0.116179	0.00119218	FALSE	0.483671	NA	NA	NA	NA	NA	NA	If phenotype is significant - both sexes equally	lambda=NA, scaleShift=NA, transformed=FALSE, code=0	{"+/+_Female":359,"+/+_Male":357,"Nat10/+_Female":7,"Nat10/+_Male":7,"variability":0.023,"Formula":"Heart.Weight ~ Genotype + Sex"}	Nat10/+	Heart.Weight	Continuous	0.867421	not significant	0
21	PS_output	Mixed Model framework, linear mixed-effects model, equation withoutWeight	Amy	TRUE	TRUE	0.782027	9.88589	36.2931	0.786273	Female: 1.61%, Male: 1.61%	163.988	6.79348	9.22e-93	NA	NA	NA	+/+	7.37e-10	Nat10/+	0.0068297	0.919793	7.37e-10	532.031	7.59139	FALSE	0.0505125	NA	NA	NA	NA	NA	NA	If phenotype is significant - both sexes equally	lambda=NA, scaleShift=NA, transformed=FALSE, code=0	{"+/+_Female":358,"+/+_Male":355,"Nat10/+_Female":7,"Nat10/+_Male":7,"variability":0.891,"Formula":"Amy ~ Genotype + Sex"}	Nat10/+	Amy	Continuous	0.901966	not significant	0
23	PS_output	Mixed Model framework, linear mixed-effects model, equation withoutWeight	Glyc	TRUE	FALSE	0.786514	3.61358	13.8966	0.795743	Female: 2.52%, Male: 2.52%	17.2311	2.53153	2.27e-11	NA	NA	NA	+/+	7.85e-08	Nat10/+	0.935745	0.0284917	2.15e-07	136.832	3.33888	FALSE	0.134109	NA	NA	NA	NA	NA	NA	If phenotype is significant - both sexes equally	lambda=NA, scaleShift=NA, transformed=FALSE, code=0	{"+/+_Female":358,"+/+_Male":355,"Nat10/+_Female":7,"Nat10/+_Male":7,"variability":0.774,"Formula":"Glyc ~ Genotype + Sex"}	Nat10/+	Glyc	Continuous	0.901966	not significant	0
41	PS_output	Mixed Model framework, linear mixed-effects model, equation withoutWeight	Night.Av.Vco2	TRUE	TRUE	0.810303	0.78726	3.29733	0.81227	Female: NA, Male: 0.83%	NA	NA	NA	NA	NA	NA	+/+	0.711752	Nat10/+	NA	0.365846	0.373727	94.6981	0.591996	FALSE	NA	NA	NA	NA	NA	NA	NA	If phenotype is significant it is for the one sex tested	lambda=NA, scaleShift=NA, transformed=FALSE, code=0	{"+/+_Male":326,"Nat10/+_Male":7,"variability":0.838,"Formula":"Night.Av.Vco2 ~ Genotype"}	Nat10/+	Night.Av.Vco2	Continuous	0.904356	not significant	0
44	PS_output	Mixed Model framework, linear mixed-effects model, equation withoutWeight	Day.Av.Activity.Count	TRUE	TRUE	0.802345	-16.7244	67.8773	0.80628	Female: NA, Male: -5.02%	NA	NA	NA	NA	NA	NA	+/+	2.02e-09	Nat10/+	NA	0.0713879	4.23e-09	330.765	11.506	FALSE	NA	NA	NA	NA	NA	NA	NA	If phenotype is significant it is for the one sex tested	lambda=NA, scaleShift=NA, transformed=FALSE, code=0	{"+/+_Male":326,"Nat10/+_Male":7,"variability":0.961,"Formula":"Day.Av.Activity.Count ~ Genotype"}	Nat10/+	Day.Av.Activity.Count	Continuous	0.904356	not significant	0
103	PS_output	Mixed Model framework, linear mixed-effects model, equation withoutWeight	Hgb	TRUE	TRUE	0.804161	-0.0667244	0.275843	0.809688	Female: -0.41%, Male: -0.41%	-0.142253	0.0506357	0.00511017	NA	NA	NA	+/+	2.9e-07	Nat10/+	0.69383	0.0868402	5.75e-07	16.3477	0.0576593	FALSE	0.159295	NA	NA	NA	NA	NA	NA	If phenotype is significant - both sexes equally	lambda=NA, scaleShift=NA, transformed=FALSE, code=0	{"+/+_Female":358,"+/+_Male":357,"Nat10/+_Female":7,"Nat10/+_Male":7,"variability":0.362,"Formula":"Hgb ~ Genotype + Sex"}	Nat10/+	Hgb	Continuous	0.904356	not significant	0
20	PS_output	Mixed Model framework, linear mixed-effects model, equation withoutWeight	Tp	TRUE	TRUE	0.838052	-0.163738	0.805923	0.839703	Female: -0.36%, Male: -0.36%	NA	NA	NA	NA	NA	NA	+/+	0.250972	Nat10/+	0.539722	0.403993	0.0321111	45.6833	0.158521	FALSE	0.083302	NA	NA	NA	NA	NA	NA	If phenotype is significant - both sexes equally	lambda=NA, scaleShift=NA, transformed=FALSE, code=0	{"+/+_Female":358,"+/+_Male":355,"Nat10/+_Female":7,"Nat10/+_Male":7,"variability":0.135,"Formula":"Tp ~ Genotype"}	Nat10/+	Tp	Continuous	0.919307	not significant	0
38	PS_output	Mixed Model framework, linear mixed-effects model, equation withoutWeight	Night.Av.Activity.Count	TRUE	FALSE	0.843772	-11.084	59.9147	0.8539	Female: NA, Male: -2.07%	NA	NA	NA	NA	NA	NA	+/+	6.06e-09	Nat10/+	NA	0.650749	5.83e-08	533.895	14.7844	FALSE	NA	NA	NA	NA	NA	NA	NA	If phenotype is significant it is for the one sex tested	lambda=NA, scaleShift=NA, transformed=FALSE, code=0	{"+/+_Male":326,"Nat10/+_Male":7,"variability":0.973,"Formula":"Night.Av.Activity.Count ~ Genotype"}	Nat10/+	Night.Av.Activity.Count	Continuous	0.919307	not significant	0
57	PS_output	Mixed Model framework, linear mixed-effects model, equation withoutWeight	Total.Av.Vco2	TRUE	TRUE	0.845762	-0.611234	3.2238	0.85039	Female: NA, Male: -0.69%	NA	NA	NA	NA	NA	NA	+/+	0.203767	Nat10/+	NA	0.172562	0.245129	89.0693	0.589617	FALSE	NA	NA	NA	NA	NA	NA	NA	If phenotype is significant it is for the one sex tested	lambda=NA, scaleShift=NA, transformed=FALSE, code=0	{"+/+_Male":326,"Nat10/+_Male":7,"variability":0.871,"Formula":"Total.Av.Vco2 ~ Genotype"}	Nat10/+	Total.Av.Vco2	Continuous	0.919307	not significant	0
39	PS_output	Mixed Model framework, linear mixed-effects model, equation withoutWeight	Night.Av.Activity.Count.Total	TRUE	FALSE	0.885035	-11.6426	85.5834	0.892279	Female: NA, Male: -1.48%	NA	NA	NA	NA	NA	NA	+/+	5.03e-08	Nat10/+	NA	0.53705	8.16e-07	782.336	20.1365	FALSE	NA	NA	NA	NA	NA	NA	NA	If phenotype is significant it is for the one sex tested	lambda=NA, scaleShift=NA, transformed=FALSE, code=0	{"+/+_Male":326,"Nat10/+_Male":7,"variability":0.976,"Formula":"Night.Av.Activity.Count.Total ~ Genotype"}	Nat10/+	Night.Av.Activity.Count.Total	Continuous	0.94555	not significant	0
111	PS_output	Mixed Model framework, linear mixed-effects model, equation withoutWeight	Plasma.Glucose.Conc.T0	TRUE	TRUE	0.883026	-0.0317475	0.217398	0.883939	Female: -0.59%, Male: -0.59%	0.631917	0.0546338	2.59e-28	NA	NA	NA	+/+	5.93e-09	Nat10/+	0.392858	0.091476	3.67e-09	5.04633	0.0460205	FALSE	0.301213	NA	NA	NA	NA	NA	NA	If phenotype is significant - both sexes equally	lambda=NA, scaleShift=NA, transformed=FALSE, code=0	{"+/+_Female":359,"+/+_Male":356,"Nat10/+_Female":7,"Nat10/+_Male":7,"variability":0.069,"Formula":"Plasma.Glucose.Conc.T0 ~ Genotype + Sex"}	Nat10/+	Plasma.Glucose.Conc.T0	Continuous	0.94555	not significant	0
14	PS_output	Mixed Model framework, linear mixed-effects model, equation withoutWeight	Alp	TRUE	TRUE	0.9028	0.402978	3.5771	0.91068	Female: 0.42%, Male: 0.42%	-39.0586	0.758553	7.25e-234	NA	NA	NA	+/+	1.16e-05	Nat10/+	0.418687	0.541681	9.86e-05	116.109	0.734036	FALSE	0.663643	NA	NA	NA	NA	NA	NA	If phenotype is significant - both sexes equally	lambda=NA, scaleShift=NA, transformed=FALSE, code=0	{"+/+_Female":358,"+/+_Male":355,"Nat10/+_Female":7,"Nat10/+_Male":7,"variability":0.616,"Formula":"Alp ~ Genotype + Sex"}	Nat10/+	Alp	Continuous	0.951083	not significant	0
91	PS_output	Mixed Model framework, linear mixed-effects model, equation withoutWeight	Grip.Strength.All.Paws.2	TRUE	TRUE	0.905431	1.68148	14.4294	0.907614	Female: 1.13%, Male: 1.13%	10.2378	2.03014	5.93e-07	NA	NA	NA	+/+	0.0385964	Nat10/+	0.994498	0.244285	0.0168659	143.821	3.08253	FALSE	0.132353	NA	NA	NA	NA	NA	NA	If phenotype is significant - both sexes equally	lambda=NA, scaleShift=NA, transformed=FALSE, code=0	{"+/+_Female":359,"+/+_Male":354,"Nat10/+_Female":7,"Nat10/+_Male":7,"variability":0.404,"Formula":"Grip.Strength.All.Paws.2 ~ Genotype + Sex"}	Nat10/+	Grip.Strength.All.Paws.2	Continuous	0.951083	not significant	0
144	PS_output	Mixed Model framework, linear mixed-effects model, equation withoutWeight	Cd4.Cd25.Alpha.Beta.Reg.Percent	TRUE	TRUE	0.916983	0.0295732	0.283281	0.917216	Female: 0.33%, Male: 0.33%	1.20227	0.0592237	3.95e-71	NA	NA	NA	+/+	0.125492	Nat10/+	0.201127	0.22192	0.0329858	8.3858	0.0591665	FALSE	0.196228	NA	NA	NA	NA	NA	NA	If phenotype is significant - both sexes equally	lambda=NA, scaleShift=NA, transformed=FALSE, code=0	{"+/+_Female":359,"+/+_Male":357,"Nat10/+_Female":7,"Nat10/+_Male":7,"variability":0.377,"Formula":"Cd4.Cd25.Alpha.Beta.Reg.Percent ~ Genotype + Sex"}	Nat10/+	Cd4.Cd25.Alpha.Beta.Reg.Percent	Continuous	0.955191	not significant	0
8	PS_output	Mixed Model framework, linear mixed-effects model, equation withoutWeight	Mg	TRUE	TRUE	0.94776	0.00191382	0.0280005	0.945739	Female: 0.19%, Male: 0.19%	-0.107873	0.00518558	2.42e-74	NA	NA	NA	+/+	0.000120392	Nat10/+	0.293638	0.0237097	2.57e-05	1.04411	0.0058613	FALSE	0.716735	NA	NA	NA	NA	NA	NA	If phenotype is significant - both sexes equally	lambda=NA, scaleShift=NA, transformed=FALSE, code=0	{"+/+_Female":358,"+/+_Male":355,"Nat10/+_Female":7,"Nat10/+_Male":7,"variability":0.07,"Formula":"Mg ~ Genotype + Sex"}	Nat10/+	Mg	Continuous	0.977921	not significant	0
49	PS_output	Mixed Model framework, linear mixed-effects model, equation withoutWeight	Total.Water.Intake	TRUE	TRUE	0.96507	-0.0194732	0.447856	0.965473	Female: NA, Male: -0.77%	NA	NA	NA	NA	NA	NA	+/+	2.52e-08	Nat10/+	NA	0.995415	4.98e-08	2.52823	0.0723647	FALSE	NA	NA	NA	NA	NA	NA	NA	If phenotype is significant it is for the one sex tested	lambda=NA, scaleShift=NA, transformed=FALSE, code=0	{"+/+_Male":326,"Nat10/+_Male":7,"variability":0.153,"Formula":"Total.Water.Intake ~ Genotype"}	Nat10/+	Total.Water.Intake	Continuous	0.977921	not significant	0
90	PS_output	Mixed Model framework, linear mixed-effects model, equation withoutWeight	Grip.Strength.All.Paws.3	TRUE	TRUE	0.971767	0.555247	15.6266	0.971771	Female: 0.38%, Male: 0.38%	13.4804	1.92277	5.85e-12	NA	NA	NA	+/+	0.0951903	Nat10/+	0.828965	0.167828	0.0695967	138.784	3.36021	FALSE	0.837928	NA	NA	NA	NA	NA	NA	If phenotype is significant - both sexes equally	lambda=NA, scaleShift=NA, transformed=FALSE, code=0	{"+/+_Female":359,"+/+_Male":354,"Nat10/+_Female":7,"Nat10/+_Male":7,"variability":0.398,"Formula":"Grip.Strength.All.Paws.3 ~ Genotype + Sex"}	Nat10/+	Grip.Strength.All.Paws.3	Continuous	0.977921	not significant	0
94	PS_output	Mixed Model framework, linear mixed-effects model, equation withoutWeight	Grip.Strength.Fore.Paws.2	TRUE	TRUE	0.975955	0.271369	10.02	0.978482	Female: 0.3%, Male: 0.3%	12.7127	1.41531	2.72e-18	NA	NA	NA	+/+	0.0235184	Nat10/+	0.129171	0.607297	0.00396146	82.8192	2.14007	FALSE	0.532864	NA	NA	NA	NA	NA	NA	If phenotype is significant - both sexes equally	lambda=NA, scaleShift=NA, transformed=FALSE, code=0	{"+/+_Female":359,"+/+_Male":354,"Nat10/+_Female":7,"Nat10/+_Male":7,"variability":0.309,"Formula":"Grip.Strength.Fore.Paws.2 ~ Genotype + Sex"}	Nat10/+	Grip.Strength.Fore.Paws.2	Continuous	0.977921	not significant	0
95	PS_output	Mixed Model framework, linear mixed-effects model, equation withoutWeight	Grip.Strength.Fore.Paws.1	TRUE	TRUE	0.977921	-0.276745	8.91527	0.975338	Female: -0.29%, Male: -0.29%	12.4307	1.47259	1.97e-16	NA	NA	NA	+/+	4.19e-05	Nat10/+	0.183907	0.764805	6.02e-05	88.4588	1.88292	FALSE	0.521805	NA	NA	NA	NA	NA	NA	If phenotype is significant - both sexes equally	lambda=NA, scaleShift=NA, transformed=FALSE, code=0	{"+/+_Female":359,"+/+_Male":354,"Nat10/+_Female":7,"Nat10/+_Male":7,"variability":0.305,"Formula":"Grip.Strength.Fore.Paws.1 ~ Genotype + Sex"}	Nat10/+	Grip.Strength.Fore.Paws.1	Continuous	0.977921	not significant	0

## Sheet: categorical_parameters_Nat10
Column1	X	Method	Dependent.variable	Batch.included	Residual.variances.homogeneity	Genotype.contribution	Genotype.estimate	Genotype.standard.error	Genotype.p.Val	Genotype.percentage.change	Sex.estimate	Sex.standard.error	Sex.p.val	Weight.estimate	Weight.standard.error	Weight.p.val	Gp1.genotype	Gp1.Residuals.normality.test	Gp2.genotype	Gp2.Residuals.normality.test	Blups.test	Rotated.residuals.normality.test	Intercept.estimate	Intercept.standard.error	Interaction.included	Interaction.p.val	Sex.FvKO.estimate	Sex.FvKO.standard.error	Sex.FvKO.p.val	Sex.MvKO.estimate	Sex.MvKO.standard.error	Sex.MvKO.p.val	Classification.tag	Transformation	Additional.information	X.1	X.2	X.3	MinPvalue	p_adjusted	callSummary	HeatMap
64	PS_output	Fisher Exact Test framework	Persistence.Of.Hyaloid.Vascula	NA	NA	NA	0.01	NA	1	NA	NA	NA	NA	NA	NA	NA	Nat10/+	NA	+/+	NA	NA	NA	NA	NA	NA	NA	0.02	NA	1	0.01	NA	1	Not significant	lambda=NA, scaleShift=NA	NA	Nat10/+	Persistence.Of.Hyaloid.Vascula	Categorical	1	1	not significant	0
65	PS_output	Fisher Exact Test framework	Retinal.Blood.Vessels.Pattern	NA	NA	NA	0	NA	1	NA	NA	NA	NA	NA	NA	NA	Nat10/+	NA	+/+	NA	NA	NA	NA	NA	NA	NA	0	NA	1	0	NA	1	Not significant	lambda=NA, scaleShift=NA	NA	Nat10/+	Retinal.Blood.Vessels.Pattern	Categorical	1	1	not significant	0
66	PS_output	Fisher Exact Test framework	Retinal.Blood.Vessels.Structur	NA	NA	NA	0	NA	1	NA	NA	NA	NA	NA	NA	NA	Nat10/+	NA	+/+	NA	NA	NA	NA	NA	NA	NA	0	NA	1	0	NA	1	Not significant	lambda=NA, scaleShift=NA	NA	Nat10/+	Retinal.Blood.Vessels.Structur	Categorical	1	1	not significant	0
67	PS_output	Fisher Exact Test framework	Retinal.Blood.Vessels	NA	NA	NA	0	NA	1	NA	NA	NA	NA	NA	NA	NA	Nat10/+	NA	+/+	NA	NA	NA	NA	NA	NA	NA	0	NA	1	0	NA	1	Not significant	lambda=NA, scaleShift=NA	NA	Nat10/+	Retinal.Blood.Vessels	Categorical	1	1	not significant	0
68	PS_output	Fisher Exact Test framework	Optic.Disc	NA	NA	NA	0	NA	1	NA	NA	NA	NA	NA	NA	NA	Nat10/+	NA	+/+	NA	NA	NA	NA	NA	NA	NA	0	NA	1	0	NA	1	Not significant	lambda=NA, scaleShift=NA	NA	Nat10/+	Optic.Disc	Categorical	1	1	not significant	0
69	PS_output	Fisher Exact Test framework	Retinal.Structure	NA	NA	NA	0	NA	1	NA	NA	NA	NA	NA	NA	NA	Nat10/+	NA	+/+	NA	NA	NA	NA	NA	NA	NA	0	NA	1	0	NA	1	Not significant	lambda=NA, scaleShift=NA	NA	Nat10/+	Retinal.Structure	Categorical	1	1	not significant	0
70	PS_output	Fisher Exact Test framework	Retinal.Pigmentation	NA	NA	NA	0.05	NA	0.7066	NA	NA	NA	NA	NA	NA	NA	Nat10/+	NA	+/+	NA	NA	NA	NA	NA	NA	NA	0.12	NA	0.297	0.16	NA	1	Not significant	lambda=NA, scaleShift=NA	NA	Nat10/+	Retinal.Pigmentation	Categorical	0.297	1	not significant	0
71	PS_output	Fisher Exact Test framework	Retina	NA	NA	NA	0.05	NA	0.7066	NA	NA	NA	NA	NA	NA	NA	Nat10/+	NA	+/+	NA	NA	NA	NA	NA	NA	NA	0.12	NA	0.297	0.16	NA	1	Not significant	lambda=NA, scaleShift=NA	NA	Nat10/+	Retina	Categorical	0.297	1	not significant	0
72	PS_output	Fisher Exact Test framework	Lens.Opacity	NA	NA	NA	0.03	NA	1	NA	NA	NA	NA	NA	NA	NA	Nat10/+	NA	+/+	NA	NA	NA	NA	NA	NA	NA	0.05	NA	1	0.02	NA	1	Not significant	lambda=NA, scaleShift=NA	NA	Nat10/+	Lens.Opacity	Categorical	1	1	not significant	0
73	PS_output	Fisher Exact Test framework	Lens	NA	NA	NA	0.03	NA	1	NA	NA	NA	NA	NA	NA	NA	Nat10/+	NA	+/+	NA	NA	NA	NA	NA	NA	NA	0.05	NA	1	0.02	NA	1	Not significant	lambda=NA, scaleShift=NA	NA	Nat10/+	Lens	Categorical	1	1	not significant	0
74	PS_output	Fisher Exact Test framework	Iris.Pigmentation	NA	NA	NA	0	NA	1	NA	NA	NA	NA	NA	NA	NA	Nat10/+	NA	+/+	NA	NA	NA	NA	NA	NA	NA	0	NA	1	0	NA	1	Not significant	lambda=NA, scaleShift=NA	NA	Nat10/+	Iris.Pigmentation	Categorical	1	1	not significant	0
75	PS_output	Fisher Exact Test framework	Pupil.Light.Response	NA	NA	NA	0	NA	1	NA	NA	NA	NA	NA	NA	NA	Nat10/+	NA	+/+	NA	NA	NA	NA	NA	NA	NA	0	NA	1	0	NA	1	Not significant	lambda=NA, scaleShift=NA	NA	Nat10/+	Pupil.Light.Response	Categorical	1	1	not significant	0
76	PS_output	Fisher Exact Test framework	Pupil.Dilation	NA	NA	NA	0	NA	1	NA	NA	NA	NA	NA	NA	NA	Nat10/+	NA	+/+	NA	NA	NA	NA	NA	NA	NA	0.01	NA	1	0	NA	1	Not significant	lambda=NA, scaleShift=NA	NA	Nat10/+	Pupil.Dilation	Categorical	1	1	not significant	0
77	PS_output	Fisher Exact Test framework	Pupil.Shape	NA	NA	NA	0.01	NA	1	NA	NA	NA	NA	NA	NA	NA	Nat10/+	NA	+/+	NA	NA	NA	NA	NA	NA	NA	0.02	NA	1	0	NA	1	Not significant	lambda=NA, scaleShift=NA	NA	Nat10/+	Pupil.Shape	Categorical	1	1	not significant	0
78	PS_output	Fisher Exact Test framework	Pupil.Position	NA	NA	NA	0.01	NA	1	NA	NA	NA	NA	NA	NA	NA	Nat10/+	NA	+/+	NA	NA	NA	NA	NA	NA	NA	0.02	NA	1	0	NA	1	Not significant	lambda=NA, scaleShift=NA	NA	Nat10/+	Pupil.Position	Categorical	1	1	not significant	0
79	PS_output	Fisher Exact Test framework	Synechia	NA	NA	NA	0	NA	1	NA	NA	NA	NA	NA	NA	NA	Nat10/+	NA	+/+	NA	NA	NA	NA	NA	NA	NA	0	NA	1	0	NA	1	Not significant	lambda=NA, scaleShift=NA	NA	Nat10/+	Synechia	Categorical	1	1	not significant	0
80	PS_output	Fisher Exact Test framework	Iris.Pupil	NA	NA	NA	0.02	NA	1	NA	NA	NA	NA	NA	NA	NA	Nat10/+	NA	+/+	NA	NA	NA	NA	NA	NA	NA	0.03	NA	1	0.01	NA	1	Not significant	lambda=NA, scaleShift=NA	NA	Nat10/+	Iris.Pupil	Categorical	1	1	not significant	0
81	PS_output	Fisher Exact Test framework	Fusion.Between.Cornea.And.Lens	NA	NA	NA	0.02	NA	1	NA	NA	NA	NA	NA	NA	NA	Nat10/+	NA	+/+	NA	NA	NA	NA	NA	NA	NA	0.04	NA	1	0	NA	1	Not significant	lambda=NA, scaleShift=NA	NA	Nat10/+	Fusion.Between.Cornea.And.Lens	Categorical	1	1	not significant	0
82	PS_output	Fisher Exact Test framework	Corneal.Vascularisation	NA	NA	NA	0	NA	1	NA	NA	NA	NA	NA	NA	NA	Nat10/+	NA	+/+	NA	NA	NA	NA	NA	NA	NA	0.01	NA	1	0	NA	1	Not significant	lambda=NA, scaleShift=NA	NA	Nat10/+	Corneal.Vascularisation	Categorical	1	1	not significant	0
83	PS_output	Fisher Exact Test framework	Corneal.Opacity	NA	NA	NA	0.03	NA	1	NA	NA	NA	NA	NA	NA	NA	Nat10/+	NA	+/+	NA	NA	NA	NA	NA	NA	NA	0.05	NA	1	0	NA	1	Not significant	lambda=NA, scaleShift=NA	NA	Nat10/+	Corneal.Opacity	Categorical	1	1	not significant	0
84	PS_output	Fisher Exact Test framework	Cornea	NA	NA	NA	0.07	NA	1	NA	NA	NA	NA	NA	NA	NA	Nat10/+	NA	+/+	NA	NA	NA	NA	NA	NA	NA	0.11	NA	1	0.03	NA	1	Not significant	lambda=NA, scaleShift=NA	NA	Nat10/+	Cornea	Categorical	1	1	not significant	0
85	PS_output	Fisher Exact Test framework	Narrow.Eye.Opening	NA	NA	NA	0.01	NA	1	NA	NA	NA	NA	NA	NA	NA	Nat10/+	NA	+/+	NA	NA	NA	NA	NA	NA	NA	0.01	NA	1	0	NA	1	Not significant	lambda=NA, scaleShift=NA	NA	Nat10/+	Narrow.Eye.Opening	Categorical	1	1	not significant	0
86	PS_output	Fisher Exact Test framework	Eyelid.Closure	NA	NA	NA	0.01	NA	1	NA	NA	NA	NA	NA	NA	NA	Nat10/+	NA	+/+	NA	NA	NA	NA	NA	NA	NA	0.01	NA	1	0	NA	1	Not significant	lambda=NA, scaleShift=NA	NA	Nat10/+	Eyelid.Closure	Categorical	1	1	not significant	0
87	PS_output	Fisher Exact Test framework	Eyelid.Morphology	NA	NA	NA	0	NA	1	NA	NA	NA	NA	NA	NA	NA	Nat10/+	NA	+/+	NA	NA	NA	NA	NA	NA	NA	0	NA	1	0	NA	1	Not significant	lambda=NA, scaleShift=NA	NA	Nat10/+	Eyelid.Morphology	Categorical	1	1	not significant	0
88	PS_output	Fisher Exact Test framework	Eye.Hemorrhage	NA	NA	NA	0	NA	1	NA	NA	NA	NA	NA	NA	NA	Nat10/+	NA	+/+	NA	NA	NA	NA	NA	NA	NA	0	NA	1	0	NA	1	Not significant	lambda=NA, scaleShift=NA	NA	Nat10/+	Eye.Hemorrhage	Categorical	1	1	not significant	0
89	PS_output	Fisher Exact Test framework	Bulging.Eye	NA	NA	NA	0	NA	1	NA	NA	NA	NA	NA	NA	NA	Nat10/+	NA	+/+	NA	NA	NA	NA	NA	NA	NA	0	NA	1	0	NA	1	Not significant	lambda=NA, scaleShift=NA	NA	Nat10/+	Bulging.Eye	Categorical	1	1	not significant	0
152	PS_output	Fisher Exact Test framework	Vibrissae	NA	NA	NA	0	NA	1	NA	NA	NA	NA	NA	NA	NA	Nat10/+	NA	+/+	NA	NA	NA	NA	NA	NA	NA	0	NA	1	0	NA	1	Not significant	lambda=NA, scaleShift=NA	NA	Nat10/+	Vibrissae	Categorical	1	1	not significant	0
153	PS_output	Fisher Exact Test framework	Snout.Size	NA	NA	NA	0.01	NA	1	NA	NA	NA	NA	NA	NA	NA	Nat10/+	NA	+/+	NA	NA	NA	NA	NA	NA	NA	0	NA	1	0.01	NA	1	Not significant	lambda=NA, scaleShift=NA	NA	Nat10/+	Snout.Size	Categorical	1	1	not significant	0
154	PS_output	Fisher Exact Test framework	Snout.Morphology	NA	NA	NA	0.01	NA	1	NA	NA	NA	NA	NA	NA	NA	Nat10/+	NA	+/+	NA	NA	NA	NA	NA	NA	NA	0	NA	1	0.02	NA	1	Not significant	lambda=NA, scaleShift=NA	NA	Nat10/+	Snout.Morphology	Categorical	1	1	not significant	0
155	PS_output	Fisher Exact Test framework	Head.Size	NA	NA	NA	0	NA	1	NA	NA	NA	NA	NA	NA	NA	Nat10/+	NA	+/+	NA	NA	NA	NA	NA	NA	NA	0	NA	1	0	NA	1	Not significant	lambda=NA, scaleShift=NA	NA	Nat10/+	Head.Size	Categorical	1	1	not significant	0
156	PS_output	Fisher Exact Test framework	Head.Morphology	NA	NA	NA	0	NA	1	NA	NA	NA	NA	NA	NA	NA	Nat10/+	NA	+/+	NA	NA	NA	NA	NA	NA	NA	0	NA	1	0	NA	1	Not significant	lambda=NA, scaleShift=NA	NA	Nat10/+	Head.Morphology	Categorical	1	1	not significant	0
157	PS_output	Fisher Exact Test framework	Tail.Skin.Colour	NA	NA	NA	0	NA	1	NA	NA	NA	NA	NA	NA	NA	Nat10/+	NA	+/+	NA	NA	NA	NA	NA	NA	NA	0	NA	1	0	NA	1	Not significant	lambda=NA, scaleShift=NA	NA	Nat10/+	Tail.Skin.Colour	Categorical	1	1	not significant	0
158	PS_output	Fisher Exact Test framework	Tail.Skin.Appearance	NA	NA	NA	0	NA	1	NA	NA	NA	NA	NA	NA	NA	Nat10/+	NA	+/+	NA	NA	NA	NA	NA	NA	NA	0	NA	1	0	NA	1	Not significant	lambda=NA, scaleShift=NA	NA	Nat10/+	Tail.Skin.Appearance	Categorical	1	1	not significant	0
159	PS_output	Fisher Exact Test framework	Paw.Footpad.Skin.Colour	NA	NA	NA	0	NA	1	NA	NA	NA	NA	NA	NA	NA	Nat10/+	NA	+/+	NA	NA	NA	NA	NA	NA	NA	0	NA	1	0	NA	1	Not significant	lambda=NA, scaleShift=NA	NA	Nat10/+	Paw.Footpad.Skin.Colour	Categorical	1	1	not significant	0
160	PS_output	Fisher Exact Test framework	Paw.Footpad.Skin.Appearance	NA	NA	NA	0	NA	1	NA	NA	NA	NA	NA	NA	NA	Nat10/+	NA	+/+	NA	NA	NA	NA	NA	NA	NA	0	NA	1	0	NA	1	Not significant	lambda=NA, scaleShift=NA	NA	Nat10/+	Paw.Footpad.Skin.Appearance	Categorical	1	1	not significant	0
161	PS_output	Fisher Exact Test framework	Limb.Skin.Colour	NA	NA	NA	0	NA	1	NA	NA	NA	NA	NA	NA	NA	Nat10/+	NA	+/+	NA	NA	NA	NA	NA	NA	NA	0	NA	1	0	NA	1	Not significant	lambda=NA, scaleShift=NA	NA	Nat10/+	Limb.Skin.Colour	Categorical	1	1	not significant	0
162	PS_output	Fisher Exact Test framework	Limb.Skin.Appearance	NA	NA	NA	0	NA	1	NA	NA	NA	NA	NA	NA	NA	Nat10/+	NA	+/+	NA	NA	NA	NA	NA	NA	NA	0	NA	1	0	NA	1	Not significant	lambda=NA, scaleShift=NA	NA	Nat10/+	Limb.Skin.Appearance	Categorical	1	1	not significant	0
163	PS_output	Fisher Exact Test framework	Ventral.Skin.Colour	NA	NA	NA	0	NA	1	NA	NA	NA	NA	NA	NA	NA	Nat10/+	NA	+/+	NA	NA	NA	NA	NA	NA	NA	0	NA	1	0	NA	1	Not significant	lambda=NA, scaleShift=NA	NA	Nat10/+	Ventral.Skin.Colour	Categorical	1	1	not significant	0
164	PS_output	Fisher Exact Test framework	Ventral.Skin.Appearance	NA	NA	NA	0	NA	1	NA	NA	NA	NA	NA	NA	NA	Nat10/+	NA	+/+	NA	NA	NA	NA	NA	NA	NA	0	NA	1	0	NA	1	Not significant	lambda=NA, scaleShift=NA	NA	Nat10/+	Ventral.Skin.Appearance	Categorical	1	1	not significant	0
165	PS_output	Fisher Exact Test framework	Dorsal.Skin.Colour	NA	NA	NA	0	NA	1	NA	NA	NA	NA	NA	NA	NA	Nat10/+	NA	+/+	NA	NA	NA	NA	NA	NA	NA	0	NA	1	0	NA	1	Not significant	lambda=NA, scaleShift=NA	NA	Nat10/+	Dorsal.Skin.Colour	Categorical	1	1	not significant	0
166	PS_output	Fisher Exact Test framework	Dorsal.Skin.Appearance	NA	NA	NA	0	NA	1	NA	NA	NA	NA	NA	NA	NA	Nat10/+	NA	+/+	NA	NA	NA	NA	NA	NA	NA	0	NA	1	0	NA	1	Not significant	lambda=NA, scaleShift=NA	NA	Nat10/+	Dorsal.Skin.Appearance	Categorical	1	1	not significant	0
167	PS_output	Fisher Exact Test framework	Pinna.Skin.Colour	NA	NA	NA	0	NA	1	NA	NA	NA	NA	NA	NA	NA	Nat10/+	NA	+/+	NA	NA	NA	NA	NA	NA	NA	0	NA	1	0	NA	1	Not significant	lambda=NA, scaleShift=NA	NA	Nat10/+	Pinna.Skin.Colour	Categorical	1	1	not significant	0
168	PS_output	Fisher Exact Test framework	Pinna.Skin.Appearance	NA	NA	NA	0	NA	1	NA	NA	NA	NA	NA	NA	NA	Nat10/+	NA	+/+	NA	NA	NA	NA	NA	NA	NA	0	NA	1	0	NA	1	Not significant	lambda=NA, scaleShift=NA	NA	Nat10/+	Pinna.Skin.Appearance	Categorical	1	1	not significant	0
169	PS_output	Fisher Exact Test framework	Head.Skin.Colour	NA	NA	NA	0	NA	1	NA	NA	NA	NA	NA	NA	NA	Nat10/+	NA	+/+	NA	NA	NA	NA	NA	NA	NA	0	NA	1	0	NA	1	Not significant	lambda=NA, scaleShift=NA	NA	Nat10/+	Head.Skin.Colour	Categorical	1	1	not significant	0
170	PS_output	Fisher Exact Test framework	Head.Skin.Appearance	NA	NA	NA	0	NA	1	NA	NA	NA	NA	NA	NA	NA	Nat10/+	NA	+/+	NA	NA	NA	NA	NA	NA	NA	0	NA	1	0	NA	1	Not significant	lambda=NA, scaleShift=NA	NA	Nat10/+	Head.Skin.Appearance	Categorical	1	1	not significant	0
171	PS_output	Fisher Exact Test framework	Tail.Coathair.Length	NA	NA	NA	0	NA	1	NA	NA	NA	NA	NA	NA	NA	Nat10/+	NA	+/+	NA	NA	NA	NA	NA	NA	NA	0	NA	1	0	NA	1	Not significant	lambda=NA, scaleShift=NA	NA	Nat10/+	Tail.Coathair.Length	Categorical	1	1	not significant	0
172	PS_output	Fisher Exact Test framework	Tail.Coathair.Appearance	NA	NA	NA	0	NA	1	NA	NA	NA	NA	NA	NA	NA	Nat10/+	NA	+/+	NA	NA	NA	NA	NA	NA	NA	0	NA	1	0	NA	1	Not significant	lambda=NA, scaleShift=NA	NA	Nat10/+	Tail.Coathair.Appearance	Categorical	1	1	not significant	0
173	PS_output	Fisher Exact Test framework	Tail.Coathair.Colour.Pattern	NA	NA	NA	0	NA	1	NA	NA	NA	NA	NA	NA	NA	Nat10/+	NA	+/+	NA	NA	NA	NA	NA	NA	NA	0	NA	1	0	NA	1	Not significant	lambda=NA, scaleShift=NA	NA	Nat10/+	Tail.Coathair.Colour.Pattern	Categorical	1	1	not significant	0
174	PS_output	Fisher Exact Test framework	Tail.Coathair.Colour	NA	NA	NA	0	NA	1	NA	NA	NA	NA	NA	NA	NA	Nat10/+	NA	+/+	NA	NA	NA	NA	NA	NA	NA	0	NA	1	0	NA	1	Not significant	lambda=NA, scaleShift=NA	NA	Nat10/+	Tail.Coathair.Colour	Categorical	1	1	not significant	0
175	PS_output	Fisher Exact Test framework	Tail.Coathair.Presence	NA	NA	NA	0	NA	1	NA	NA	NA	NA	NA	NA	NA	Nat10/+	NA	+/+	NA	NA	NA	NA	NA	NA	NA	0.01	NA	1	0	NA	1	Not significant	lambda=NA, scaleShift=NA	NA	Nat10/+	Tail.Coathair.Presence	Categorical	1	1	not significant	0
176	PS_output	Fisher Exact Test framework	Digit.Coathair.Length	NA	NA	NA	0	NA	1	NA	NA	NA	NA	NA	NA	NA	Nat10/+	NA	+/+	NA	NA	NA	NA	NA	NA	NA	0	NA	1	0	NA	1	Not significant	lambda=NA, scaleShift=NA	NA	Nat10/+	Digit.Coathair.Length	Categorical	1	1	not significant	0
177	PS_output	Fisher Exact Test framework	Digit.Coathair.Appearance	NA	NA	NA	0	NA	1	NA	NA	NA	NA	NA	NA	NA	Nat10/+	NA	+/+	NA	NA	NA	NA	NA	NA	NA	0	NA	1	0	NA	1	Not significant	lambda=NA, scaleShift=NA	NA	Nat10/+	Digit.Coathair.Appearance	Categorical	1	1	not significant	0
178	PS_output	Fisher Exact Test framework	Digit.Coathair.Colour.Pattern	NA	NA	NA	0	NA	1	NA	NA	NA	NA	NA	NA	NA	Nat10/+	NA	+/+	NA	NA	NA	NA	NA	NA	NA	0	NA	1	0	NA	1	Not significant	lambda=NA, scaleShift=NA	NA	Nat10/+	Digit.Coathair.Colour.Pattern	Categorical	1	1	not significant	0
179	PS_output	Fisher Exact Test framework	Digit.Coathair.Colour	NA	NA	NA	0	NA	1	NA	NA	NA	NA	NA	NA	NA	Nat10/+	NA	+/+	NA	NA	NA	NA	NA	NA	NA	0	NA	1	0	NA	1	Not significant	lambda=NA, scaleShift=NA	NA	Nat10/+	Digit.Coathair.Colour	Categorical	1	1	not significant	0
180	PS_output	Fisher Exact Test framework	Digit.Coathair.Presence	NA	NA	NA	0	NA	1	NA	NA	NA	NA	NA	NA	NA	Nat10/+	NA	+/+	NA	NA	NA	NA	NA	NA	NA	0	NA	1	0	NA	1	Not significant	lambda=NA, scaleShift=NA	NA	Nat10/+	Digit.Coathair.Presence	Categorical	1	1	not significant	0
181	PS_output	Fisher Exact Test framework	Paw.Coathair.Length	NA	NA	NA	0	NA	1	NA	NA	NA	NA	NA	NA	NA	Nat10/+	NA	+/+	NA	NA	NA	NA	NA	NA	NA	0	NA	1	0	NA	1	Not significant	lambda=NA, scaleShift=NA	NA	Nat10/+	Paw.Coathair.Length	Categorical	1	1	not significant	0
182	PS_output	Fisher Exact Test framework	Paw.Coathair.Appearance	NA	NA	NA	0	NA	1	NA	NA	NA	NA	NA	NA	NA	Nat10/+	NA	+/+	NA	NA	NA	NA	NA	NA	NA	0	NA	1	0	NA	1	Not significant	lambda=NA, scaleShift=NA	NA	Nat10/+	Paw.Coathair.Appearance	Categorical	1	1	not significant	0
183	PS_output	Fisher Exact Test framework	Paw.Coathair.Colour.Pattern	NA	NA	NA	0	NA	1	NA	NA	NA	NA	NA	NA	NA	Nat10/+	NA	+/+	NA	NA	NA	NA	NA	NA	NA	0	NA	1	0	NA	1	Not significant	lambda=NA, scaleShift=NA	NA	Nat10/+	Paw.Coathair.Colour.Pattern	Categorical	1	1	not significant	0
184	PS_output	Fisher Exact Test framework	Paw.Coathair.Colour	NA	NA	NA	0	NA	1	NA	NA	NA	NA	NA	NA	NA	Nat10/+	NA	+/+	NA	NA	NA	NA	NA	NA	NA	0	NA	1	0	NA	1	Not significant	lambda=NA, scaleShift=NA	NA	Nat10/+	Paw.Coathair.Colour	Categorical	1	1	not significant	0
185	PS_output	Fisher Exact Test framework	Paw.Coathair.Presence	NA	NA	NA	0	NA	1	NA	NA	NA	NA	NA	NA	NA	Nat10/+	NA	+/+	NA	NA	NA	NA	NA	NA	NA	0	NA	1	0	NA	1	Not significant	lambda=NA, scaleShift=NA	NA	Nat10/+	Paw.Coathair.Presence	Categorical	1	1	not significant	0
186	PS_output	Fisher Exact Test framework	Limb.Coathair.Length	NA	NA	NA	0	NA	1	NA	NA	NA	NA	NA	NA	NA	Nat10/+	NA	+/+	NA	NA	NA	NA	NA	NA	NA	0	NA	1	0	NA	1	Not significant	lambda=NA, scaleShift=NA	NA	Nat10/+	Limb.Coathair.Length	Categorical	1	1	not significant	0
187	PS_output	Fisher Exact Test framework	Limb.Coathair.Appearance	NA	NA	NA	0	NA	1	NA	NA	NA	NA	NA	NA	NA	Nat10/+	NA	+/+	NA	NA	NA	NA	NA	NA	NA	0	NA	1	0	NA	1	Not significant	lambda=NA, scaleShift=NA	NA	Nat10/+	Limb.Coathair.Appearance	Categorical	1	1	not significant	0
188	PS_output	Fisher Exact Test framework	Limb.Coathair.Colour.Pattern	NA	NA	NA	0	NA	1	NA	NA	NA	NA	NA	NA	NA	Nat10/+	NA	+/+	NA	NA	NA	NA	NA	NA	NA	0	NA	1	0	NA	1	Not significant	lambda=NA, scaleShift=NA	NA	Nat10/+	Limb.Coathair.Colour.Pattern	Categorical	1	1	not significant	0
189	PS_output	Fisher Exact Test framework	Limb.Coathair.Colour	NA	NA	NA	0	NA	1	NA	NA	NA	NA	NA	NA	NA	Nat10/+	NA	+/+	NA	NA	NA	NA	NA	NA	NA	0	NA	1	0	NA	1	Not significant	lambda=NA, scaleShift=NA	NA	Nat10/+	Limb.Coathair.Colour	Categorical	1	1	not significant	0
190	PS_output	Fisher Exact Test framework	Limb.Coathair.Presence	NA	NA	NA	0.02	NA	1	NA	NA	NA	NA	NA	NA	NA	Nat10/+	NA	+/+	NA	NA	NA	NA	NA	NA	NA	0.03	NA	1	0.01	NA	1	Not significant	lambda=NA, scaleShift=NA	NA	Nat10/+	Limb.Coathair.Presence	Categorical	1	1	not significant	0
191	PS_output	Fisher Exact Test framework	Ventral.Coathair.Length	NA	NA	NA	0	NA	1	NA	NA	NA	NA	NA	NA	NA	Nat10/+	NA	+/+	NA	NA	NA	NA	NA	NA	NA	0	NA	1	0	NA	1	Not significant	lambda=NA, scaleShift=NA	NA	Nat10/+	Ventral.Coathair.Length	Categorical	1	1	not significant	0
192	PS_output	Fisher Exact Test framework	Ventral.Coathair.Appearance	NA	NA	NA	0	NA	1	NA	NA	NA	NA	NA	NA	NA	Nat10/+	NA	+/+	NA	NA	NA	NA	NA	NA	NA	0	NA	1	0.01	NA	1	Not significant	lambda=NA, scaleShift=NA	NA	Nat10/+	Ventral.Coathair.Appearance	Categorical	1	1	not significant	0
193	PS_output	Fisher Exact Test framework	Ventral.Coathair.Colour.Patter	NA	NA	NA	0.07	NA	0.075	NA	NA	NA	NA	NA	NA	NA	Nat10/+	NA	+/+	NA	NA	NA	NA	NA	NA	NA	0.14	NA	0.0191	0.01	NA	1	Not significant	lambda=NA, scaleShift=NA	NA	Nat10/+	Ventral.Coathair.Colour.Patter	Categorical	0.0191	1	not significant	0
194	PS_output	Fisher Exact Test framework	Ventral.Coathair.Colour	NA	NA	NA	0.06	NA	0.0929	NA	NA	NA	NA	NA	NA	NA	Nat10/+	NA	+/+	NA	NA	NA	NA	NA	NA	NA	0.14	NA	0.0379	0.01	NA	1	Not significant	lambda=NA, scaleShift=NA	NA	Nat10/+	Ventral.Coathair.Colour	Categorical	0.0379	1	not significant	0
195	PS_output	Fisher Exact Test framework	Ventral.Coathair.Presence	NA	NA	NA	0.02	NA	1	NA	NA	NA	NA	NA	NA	NA	Nat10/+	NA	+/+	NA	NA	NA	NA	NA	NA	NA	0.03	NA	1	0.01	NA	1	Not significant	lambda=NA, scaleShift=NA	NA	Nat10/+	Ventral.Coathair.Presence	Categorical	1	1	not significant	0
196	PS_output	Fisher Exact Test framework	Dorsal.Coathair.Length	NA	NA	NA	0	NA	1	NA	NA	NA	NA	NA	NA	NA	Nat10/+	NA	+/+	NA	NA	NA	NA	NA	NA	NA	0	NA	1	0	NA	1	Not significant	lambda=NA, scaleShift=NA	NA	Nat10/+	Dorsal.Coathair.Length	Categorical	1	1	not significant	0
197	PS_output	Fisher Exact Test framework	Dorsal.Coathair.Appearance	NA	NA	NA	0	NA	1	NA	NA	NA	NA	NA	NA	NA	Nat10/+	NA	+/+	NA	NA	NA	NA	NA	NA	NA	0	NA	1	0.01	NA	1	Not significant	lambda=NA, scaleShift=NA	NA	Nat10/+	Dorsal.Coathair.Appearance	Categorical	1	1	not significant	0
198	PS_output	Fisher Exact Test framework	Dorsal.Coathair.Colour.Pattern	NA	NA	NA	0	NA	1	NA	NA	NA	NA	NA	NA	NA	Nat10/+	NA	+/+	NA	NA	NA	NA	NA	NA	NA	0	NA	1	0	NA	1	Not significant	lambda=NA, scaleShift=NA	NA	Nat10/+	Dorsal.Coathair.Colour.Pattern	Categorical	1	1	not significant	0
199	PS_output	Fisher Exact Test framework	Dorsal.Coathair.Colour	NA	NA	NA	0	NA	1	NA	NA	NA	NA	NA	NA	NA	Nat10/+	NA	+/+	NA	NA	NA	NA	NA	NA	NA	0	NA	1	0	NA	1	Not significant	lambda=NA, scaleShift=NA	NA	Nat10/+	Dorsal.Coathair.Colour	Categorical	1	1	not significant	0
200	PS_output	Fisher Exact Test framework	Dorsal.Coathair.Presence	NA	NA	NA	0	NA	1	NA	NA	NA	NA	NA	NA	NA	Nat10/+	NA	+/+	NA	NA	NA	NA	NA	NA	NA	0	NA	1	0	NA	1	Not significant	lambda=NA, scaleShift=NA	NA	Nat10/+	Dorsal.Coathair.Presence	Categorical	1	1	not significant	0
201	PS_output	Fisher Exact Test framework	Head.Coathair.Length	NA	NA	NA	0	NA	1	NA	NA	NA	NA	NA	NA	NA	Nat10/+	NA	+/+	NA	NA	NA	NA	NA	NA	NA	0	NA	1	0	NA	1	Not significant	lambda=NA, scaleShift=NA	NA	Nat10/+	Head.Coathair.Length	Categorical	1	1	not significant	0
202	PS_output	Fisher Exact Test framework	Head.Coathair.Appearance	NA	NA	NA	0	NA	1	NA	NA	NA	NA	NA	NA	NA	Nat10/+	NA	+/+	NA	NA	NA	NA	NA	NA	NA	0	NA	1	0	NA	1	Not significant	lambda=NA, scaleShift=NA	NA	Nat10/+	Head.Coathair.Appearance	Categorical	1	1	not significant	0
203	PS_output	Fisher Exact Test framework	Head.Coathair.Colour.Pattern	NA	NA	NA	0	NA	1	NA	NA	NA	NA	NA	NA	NA	Nat10/+	NA	+/+	NA	NA	NA	NA	NA	NA	NA	0	NA	1	0.01	NA	1	Not significant	lambda=NA, scaleShift=NA	NA	Nat10/+	Head.Coathair.Colour.Pattern	Categorical	1	1	not significant	0
204	PS_output	Fisher Exact Test framework	Head.Coathair.Colour	NA	NA	NA	0	NA	1	NA	NA	NA	NA	NA	NA	NA	Nat10/+	NA	+/+	NA	NA	NA	NA	NA	NA	NA	0	NA	1	0.01	NA	1	Not significant	lambda=NA, scaleShift=NA	NA	Nat10/+	Head.Coathair.Colour	Categorical	1	1	not significant	0
205	PS_output	Fisher Exact Test framework	Head.Coathair.Presence	NA	NA	NA	0.03	NA	1	NA	NA	NA	NA	NA	NA	NA	Nat10/+	NA	+/+	NA	NA	NA	NA	NA	NA	NA	0.04	NA	1	0.02	NA	1	Not significant	lambda=NA, scaleShift=NA	NA	Nat10/+	Head.Coathair.Presence	Categorical	1	1	not significant	0
206	PS_output	Fisher Exact Test framework	Coat.Colouration.General	NA	NA	NA	0	NA	1	NA	NA	NA	NA	NA	NA	NA	Nat10/+	NA	+/+	NA	NA	NA	NA	NA	NA	NA	0	NA	1	0	NA	1	Not significant	lambda=NA, scaleShift=NA	NA	Nat10/+	Coat.Colouration.General	Categorical	1	1	not significant	0
207	PS_output	Fisher Exact Test framework	Convulsions	NA	NA	NA	0	NA	1	NA	NA	NA	NA	NA	NA	NA	Nat10/+	NA	+/+	NA	NA	NA	NA	NA	NA	NA	0	NA	1	0	NA	1	Not significant	lambda=NA, scaleShift=NA	NA	Nat10/+	Convulsions	Categorical	1	1	not significant	0
208	PS_output	Fisher Exact Test framework	Headbobbingcircling	NA	NA	NA	0	NA	1	NA	NA	NA	NA	NA	NA	NA	Nat10/+	NA	+/+	NA	NA	NA	NA	NA	NA	NA	0	NA	1	0	NA	1	Not significant	lambda=NA, scaleShift=NA	NA	Nat10/+	Headbobbingcircling	Categorical	1	1	not significant	0
209	PS_output	Fisher Exact Test framework	Contact.Righting.Reflex	NA	NA	NA	0	NA	1	NA	NA	NA	NA	NA	NA	NA	Nat10/+	NA	+/+	NA	NA	NA	NA	NA	NA	NA	0	NA	1	0	NA	1	Not significant	lambda=NA, scaleShift=NA	NA	Nat10/+	Contact.Righting.Reflex	Categorical	1	1	not significant	0
210	PS_output	Fisher Exact Test framework	Pinna.Touch.Reflex	NA	NA	NA	0	NA	1	NA	NA	NA	NA	NA	NA	NA	Nat10/+	NA	+/+	NA	NA	NA	NA	NA	NA	NA	0	NA	1	0	NA	1	Not significant	lambda=NA, scaleShift=NA	NA	Nat10/+	Pinna.Touch.Reflex	Categorical	1	1	not significant	0
211	PS_output	Fisher Exact Test framework	Corneal.Touch.Reflex	NA	NA	NA	0	NA	1	NA	NA	NA	NA	NA	NA	NA	Nat10/+	NA	+/+	NA	NA	NA	NA	NA	NA	NA	0	NA	1	0	NA	1	Not significant	lambda=NA, scaleShift=NA	NA	Nat10/+	Corneal.Touch.Reflex	Categorical	1	1	not significant	0
212	PS_output	Fisher Exact Test framework	Startle.Response	NA	NA	NA	0.02	NA	1	NA	NA	NA	NA	NA	NA	NA	Nat10/+	NA	+/+	NA	NA	NA	NA	NA	NA	NA	0.02	NA	1	0.02	NA	1	Not significant	lambda=NA, scaleShift=NA	NA	Nat10/+	Startle.Response	Categorical	1	1	not significant	0
213	PS_output	Fisher Exact Test framework	Tremor	NA	NA	NA	0	NA	1	NA	NA	NA	NA	NA	NA	NA	Nat10/+	NA	+/+	NA	NA	NA	NA	NA	NA	NA	0	NA	1	0	NA	1	Not significant	lambda=NA, scaleShift=NA	NA	Nat10/+	Tremor	Categorical	1	1	not significant	0
214	PS_output	Fisher Exact Test framework	Tail.Elevation	NA	NA	NA	0	NA	1	NA	NA	NA	NA	NA	NA	NA	Nat10/+	NA	+/+	NA	NA	NA	NA	NA	NA	NA	0	NA	1	0	NA	1	Not significant	lambda=NA, scaleShift=NA	NA	Nat10/+	Tail.Elevation	Categorical	1	1	not significant	0
215	PS_output	Fisher Exact Test framework	Gait.Inc.Ataxia	NA	NA	NA	0	NA	1	NA	NA	NA	NA	NA	NA	NA	Nat10/+	NA	+/+	NA	NA	NA	NA	NA	NA	NA	0	NA	1	0	NA	1	Not significant	lambda=NA, scaleShift=NA	NA	Nat10/+	Gait.Inc.Ataxia	Categorical	1	1	not significant	0
216	PS_output	Fisher Exact Test framework	Transfer.Arousal	NA	NA	NA	0.02	NA	1	NA	NA	NA	NA	NA	NA	NA	Nat10/+	NA	+/+	NA	NA	NA	NA	NA	NA	NA	0.02	NA	1	0.02	NA	1	Not significant	lambda=NA, scaleShift=NA	NA	Nat10/+	Transfer.Arousal	Categorical	1	1	not significant	0
217	PS_output	Fisher Exact Test framework	Trunk.Curl	NA	NA	NA	0	NA	1	NA	NA	NA	NA	NA	NA	NA	Nat10/+	NA	+/+	NA	NA	NA	NA	NA	NA	NA	0	NA	1	0	NA	1	Not significant	lambda=NA, scaleShift=NA	NA	Nat10/+	Trunk.Curl	Categorical	1	1	not significant	0
218	PS_output	Fisher Exact Test framework	Limb.Grasping	NA	NA	NA	0	NA	1	NA	NA	NA	NA	NA	NA	NA	Nat10/+	NA	+/+	NA	NA	NA	NA	NA	NA	NA	0	NA	1	0	NA	1	Not significant	lambda=NA, scaleShift=NA	NA	Nat10/+	Limb.Grasping	Categorical	1	1	not significant	0
219	PS_output	Fisher Exact Test framework	Positional.Passivity	NA	NA	NA	0	NA	1	NA	NA	NA	NA	NA	NA	NA	Nat10/+	NA	+/+	NA	NA	NA	NA	NA	NA	NA	0	NA	1	0	NA	1	Not significant	lambda=NA, scaleShift=NA	NA	Nat10/+	Positional.Passivity	Categorical	1	1	not significant	0
220	PS_output	Fisher Exact Test framework	Tail.Morphology	NA	NA	NA	0.01	NA	1	NA	NA	NA	NA	NA	NA	NA	Nat10/+	NA	+/+	NA	NA	NA	NA	NA	NA	NA	0.01	NA	1	0	NA	1	Not significant	lambda=NA, scaleShift=NA	NA	Nat10/+	Tail.Morphology	Categorical	1	1	not significant	0
221	PS_output	Fisher Exact Test framework	Tail.Length	NA	NA	NA	0	NA	1	NA	NA	NA	NA	NA	NA	NA	Nat10/+	NA	+/+	NA	NA	NA	NA	NA	NA	NA	0	NA	1	0	NA	1	Not significant	lambda=NA, scaleShift=NA	NA	Nat10/+	Tail.Length	Categorical	1	1	not significant	0
222	PS_output	Fisher Exact Test framework	Tail	NA	NA	NA	0	NA	1	NA	NA	NA	NA	NA	NA	NA	Nat10/+	NA	+/+	NA	NA	NA	NA	NA	NA	NA	0	NA	1	0	NA	1	Not significant	lambda=NA, scaleShift=NA	NA	Nat10/+	Tail	Categorical	1	1	not significant	0
223	PS_output	Fisher Exact Test framework	Hindpaw.Nail.Colour	NA	NA	NA	0	NA	1	NA	NA	NA	NA	NA	NA	NA	Nat10/+	NA	+/+	NA	NA	NA	NA	NA	NA	NA	0	NA	1	0	NA	1	Not significant	lambda=NA, scaleShift=NA	NA	Nat10/+	Hindpaw.Nail.Colour	Categorical	1	1	not significant	0
224	PS_output	Fisher Exact Test framework	Hindpaw.Nail.Morphology	NA	NA	NA	0	NA	1	NA	NA	NA	NA	NA	NA	NA	Nat10/+	NA	+/+	NA	NA	NA	NA	NA	NA	NA	0	NA	1	0	NA	1	Not significant	lambda=NA, scaleShift=NA	NA	Nat10/+	Hindpaw.Nail.Morphology	Categorical	1	1	not significant	0
225	PS_output	Fisher Exact Test framework	Hindpaw.Nail.Length	NA	NA	NA	0	NA	1	NA	NA	NA	NA	NA	NA	NA	Nat10/+	NA	+/+	NA	NA	NA	NA	NA	NA	NA	0	NA	1	0	NA	1	Not significant	lambda=NA, scaleShift=NA	NA	Nat10/+	Hindpaw.Nail.Length	Categorical	1	1	not significant	0
226	PS_output	Fisher Exact Test framework	Hindpaw.Nail.Count	NA	NA	NA	0	NA	1	NA	NA	NA	NA	NA	NA	NA	Nat10/+	NA	+/+	NA	NA	NA	NA	NA	NA	NA	0	NA	1	0	NA	1	Not significant	lambda=NA, scaleShift=NA	NA	Nat10/+	Hindpaw.Nail.Count	Categorical	1	1	not significant	0
227	PS_output	Fisher Exact Test framework	Hindpaw.Digit.Fusion	NA	NA	NA	0	NA	1	NA	NA	NA	NA	NA	NA	NA	Nat10/+	NA	+/+	NA	NA	NA	NA	NA	NA	NA	0	NA	1	0	NA	1	Not significant	lambda=NA, scaleShift=NA	NA	Nat10/+	Hindpaw.Digit.Fusion	Categorical	1	1	not significant	0
228	PS_output	Fisher Exact Test framework	Hindpaw.Digit.Morphology	NA	NA	NA	0	NA	1	NA	NA	NA	NA	NA	NA	NA	Nat10/+	NA	+/+	NA	NA	NA	NA	NA	NA	NA	0	NA	1	0	NA	1	Not significant	lambda=NA, scaleShift=NA	NA	Nat10/+	Hindpaw.Digit.Morphology	Categorical	1	1	not significant	0
229	PS_output	Fisher Exact Test framework	Hindpaw.Digit.Size	NA	NA	NA	0	NA	1	NA	NA	NA	NA	NA	NA	NA	Nat10/+	NA	+/+	NA	NA	NA	NA	NA	NA	NA	0	NA	1	0	NA	1	Not significant	lambda=NA, scaleShift=NA	NA	Nat10/+	Hindpaw.Digit.Size	Categorical	1	1	not significant	0
230	PS_output	Fisher Exact Test framework	Hindpaw.Digit.Count.Normal.10	NA	NA	NA	0	NA	1	NA	NA	NA	NA	NA	NA	NA	Nat10/+	NA	+/+	NA	NA	NA	NA	NA	NA	NA	0	NA	1	0	NA	1	Not significant	lambda=NA, scaleShift=NA	NA	Nat10/+	Hindpaw.Digit.Count.Normal.10	Categorical	1	1	not significant	0
231	PS_output	Fisher Exact Test framework	Hindpaw.Footpad.Size	NA	NA	NA	0	NA	1	NA	NA	NA	NA	NA	NA	NA	Nat10/+	NA	+/+	NA	NA	NA	NA	NA	NA	NA	0	NA	1	0	NA	1	Not significant	lambda=NA, scaleShift=NA	NA	Nat10/+	Hindpaw.Footpad.Size	Categorical	1	1	not significant	0
232	PS_output	Fisher Exact Test framework	Hindpaw.Morphology	NA	NA	NA	0	NA	1	NA	NA	NA	NA	NA	NA	NA	Nat10/+	NA	+/+	NA	NA	NA	NA	NA	NA	NA	0	NA	1	0	NA	1	Not significant	lambda=NA, scaleShift=NA	NA	Nat10/+	Hindpaw.Morphology	Categorical	1	1	not significant	0
233	PS_output	Fisher Exact Test framework	Hindpaw.Size	NA	NA	NA	0	NA	1	NA	NA	NA	NA	NA	NA	NA	Nat10/+	NA	+/+	NA	NA	NA	NA	NA	NA	NA	0	NA	1	0	NA	1	Not significant	lambda=NA, scaleShift=NA	NA	Nat10/+	Hindpaw.Size	Categorical	1	1	not significant	0
234	PS_output	Fisher Exact Test framework	Hindpaw	NA	NA	NA	0	NA	1	NA	NA	NA	NA	NA	NA	NA	Nat10/+	NA	+/+	NA	NA	NA	NA	NA	NA	NA	0	NA	1	0	NA	1	Not significant	lambda=NA, scaleShift=NA	NA	Nat10/+	Hindpaw	Categorical	1	1	not significant	0
235	PS_output	Fisher Exact Test framework	Hindlimb.Morphology	NA	NA	NA	0	NA	1	NA	NA	NA	NA	NA	NA	NA	Nat10/+	NA	+/+	NA	NA	NA	NA	NA	NA	NA	0	NA	1	0	NA	1	Not significant	lambda=NA, scaleShift=NA	NA	Nat10/+	Hindlimb.Morphology	Categorical	1	1	not significant	0
236	PS_output	Fisher Exact Test framework	Hindlimb.Size	NA	NA	NA	0	NA	1	NA	NA	NA	NA	NA	NA	NA	Nat10/+	NA	+/+	NA	NA	NA	NA	NA	NA	NA	0	NA	1	0	NA	1	Not significant	lambda=NA, scaleShift=NA	NA	Nat10/+	Hindlimb.Size	Categorical	1	1	not significant	0
237	PS_output	Fisher Exact Test framework	Hindlimb	NA	NA	NA	0	NA	1	NA	NA	NA	NA	NA	NA	NA	Nat10/+	NA	+/+	NA	NA	NA	NA	NA	NA	NA	0	NA	1	0	NA	1	Not significant	lambda=NA, scaleShift=NA	NA	Nat10/+	Hindlimb	Categorical	1	1	not significant	0
238	PS_output	Fisher Exact Test framework	Forepaw.Nail.Colour	NA	NA	NA	0	NA	1	NA	NA	NA	NA	NA	NA	NA	Nat10/+	NA	+/+	NA	NA	NA	NA	NA	NA	NA	0	NA	1	0	NA	1	Not significant	lambda=NA, scaleShift=NA	NA	Nat10/+	Forepaw.Nail.Colour	Categorical	1	1	not significant	0
239	PS_output	Fisher Exact Test framework	Forepaw.Nail.Morphology	NA	NA	NA	0	NA	1	NA	NA	NA	NA	NA	NA	NA	Nat10/+	NA	+/+	NA	NA	NA	NA	NA	NA	NA	0	NA	1	0	NA	1	Not significant	lambda=NA, scaleShift=NA	NA	Nat10/+	Forepaw.Nail.Morphology	Categorical	1	1	not significant	0
240	PS_output	Fisher Exact Test framework	Forepaw.Nail.Length	NA	NA	NA	0	NA	1	NA	NA	NA	NA	NA	NA	NA	Nat10/+	NA	+/+	NA	NA	NA	NA	NA	NA	NA	0	NA	1	0	NA	1	Not significant	lambda=NA, scaleShift=NA	NA	Nat10/+	Forepaw.Nail.Length	Categorical	1	1	not significant	0
241	PS_output	Fisher Exact Test framework	Forepaw.Nail.Count	NA	NA	NA	0	NA	1	NA	NA	NA	NA	NA	NA	NA	Nat10/+	NA	+/+	NA	NA	NA	NA	NA	NA	NA	0	NA	1	0	NA	1	Not significant	lambda=NA, scaleShift=NA	NA	Nat10/+	Forepaw.Nail.Count	Categorical	1	1	not significant	0
242	PS_output	Fisher Exact Test framework	Forepaw.Digit.Fusion	NA	NA	NA	0	NA	1	NA	NA	NA	NA	NA	NA	NA	Nat10/+	NA	+/+	NA	NA	NA	NA	NA	NA	NA	0	NA	1	0	NA	1	Not significant	lambda=NA, scaleShift=NA	NA	Nat10/+	Forepaw.Digit.Fusion	Categorical	1	1	not significant	0
243	PS_output	Fisher Exact Test framework	Forepaw.Digit.Morphology	NA	NA	NA	0	NA	1	NA	NA	NA	NA	NA	NA	NA	Nat10/+	NA	+/+	NA	NA	NA	NA	NA	NA	NA	0	NA	1	0	NA	1	Not significant	lambda=NA, scaleShift=NA	NA	Nat10/+	Forepaw.Digit.Morphology	Categorical	1	1	not significant	0
244	PS_output	Fisher Exact Test framework	Forepaw.Digit.Size	NA	NA	NA	0	NA	1	NA	NA	NA	NA	NA	NA	NA	Nat10/+	NA	+/+	NA	NA	NA	NA	NA	NA	NA	0	NA	1	0	NA	1	Not significant	lambda=NA, scaleShift=NA	NA	Nat10/+	Forepaw.Digit.Size	Categorical	1	1	not significant	0
245	PS_output	Fisher Exact Test framework	Forepaw.Digit.Count.Normal.10	NA	NA	NA	0	NA	1	NA	NA	NA	NA	NA	NA	NA	Nat10/+	NA	+/+	NA	NA	NA	NA	NA	NA	NA	0	NA	1	0	NA	1	Not significant	lambda=NA, scaleShift=NA	NA	Nat10/+	Forepaw.Digit.Count.Normal.10	Categorical	1	1	not significant	0
246	PS_output	Fisher Exact Test framework	Forepaw.Footpad.Size	NA	NA	NA	0	NA	1	NA	NA	NA	NA	NA	NA	NA	Nat10/+	NA	+/+	NA	NA	NA	NA	NA	NA	NA	0	NA	1	0	NA	1	Not significant	lambda=NA, scaleShift=NA	NA	Nat10/+	Forepaw.Footpad.Size	Categorical	1	1	not significant	0
247	PS_output	Fisher Exact Test framework	Forepaw.Morphology	NA	NA	NA	0	NA	1	NA	NA	NA	NA	NA	NA	NA	Nat10/+	NA	+/+	NA	NA	NA	NA	NA	NA	NA	0	NA	1	0	NA	1	Not significant	lambda=NA, scaleShift=NA	NA	Nat10/+	Forepaw.Morphology	Categorical	1	1	not significant	0
248	PS_output	Fisher Exact Test framework	Forepaw.Size	NA	NA	NA	0	NA	1	NA	NA	NA	NA	NA	NA	NA	Nat10/+	NA	+/+	NA	NA	NA	NA	NA	NA	NA	0	NA	1	0	NA	1	Not significant	lambda=NA, scaleShift=NA	NA	Nat10/+	Forepaw.Size	Categorical	1	1	not significant	0
249	PS_output	Fisher Exact Test framework	Forepaw	NA	NA	NA	0	NA	1	NA	NA	NA	NA	NA	NA	NA	Nat10/+	NA	+/+	NA	NA	NA	NA	NA	NA	NA	0	NA	1	0	NA	1	Not significant	lambda=NA, scaleShift=NA	NA	Nat10/+	Forepaw	Categorical	1	1	not significant	0
250	PS_output	Fisher Exact Test framework	Forelimb.Morphology	NA	NA	NA	0	NA	1	NA	NA	NA	NA	NA	NA	NA	Nat10/+	NA	+/+	NA	NA	NA	NA	NA	NA	NA	0	NA	1	0	NA	1	Not significant	lambda=NA, scaleShift=NA	NA	Nat10/+	Forelimb.Morphology	Categorical	1	1	not significant	0
251	PS_output	Fisher Exact Test framework	Forelimb.Size	NA	NA	NA	0	NA	1	NA	NA	NA	NA	NA	NA	NA	Nat10/+	NA	+/+	NA	NA	NA	NA	NA	NA	NA	0	NA	1	0	NA	1	Not significant	lambda=NA, scaleShift=NA	NA	Nat10/+	Forelimb.Size	Categorical	1	1	not significant	0
252	PS_output	Fisher Exact Test framework	Forelimb	NA	NA	NA	0	NA	1	NA	NA	NA	NA	NA	NA	NA	Nat10/+	NA	+/+	NA	NA	NA	NA	NA	NA	NA	0	NA	1	0	NA	1	Not significant	lambda=NA, scaleShift=NA	NA	Nat10/+	Forelimb	Categorical	1	1	not significant	0
253	PS_output	Fisher Exact Test framework	External.Genitalia.Size	NA	NA	NA	0	NA	1	NA	NA	NA	NA	NA	NA	NA	Nat10/+	NA	+/+	NA	NA	NA	NA	NA	NA	NA	0	NA	1	0	NA	1	Not significant	lambda=NA, scaleShift=NA	NA	Nat10/+	External.Genitalia.Size	Categorical	1	1	not significant	0
254	PS_output	Fisher Exact Test framework	External.Genitalia.Morphology	NA	NA	NA	0	NA	1	NA	NA	NA	NA	NA	NA	NA	Nat10/+	NA	+/+	NA	NA	NA	NA	NA	NA	NA	0.01	NA	1	0	NA	1	Not significant	lambda=NA, scaleShift=NA	NA	Nat10/+	External.Genitalia.Morphology	Categorical	1	1	not significant	0
255	PS_output	Fisher Exact Test framework	External.Genitalia	NA	NA	NA	0	NA	1	NA	NA	NA	NA	NA	NA	NA	Nat10/+	NA	+/+	NA	NA	NA	NA	NA	NA	NA	0	NA	1	0	NA	1	Not significant	lambda=NA, scaleShift=NA	NA	Nat10/+	External.Genitalia	Categorical	1	1	not significant	0
256	PS_output	Fisher Exact Test framework	Pinna.Rotation	NA	NA	NA	0	NA	1	NA	NA	NA	NA	NA	NA	NA	Nat10/+	NA	+/+	NA	NA	NA	NA	NA	NA	NA	0	NA	1	0	NA	1	Not significant	lambda=NA, scaleShift=NA	NA	Nat10/+	Pinna.Rotation	Categorical	1	1	not significant	0
257	PS_output	Fisher Exact Test framework	Pinna.Position	NA	NA	NA	0	NA	1	NA	NA	NA	NA	NA	NA	NA	Nat10/+	NA	+/+	NA	NA	NA	NA	NA	NA	NA	0	NA	1	0	NA	1	Not significant	lambda=NA, scaleShift=NA	NA	Nat10/+	Pinna.Position	Categorical	1	1	not significant	0
258	PS_output	Fisher Exact Test framework	Pinna.Morphology	NA	NA	NA	0	NA	1	NA	NA	NA	NA	NA	NA	NA	Nat10/+	NA	+/+	NA	NA	NA	NA	NA	NA	NA	0	NA	1	0	NA	1	Not significant	lambda=NA, scaleShift=NA	NA	Nat10/+	Pinna.Morphology	Categorical	1	1	not significant	0
259	PS_output	Fisher Exact Test framework	Pinna.Size	NA	NA	NA	0	NA	1	NA	NA	NA	NA	NA	NA	NA	Nat10/+	NA	+/+	NA	NA	NA	NA	NA	NA	NA	0	NA	1	0	NA	1	Not significant	lambda=NA, scaleShift=NA	NA	Nat10/+	Pinna.Size	Categorical	1	1	not significant	0
260	PS_output	Fisher Exact Test framework	Pinna	NA	NA	NA	0	NA	1	NA	NA	NA	NA	NA	NA	NA	Nat10/+	NA	+/+	NA	NA	NA	NA	NA	NA	NA	0	NA	1	0	NA	1	Not significant	lambda=NA, scaleShift=NA	NA	Nat10/+	Pinna	Categorical	1	1	not significant	0
261	PS_output	Fisher Exact Test framework	Incisor.Colour	NA	NA	NA	0	NA	1	NA	NA	NA	NA	NA	NA	NA	Nat10/+	NA	+/+	NA	NA	NA	NA	NA	NA	NA	0	NA	1	0	NA	1	Not significant	lambda=NA, scaleShift=NA	NA	Nat10/+	Incisor.Colour	Categorical	1	1	not significant	0
262	PS_output	Fisher Exact Test framework	Incisors.Morphology	NA	NA	NA	0	NA	1	NA	NA	NA	NA	NA	NA	NA	Nat10/+	NA	+/+	NA	NA	NA	NA	NA	NA	NA	0	NA	1	0	NA	1	Not significant	lambda=NA, scaleShift=NA	NA	Nat10/+	Incisors.Morphology	Categorical	1	1	not significant	0
263	PS_output	Fisher Exact Test framework	Incisors	NA	NA	NA	0	NA	1	NA	NA	NA	NA	NA	NA	NA	Nat10/+	NA	+/+	NA	NA	NA	NA	NA	NA	NA	0	NA	1	0	NA	1	Not significant	lambda=NA, scaleShift=NA	NA	Nat10/+	Incisors	Categorical	1	1	not significant	0
264	PS_output	Fisher Exact Test framework	Mouth.Morphology	NA	NA	NA	0	NA	1	NA	NA	NA	NA	NA	NA	NA	Nat10/+	NA	+/+	NA	NA	NA	NA	NA	NA	NA	0	NA	1	0	NA	1	Not significant	lambda=NA, scaleShift=NA	NA	Nat10/+	Mouth.Morphology	Categorical	1	1	not significant	0
265	PS_output	Fisher Exact Test framework	Vibrissae.Colour	NA	NA	NA	0	NA	1	NA	NA	NA	NA	NA	NA	NA	Nat10/+	NA	+/+	NA	NA	NA	NA	NA	NA	NA	0	NA	1	0	NA	1	Not significant	lambda=NA, scaleShift=NA	NA	Nat10/+	Vibrissae.Colour	Categorical	1	1	not significant	0
266	PS_output	Fisher Exact Test framework	Vibrissae.Shape	NA	NA	NA	0	NA	1	NA	NA	NA	NA	NA	NA	NA	Nat10/+	NA	+/+	NA	NA	NA	NA	NA	NA	NA	0	NA	1	0	NA	1	Not significant	lambda=NA, scaleShift=NA	NA	Nat10/+	Vibrissae.Shape	Categorical	1	1	not significant	0
267	PS_output	Fisher Exact Test framework	Vibrissae.Size	NA	NA	NA	0.02	NA	1	NA	NA	NA	NA	NA	NA	NA	Nat10/+	NA	+/+	NA	NA	NA	NA	NA	NA	NA	0.03	NA	1	0.01	NA	1	Not significant	lambda=NA, scaleShift=NA	NA	Nat10/+	Vibrissae.Size	Categorical	1	1	not significant	0
268	PS_output	Fisher Exact Test framework	Number.Of.Caudal.Vertebrae2	NA	NA	NA	0.01	NA	1	NA	NA	NA	NA	NA	NA	NA	Nat10/+	NA	+/+	NA	NA	NA	NA	NA	NA	NA	0.01	NA	1	0.02	NA	1	Not significant	lambda=NA, scaleShift=NA	NA	Nat10/+	Number.Of.Caudal.Vertebrae2	Categorical	1	1	not significant	0
269	PS_output	Fisher Exact Test framework	Number.Of.Thoracic.Vertebra	NA	NA	NA	0	NA	1	NA	NA	NA	NA	NA	NA	NA	Nat10/+	NA	+/+	NA	NA	NA	NA	NA	NA	NA	0	NA	1	0	NA	1	Not significant	lambda=NA, scaleShift=NA	NA	Nat10/+	Number.Of.Thoracic.Vertebra	Categorical	1	1	not significant	0
270	PS_output	Fisher Exact Test framework	Number.Of.Pelvic.Vertebrae	NA	NA	NA	0.01	NA	1	NA	NA	NA	NA	NA	NA	NA	Nat10/+	NA	+/+	NA	NA	NA	NA	NA	NA	NA	0.01	NA	1	0.01	NA	1	Not significant	lambda=NA, scaleShift=NA	NA	Nat10/+	Number.Of.Pelvic.Vertebrae	Categorical	1	1	not significant	0
271	PS_output	Fisher Exact Test framework	Number.Of.Lumbar.Vertebrae	NA	NA	NA	0.01	NA	1	NA	NA	NA	NA	NA	NA	NA	Nat10/+	NA	+/+	NA	NA	NA	NA	NA	NA	NA	0.01	NA	1	0.02	NA	1	Not significant	lambda=NA, scaleShift=NA	NA	Nat10/+	Number.Of.Lumbar.Vertebrae	Categorical	1	1	not significant	0
272	PS_output	Fisher Exact Test framework	Number.Of.Cervical.Vertebrae	NA	NA	NA	0	NA	1	NA	NA	NA	NA	NA	NA	NA	Nat10/+	NA	+/+	NA	NA	NA	NA	NA	NA	NA	0	NA	1	0	NA	1	Not significant	lambda=NA, scaleShift=NA	NA	Nat10/+	Number.Of.Cervical.Vertebrae	Categorical	1	1	not significant	0
273	PS_output	Fisher Exact Test framework	Number.Of.Ribs.Left	NA	NA	NA	0.01	NA	1	NA	NA	NA	NA	NA	NA	NA	Nat10/+	NA	+/+	NA	NA	NA	NA	NA	NA	NA	0.01	NA	1	0.01	NA	1	Not significant	lambda=NA, scaleShift=NA	NA	Nat10/+	Number.Of.Ribs.Left	Categorical	1	1	not significant	0
274	PS_output	Fisher Exact Test framework	Number.Of.Ribs.Right	NA	NA	NA	0	NA	1	NA	NA	NA	NA	NA	NA	NA	Nat10/+	NA	+/+	NA	NA	NA	NA	NA	NA	NA	0.01	NA	1	0	NA	1	Not significant	lambda=NA, scaleShift=NA	NA	Nat10/+	Number.Of.Ribs.Right	Categorical	1	1	not significant	0
275	PS_output	Fisher Exact Test framework	Brachydactylism	NA	NA	NA	0	NA	1	NA	NA	NA	NA	NA	NA	NA	Nat10/+	NA	+/+	NA	NA	NA	NA	NA	NA	NA	0	NA	1	0	NA	1	Not significant	lambda=NA, scaleShift=NA	NA	Nat10/+	Brachydactylism	Categorical	1	1	not significant	0
276	PS_output	Fisher Exact Test framework	Digit.Integrity	NA	NA	NA	0.03	NA	0.4182	NA	NA	NA	NA	NA	NA	NA	Nat10/+	NA	+/+	NA	NA	NA	NA	NA	NA	NA	0.02	NA	1	0.09	NA	0.3204	Not significant	lambda=NA, scaleShift=NA	NA	Nat10/+	Digit.Integrity	Categorical	0.3204	1	not significant	0
277	PS_output	Fisher Exact Test framework	Rib.Fusions	NA	NA	NA	0	NA	1	NA	NA	NA	NA	NA	NA	NA	Nat10/+	NA	+/+	NA	NA	NA	NA	NA	NA	NA	0	NA	1	0	NA	1	Not significant	lambda=NA, scaleShift=NA	NA	Nat10/+	Rib.Fusions	Categorical	1	1	not significant	0
278	PS_output	Fisher Exact Test framework	Syndactylism	NA	NA	NA	0	NA	1	NA	NA	NA	NA	NA	NA	NA	Nat10/+	NA	+/+	NA	NA	NA	NA	NA	NA	NA	0	NA	1	0	NA	1	Not significant	lambda=NA, scaleShift=NA	NA	Nat10/+	Syndactylism	Categorical	1	1	not significant	0
279	PS_output	Fisher Exact Test framework	Fusion.Of.Vertebrae	NA	NA	NA	0.03	NA	1	NA	NA	NA	NA	NA	NA	NA	Nat10/+	NA	+/+	NA	NA	NA	NA	NA	NA	NA	0.01	NA	1	0.04	NA	1	Not significant	lambda=NA, scaleShift=NA	NA	Nat10/+	Fusion.Of.Vertebrae	Categorical	1	1	not significant	0
280	PS_output	Fisher Exact Test framework	Polysyndactylism	NA	NA	NA	0	NA	1	NA	NA	NA	NA	NA	NA	NA	Nat10/+	NA	+/+	NA	NA	NA	NA	NA	NA	NA	0.01	NA	1	0	NA	1	Not significant	lambda=NA, scaleShift=NA	NA	Nat10/+	Polysyndactylism	Categorical	1	1	not significant	0
281	PS_output	Fisher Exact Test framework	Kyphosis	NA	NA	NA	0	NA	1	NA	NA	NA	NA	NA	NA	NA	Nat10/+	NA	+/+	NA	NA	NA	NA	NA	NA	NA	0	NA	1	0	NA	1	Not significant	lambda=NA, scaleShift=NA	NA	Nat10/+	Kyphosis	Categorical	1	1	not significant	0
282	PS_output	Fisher Exact Test framework	Lordosis	NA	NA	NA	0	NA	1	NA	NA	NA	NA	NA	NA	NA	Nat10/+	NA	+/+	NA	NA	NA	NA	NA	NA	NA	0	NA	1	0	NA	1	Not significant	lambda=NA, scaleShift=NA	NA	Nat10/+	Lordosis	Categorical	1	1	not significant	0
283	PS_output	Fisher Exact Test framework	Scoliosis	NA	NA	NA	0.01	NA	1	NA	NA	NA	NA	NA	NA	NA	Nat10/+	NA	+/+	NA	NA	NA	NA	NA	NA	NA	0.01	NA	1	0.01	NA	1	Not significant	lambda=NA, scaleShift=NA	NA	Nat10/+	Scoliosis	Categorical	1	1	not significant	0
284	PS_output	Fisher Exact Test framework	Fusion.Of.Processes	NA	NA	NA	0.01	NA	1	NA	NA	NA	NA	NA	NA	NA	Nat10/+	NA	+/+	NA	NA	NA	NA	NA	NA	NA	0.01	NA	1	0.01	NA	1	Not significant	lambda=NA, scaleShift=NA	NA	Nat10/+	Fusion.Of.Processes	Categorical	1	1	not significant	0
285	PS_output	Fisher Exact Test framework	Transitional.Vertebrae	NA	NA	NA	0.04	NA	1	NA	NA	NA	NA	NA	NA	NA	Nat10/+	NA	+/+	NA	NA	NA	NA	NA	NA	NA	0.04	NA	1	0.05	NA	1	Not significant	lambda=NA, scaleShift=NA	NA	Nat10/+	Transitional.Vertebrae	Categorical	1	1	not significant	0
286	PS_output	Fisher Exact Test framework	Level	NA	NA	NA	0	NA	1	NA	NA	NA	NA	NA	NA	NA	Nat10/+	NA	+/+	NA	NA	NA	NA	NA	NA	NA	0	NA	1	0	NA	1	Not significant	lambda=NA, scaleShift=NA	NA	Nat10/+	Level	Categorical	1	1	not significant	0
287	PS_output	Fisher Exact Test framework	Clavicle	NA	NA	NA	0	NA	1	NA	NA	NA	NA	NA	NA	NA	Nat10/+	NA	+/+	NA	NA	NA	NA	NA	NA	NA	0	NA	1	0.01	NA	1	Not significant	lambda=NA, scaleShift=NA	NA	Nat10/+	Clavicle	Categorical	1	1	not significant	0
288	PS_output	Fisher Exact Test framework	Femur	NA	NA	NA	0.01	NA	1	NA	NA	NA	NA	NA	NA	NA	Nat10/+	NA	+/+	NA	NA	NA	NA	NA	NA	NA	0	NA	1	0.01	NA	1	Not significant	lambda=NA, scaleShift=NA	NA	Nat10/+	Femur	Categorical	1	1	not significant	0
289	PS_output	Fisher Exact Test framework	Fibula	NA	NA	NA	0	NA	1	NA	NA	NA	NA	NA	NA	NA	Nat10/+	NA	+/+	NA	NA	NA	NA	NA	NA	NA	0	NA	1	0	NA	1	Not significant	lambda=NA, scaleShift=NA	NA	Nat10/+	Fibula	Categorical	1	1	not significant	0
290	PS_output	Fisher Exact Test framework	Humerus	NA	NA	NA	0	NA	1	NA	NA	NA	NA	NA	NA	NA	Nat10/+	NA	+/+	NA	NA	NA	NA	NA	NA	NA	0.01	NA	1	0	NA	1	Not significant	lambda=NA, scaleShift=NA	NA	Nat10/+	Humerus	Categorical	1	1	not significant	0
291	PS_output	Fisher Exact Test framework	Joints	NA	NA	NA	0.01	NA	1	NA	NA	NA	NA	NA	NA	NA	Nat10/+	NA	+/+	NA	NA	NA	NA	NA	NA	NA	0.01	NA	1	0.01	NA	1	Not significant	lambda=NA, scaleShift=NA	NA	Nat10/+	Joints	Categorical	1	1	not significant	0
292	PS_output	Fisher Exact Test framework	Mandible	NA	NA	NA	0	NA	1	NA	NA	NA	NA	NA	NA	NA	Nat10/+	NA	+/+	NA	NA	NA	NA	NA	NA	NA	0	NA	1	0	NA	1	Not significant	lambda=NA, scaleShift=NA	NA	Nat10/+	Mandible	Categorical	1	1	not significant	0
293	PS_output	Fisher Exact Test framework	Maxilla	NA	NA	NA	0.01	NA	1	NA	NA	NA	NA	NA	NA	NA	Nat10/+	NA	+/+	NA	NA	NA	NA	NA	NA	NA	0	NA	1	0.01	NA	1	Not significant	lambda=NA, scaleShift=NA	NA	Nat10/+	Maxilla	Categorical	1	1	not significant	0
294	PS_output	Fisher Exact Test framework	Zygomatic.Bone	NA	NA	NA	0	NA	1	NA	NA	NA	NA	NA	NA	NA	Nat10/+	NA	+/+	NA	NA	NA	NA	NA	NA	NA	0.01	NA	1	0	NA	1	Not significant	lambda=NA, scaleShift=NA	NA	Nat10/+	Zygomatic.Bone	Categorical	1	1	not significant	0
295	PS_output	Fisher Exact Test framework	Pelvis	NA	NA	NA	0.04	NA	0.3158	NA	NA	NA	NA	NA	NA	NA	Nat10/+	NA	+/+	NA	NA	NA	NA	NA	NA	NA	0.1	NA	0.2589	0.01	NA	1	Not significant	lambda=NA, scaleShift=NA	NA	Nat10/+	Pelvis	Categorical	0.2589	1	not significant	0
296	PS_output	Fisher Exact Test framework	Radius	NA	NA	NA	0	NA	1	NA	NA	NA	NA	NA	NA	NA	Nat10/+	NA	+/+	NA	NA	NA	NA	NA	NA	NA	0	NA	1	0	NA	1	Not significant	lambda=NA, scaleShift=NA	NA	Nat10/+	Radius	Categorical	1	1	not significant	0
297	PS_output	Fisher Exact Test framework	Shape.Of.Ribs	NA	NA	NA	0	NA	1	NA	NA	NA	NA	NA	NA	NA	Nat10/+	NA	+/+	NA	NA	NA	NA	NA	NA	NA	0	NA	1	0	NA	1	Not significant	lambda=NA, scaleShift=NA	NA	Nat10/+	Shape.Of.Ribs	Categorical	1	1	not significant	0
298	PS_output	Fisher Exact Test framework	Scapula	NA	NA	NA	0	NA	1	NA	NA	NA	NA	NA	NA	NA	Nat10/+	NA	+/+	NA	NA	NA	NA	NA	NA	NA	0	NA	1	0	NA	1	Not significant	lambda=NA, scaleShift=NA	NA	Nat10/+	Scapula	Categorical	1	1	not significant	0
299	PS_output	Fisher Exact Test framework	Skull.Shape	NA	NA	NA	0.02	NA	1	NA	NA	NA	NA	NA	NA	NA	Nat10/+	NA	+/+	NA	NA	NA	NA	NA	NA	NA	0.02	NA	1	0.02	NA	1	Not significant	lambda=NA, scaleShift=NA	NA	Nat10/+	Skull.Shape	Categorical	1	1	not significant	0
300	PS_output	Fisher Exact Test framework	Teeth	NA	NA	NA	0.01	NA	1	NA	NA	NA	NA	NA	NA	NA	Nat10/+	NA	+/+	NA	NA	NA	NA	NA	NA	NA	0	NA	1	0.01	NA	1	Not significant	lambda=NA, scaleShift=NA	NA	Nat10/+	Teeth	Categorical	1	1	not significant	0
301	PS_output	Fisher Exact Test framework	Tibia	NA	NA	NA	0	NA	1	NA	NA	NA	NA	NA	NA	NA	Nat10/+	NA	+/+	NA	NA	NA	NA	NA	NA	NA	0	NA	1	0	NA	1	Not significant	lambda=NA, scaleShift=NA	NA	Nat10/+	Tibia	Categorical	1	1	not significant	0
302	PS_output	Fisher Exact Test framework	Ulna	NA	NA	NA	0	NA	1	NA	NA	NA	NA	NA	NA	NA	Nat10/+	NA	+/+	NA	NA	NA	NA	NA	NA	NA	0	NA	1	0	NA	1	Not significant	lambda=NA, scaleShift=NA	NA	Nat10/+	Ulna	Categorical	1	1	not significant	0
303	PS_output	Fisher Exact Test framework	Cervical.Processes	NA	NA	NA	0.15	NA	0.3703	NA	NA	NA	NA	NA	NA	NA	Nat10/+	NA	+/+	NA	NA	NA	NA	NA	NA	NA	0.25	NA	0.2563	0.04	NA	1	Not significant	lambda=NA, scaleShift=NA	NA	Nat10/+	Cervical.Processes	Categorical	0.2563	1	not significant	0
304	PS_output	Fisher Exact Test framework	Shape.Of.Vertebrae	NA	NA	NA	0.05	NA	1	NA	NA	NA	NA	NA	NA	NA	Nat10/+	NA	+/+	NA	NA	NA	NA	NA	NA	NA	0.03	NA	1	0.06	NA	1	Not significant	lambda=NA, scaleShift=NA	NA	Nat10/+	Shape.Of.Vertebrae	Categorical	1	1	not significant	0
305	PS_output	Fisher Exact Test framework	Thoracic.Processes	NA	NA	NA	0.07	NA	0.6146	NA	NA	NA	NA	NA	NA	NA	Nat10/+	NA	+/+	NA	NA	NA	NA	NA	NA	NA	0.08	NA	1	0.06	NA	1	Not significant	lambda=NA, scaleShift=NA	NA	Nat10/+	Thoracic.Processes	Categorical	1	1	not significant	0
306	PS_output	Fisher Exact Test framework	Lumbar.Processes	NA	NA	NA	0	NA	1	NA	NA	NA	NA	NA	NA	NA	Nat10/+	NA	+/+	NA	NA	NA	NA	NA	NA	NA	0	NA	1	0	NA	1	Not significant	lambda=NA, scaleShift=NA	NA	Nat10/+	Lumbar.Processes	Categorical	1	1	not significant	0
307	PS_output	Fisher Exact Test framework	Shape.Of.Ribcage	NA	NA	NA	0.01	NA	1	NA	NA	NA	NA	NA	NA	NA	Nat10/+	NA	+/+	NA	NA	NA	NA	NA	NA	NA	0	NA	1	0.03	NA	1	Not significant	lambda=NA, scaleShift=NA	NA	Nat10/+	Shape.Of.Ribcage	Categorical	1	1	not significant	0
308	PS_output	Fisher Exact Test framework	Shape.Of.Spine	NA	NA	NA	0.01	NA	1	NA	NA	NA	NA	NA	NA	NA	Nat10/+	NA	+/+	NA	NA	NA	NA	NA	NA	NA	0.01	NA	1	0.01	NA	1	Not significant	lambda=NA, scaleShift=NA	NA	Nat10/+	Shape.Of.Spine	Categorical	1	1	not significant	0
309	PS_output	Fisher Exact Test framework	Sacral.Processes	NA	NA	NA	0	NA	1	NA	NA	NA	NA	NA	NA	NA	Nat10/+	NA	+/+	NA	NA	NA	NA	NA	NA	NA	0	NA	1	0	NA	1	Not significant	lambda=NA, scaleShift=NA	NA	Nat10/+	Sacral.Processes	Categorical	1	1	not significant	0
310	PS_output	Fisher Exact Test framework	Caudal.Processes	NA	NA	NA	0	NA	1	NA	NA	NA	NA	NA	NA	NA	Nat10/+	NA	+/+	NA	NA	NA	NA	NA	NA	NA	0	NA	1	0	NA	1	Not significant	lambda=NA, scaleShift=NA	NA	Nat10/+	Caudal.Processes	Categorical	1	1	not significant	0

## Sheet: Nat10ABR
Mouse Barcode	Mouse Name	Gender	Test Date	Age at Test	Genotype	Frequency	Threshold
M01842096	MFBV27.1d	Female	2014-09-08	14	+/+	click	25
M01842096	MFBV27.1d	Female	2014-09-08	14	+/+	6	30
M01842096	MFBV27.1d	Female	2014-09-08	14	+/+	12	15
M01842096	MFBV27.1d	Female	2014-09-08	14	+/+	18	15
M01842096	MFBV27.1d	Female	2014-09-08	14	+/+	24	25
M01842096	MFBV27.1d	Female	2014-09-08	14	+/+	30	40
M01792559	MFLD40.2k	Female	2014-07-17	14	+/+	click	25
M01792559	MFLD40.2k	Female	2014-07-17	14	+/+	6	40
M01792559	MFLD40.2k	Female	2014-07-17	14	+/+	12	25
M01792559	MFLD40.2k	Female	2014-07-17	14	+/+	18	20
M01792559	MFLD40.2k	Female	2014-07-17	14	+/+	24	35
M01792559	MFLD40.2k	Female	2014-07-17	14	+/+	30	50
M01792556	MFLD40.2h	Female	2014-07-17	14	+/+	click	30
M01792556	MFLD40.2h	Female	2014-07-17	14	+/+	6	45
M01792556	MFLD40.2h	Female	2014-07-17	14	+/+	12	30
M01792556	MFLD40.2h	Female	2014-07-17	14	+/+	18	20
M01792556	MFLD40.2h	Female	2014-07-17	14	+/+	24	25
M01792556	MFLD40.2h	Female	2014-07-17	14	+/+	30	40
M01789646	MGML16.1b	Male	2014-07-21	13.7	+/+	click	25
M01789646	MGML16.1b	Male	2014-07-21	13.7	+/+	6	35
M01789646	MGML16.1b	Male	2014-07-21	13.7	+/+	12	25
M01789646	MGML16.1b	Male	2014-07-21	13.7	+/+	18	15
M01789646	MGML16.1b	Male	2014-07-21	13.7	+/+	24	25
M01789646	MGML16.1b	Male	2014-07-21	13.7	+/+	30	40
M01708445	MFVF31.5a	Male	2014-04-14	14	+/+	click	30
M01708445	MFVF31.5a	Male	2014-04-14	14	+/+	6	30
M01708445	MFVF31.5a	Male	2014-04-14	14	+/+	12	20
M01708445	MFVF31.5a	Male	2014-04-14	14	+/+	18	15
M01708445	MFVF31.5a	Male	2014-04-14	14	+/+	24	30
M01708445	MFVF31.5a	Male	2014-04-14	14	+/+	30	40
M01718232	MFJX32.1f	Female	2014-04-28	14.1	+/+	click	30
M01718232	MFJX32.1f	Female	2014-04-28	14.1	+/+	6	35
M01718232	MFJX32.1f	Female	2014-04-28	14.1	+/+	12	15
M01718232	MFJX32.1f	Female	2014-04-28	14.1	+/+	18	20
M01718232	MFJX32.1f	Female	2014-04-28	14.1	+/+	24	25
M01718232	MFJX32.1f	Female	2014-04-28	14.1	+/+	30	35
M01867450	MUBK18.1g	Female	2014-10-07	13.9	+/+	click	25
M01867450	MUBK18.1g	Female	2014-10-07	13.9	+/+	6	35
M01867450	MUBK18.1g	Female	2014-10-07	13.9	+/+	12	15
M01867450	MUBK18.1g	Female	2014-10-07	13.9	+/+	18	20
M01867450	MUBK18.1g	Female	2014-10-07	13.9	+/+	24	30
M01867450	MUBK18.1g	Female	2014-10-07	13.9	+/+	30	45
M01867451	MUBK18.1h	Female	2014-10-07	13.9	+/+	click	20
M01867451	MUBK18.1h	Female	2014-10-07	13.9	+/+	6	30
M01867451	MUBK18.1h	Female	2014-10-07	13.9	+/+	12	15
M01867451	MUBK18.1h	Female	2014-10-07	13.9	+/+	18	20
M01867451	MUBK18.1h	Female	2014-10-07	13.9	+/+	24	35
M01867451	MUBK18.1h	Female	2014-10-07	13.9	+/+	30	55
M01924619	MGKF33.4d	Male	2014-12-18	14.3	+/+	click	25
M01924619	MGKF33.4d	Male	2014-12-18	14.3	+/+	6	45
M01924619	MGKF33.4d	Male	2014-12-18	14.3	+/+	12	20
M01924619	MGKF33.4d	Male	2014-12-18	14.3	+/+	18	30
M01924619	MGKF33.4d	Male	2014-12-18	14.3	+/+	24	20
M01924619	MGKF33.4d	Male	2014-12-18	14.3	+/+	30	40
M01705261	MUFP3.1b	Female	2014-04-10	14	+/+	click	30
M01705261	MUFP3.1b	Female	2014-04-10	14	+/+	6	40
M01705261	MUFP3.1b	Female	2014-04-10	14	+/+	12	25
M01705261	MUFP3.1b	Female	2014-04-10	14	+/+	18	30
M01705261	MUFP3.1b	Female	2014-04-10	14	+/+	24	35
M01705261	MUFP3.1b	Female	2014-04-10	14	+/+	30	35
M01705250	MUFP1.1g	Female	2014-04-10	14	+/+	click	30
M01705250	MUFP1.1g	Female	2014-04-10	14	+/+	6	40
M01705250	MUFP1.1g	Female	2014-04-10	14	+/+	12	20
M01705250	MUFP1.1g	Female	2014-04-10	14	+/+	18	25
M01705250	MUFP1.1g	Female	2014-04-10	14	+/+	24	35
M01705250	MUFP1.1g	Female	2014-04-10	14	+/+	30	55
M01708990	MFUV30.1f	Female	2014-04-14	13.9	+/+	click	30
M01708990	MFUV30.1f	Female	2014-04-14	13.9	+/+	6	30
M01708990	MFUV30.1f	Female	2014-04-14	13.9	+/+	12	15
M01708990	MFUV30.1f	Female	2014-04-14	13.9	+/+	18	20
M01708990	MFUV30.1f	Female	2014-04-14	13.9	+/+	24	30
M01708990	MFUV30.1f	Female	2014-04-14	13.9	+/+	30	35
M01789645	MGML16.1a	Male	2014-07-21	13.7	+/+	click	25
M01789645	MGML16.1a	Male	2014-07-21	13.7	+/+	6	40
M01789645	MGML16.1a	Male	2014-07-21	13.7	+/+	12	25
M01789645	MGML16.1a	Male	2014-07-21	13.7	+/+	18	15
M01789645	MGML16.1a	Male	2014-07-21	13.7	+/+	24	35
M01789645	MGML16.1a	Male	2014-07-21	13.7	+/+	30	45
M01729422	MCZY102.1b	Male	2014-05-12	13.7	+/Y	click	20
M01729422	MCZY102.1b	Male	2014-05-12	13.7	+/Y	6	25
M01729422	MCZY102.1b	Male	2014-05-12	13.7	+/Y	12	15
M01729422	MCZY102.1b	Male	2014-05-12	13.7	+/Y	18	15
M01729422	MCZY102.1b	Male	2014-05-12	13.7	+/Y	24	25
M01729422	MCZY102.1b	Male	2014-05-12	13.7	+/Y	30	50
M01729423	MCZY102.1c	Male	2014-05-12	13.7	+/Y	click	20
M01729423	MCZY102.1c	Male	2014-05-12	13.7	+/Y	6	45
M01729423	MCZY102.1c	Male	2014-05-12	13.7	+/Y	12	15
M01729423	MCZY102.1c	Male	2014-05-12	13.7	+/Y	18	20
M01729423	MCZY102.1c	Male	2014-05-12	13.7	+/Y	24	25
M01729423	MCZY102.1c	Male	2014-05-12	13.7	+/Y	30	40
M01792853	MCZY110.2b	Male	2014-07-17	14	+/Y	click	25
M01792853	MCZY110.2b	Male	2014-07-17	14	+/Y	6	30
M01792853	MCZY110.2b	Male	2014-07-17	14	+/Y	12	15
M01792853	MCZY110.2b	Male	2014-07-17	14	+/Y	18	20
M01792853	MCZY110.2b	Male	2014-07-17	14	+/Y	24	20
M01792853	MCZY110.2b	Male	2014-07-17	14	+/Y	30	25
M01782786	MGHQ22.2a	Male	2014-07-17	14.1	+/Y	click	25
M01782786	MGHQ22.2a	Male	2014-07-17	14.1	+/Y	6	30
M01782786	MGHQ22.2a	Male	2014-07-17	14.1	+/Y	12	15
M01782786	MGHQ22.2a	Male	2014-07-17	14.1	+/Y	18	20
M01782786	MGHQ22.2a	Male	2014-07-17	14.1	+/Y	24	25
M01782786	MGHQ22.2a	Male	2014-07-17	14.1	+/Y	30	30
M01840745	MGEG40.2f	Female	2014-09-15	14.1	+/+	click	25
M01840745	MGEG40.2f	Female	2014-09-15	14.1	+/+	6	30
M01840745	MGEG40.2f	Female	2014-09-15	14.1	+/+	12	20
M01840745	MGEG40.2f	Female	2014-09-15	14.1	+/+	18	15
M01840745	MGEG40.2f	Female	2014-09-15	14.1	+/+	24	25
M01840745	MGEG40.2f	Female	2014-09-15	14.1	+/+	30	30
M01910361	MUEF13.1d	Female	2014-11-27	14	+/+	click	20
M01910361	MUEF13.1d	Female	2014-11-27	14	+/+	6	30
M01910361	MUEF13.1d	Female	2014-11-27	14	+/+	12	15
M01910361	MUEF13.1d	Female	2014-11-27	14	+/+	18	20
M01910361	MUEF13.1d	Female	2014-11-27	14	+/+	24	25
M01910361	MUEF13.1d	Female	2014-11-27	14	+/+	30	45
M01710835	MFSY34.3h	Female	2014-04-23	14.3	+/+	click	30
M01710835	MFSY34.3h	Female	2014-04-23	14.3	+/+	6	30
M01710835	MFSY34.3h	Female	2014-04-23	14.3	+/+	12	10
M01710835	MFSY34.3h	Female	2014-04-23	14.3	+/+	18	25
M01710835	MFSY34.3h	Female	2014-04-23	14.3	+/+	24	25
M01710835	MFSY34.3h	Female	2014-04-23	14.3	+/+	30	40
M01741505	MFXR29.3e	Female	2014-05-19	13.6	+/+	click	25
M01741505	MFXR29.3e	Female	2014-05-19	13.6	+/+	6	30
M01741505	MFXR29.3e	Female	2014-05-19	13.6	+/+	12	15
M01741505	MFXR29.3e	Female	2014-05-19	13.6	+/+	18	20
M01741505	MFXR29.3e	Female	2014-05-19	13.6	+/+	24	25
M01741505	MFXR29.3e	Female	2014-05-19	13.6	+/+	30	60
M01845459	MGKU21.3c	Male	2014-09-23	14	+/+	click	30
M01845459	MGKU21.3c	Male	2014-09-23	14	+/+	6	30
M01845459	MGKU21.3c	Male	2014-09-23	14	+/+	12	20
M01845459	MGKU21.3c	Male	2014-09-23	14	+/+	18	20
M01845459	MGKU21.3c	Male	2014-09-23	14	+/+	24	40
M01845459	MGKU21.3c	Male	2014-09-23	14	+/+	30	35
M01879661	MGRJ20.1d	Male	2014-11-03	14.1	+/+	click	25
M01879661	MGRJ20.1d	Male	2014-11-03	14.1	+/+	6	35
M01879661	MGRJ20.1d	Male	2014-11-03	14.1	+/+	12	15
M01879661	MGRJ20.1d	Male	2014-11-03	14.1	+/+	18	15
M01879661	MGRJ20.1d	Male	2014-11-03	14.1	+/+	24	20
M01879661	MGRJ20.1d	Male	2014-11-03	14.1	+/+	30	30
M01978633	MUFC6.3e	Female	2015-02-18	13.9	+/+	click	25
M01978633	MUFC6.3e	Female	2015-02-18	13.9	+/+	6	35
M01978633	MUFC6.3e	Female	2015-02-18	13.9	+/+	12	25
M01978633	MUFC6.3e	Female	2015-02-18	13.9	+/+	18	25
M01978633	MUFC6.3e	Female	2015-02-18	13.9	+/+	24	20
M01978633	MUFC6.3e	Female	2015-02-18	13.9	+/+	30	30
M01782787	MGHQ22.2b	Male	2014-07-17	14.1	+/Y	click	25
M01782787	MGHQ22.2b	Male	2014-07-17	14.1	+/Y	6	30
M01782787	MGHQ22.2b	Male	2014-07-17	14.1	+/Y	12	15
M01782787	MGHQ22.2b	Male	2014-07-17	14.1	+/Y	18	20
M01782787	MGHQ22.2b	Male	2014-07-17	14.1	+/Y	24	20
M01782787	MGHQ22.2b	Male	2014-07-17	14.1	+/Y	30	40
M01978635	MUFC6.3g	Female	2015-02-18	13.9	+/+	click	25
M01978635	MUFC6.3g	Female	2015-02-18	13.9	+/+	6	30
M01978635	MUFC6.3g	Female	2015-02-18	13.9	+/+	12	20
M01978635	MUFC6.3g	Female	2015-02-18	13.9	+/+	18	25
M01978635	MUFC6.3g	Female	2015-02-18	13.9	+/+	24	20
M01978635	MUFC6.3g	Female	2015-02-18	13.9	+/+	30	35
M01662041	MFSN22.5d	Female	2014-02-19	13.4	+/+	click	30
M01662041	MFSN22.5d	Female	2014-02-19	13.4	+/+	6	30
M01662041	MFSN22.5d	Female	2014-02-19	13.4	+/+	12	20
M01662041	MFSN22.5d	Female	2014-02-19	13.4	+/+	18	20
M01662041	MFSN22.5d	Female	2014-02-19	13.4	+/+	24	35
M01662041	MFSN22.5d	Female	2014-02-19	13.4	+/+	30	40
M01702412	MUAK29.3b	Male	2014-04-10	13.9	+/+	click	25
M01702412	MUAK29.3b	Male	2014-04-10	13.9	+/+	6	40
M01702412	MUAK29.3b	Male	2014-04-10	13.9	+/+	12	20
M01702412	MUAK29.3b	Male	2014-04-10	13.9	+/+	18	20
M01702412	MUAK29.3b	Male	2014-04-10	13.9	+/+	24	30
M01702412	MUAK29.3b	Male	2014-04-10	13.9	+/+	30	40
M01752322	MGFA18.4f	Male	2014-06-03	14.1	+/+	click	25
M01752322	MGFA18.4f	Male	2014-06-03	14.1	+/+	6	35
M01752322	MGFA18.4f	Male	2014-06-03	14.1	+/+	12	20
M01752322	MGFA18.4f	Male	2014-06-03	14.1	+/+	18	15
M01752322	MGFA18.4f	Male	2014-06-03	14.1	+/+	24	25
M01752322	MGFA18.4f	Male	2014-06-03	14.1	+/+	30	35
M01767237	METC63.3e	Female	2014-06-19	14.1	+/+	click	25
M01767237	METC63.3e	Female	2014-06-19	14.1	+/+	6	25
M01767237	METC63.3e	Female	2014-06-19	14.1	+/+	12	15
M01767237	METC63.3e	Female	2014-06-19	14.1	+/+	18	15
M01767237	METC63.3e	Female	2014-06-19	14.1	+/+	24	30
M01767237	METC63.3e	Female	2014-06-19	14.1	+/+	30	40
M01868107	MGCY56.2b	Male	2014-10-07	13.7	+/+	click	25
M01868107	MGCY56.2b	Male	2014-10-07	13.7	+/+	6	25
M01868107	MGCY56.2b	Male	2014-10-07	13.7	+/+	12	15
M01868107	MGCY56.2b	Male	2014-10-07	13.7	+/+	18	10
M01868107	MGCY56.2b	Male	2014-10-07	13.7	+/+	24	20
M01868107	MGCY56.2b	Male	2014-10-07	13.7	+/+	30	30
M01979794	MERZ33.1c	Male	2015-02-18	14	+/+	click	20
M01979794	MERZ33.1c	Male	2015-02-18	14	+/+	6	35
M01979794	MERZ33.1c	Male	2015-02-18	14	+/+	12	30
M01979794	MERZ33.1c	Male	2015-02-18	14	+/+	18	25
M01979794	MERZ33.1c	Male	2015-02-18	14	+/+	24	25
M01979794	MERZ33.1c	Male	2015-02-18	14	+/+	30	30
M01834142	MGJD22.4b	Male	2014-09-03	13.7	+/+	click	25
M01834142	MGJD22.4b	Male	2014-09-03	13.7	+/+	6	30
M01834142	MGJD22.4b	Male	2014-09-03	13.7	+/+	12	15
M01834142	MGJD22.4b	Male	2014-09-03	13.7	+/+	18	10
M01834142	MGJD22.4b	Male	2014-09-03	13.7	+/+	24	20
M01834142	MGJD22.4b	Male	2014-09-03	13.7	+/+	30	30
M01888756	MERZ27.1d	Male	2014-11-11	14	+/+	click	25
M01888756	MERZ27.1d	Male	2014-11-11	14	+/+	6	30
M01888756	MERZ27.1d	Male	2014-11-11	14	+/+	12	10
M01888756	MERZ27.1d	Male	2014-11-11	14	+/+	18	15
M01888756	MERZ27.1d	Male	2014-11-11	14	+/+	24	20
M01888756	MERZ27.1d	Male	2014-11-11	14	+/+	30	25
M01892960	MUCL55.3h	Female	2014-11-11	13.7	+/+	click	25
M01892960	MUCL55.3h	Female	2014-11-11	13.7	+/+	6	25
M01892960	MUCL55.3h	Female	2014-11-11	13.7	+/+	12	10
M01892960	MUCL55.3h	Female	2014-11-11	13.7	+/+	18	10
M01892960	MUCL55.3h	Female	2014-11-11	13.7	+/+	24	20
M01892960	MUCL55.3h	Female	2014-11-11	13.7	+/+	30	30
M01904068	MUCC23.2g	Female	2014-11-17	13.6	+/+	click	30
M01904068	MUCC23.2g	Female	2014-11-17	13.6	+/+	6	30
M01904068	MUCC23.2g	Female	2014-11-17	13.6	+/+	12	20
M01904068	MUCC23.2g	Female	2014-11-17	13.6	+/+	18	20
M01904068	MUCC23.2g	Female	2014-11-17	13.6	+/+	24	30
M01904068	MUCC23.2g	Female	2014-11-17	13.6	+/+	30	30
M01977863	MEBQ104.1e	Male	2015-02-10	13.4	+/+	click	20
M01977863	MEBQ104.1e	Male	2015-02-10	13.4	+/+	6	30
M01977863	MEBQ104.1e	Male	2015-02-10	13.4	+/+	12	15
M01977863	MEBQ104.1e	Male	2015-02-10	13.4	+/+	18	20
M01977863	MEBQ104.1e	Male	2015-02-10	13.4	+/+	24	25
M01977863	MEBQ104.1e	Male	2015-02-10	13.4	+/+	30	25
M01855726	MDZU30.4e	Female	2014-09-29	13.9	+/+	click	25
M01855726	MDZU30.4e	Female	2014-09-29	13.9	+/+	6	25
M01855726	MDZU30.4e	Female	2014-09-29	13.9	+/+	12	15
M01855726	MDZU30.4e	Female	2014-09-29	13.9	+/+	18	15
M01855726	MDZU30.4e	Female	2014-09-29	13.9	+/+	24	35
M01855726	MDZU30.4e	Female	2014-09-29	13.9	+/+	30	30
M01868838	MFEM48.1a	Male	2014-10-13	14	+/+	click	20
M01868838	MFEM48.1a	Male	2014-10-13	14	+/+	6	25
M01868838	MFEM48.1a	Male	2014-10-13	14	+/+	12	15
M01868838	MFEM48.1a	Male	2014-10-13	14	+/+	18	5
M01868838	MFEM48.1a	Male	2014-10-13	14	+/+	24	25
M01868838	MFEM48.1a	Male	2014-10-13	14	+/+	30	35
M01868839	MFEM48.1b	Male	2014-10-13	14	+/+	click	25
M01868839	MFEM48.1b	Male	2014-10-13	14	+/+	6	30
M01868839	MFEM48.1b	Male	2014-10-13	14	+/+	12	15
M01868839	MFEM48.1b	Male	2014-10-13	14	+/+	18	25
M01868839	MFEM48.1b	Male	2014-10-13	14	+/+	24	30
M01868839	MFEM48.1b	Male	2014-10-13	14	+/+	30	40
M01948882	MGNR16.2g	Female	2015-01-20	13.7	+/+	click	25
M01948882	MGNR16.2g	Female	2015-01-20	13.7	+/+	6	30
M01948882	MGNR16.2g	Female	2015-01-20	13.7	+/+	12	20
M01948882	MGNR16.2g	Female	2015-01-20	13.7	+/+	18	20
M01948882	MGNR16.2g	Female	2015-01-20	13.7	+/+	24	25
M01948882	MGNR16.2g	Female	2015-01-20	13.7	+/+	30	30
M01666025	MEFW53.1a	Male	2014-02-24	13.9	+/+	click	30
M01666025	MEFW53.1a	Male	2014-02-24	13.9	+/+	6	35
M01666025	MEFW53.1a	Male	2014-02-24	13.9	+/+	12	15
M01666025	MEFW53.1a	Male	2014-02-24	13.9	+/+	18	25
M01666025	MEFW53.1a	Male	2014-02-24	13.9	+/+	24	30
M01666025	MEFW53.1a	Male	2014-02-24	13.9	+/+	30	40
M01826510	MFHG36.3d	Male	2014-08-26	14.1	+/+	click	25
M01826510	MFHG36.3d	Male	2014-08-26	14.1	+/+	6	25
M01826510	MFHG36.3d	Male	2014-08-26	14.1	+/+	12	15
M01826510	MFHG36.3d	Male	2014-08-26	14.1	+/+	18	15
M01826510	MFHG36.3d	Male	2014-08-26	14.1	+/+	24	25
M01826510	MFHG36.3d	Male	2014-08-26	14.1	+/+	30	35
M01783125	MUAC56.1e	Female	2014-07-08	14	+/+	click	25
M01783125	MUAC56.1e	Female	2014-07-08	14	+/+	6	40
M01783125	MUAC56.1e	Female	2014-07-08	14	+/+	12	20
M01783125	MUAC56.1e	Female	2014-07-08	14	+/+	18	20
M01783125	MUAC56.1e	Female	2014-07-08	14	+/+	24	30
M01783125	MUAC56.1e	Female	2014-07-08	14	+/+	30	50
M01777412	MFXT28.2h	Female	2014-07-04	14.3	+/+	click	25
M01777412	MFXT28.2h	Female	2014-07-04	14.3	+/+	6	35
M01777412	MFXT28.2h	Female	2014-07-04	14.3	+/+	12	15
M01777412	MFXT28.2h	Female	2014-07-04	14.3	+/+	18	20
M01777412	MFXT28.2h	Female	2014-07-04	14.3	+/+	24	35
M01777412	MFXT28.2h	Female	2014-07-04	14.3	+/+	30	50
M01888753	MERZ27.1a	Male	2014-11-11	14	+/+	click	25
M01888753	MERZ27.1a	Male	2014-11-11	14	+/+	6	25
M01888753	MERZ27.1a	Male	2014-11-11	14	+/+	12	20
M01888753	MERZ27.1a	Male	2014-11-11	14	+/+	18	15
M01888753	MERZ27.1a	Male	2014-11-11	14	+/+	24	25
M01888753	MERZ27.1a	Male	2014-11-11	14	+/+	30	25
M01781597	MUFE2.2b	Male	2014-07-08	14.3	+/+	click	20
M01781597	MUFE2.2b	Male	2014-07-08	14.3	+/+	6	40
M01781597	MUFE2.2b	Male	2014-07-08	14.3	+/+	12	10
M01781597	MUFE2.2b	Male	2014-07-08	14.3	+/+	18	15
M01781597	MUFE2.2b	Male	2014-07-08	14.3	+/+	24	30
M01781597	MUFE2.2b	Male	2014-07-08	14.3	+/+	30	40
M01783123	MUAC56.1c	Female	2014-07-08	14	+/+	click	25
M01783123	MUAC56.1c	Female	2014-07-08	14	+/+	6	30
M01783123	MUAC56.1c	Female	2014-07-08	14	+/+	12	15
M01783123	MUAC56.1c	Female	2014-07-08	14	+/+	18	20
M01783123	MUAC56.1c	Female	2014-07-08	14	+/+	24	35
M01783123	MUAC56.1c	Female	2014-07-08	14	+/+	30	50
M01777411	MFXT28.2g	Female	2014-07-04	14.3	+/+	click	25
M01777411	MFXT28.2g	Female	2014-07-04	14.3	+/+	6	30
M01777411	MFXT28.2g	Female	2014-07-04	14.3	+/+	12	10
M01777411	MFXT28.2g	Female	2014-07-04	14.3	+/+	18	15
M01777411	MFXT28.2g	Female	2014-07-04	14.3	+/+	24	25
M01777411	MFXT28.2g	Female	2014-07-04	14.3	+/+	30	40
M01916561	MGJF45.2i	Female	2014-12-04	14.3	+/+	click	30
M01916561	MGJF45.2i	Female	2014-12-04	14.3	+/+	6	40
M01916561	MGJF45.2i	Female	2014-12-04	14.3	+/+	12	30
M01916561	MGJF45.2i	Female	2014-12-04	14.3	+/+	18	25
M01916561	MGJF45.2i	Female	2014-12-04	14.3	+/+	24	35
M01916561	MGJF45.2i	Female	2014-12-04	14.3	+/+	30	30
M01747257	MGJF22.2b	Male	2014-05-28	14.1	+/+	click	25
M01747257	MGJF22.2b	Male	2014-05-28	14.1	+/+	6	30
M01747257	MGJF22.2b	Male	2014-05-28	14.1	+/+	12	10
M01747257	MGJF22.2b	Male	2014-05-28	14.1	+/+	18	10
M01747257	MGJF22.2b	Male	2014-05-28	14.1	+/+	24	25
M01747257	MGJF22.2b	Male	2014-05-28	14.1	+/+	30	40
M01845457	MGKU21.3a	Male	2014-09-23	14	+/+	click	25
M01845457	MGKU21.3a	Male	2014-09-23	14	+/+	6	25
M01845457	MGKU21.3a	Male	2014-09-23	14	+/+	12	10
M01845457	MGKU21.3a	Male	2014-09-23	14	+/+	18	15
M01845457	MGKU21.3a	Male	2014-09-23	14	+/+	24	25
M01845457	MGKU21.3a	Male	2014-09-23	14	+/+	30	30
M01869759	MGJA23.2d	Female	2014-10-20	13.9	+/+	click	25
M01869759	MGJA23.2d	Female	2014-10-20	13.9	+/+	6	35
M01869759	MGJA23.2d	Female	2014-10-20	13.9	+/+	12	20
M01869759	MGJA23.2d	Female	2014-10-20	13.9	+/+	18	20
M01869759	MGJA23.2d	Female	2014-10-20	13.9	+/+	24	25
M01869759	MGJA23.2d	Female	2014-10-20	13.9	+/+	30	45
M01869760	MGJA23.2e	Female	2014-10-20	13.9	+/+	click	25
M01869760	MGJA23.2e	Female	2014-10-20	13.9	+/+	6	30
M01869760	MGJA23.2e	Female	2014-10-20	13.9	+/+	12	15
M01869760	MGJA23.2e	Female	2014-10-20	13.9	+/+	18	25
M01869760	MGJA23.2e	Female	2014-10-20	13.9	+/+	24	30
M01869760	MGJA23.2e	Female	2014-10-20	13.9	+/+	30	50
M01884779	MFGV51.4d	Female	2014-10-27	13.9	+/+	click	25
M01884779	MFGV51.4d	Female	2014-10-27	13.9	+/+	6	30
M01884779	MFGV51.4d	Female	2014-10-27	13.9	+/+	12	20
M01884779	MFGV51.4d	Female	2014-10-27	13.9	+/+	18	20
M01884779	MFGV51.4d	Female	2014-10-27	13.9	+/+	24	25
M01884779	MFGV51.4d	Female	2014-10-27	13.9	+/+	30	40
M01926630	MUFC3.4i	Female	2015-01-02	14.7	+/+	click	30
M01926630	MUFC3.4i	Female	2015-01-02	14.7	+/+	6	35
M01926630	MUFC3.4i	Female	2015-01-02	14.7	+/+	12	15
M01926630	MUFC3.4i	Female	2015-01-02	14.7	+/+	18	20
M01926630	MUFC3.4i	Female	2015-01-02	14.7	+/+	24	25
M01926630	MUFC3.4i	Female	2015-01-02	14.7	+/+	30	35
M01850546	MFHG39.3g	Female	2014-09-23	14	+/+	click	25
M01850546	MFHG39.3g	Female	2014-09-23	14	+/+	6	25
M01850546	MFHG39.3g	Female	2014-09-23	14	+/+	12	15
M01850546	MFHG39.3g	Female	2014-09-23	14	+/+	18	25
M01850546	MFHG39.3g	Female	2014-09-23	14	+/+	24	30
M01850546	MFHG39.3g	Female	2014-09-23	14	+/+	30	60
M01926634	MUFC3.4m	Female	2015-01-02	14.7	+/+	click	25
M01926634	MUFC3.4m	Female	2015-01-02	14.7	+/+	6	30
M01926634	MUFC3.4m	Female	2015-01-02	14.7	+/+	12	15
M01926634	MUFC3.4m	Female	2015-01-02	14.7	+/+	18	20
M01926634	MUFC3.4m	Female	2015-01-02	14.7	+/+	24	25
M01926634	MUFC3.4m	Female	2015-01-02	14.7	+/+	30	40
M01977860	MEBQ104.1b	Male	2015-02-10	13.4	+/+	click	25
M01977860	MEBQ104.1b	Male	2015-02-10	13.4	+/+	6	30
M01977860	MEBQ104.1b	Male	2015-02-10	13.4	+/+	12	15
M01977860	MEBQ104.1b	Male	2015-02-10	13.4	+/+	18	25
M01977860	MEBQ104.1b	Male	2015-02-10	13.4	+/+	24	20
M01977860	MEBQ104.1b	Male	2015-02-10	13.4	+/+	30	30
M01767103	MFYG50.2a	Male	2014-06-19	13.9	+/+	click	20
M01767103	MFYG50.2a	Male	2014-06-19	13.9	+/+	6	30
M01767103	MFYG50.2a	Male	2014-06-19	13.9	+/+	12	10
M01767103	MFYG50.2a	Male	2014-06-19	13.9	+/+	18	10
M01767103	MFYG50.2a	Male	2014-06-19	13.9	+/+	24	25
M01767103	MFYG50.2a	Male	2014-06-19	13.9	+/+	30	40
M01781596	MUFE2.2a	Male	2014-07-08	14.3	+/+	click	25
M01781596	MUFE2.2a	Male	2014-07-08	14.3	+/+	6	40
M01781596	MUFE2.2a	Male	2014-07-08	14.3	+/+	12	10
M01781596	MUFE2.2a	Male	2014-07-08	14.3	+/+	18	20
M01781596	MUFE2.2a	Male	2014-07-08	14.3	+/+	24	25
M01781596	MUFE2.2a	Male	2014-07-08	14.3	+/+	30	35
M01777408	MFXT28.2d	Male	2014-07-04	14.3	+/+	click	25
M01777408	MFXT28.2d	Male	2014-07-04	14.3	+/+	6	30
M01777408	MFXT28.2d	Male	2014-07-04	14.3	+/+	12	20
M01777408	MFXT28.2d	Male	2014-07-04	14.3	+/+	18	20
M01777408	MFXT28.2d	Male	2014-07-04	14.3	+/+	24	30
M01777408	MFXT28.2d	Male	2014-07-04	14.3	+/+	30	30
M01777405	MFXT28.2a	Male	2014-07-04	14.3	+/+	click	25
M01777405	MFXT28.2a	Male	2014-07-04	14.3	+/+	6	25
M01777405	MFXT28.2a	Male	2014-07-04	14.3	+/+	12	10
M01777405	MFXT28.2a	Male	2014-07-04	14.3	+/+	18	10
M01777405	MFXT28.2a	Male	2014-07-04	14.3	+/+	24	20
M01777405	MFXT28.2a	Male	2014-07-04	14.3	+/+	30	25
M01752015	MFAB32.3c	Female	2014-06-03	14.1	+/+	click	30
M01752015	MFAB32.3c	Female	2014-06-03	14.1	+/+	6	30
M01752015	MFAB32.3c	Female	2014-06-03	14.1	+/+	12	20
M01752015	MFAB32.3c	Female	2014-06-03	14.1	+/+	18	20
M01752015	MFAB32.3c	Female	2014-06-03	14.1	+/+	24	35
M01752015	MFAB32.3c	Female	2014-06-03	14.1	+/+	30	45
M01822898	MERZ25.1g	Female	2014-08-18	13.7	+/+	click	30
M01822898	MERZ25.1g	Female	2014-08-18	13.7	+/+	6	30
M01822898	MERZ25.1g	Female	2014-08-18	13.7	+/+	12	20
M01822898	MERZ25.1g	Female	2014-08-18	13.7	+/+	18	30
M01822898	MERZ25.1g	Female	2014-08-18	13.7	+/+	24	30
M01822898	MERZ25.1g	Female	2014-08-18	13.7	+/+	30	35
M01769737	MUCL26.3a	Male	2014-06-24	14.3	+/+	click	25
M01769737	MUCL26.3a	Male	2014-06-24	14.3	+/+	6	30
M01769737	MUCL26.3a	Male	2014-06-24	14.3	+/+	12	20
M01769737	MUCL26.3a	Male	2014-06-24	14.3	+/+	18	20
M01769737	MUCL26.3a	Male	2014-06-24	14.3	+/+	24	30
M01769737	MUCL26.3a	Male	2014-06-24	14.3	+/+	30	45
M01769756	MUCL47.1a	Male	2014-06-24	14	+/+	click	25
M01769756	MUCL47.1a	Male	2014-06-24	14	+/+	6	35
M01769756	MUCL47.1a	Male	2014-06-24	14	+/+	12	30
M01769756	MUCL47.1a	Male	2014-06-24	14	+/+	18	20
M01769756	MUCL47.1a	Male	2014-06-24	14	+/+	24	35
M01769756	MUCL47.1a	Male	2014-06-24	14	+/+	30	45
M01826511	MFHG36.3e	Male	2014-08-26	14.1	+/+	click	30
M01826511	MFHG36.3e	Male	2014-08-26	14.1	+/+	6	30
M01826511	MFHG36.3e	Male	2014-08-26	14.1	+/+	12	20
M01826511	MFHG36.3e	Male	2014-08-26	14.1	+/+	18	20
M01826511	MFHG36.3e	Male	2014-08-26	14.1	+/+	24	30
M01826511	MFHG36.3e	Male	2014-08-26	14.1	+/+	30	30
M01834141	MGJD22.4a	Male	2014-09-03	13.7	+/+	click	25
M01834141	MGJD22.4a	Male	2014-09-03	13.7	+/+	6	35
M01834141	MGJD22.4a	Male	2014-09-03	13.7	+/+	12	25
M01834141	MGJD22.4a	Male	2014-09-03	13.7	+/+	18	20
M01834141	MGJD22.4a	Male	2014-09-03	13.7	+/+	24	30
M01834141	MGJD22.4a	Male	2014-09-03	13.7	+/+	30	40
M01837735	MFZV25.2f	Male	2014-09-08	13.9	+/+	click	25
M01837735	MFZV25.2f	Male	2014-09-08	13.9	+/+	6	30
M01837735	MFZV25.2f	Male	2014-09-08	13.9	+/+	12	20
M01837735	MFZV25.2f	Male	2014-09-08	13.9	+/+	18	20
M01837735	MFZV25.2f	Male	2014-09-08	13.9	+/+	24	25
M01837735	MFZV25.2f	Male	2014-09-08	13.9	+/+	30	25
M01910063	MGEJ67.1a	Male	2014-12-01	14	+/+	click	20
M01910063	MGEJ67.1a	Male	2014-12-01	14	+/+	6	30
M01910063	MGEJ67.1a	Male	2014-12-01	14	+/+	12	10
M01910063	MGEJ67.1a	Male	2014-12-01	14	+/+	18	15
M01910063	MGEJ67.1a	Male	2014-12-01	14	+/+	24	20
M01910063	MGEJ67.1a	Male	2014-12-01	14	+/+	30	45
M01815070	MGHD21.1a	Male	2014-08-12	13.6	+/+	click	25
M01815070	MGHD21.1a	Male	2014-08-12	13.6	+/+	6	30
M01815070	MGHD21.1a	Male	2014-08-12	13.6	+/+	12	15
M01815070	MGHD21.1a	Male	2014-08-12	13.6	+/+	18	15
M01815070	MGHD21.1a	Male	2014-08-12	13.6	+/+	24	30
M01815070	MGHD21.1a	Male	2014-08-12	13.6	+/+	30	35
M01815071	MGHD21.1b	Male	2014-08-12	13.6	+/+	click	25
M01815071	MGHD21.1b	Male	2014-08-12	13.6	+/+	6	35
M01815071	MGHD21.1b	Male	2014-08-12	13.6	+/+	12	25
M01815071	MGHD21.1b	Male	2014-08-12	13.6	+/+	18	20
M01815071	MGHD21.1b	Male	2014-08-12	13.6	+/+	24	30
M01815071	MGHD21.1b	Male	2014-08-12	13.6	+/+	30	35
M01828269	METC71.1b	Female	2014-09-03	14	+/+	click	25
M01828269	METC71.1b	Female	2014-09-03	14	+/+	6	30
M01828269	METC71.1b	Female	2014-09-03	14	+/+	12	15
M01828269	METC71.1b	Female	2014-09-03	14	+/+	18	20
M01828269	METC71.1b	Female	2014-09-03	14	+/+	24	30
M01828269	METC71.1b	Female	2014-09-03	14	+/+	30	45
M01828270	METC71.1c	Female	2014-09-03	14	+/+	click	25
M01828270	METC71.1c	Female	2014-09-03	14	+/+	6	35
M01828270	METC71.1c	Female	2014-09-03	14	+/+	12	20
M01828270	METC71.1c	Female	2014-09-03	14	+/+	18	20
M01828270	METC71.1c	Female	2014-09-03	14	+/+	24	30
M01828270	METC71.1c	Female	2014-09-03	14	+/+	30	40
M01919673	MFKX75.1d	Male	2014-12-09	13.6	+/+	click	25
M01919673	MFKX75.1d	Male	2014-12-09	13.6	+/+	6	30
M01919673	MFKX75.1d	Male	2014-12-09	13.6	+/+	12	10
M01919673	MFKX75.1d	Male	2014-12-09	13.6	+/+	18	10
M01919673	MFKX75.1d	Male	2014-12-09	13.6	+/+	24	20
M01919673	MFKX75.1d	Male	2014-12-09	13.6	+/+	30	35
M01696284	MUCC10.2i	Female	2014-03-31	13.9	+/+	click	25
M01696284	MUCC10.2i	Female	2014-03-31	13.9	+/+	6	25
M01696284	MUCC10.2i	Female	2014-03-31	13.9	+/+	12	10
M01696284	MUCC10.2i	Female	2014-03-31	13.9	+/+	18	10
M01696284	MUCC10.2i	Female	2014-03-31	13.9	+/+	24	25
M01696284	MUCC10.2i	Female	2014-03-31	13.9	+/+	30	30
M01792583	MFLD43.2c	Female	2014-07-21	13.9	+/+	click	30
M01792583	MFLD43.2c	Female	2014-07-21	13.9	+/+	6	35
M01792583	MFLD43.2c	Female	2014-07-21	13.9	+/+	12	25
M01792583	MFLD43.2c	Female	2014-07-21	13.9	+/+	18	25
M01792583	MFLD43.2c	Female	2014-07-21	13.9	+/+	24	40
M01792583	MFLD43.2c	Female	2014-07-21	13.9	+/+	30	60
M01792584	MFLD43.2d	Female	2014-07-21	13.9	+/+	click	25
M01792584	MFLD43.2d	Female	2014-07-21	13.9	+/+	6	25
M01792584	MFLD43.2d	Female	2014-07-21	13.9	+/+	12	15
M01792584	MFLD43.2d	Female	2014-07-21	13.9	+/+	18	20
M01792584	MFLD43.2d	Female	2014-07-21	13.9	+/+	24	30
M01792584	MFLD43.2d	Female	2014-07-21	13.9	+/+	30	40
M01796424	MGEG32.2a	Male	2014-07-21	14.1	Nat10/+	click	25
M01796424	MGEG32.2a	Male	2014-07-21	14.1	Nat10/+	6	35
M01796424	MGEG32.2a	Male	2014-07-21	14.1	Nat10/+	12	10
M01796424	MGEG32.2a	Male	2014-07-21	14.1	Nat10/+	18	15
M01796424	MGEG32.2a	Male	2014-07-21	14.1	Nat10/+	24	20
M01796424	MGEG32.2a	Male	2014-07-21	14.1	Nat10/+	30	35
M01796429	MGEG32.2f	Male	2014-07-21	14.1	Nat10/+	click	25
M01796429	MGEG32.2f	Male	2014-07-21	14.1	Nat10/+	6	30
M01796429	MGEG32.2f	Male	2014-07-21	14.1	Nat10/+	12	10
M01796429	MGEG32.2f	Male	2014-07-21	14.1	Nat10/+	18	15
M01796429	MGEG32.2f	Male	2014-07-21	14.1	Nat10/+	24	25
M01796429	MGEG32.2f	Male	2014-07-21	14.1	Nat10/+	30	40
M01800913	MGNL20.1f	Female	2014-07-29	13.9	+/+	click	25
M01800913	MGNL20.1f	Female	2014-07-29	13.9	+/+	6	35
M01800913	MGNL20.1f	Female	2014-07-29	13.9	+/+	12	15
M01800913	MGNL20.1f	Female	2014-07-29	13.9	+/+	18	15
M01800913	MGNL20.1f	Female	2014-07-29	13.9	+/+	24	25
M01800913	MGNL20.1f	Female	2014-07-29	13.9	+/+	30	50
M01822897	MERZ25.1f	Female	2014-08-18	13.7	+/+	click	30
M01822897	MERZ25.1f	Female	2014-08-18	13.7	+/+	6	25
M01822897	MERZ25.1f	Female	2014-08-18	13.7	+/+	12	20
M01822897	MERZ25.1f	Female	2014-08-18	13.7	+/+	18	15
M01822897	MERZ25.1f	Female	2014-08-18	13.7	+/+	24	30
M01822897	MERZ25.1f	Female	2014-08-18	13.7	+/+	30	30
M01821839	MFZL33.1d	Female	2014-08-26	14	+/+	click	25
M01821839	MFZL33.1d	Female	2014-08-26	14	+/+	6	30
M01821839	MFZL33.1d	Female	2014-08-26	14	+/+	12	20
M01821839	MFZL33.1d	Female	2014-08-26	14	+/+	18	20
M01821839	MFZL33.1d	Female	2014-08-26	14	+/+	24	30
M01821839	MFZL33.1d	Female	2014-08-26	14	+/+	30	35
M01752020	MFAB32.3h	Female	2014-06-03	14.1	+/+	click	25
M01752020	MFAB32.3h	Female	2014-06-03	14.1	+/+	6	30
M01752020	MFAB32.3h	Female	2014-06-03	14.1	+/+	12	15
M01752020	MFAB32.3h	Female	2014-06-03	14.1	+/+	18	20
M01752020	MFAB32.3h	Female	2014-06-03	14.1	+/+	24	25
M01752020	MFAB32.3h	Female	2014-06-03	14.1	+/+	30	45
M01748620	MFVP40.2a	Male	2014-06-10	14.3	+/+	click	25
M01748620	MFVP40.2a	Male	2014-06-10	14.3	+/+	6	30
M01748620	MFVP40.2a	Male	2014-06-10	14.3	+/+	12	15
M01748620	MFVP40.2a	Male	2014-06-10	14.3	+/+	18	20
M01748620	MFVP40.2a	Male	2014-06-10	14.3	+/+	24	30
M01748620	MFVP40.2a	Male	2014-06-10	14.3	+/+	30	35
M01924618	MGKF33.4c	Male	2014-12-18	14.3	+/+	click	25
M01924618	MGKF33.4c	Male	2014-12-18	14.3	+/+	6	30
M01924618	MGKF33.4c	Male	2014-12-18	14.3	+/+	12	10
M01924618	MGKF33.4c	Male	2014-12-18	14.3	+/+	18	15
M01924618	MGKF33.4c	Male	2014-12-18	14.3	+/+	24	25
M01924618	MGKF33.4c	Male	2014-12-18	14.3	+/+	30	35
M01943898	MFJT34.3b	Male	2015-01-12	14.1	+/+	click	25
M01943898	MFJT34.3b	Male	2015-01-12	14.1	+/+	6	30
M01943898	MFJT34.3b	Male	2015-01-12	14.1	+/+	12	20
M01943898	MFJT34.3b	Male	2015-01-12	14.1	+/+	18	25
M01943898	MFJT34.3b	Male	2015-01-12	14.1	+/+	24	25
M01943898	MFJT34.3b	Male	2015-01-12	14.1	+/+	30	30
M01695478	MFAB32.1c	Male	2014-03-31	14	+/+	click	30
M01695478	MFAB32.1c	Male	2014-03-31	14	+/+	6	30
M01695478	MFAB32.1c	Male	2014-03-31	14	+/+	12	20
M01695478	MFAB32.1c	Male	2014-03-31	14	+/+	18	20
M01695478	MFAB32.1c	Male	2014-03-31	14	+/+	24	25
M01695478	MFAB32.1c	Male	2014-03-31	14	+/+	30	35
M01767104	MFYG50.2b	Male	2014-06-19	13.9	+/+	click	25
M01767104	MFYG50.2b	Male	2014-06-19	13.9	+/+	6	35
M01767104	MFYG50.2b	Male	2014-06-19	13.9	+/+	12	10
M01767104	MFYG50.2b	Male	2014-06-19	13.9	+/+	18	15
M01767104	MFYG50.2b	Male	2014-06-19	13.9	+/+	24	30
M01767104	MFYG50.2b	Male	2014-06-19	13.9	+/+	30	45
M01842098	MFBV27.1f	Female	2014-09-08	14	+/+	click	25
M01842098	MFBV27.1f	Female	2014-09-08	14	+/+	6	30
M01842098	MFBV27.1f	Female	2014-09-08	14	+/+	12	15
M01842098	MFBV27.1f	Female	2014-09-08	14	+/+	18	15
M01842098	MFBV27.1f	Female	2014-09-08	14	+/+	24	25
M01842098	MFBV27.1f	Female	2014-09-08	14	+/+	30	30
M01837732	MFZV25.2c	Male	2014-09-08	13.9	+/+	click	25
M01837732	MFZV25.2c	Male	2014-09-08	13.9	+/+	6	40
M01837732	MFZV25.2c	Male	2014-09-08	13.9	+/+	12	15
M01837732	MFZV25.2c	Male	2014-09-08	13.9	+/+	18	15
M01837732	MFZV25.2c	Male	2014-09-08	13.9	+/+	24	25
M01837732	MFZV25.2c	Male	2014-09-08	13.9	+/+	30	25
M01943644	MERS36.2e	Male	2015-01-08	13.7	+/+	click	25
M01943644	MERS36.2e	Male	2015-01-08	13.7	+/+	6	30
M01943644	MERS36.2e	Male	2015-01-08	13.7	+/+	12	20
M01943644	MERS36.2e	Male	2015-01-08	13.7	+/+	18	25
M01943644	MERS36.2e	Male	2015-01-08	13.7	+/+	24	25
M01943644	MERS36.2e	Male	2015-01-08	13.7	+/+	30	40
M01943610	MGKF39.1a	Male	2015-01-08	13.7	+/+	click	25
M01943610	MGKF39.1a	Male	2015-01-08	13.7	+/+	6	30
M01943610	MGKF39.1a	Male	2015-01-08	13.7	+/+	12	20
M01943610	MGKF39.1a	Male	2015-01-08	13.7	+/+	18	20
M01943610	MGKF39.1a	Male	2015-01-08	13.7	+/+	24	25
M01943610	MGKF39.1a	Male	2015-01-08	13.7	+/+	30	35
M01943899	MFJT34.3c	Male	2015-01-12	14.1	+/+	click	25
M01943899	MFJT34.3c	Male	2015-01-12	14.1	+/+	6	35
M01943899	MFJT34.3c	Male	2015-01-12	14.1	+/+	12	25
M01943899	MFJT34.3c	Male	2015-01-12	14.1	+/+	18	25
M01943899	MFJT34.3c	Male	2015-01-12	14.1	+/+	24	25
M01943899	MFJT34.3c	Male	2015-01-12	14.1	+/+	30	40
M01732755	MFUE31.1d	Female	2014-05-12	14	+/+	click	25
M01732755	MFUE31.1d	Female	2014-05-12	14	+/+	6	40
M01732755	MFUE31.1d	Female	2014-05-12	14	+/+	12	15
M01732755	MFUE31.1d	Female	2014-05-12	14	+/+	18	20
M01732755	MFUE31.1d	Female	2014-05-12	14	+/+	24	30
M01732755	MFUE31.1d	Female	2014-05-12	14	+/+	30	45
M01796425	MGEG32.2b	Male	2014-07-21	14.1	Nat10/+	click	35
M01796425	MGEG32.2b	Male	2014-07-21	14.1	Nat10/+	6	30
M01796425	MGEG32.2b	Male	2014-07-21	14.1	Nat10/+	12	30
M01796425	MGEG32.2b	Male	2014-07-21	14.1	Nat10/+	18	40
M01796425	MGEG32.2b	Male	2014-07-21	14.1	Nat10/+	24	35
M01796425	MGEG32.2b	Male	2014-07-21	14.1	Nat10/+	30	60
M01796427	MGEG32.2d	Male	2014-07-21	14.1	Nat10/+	click	30
M01796427	MGEG32.2d	Male	2014-07-21	14.1	Nat10/+	6	25
M01796427	MGEG32.2d	Male	2014-07-21	14.1	Nat10/+	12	15
M01796427	MGEG32.2d	Male	2014-07-21	14.1	Nat10/+	18	20
M01796427	MGEG32.2d	Male	2014-07-21	14.1	Nat10/+	24	30
M01796427	MGEG32.2d	Male	2014-07-21	14.1	Nat10/+	30	40
M01799520	MEWD51.1a	Male	2014-07-29	14.1	+/+	click	20
M01799520	MEWD51.1a	Male	2014-07-29	14.1	+/+	6	30
M01799520	MEWD51.1a	Male	2014-07-29	14.1	+/+	12	15
M01799520	MEWD51.1a	Male	2014-07-29	14.1	+/+	18	20
M01799520	MEWD51.1a	Male	2014-07-29	14.1	+/+	24	25
M01799520	MEWD51.1a	Male	2014-07-29	14.1	+/+	30	45
M01800900	MGNL19.1e	Female	2014-07-29	13.9	+/+	click	25
M01800900	MGNL19.1e	Female	2014-07-29	13.9	+/+	6	35
M01800900	MGNL19.1e	Female	2014-07-29	13.9	+/+	12	20
M01800900	MGNL19.1e	Female	2014-07-29	13.9	+/+	18	20
M01800900	MGNL19.1e	Female	2014-07-29	13.9	+/+	24	25
M01800900	MGNL19.1e	Female	2014-07-29	13.9	+/+	30	45
M01810465	MGMT18.2f	Female	2014-08-12	13.6	+/+	click	25
M01810465	MGMT18.2f	Female	2014-08-12	13.6	+/+	6	25
M01810465	MGMT18.2f	Female	2014-08-12	13.6	+/+	12	20
M01810465	MGMT18.2f	Female	2014-08-12	13.6	+/+	18	20
M01810465	MGMT18.2f	Female	2014-08-12	13.6	+/+	24	25
M01810465	MGMT18.2f	Female	2014-08-12	13.6	+/+	30	30
M01821840	MFZL33.1e	Female	2014-08-26	14	+/+	click	25
M01821840	MFZL33.1e	Female	2014-08-26	14	+/+	6	25
M01821840	MFZL33.1e	Female	2014-08-26	14	+/+	12	15
M01821840	MFZL33.1e	Female	2014-08-26	14	+/+	18	20
M01821840	MFZL33.1e	Female	2014-08-26	14	+/+	24	25
M01821840	MFZL33.1e	Female	2014-08-26	14	+/+	30	30
M01929770	PMAA8.3a	Male	2015-01-02	14.3	+/+	click	25
M01929770	PMAA8.3a	Male	2015-01-02	14.3	+/+	6	30
M01929770	PMAA8.3a	Male	2015-01-02	14.3	+/+	12	15
M01929770	PMAA8.3a	Male	2015-01-02	14.3	+/+	18	20
M01929770	PMAA8.3a	Male	2015-01-02	14.3	+/+	24	30
M01929770	PMAA8.3a	Male	2015-01-02	14.3	+/+	30	40
M01929771	PMAA8.3b	Male	2015-01-02	14.3	+/+	click	25
M01929771	PMAA8.3b	Male	2015-01-02	14.3	+/+	6	25
M01929771	PMAA8.3b	Male	2015-01-02	14.3	+/+	12	20
M01929771	PMAA8.3b	Male	2015-01-02	14.3	+/+	18	15
M01929771	PMAA8.3b	Male	2015-01-02	14.3	+/+	24	25
M01929771	PMAA8.3b	Male	2015-01-02	14.3	+/+	30	40
M01686533	MFTX8.3h	Female	2014-03-24	14	+/+	click	25
M01686533	MFTX8.3h	Female	2014-03-24	14	+/+	6	30
M01686533	MFTX8.3h	Female	2014-03-24	14	+/+	12	15
M01686533	MFTX8.3h	Female	2014-03-24	14	+/+	18	20
M01686533	MFTX8.3h	Female	2014-03-24	14	+/+	24	20
M01686533	MFTX8.3h	Female	2014-03-24	14	+/+	30	35
M01799431	MEWD50.1a	Male	2014-07-29	14.1	+/+	click	25
M01799431	MEWD50.1a	Male	2014-07-29	14.1	+/+	6	30
M01799431	MEWD50.1a	Male	2014-07-29	14.1	+/+	12	15
M01799431	MEWD50.1a	Male	2014-07-29	14.1	+/+	18	15
M01799431	MEWD50.1a	Male	2014-07-29	14.1	+/+	24	25
M01799431	MEWD50.1a	Male	2014-07-29	14.1	+/+	30	45
M01747256	MGJF22.2a	Male	2014-05-28	14.1	+/+	click	25
M01747256	MGJF22.2a	Male	2014-05-28	14.1	+/+	6	30
M01747256	MGJF22.2a	Male	2014-05-28	14.1	+/+	12	15
M01747256	MGJF22.2a	Male	2014-05-28	14.1	+/+	18	15
M01747256	MGJF22.2a	Male	2014-05-28	14.1	+/+	24	25
M01747256	MGJF22.2a	Male	2014-05-28	14.1	+/+	30	25
M01949654	MGQG31.1g	Female	2015-01-26	14.1	+/+	click	25
M01949654	MGQG31.1g	Female	2015-01-26	14.1	+/+	6	25
M01949654	MGQG31.1g	Female	2015-01-26	14.1	+/+	12	20
M01949654	MGQG31.1g	Female	2015-01-26	14.1	+/+	18	20
M01949654	MGQG31.1g	Female	2015-01-26	14.1	+/+	24	30
M01949654	MGQG31.1g	Female	2015-01-26	14.1	+/+	30	30
M01968467	MGQT28.2d	Female	2015-02-10	13.7	+/+	click	25
M01968467	MGQT28.2d	Female	2015-02-10	13.7	+/+	6	35
M01968467	MGQT28.2d	Female	2015-02-10	13.7	+/+	12	15
M01968467	MGQT28.2d	Female	2015-02-10	13.7	+/+	18	25
M01968467	MGQT28.2d	Female	2015-02-10	13.7	+/+	24	30
M01968467	MGQT28.2d	Female	2015-02-10	13.7	+/+	30	40
M01666053	MEFW54.1f	Female	2014-02-24	14	+/+	click	30
M01666053	MEFW54.1f	Female	2014-02-24	14	+/+	6	35
M01666053	MEFW54.1f	Female	2014-02-24	14	+/+	12	15
M01666053	MEFW54.1f	Female	2014-02-24	14	+/+	18	30
M01666053	MEFW54.1f	Female	2014-02-24	14	+/+	24	30
M01666053	MEFW54.1f	Female	2014-02-24	14	+/+	30	40
M01694637	MFTX13.2f	Female	2014-03-24	13.3	+/+	click	30
M01694637	MFTX13.2f	Female	2014-03-24	13.3	+/+	6	30
M01694637	MFTX13.2f	Female	2014-03-24	13.3	+/+	12	10
M01694637	MFTX13.2f	Female	2014-03-24	13.3	+/+	18	20
M01694637	MFTX13.2f	Female	2014-03-24	13.3	+/+	24	25
M01694637	MFTX13.2f	Female	2014-03-24	13.3	+/+	30	35
M01746751	MFVH27.2h	Female	2014-05-28	13.9	+/+	click	80
M01746751	MFVH27.2h	Female	2014-05-28	13.9	+/+	6	65
M01746751	MFVH27.2h	Female	2014-05-28	13.9	+/+	12	65
M01746751	MFVH27.2h	Female	2014-05-28	13.9	+/+	18	75
M01746751	MFVH27.2h	Female	2014-05-28	13.9	+/+	24	95
M01746751	MFVH27.2h	Female	2014-05-28	13.9	+/+	30	95
M01718286	MFJX34.1d	Female	2014-04-28	14.1	+/+	click	25
M01718286	MFJX34.1d	Female	2014-04-28	14.1	+/+	6	35
M01718286	MFJX34.1d	Female	2014-04-28	14.1	+/+	12	20
M01718286	MFJX34.1d	Female	2014-04-28	14.1	+/+	18	20
M01718286	MFJX34.1d	Female	2014-04-28	14.1	+/+	24	30
M01718286	MFJX34.1d	Female	2014-04-28	14.1	+/+	30	40
M01815329	MEFW64.2a	Male	2014-08-18	14.1	+/+	click	30
M01815329	MEFW64.2a	Male	2014-08-18	14.1	+/+	6	20
M01815329	MEFW64.2a	Male	2014-08-18	14.1	+/+	12	20
M01815329	MEFW64.2a	Male	2014-08-18	14.1	+/+	18	25
M01815329	MEFW64.2a	Male	2014-08-18	14.1	+/+	24	35
M01815329	MEFW64.2a	Male	2014-08-18	14.1	+/+	30	30
M01815298	MEFW58.3b	Male	2014-08-18	14.1	+/+	click	25
M01815298	MEFW58.3b	Male	2014-08-18	14.1	+/+	6	35
M01815298	MEFW58.3b	Male	2014-08-18	14.1	+/+	12	20
M01815298	MEFW58.3b	Male	2014-08-18	14.1	+/+	18	25
M01815298	MEFW58.3b	Male	2014-08-18	14.1	+/+	24	20
M01815298	MEFW58.3b	Male	2014-08-18	14.1	+/+	30	30
M01871520	MGSE18.1a	Male	2014-10-20	13.9	+/+	click	20
M01871520	MGSE18.1a	Male	2014-10-20	13.9	+/+	6	25
M01871520	MGSE18.1a	Male	2014-10-20	13.9	+/+	12	10
M01871520	MGSE18.1a	Male	2014-10-20	13.9	+/+	18	15
M01871520	MGSE18.1a	Male	2014-10-20	13.9	+/+	24	15
M01871520	MGSE18.1a	Male	2014-10-20	13.9	+/+	30	40
M01871522	MGSE18.1c	Male	2014-10-20	13.9	+/+	click	30
M01871522	MGSE18.1c	Male	2014-10-20	13.9	+/+	6	40
M01871522	MGSE18.1c	Male	2014-10-20	13.9	+/+	12	25
M01871522	MGSE18.1c	Male	2014-10-20	13.9	+/+	18	25
M01871522	MGSE18.1c	Male	2014-10-20	13.9	+/+	24	35
M01871522	MGSE18.1c	Male	2014-10-20	13.9	+/+	30	45
M01810466	MGMT18.2g	Female	2014-08-12	13.6	+/+	click	20
M01810466	MGMT18.2g	Female	2014-08-12	13.6	+/+	6	30
M01810466	MGMT18.2g	Female	2014-08-12	13.6	+/+	12	20
M01810466	MGMT18.2g	Female	2014-08-12	13.6	+/+	18	25
M01810466	MGMT18.2g	Female	2014-08-12	13.6	+/+	24	35
M01810466	MGMT18.2g	Female	2014-08-12	13.6	+/+	30	55
M01723955	MCZY94.2c	Female	2014-05-06	14.3	+/+	click	30
M01723955	MCZY94.2c	Female	2014-05-06	14.3	+/+	6	30
M01723955	MCZY94.2c	Female	2014-05-06	14.3	+/+	12	15
M01723955	MCZY94.2c	Female	2014-05-06	14.3	+/+	18	20
M01723955	MCZY94.2c	Female	2014-05-06	14.3	+/+	24	30
M01723955	MCZY94.2c	Female	2014-05-06	14.3	+/+	30	45
M01723957	MCZY94.2e	Female	2014-05-06	14.3	+/+	click	25
M01723957	MCZY94.2e	Female	2014-05-06	14.3	+/+	6	30
M01723957	MCZY94.2e	Female	2014-05-06	14.3	+/+	12	10
M01723957	MCZY94.2e	Female	2014-05-06	14.3	+/+	18	15
M01723957	MCZY94.2e	Female	2014-05-06	14.3	+/+	24	30
M01723957	MCZY94.2e	Female	2014-05-06	14.3	+/+	30	45
M01737214	MFXR26.3a	Female	2014-05-19	13.9	+/+	click	30
M01737214	MFXR26.3a	Female	2014-05-19	13.9	+/+	6	40
M01737214	MFXR26.3a	Female	2014-05-19	13.9	+/+	12	15
M01737214	MFXR26.3a	Female	2014-05-19	13.9	+/+	18	25
M01737214	MFXR26.3a	Female	2014-05-19	13.9	+/+	24	35
M01737214	MFXR26.3a	Female	2014-05-19	13.9	+/+	30	45
M01850547	MFHG39.3h	Female	2014-09-23	14	+/+	click	30
M01850547	MFHG39.3h	Female	2014-09-23	14	+/+	6	30
M01850547	MFHG39.3h	Female	2014-09-23	14	+/+	12	20
M01850547	MFHG39.3h	Female	2014-09-23	14	+/+	18	15
M01850547	MFHG39.3h	Female	2014-09-23	14	+/+	24	25
M01850547	MFHG39.3h	Female	2014-09-23	14	+/+	30	45
M01904394	MFJT35.2a	Male	2014-11-27	14.4	+/+	click	25
M01904394	MFJT35.2a	Male	2014-11-27	14.4	+/+	6	30
M01904394	MFJT35.2a	Male	2014-11-27	14.4	+/+	12	10
M01904394	MFJT35.2a	Male	2014-11-27	14.4	+/+	18	15
M01904394	MFJT35.2a	Male	2014-11-27	14.4	+/+	24	25
M01904394	MFJT35.2a	Male	2014-11-27	14.4	+/+	30	30
M01904395	MFJT35.2b	Male	2014-11-27	14.4	+/+	click	40
M01904395	MFJT35.2b	Male	2014-11-27	14.4	+/+	6	45
M01904395	MFJT35.2b	Male	2014-11-27	14.4	+/+	12	25
M01904395	MFJT35.2b	Male	2014-11-27	14.4	+/+	18	30
M01904395	MFJT35.2b	Male	2014-11-27	14.4	+/+	24	50
M01904395	MFJT35.2b	Male	2014-11-27	14.4	+/+	30	80
M01868106	MGCY56.2a	Male	2014-10-07	13.7	+/+	click	25
M01868106	MGCY56.2a	Male	2014-10-07	13.7	+/+	6	35
M01868106	MGCY56.2a	Male	2014-10-07	13.7	+/+	12	15
M01868106	MGCY56.2a	Male	2014-10-07	13.7	+/+	18	20
M01868106	MGCY56.2a	Male	2014-10-07	13.7	+/+	24	25
M01868106	MGCY56.2a	Male	2014-10-07	13.7	+/+	30	45
M01869051	MFVP75.3h	Female	2014-10-13	14.1	+/+	click	25
M01869051	MFVP75.3h	Female	2014-10-13	14.1	+/+	6	30
M01869051	MFVP75.3h	Female	2014-10-13	14.1	+/+	12	15
M01869051	MFVP75.3h	Female	2014-10-13	14.1	+/+	18	15
M01869051	MFVP75.3h	Female	2014-10-13	14.1	+/+	24	25
M01869051	MFVP75.3h	Female	2014-10-13	14.1	+/+	30	35
M01710836	MFSY34.3i	Female	2014-04-23	14.3	+/+	click	25
M01710836	MFSY34.3i	Female	2014-04-23	14.3	+/+	6	35
M01710836	MFSY34.3i	Female	2014-04-23	14.3	+/+	12	15
M01710836	MFSY34.3i	Female	2014-04-23	14.3	+/+	18	25
M01710836	MFSY34.3i	Female	2014-04-23	14.3	+/+	24	30
M01710836	MFSY34.3i	Female	2014-04-23	14.3	+/+	30	45
M01945304	MGQB23.1a	Male	2015-01-20	14	+/+	click	20
M01945304	MGQB23.1a	Male	2015-01-20	14	+/+	6	35
M01945304	MGQB23.1a	Male	2015-01-20	14	+/+	12	15
M01945304	MGQB23.1a	Male	2015-01-20	14	+/+	18	20
M01945304	MGQB23.1a	Male	2015-01-20	14	+/+	24	30
M01945304	MGQB23.1a	Male	2015-01-20	14	+/+	30	35
M01666054	MEFW54.1g	Female	2014-02-24	14	+/+	click	30
M01666054	MEFW54.1g	Female	2014-02-24	14	+/+	6	45
M01666054	MEFW54.1g	Female	2014-02-24	14	+/+	12	15
M01666054	MEFW54.1g	Female	2014-02-24	14	+/+	18	25
M01666054	MEFW54.1g	Female	2014-02-24	14	+/+	24	30
M01666054	MEFW54.1g	Female	2014-02-24	14	+/+	30	45
M01847147	MGHD22.2c	Male	2014-09-15	14	+/+	click	30
M01847147	MGHD22.2c	Male	2014-09-15	14	+/+	6	30
M01847147	MGHD22.2c	Male	2014-09-15	14	+/+	12	25
M01847147	MGHD22.2c	Male	2014-09-15	14	+/+	18	10
M01847147	MGHD22.2c	Male	2014-09-15	14	+/+	24	20
M01847147	MGHD22.2c	Male	2014-09-15	14	+/+	30	30
M01758294	MEZZ52.1h	Female	2014-06-10	14.1	+/+	click	30
M01758294	MEZZ52.1h	Female	2014-06-10	14.1	+/+	6	40
M01758294	MEZZ52.1h	Female	2014-06-10	14.1	+/+	12	25
M01758294	MEZZ52.1h	Female	2014-06-10	14.1	+/+	18	25
M01758294	MEZZ52.1h	Female	2014-06-10	14.1	+/+	24	25
M01758294	MEZZ52.1h	Female	2014-06-10	14.1	+/+	30	30
M01967378	MGTL24.1h	Female	2015-02-02	13.7	+/+	click	25
M01967378	MGTL24.1h	Female	2015-02-02	13.7	+/+	6	35
M01967378	MGTL24.1h	Female	2015-02-02	13.7	+/+	12	15
M01967378	MGTL24.1h	Female	2015-02-02	13.7	+/+	18	25
M01967378	MGTL24.1h	Female	2015-02-02	13.7	+/+	24	25
M01967378	MGTL24.1h	Female	2015-02-02	13.7	+/+	30	35
M01967377	MGTL24.1g	Female	2015-02-02	13.7	+/+	click	25
M01967377	MGTL24.1g	Female	2015-02-02	13.7	+/+	6	30
M01967377	MGTL24.1g	Female	2015-02-02	13.7	+/+	12	15
M01967377	MGTL24.1g	Female	2015-02-02	13.7	+/+	18	20
M01967377	MGTL24.1g	Female	2015-02-02	13.7	+/+	24	20
M01967377	MGTL24.1g	Female	2015-02-02	13.7	+/+	30	35
M01682735	MUBC18.2a	Male	2014-03-13	14.3	+/+	click	25
M01682735	MUBC18.2a	Male	2014-03-13	14.3	+/+	6	35
M01682735	MUBC18.2a	Male	2014-03-13	14.3	+/+	12	15
M01682735	MUBC18.2a	Male	2014-03-13	14.3	+/+	18	15
M01682735	MUBC18.2a	Male	2014-03-13	14.3	+/+	24	20
M01682735	MUBC18.2a	Male	2014-03-13	14.3	+/+	30	35
M01676599	MFKU21.2a	Male	2014-03-17	13.9	+/+	click	25
M01676599	MFKU21.2a	Male	2014-03-17	13.9	+/+	6	35
M01676599	MFKU21.2a	Male	2014-03-17	13.9	+/+	12	15
M01676599	MFKU21.2a	Male	2014-03-17	13.9	+/+	18	15
M01676599	MFKU21.2a	Male	2014-03-17	13.9	+/+	24	25
M01676599	MFKU21.2a	Male	2014-03-17	13.9	+/+	30	35
M01676602	MFKU21.2d	Male	2014-03-17	13.9	+/+	click	25
M01676602	MFKU21.2d	Male	2014-03-17	13.9	+/+	6	35
M01676602	MFKU21.2d	Male	2014-03-17	13.9	+/+	12	15
M01676602	MFKU21.2d	Male	2014-03-17	13.9	+/+	18	20
M01676602	MFKU21.2d	Male	2014-03-17	13.9	+/+	24	25
M01676602	MFKU21.2d	Male	2014-03-17	13.9	+/+	30	35
M01705861	MFUV32.1c	Female	2014-04-14	14	+/+	click	30
M01705861	MFUV32.1c	Female	2014-04-14	14	+/+	6	35
M01705861	MFUV32.1c	Female	2014-04-14	14	+/+	12	20
M01705861	MFUV32.1c	Female	2014-04-14	14	+/+	18	25
M01705861	MFUV32.1c	Female	2014-04-14	14	+/+	24	30
M01705861	MFUV32.1c	Female	2014-04-14	14	+/+	30	35
M01948881	MGNR16.2f	Female	2015-01-20	13.7	+/+	click	25
M01948881	MGNR16.2f	Female	2015-01-20	13.7	+/+	6	25
M01948881	MGNR16.2f	Female	2015-01-20	13.7	+/+	12	25
M01948881	MGNR16.2f	Female	2015-01-20	13.7	+/+	18	20
M01948881	MGNR16.2f	Female	2015-01-20	13.7	+/+	24	25
M01948881	MGNR16.2f	Female	2015-01-20	13.7	+/+	30	30
M01664549	MFYD27.3d	Male	2014-02-18	13.9	+/+	click	25
M01664549	MFYD27.3d	Male	2014-02-18	13.9	+/+	6	35
M01664549	MFYD27.3d	Male	2014-02-18	13.9	+/+	12	25
M01664549	MFYD27.3d	Male	2014-02-18	13.9	+/+	18	25
M01664549	MFYD27.3d	Male	2014-02-18	13.9	+/+	24	30
M01664549	MFYD27.3d	Male	2014-02-18	13.9	+/+	30	40
M01748621	MFVP40.2b	Male	2014-06-10	14.3	+/+	click	25
M01748621	MFVP40.2b	Male	2014-06-10	14.3	+/+	6	35
M01748621	MFVP40.2b	Male	2014-06-10	14.3	+/+	12	15
M01748621	MFVP40.2b	Male	2014-06-10	14.3	+/+	18	15
M01748621	MFVP40.2b	Male	2014-06-10	14.3	+/+	24	25
M01748621	MFVP40.2b	Male	2014-06-10	14.3	+/+	30	35
M01758290	MEZZ52.1d	Female	2014-06-10	14.1	+/+	click	25
M01758290	MEZZ52.1d	Female	2014-06-10	14.1	+/+	6	35
M01758290	MEZZ52.1d	Female	2014-06-10	14.1	+/+	12	20
M01758290	MEZZ52.1d	Female	2014-06-10	14.1	+/+	18	25
M01758290	MEZZ52.1d	Female	2014-06-10	14.1	+/+	24	25
M01758290	MEZZ52.1d	Female	2014-06-10	14.1	+/+	30	40
M01879973	MGEJ42.3a	Male	2014-10-27	14	+/+	click	25
M01879973	MGEJ42.3a	Male	2014-10-27	14	+/+	6	35
M01879973	MGEJ42.3a	Male	2014-10-27	14	+/+	12	15
M01879973	MGEJ42.3a	Male	2014-10-27	14	+/+	18	20
M01879973	MGEJ42.3a	Male	2014-10-27	14	+/+	24	25
M01879973	MGEJ42.3a	Male	2014-10-27	14	+/+	30	35
M01666976	MFXN25.3e	Female	2014-02-19	13.9	+/+	click	30
M01666976	MFXN25.3e	Female	2014-02-19	13.9	+/+	6	30
M01666976	MFXN25.3e	Female	2014-02-19	13.9	+/+	12	20
M01666976	MFXN25.3e	Female	2014-02-19	13.9	+/+	18	20
M01666976	MFXN25.3e	Female	2014-02-19	13.9	+/+	24	25
M01666976	MFXN25.3e	Female	2014-02-19	13.9	+/+	30	35
M01910064	MGEJ67.1b	Male	2014-12-01	14	+/+	click	25
M01910064	MGEJ67.1b	Male	2014-12-01	14	+/+	6	30
M01910064	MGEJ67.1b	Male	2014-12-01	14	+/+	12	20
M01910064	MGEJ67.1b	Male	2014-12-01	14	+/+	18	15
M01910064	MGEJ67.1b	Male	2014-12-01	14	+/+	24	25
M01910064	MGEJ67.1b	Male	2014-12-01	14	+/+	30	35
M01902890	MGNA17.2a	Female	2014-12-01	13.9	+/+	click	25
M01902890	MGNA17.2a	Female	2014-12-01	13.9	+/+	6	30
M01902890	MGNA17.2a	Female	2014-12-01	13.9	+/+	12	15
M01902890	MGNA17.2a	Female	2014-12-01	13.9	+/+	18	15
M01902890	MGNA17.2a	Female	2014-12-01	13.9	+/+	24	30
M01902890	MGNA17.2a	Female	2014-12-01	13.9	+/+	30	40
M01902891	MGNA17.2b	Female	2014-12-01	13.9	+/+	click	25
M01902891	MGNA17.2b	Female	2014-12-01	13.9	+/+	6	35
M01902891	MGNA17.2b	Female	2014-12-01	13.9	+/+	12	25
M01902891	MGNA17.2b	Female	2014-12-01	13.9	+/+	18	25
M01902891	MGNA17.2b	Female	2014-12-01	13.9	+/+	24	40
M01902891	MGNA17.2b	Female	2014-12-01	13.9	+/+	30	40
M01683036	MGCJ27.2d	Female	2014-03-13	14	+/+	click	25
M01683036	MGCJ27.2d	Female	2014-03-13	14	+/+	6	35
M01683036	MGCJ27.2d	Female	2014-03-13	14	+/+	12	20
M01683036	MGCJ27.2d	Female	2014-03-13	14	+/+	18	20
M01683036	MGCJ27.2d	Female	2014-03-13	14	+/+	24	25
M01683036	MGCJ27.2d	Female	2014-03-13	14	+/+	30	40
M01683037	MGCJ27.2e	Female	2014-03-13	14	+/+	click	25
M01683037	MGCJ27.2e	Female	2014-03-13	14	+/+	6	40
M01683037	MGCJ27.2e	Female	2014-03-13	14	+/+	12	20
M01683037	MGCJ27.2e	Female	2014-03-13	14	+/+	18	20
M01683037	MGCJ27.2e	Female	2014-03-13	14	+/+	24	25
M01683037	MGCJ27.2e	Female	2014-03-13	14	+/+	30	35
M01684771	MGHD8.1d	Male	2014-03-24	13.7	+/+	click	30
M01684771	MGHD8.1d	Male	2014-03-24	13.7	+/+	6	35
M01684771	MGHD8.1d	Male	2014-03-24	13.7	+/+	12	20
M01684771	MGHD8.1d	Male	2014-03-24	13.7	+/+	18	25
M01684771	MGHD8.1d	Male	2014-03-24	13.7	+/+	24	30
M01684771	MGHD8.1d	Male	2014-03-24	13.7	+/+	30	45
M01864356	MFVS47.1b	Male	2014-09-29	13.7	+/+	click	30
M01864356	MFVS47.1b	Male	2014-09-29	13.7	+/+	6	30
M01864356	MFVS47.1b	Male	2014-09-29	13.7	+/+	12	25
M01864356	MFVS47.1b	Male	2014-09-29	13.7	+/+	18	20
M01864356	MFVS47.1b	Male	2014-09-29	13.7	+/+	24	25
M01864356	MFVS47.1b	Male	2014-09-29	13.7	+/+	30	35
M01684769	MGHD8.1b	Male	2014-03-24	13.7	+/+	click	20
M01684769	MGHD8.1b	Male	2014-03-24	13.7	+/+	6	30
M01684769	MGHD8.1b	Male	2014-03-24	13.7	+/+	12	5
M01684769	MGHD8.1b	Male	2014-03-24	13.7	+/+	18	20
M01684769	MGHD8.1b	Male	2014-03-24	13.7	+/+	24	25
M01684769	MGHD8.1b	Male	2014-03-24	13.7	+/+	30	35
M01864357	MFVS47.1c	Male	2014-09-29	13.7	+/+	click	25
M01864357	MFVS47.1c	Male	2014-09-29	13.7	+/+	6	25
M01864357	MFVS47.1c	Male	2014-09-29	13.7	+/+	12	15
M01864357	MFVS47.1c	Male	2014-09-29	13.7	+/+	18	15
M01864357	MFVS47.1c	Male	2014-09-29	13.7	+/+	24	30
M01864357	MFVS47.1c	Male	2014-09-29	13.7	+/+	30	30
M01879659	MGRJ20.1b	Male	2014-11-03	14.1	+/+	click	25
M01879659	MGRJ20.1b	Male	2014-11-03	14.1	+/+	6	30
M01879659	MGRJ20.1b	Male	2014-11-03	14.1	+/+	12	15
M01879659	MGRJ20.1b	Male	2014-11-03	14.1	+/+	18	15
M01879659	MGRJ20.1b	Male	2014-11-03	14.1	+/+	24	25
M01879659	MGRJ20.1b	Male	2014-11-03	14.1	+/+	30	35
M01916557	MGJF45.2e	Female	2014-12-04	14.3	+/+	click	25
M01916557	MGJF45.2e	Female	2014-12-04	14.3	+/+	6	30
M01916557	MGJF45.2e	Female	2014-12-04	14.3	+/+	12	15
M01916557	MGJF45.2e	Female	2014-12-04	14.3	+/+	18	20
M01916557	MGJF45.2e	Female	2014-12-04	14.3	+/+	24	25
M01916557	MGJF45.2e	Female	2014-12-04	14.3	+/+	30	35
M01945873	MDZU44.1c	Female	2015-01-12	14	+/+	click	25
M01945873	MDZU44.1c	Female	2015-01-12	14	+/+	6	30
M01945873	MDZU44.1c	Female	2015-01-12	14	+/+	12	20
M01945873	MDZU44.1c	Female	2015-01-12	14	+/+	18	25
M01945873	MDZU44.1c	Female	2015-01-12	14	+/+	24	25
M01945873	MDZU44.1c	Female	2015-01-12	14	+/+	30	40
M01879974	MGEJ42.3b	Male	2014-10-27	14	+/+	click	25
M01879974	MGEJ42.3b	Male	2014-10-27	14	+/+	6	35
M01879974	MGEJ42.3b	Male	2014-10-27	14	+/+	12	15
M01879974	MGEJ42.3b	Male	2014-10-27	14	+/+	18	20
M01879974	MGEJ42.3b	Male	2014-10-27	14	+/+	24	20
M01879974	MGEJ42.3b	Male	2014-10-27	14	+/+	30	40
M01884778	MFGV51.4c	Female	2014-10-27	13.9	+/+	click	25
M01884778	MFGV51.4c	Female	2014-10-27	13.9	+/+	6	25
M01884778	MFGV51.4c	Female	2014-10-27	13.9	+/+	12	20
M01884778	MFGV51.4c	Female	2014-10-27	13.9	+/+	18	15
M01884778	MFGV51.4c	Female	2014-10-27	13.9	+/+	24	30
M01884778	MFGV51.4c	Female	2014-10-27	13.9	+/+	30	35
M01899629	MGQF22.1c	Male	2014-11-17	14	+/+	click	30
M01899629	MGQF22.1c	Male	2014-11-17	14	+/+	6	30
M01899629	MGQF22.1c	Male	2014-11-17	14	+/+	12	15
M01899629	MGQF22.1c	Male	2014-11-17	14	+/+	18	15
M01899629	MGQF22.1c	Male	2014-11-17	14	+/+	24	25
M01899629	MGQF22.1c	Male	2014-11-17	14	+/+	30	35
M01965973	MFTN55.2b	Male	2015-02-02	14.1	+/+	click	25
M01965973	MFTN55.2b	Male	2015-02-02	14.1	+/+	6	30
M01965973	MFTN55.2b	Male	2015-02-02	14.1	+/+	12	10
M01965973	MFTN55.2b	Male	2015-02-02	14.1	+/+	18	15
M01965973	MFTN55.2b	Male	2015-02-02	14.1	+/+	24	25
M01965973	MFTN55.2b	Male	2015-02-02	14.1	+/+	30	30
M01919672	MFKX75.1c	Male	2014-12-09	13.6	+/+	click	25
M01919672	MFKX75.1c	Male	2014-12-09	13.6	+/+	6	30
M01919672	MFKX75.1c	Male	2014-12-09	13.6	+/+	12	15
M01919672	MFKX75.1c	Male	2014-12-09	13.6	+/+	18	15
M01919672	MFKX75.1c	Male	2014-12-09	13.6	+/+	24	25
M01919672	MFKX75.1c	Male	2014-12-09	13.6	+/+	30	35
M01968468	MGQT28.2e	Female	2015-02-10	13.7	+/+	click	20
M01968468	MGQT28.2e	Female	2015-02-10	13.7	+/+	6	40
M01968468	MGQT28.2e	Female	2015-02-10	13.7	+/+	12	20
M01968468	MGQT28.2e	Female	2015-02-10	13.7	+/+	18	25
M01968468	MGQT28.2e	Female	2015-02-10	13.7	+/+	24	20
M01968468	MGQT28.2e	Female	2015-02-10	13.7	+/+	30	30
M01682736	MUBC18.2b	Male	2014-03-13	14.3	+/+	click	25
M01682736	MUBC18.2b	Male	2014-03-13	14.3	+/+	6	35
M01682736	MUBC18.2b	Male	2014-03-13	14.3	+/+	12	10
M01682736	MUBC18.2b	Male	2014-03-13	14.3	+/+	18	20
M01682736	MUBC18.2b	Male	2014-03-13	14.3	+/+	24	25
M01682736	MUBC18.2b	Male	2014-03-13	14.3	+/+	30	30
M01945314	MGQB25.1c	Male	2015-01-20	14	+/+	click	20
M01945314	MGQB25.1c	Male	2015-01-20	14	+/+	6	30
M01945314	MGQB25.1c	Male	2015-01-20	14	+/+	12	25
M01945314	MGQB25.1c	Male	2015-01-20	14	+/+	18	20
M01945314	MGQB25.1c	Male	2015-01-20	14	+/+	24	25
M01945314	MGQB25.1c	Male	2015-01-20	14	+/+	30	20
M01696280	MUCC10.2e	Female	2014-03-31	13.9	+/+	click	25
M01696280	MUCC10.2e	Female	2014-03-31	13.9	+/+	6	30
M01696280	MUCC10.2e	Female	2014-03-31	13.9	+/+	12	20
M01696280	MUCC10.2e	Female	2014-03-31	13.9	+/+	18	15
M01696280	MUCC10.2e	Female	2014-03-31	13.9	+/+	24	30
M01696280	MUCC10.2e	Female	2014-03-31	13.9	+/+	30	30
M01666974	MFXN25.3c	Female	2014-02-19	13.9	+/+	click	30
M01666974	MFXN25.3c	Female	2014-02-19	13.9	+/+	6	35
M01666974	MFXN25.3c	Female	2014-02-19	13.9	+/+	12	20
M01666974	MFXN25.3c	Female	2014-02-19	13.9	+/+	18	10
M01666974	MFXN25.3c	Female	2014-02-19	13.9	+/+	24	30
M01666974	MFXN25.3c	Female	2014-02-19	13.9	+/+	30	40
M01695477	MFAB32.1b	Male	2014-03-31	14	+/+	click	25
M01695477	MFAB32.1b	Male	2014-03-31	14	+/+	6	35
M01695477	MFAB32.1b	Male	2014-03-31	14	+/+	12	20
M01695477	MFAB32.1b	Male	2014-03-31	14	+/+	18	20
M01695477	MFAB32.1b	Male	2014-03-31	14	+/+	24	35
M01695477	MFAB32.1b	Male	2014-03-31	14	+/+	30	40
M01666117	MGBX20.3d	Female	2014-03-03	13.9	+/+	click	30
M01666117	MGBX20.3d	Female	2014-03-03	13.9	+/+	6	45
M01666117	MGBX20.3d	Female	2014-03-03	13.9	+/+	12	25
M01666117	MGBX20.3d	Female	2014-03-03	13.9	+/+	18	35
M01666117	MGBX20.3d	Female	2014-03-03	13.9	+/+	24	30
M01666117	MGBX20.3d	Female	2014-03-03	13.9	+/+	30	40
M01664548	MFYD27.3c	Male	2014-02-18	13.9	+/+	click	30
M01664548	MFYD27.3c	Male	2014-02-18	13.9	+/+	6	35
M01664548	MFYD27.3c	Male	2014-02-18	13.9	+/+	12	20
M01664548	MFYD27.3c	Male	2014-02-18	13.9	+/+	18	20
M01664548	MFYD27.3c	Male	2014-02-18	13.9	+/+	24	30
M01664548	MFYD27.3c	Male	2014-02-18	13.9	+/+	30	45
M01675240	MGGX17.1b	Female	2014-03-17	13.9	+/+	click	30
M01675240	MGGX17.1b	Female	2014-03-17	13.9	+/+	6	30
M01675240	MGGX17.1b	Female	2014-03-17	13.9	+/+	12	20
M01675240	MGGX17.1b	Female	2014-03-17	13.9	+/+	18	20
M01675240	MGGX17.1b	Female	2014-03-17	13.9	+/+	24	30
M01675240	MGGX17.1b	Female	2014-03-17	13.9	+/+	30	45
M01675241	MGGX17.1c	Female	2014-03-17	13.9	+/+	click	25
M01675241	MGGX17.1c	Female	2014-03-17	13.9	+/+	6	20
M01675241	MGGX17.1c	Female	2014-03-17	13.9	+/+	12	20
M01675241	MGGX17.1c	Female	2014-03-17	13.9	+/+	18	30
M01675241	MGGX17.1c	Female	2014-03-17	13.9	+/+	24	35
M01675241	MGGX17.1c	Female	2014-03-17	13.9	+/+	30	35
M01670604	MEQX77.1a	Male	2014-03-03	14.1	+/+	click	25
M01670604	MEQX77.1a	Male	2014-03-03	14.1	+/+	6	35
M01670604	MEQX77.1a	Male	2014-03-03	14.1	+/+	12	20
M01670604	MEQX77.1a	Male	2014-03-03	14.1	+/+	18	20
M01670604	MEQX77.1a	Male	2014-03-03	14.1	+/+	24	25
M01670604	MEQX77.1a	Male	2014-03-03	14.1	+/+	30	40
M01670605	MEQX77.1b	Male	2014-03-03	14.1	+/+	click	25
M01670605	MEQX77.1b	Male	2014-03-03	14.1	+/+	6	30
M01670605	MEQX77.1b	Male	2014-03-03	14.1	+/+	12	20
M01670605	MEQX77.1b	Male	2014-03-03	14.1	+/+	18	25
M01670605	MEQX77.1b	Male	2014-03-03	14.1	+/+	24	25
M01670605	MEQX77.1b	Male	2014-03-03	14.1	+/+	30	35
M01660334	MUCD11.1i	Female	2014-02-18	13.7	+/+	click	25
M01660334	MUCD11.1i	Female	2014-02-18	13.7	+/+	6	40
M01660334	MUCD11.1i	Female	2014-02-18	13.7	+/+	12	20
M01660334	MUCD11.1i	Female	2014-02-18	13.7	+/+	18	25
M01660334	MUCD11.1i	Female	2014-02-18	13.7	+/+	24	30
M01660334	MUCD11.1i	Female	2014-02-18	13.7	+/+	30	50
M01979792	MERZ33.1a	Male	2015-02-18	14	+/+	click	20
M01979792	MERZ33.1a	Male	2015-02-18	14	+/+	6	30
M01979792	MERZ33.1a	Male	2015-02-18	14	+/+	12	20
M01979792	MERZ33.1a	Male	2015-02-18	14	+/+	18	20
M01979792	MERZ33.1a	Male	2015-02-18	14	+/+	24	25
M01979792	MERZ33.1a	Male	2015-02-18	14	+/+	30	20
M01702414	MUAK29.3d	Male	2014-04-10	13.9	+/+	click	25
M01702414	MUAK29.3d	Male	2014-04-10	13.9	+/+	6	35
M01702414	MUAK29.3d	Male	2014-04-10	13.9	+/+	12	15
M01702414	MUAK29.3d	Male	2014-04-10	13.9	+/+	18	20
M01702414	MUAK29.3d	Male	2014-04-10	13.9	+/+	24	35
M01702414	MUAK29.3d	Male	2014-04-10	13.9	+/+	30	35
M01708447	MFVF31.5c	Male	2014-04-14	14	+/+	click	20
M01708447	MFVF31.5c	Male	2014-04-14	14	+/+	6	30
M01708447	MFVF31.5c	Male	2014-04-14	14	+/+	12	15
M01708447	MFVF31.5c	Male	2014-04-14	14	+/+	18	20
M01708447	MFVF31.5c	Male	2014-04-14	14	+/+	24	25
M01708447	MFVF31.5c	Male	2014-04-14	14	+/+	30	35
M01727657	MGHA9.2a	Male	2014-05-06	14.3	+/+	click	25
M01727657	MGHA9.2a	Male	2014-05-06	14.3	+/+	6	35
M01727657	MGHA9.2a	Male	2014-05-06	14.3	+/+	12	15
M01727657	MGHA9.2a	Male	2014-05-06	14.3	+/+	18	20
M01727657	MGHA9.2a	Male	2014-05-06	14.3	+/+	24	20
M01727657	MGHA9.2a	Male	2014-05-06	14.3	+/+	30	35
M01727659	MGHA9.2c	Male	2014-05-06	14.3	+/+	click	25
M01727659	MGHA9.2c	Male	2014-05-06	14.3	+/+	6	30
M01727659	MGHA9.2c	Male	2014-05-06	14.3	+/+	12	15
M01727659	MGHA9.2c	Male	2014-05-06	14.3	+/+	18	15
M01727659	MGHA9.2c	Male	2014-05-06	14.3	+/+	24	25
M01727659	MGHA9.2c	Male	2014-05-06	14.3	+/+	30	40
M01918817	MFKX71.1e	Female	2014-12-09	13.7	+/+	click	25
M01918817	MFKX71.1e	Female	2014-12-09	13.7	+/+	6	35
M01918817	MFKX71.1e	Female	2014-12-09	13.7	+/+	12	20
M01918817	MFKX71.1e	Female	2014-12-09	13.7	+/+	18	20
M01918817	MFKX71.1e	Female	2014-12-09	13.7	+/+	24	25
M01918817	MFKX71.1e	Female	2014-12-09	13.7	+/+	30	35
M01918820	MFKX71.1h	Female	2014-12-09	13.7	+/+	click	30
M01918820	MFKX71.1h	Female	2014-12-09	13.7	+/+	6	35
M01918820	MFKX71.1h	Female	2014-12-09	13.7	+/+	12	20
M01918820	MFKX71.1h	Female	2014-12-09	13.7	+/+	18	30
M01918820	MFKX71.1h	Female	2014-12-09	13.7	+/+	24	30
M01918820	MFKX71.1h	Female	2014-12-09	13.7	+/+	30	50
M01962362	MGNP33.2a	Male	2015-01-26	13.9	+/+	click	20
M01962362	MGNP33.2a	Male	2015-01-26	13.9	+/+	6	30
M01962362	MGNP33.2a	Male	2015-01-26	13.9	+/+	12	15
M01962362	MGNP33.2a	Male	2015-01-26	13.9	+/+	18	20
M01962362	MGNP33.2a	Male	2015-01-26	13.9	+/+	24	25
M01962362	MGNP33.2a	Male	2015-01-26	13.9	+/+	30	25
M01962363	MGNP33.2b	Male	2015-01-26	13.9	+/+	click	25
M01962363	MGNP33.2b	Male	2015-01-26	13.9	+/+	6	25
M01962363	MGNP33.2b	Male	2015-01-26	13.9	+/+	12	20
M01962363	MGNP33.2b	Male	2015-01-26	13.9	+/+	18	25
M01962363	MGNP33.2b	Male	2015-01-26	13.9	+/+	24	25
M01962363	MGNP33.2b	Male	2015-01-26	13.9	+/+	30	30
M01722190	MGGX18.2a	Male	2014-04-28	14.1	+/+	click	25
M01722190	MGGX18.2a	Male	2014-04-28	14.1	+/+	6	30
M01722190	MGGX18.2a	Male	2014-04-28	14.1	+/+	12	10
M01722190	MGGX18.2a	Male	2014-04-28	14.1	+/+	18	15
M01722190	MGGX18.2a	Male	2014-04-28	14.1	+/+	24	30
M01722190	MGGX18.2a	Male	2014-04-28	14.1	+/+	30	40
M01943647	MERS36.2h	Female	2015-01-08	13.7	+/+	click	30
M01943647	MERS36.2h	Female	2015-01-08	13.7	+/+	6	30
M01943647	MERS36.2h	Female	2015-01-08	13.7	+/+	12	20
M01943647	MERS36.2h	Female	2015-01-08	13.7	+/+	18	25
M01943647	MERS36.2h	Female	2015-01-08	13.7	+/+	24	30
M01943647	MERS36.2h	Female	2015-01-08	13.7	+/+	30	45
M01949652	MGQG31.1e	Female	2015-01-26	14.1	+/+	click	25
M01949652	MGQG31.1e	Female	2015-01-26	14.1	+/+	6	30
M01949652	MGQG31.1e	Female	2015-01-26	14.1	+/+	12	15
M01949652	MGQG31.1e	Female	2015-01-26	14.1	+/+	18	25
M01949652	MGQG31.1e	Female	2015-01-26	14.1	+/+	24	25
M01949652	MGQG31.1e	Female	2015-01-26	14.1	+/+	30	30
M01847149	MGHD22.2e	Male	2014-09-15	14	+/+	click	25
M01847149	MGHD22.2e	Male	2014-09-15	14	+/+	6	30
M01847149	MGHD22.2e	Male	2014-09-15	14	+/+	12	20
M01847149	MGHD22.2e	Male	2014-09-15	14	+/+	18	15
M01847149	MGHD22.2e	Male	2014-09-15	14	+/+	24	20
M01847149	MGHD22.2e	Male	2014-09-15	14	+/+	30	30
M01840743	MGEG40.2d	Female	2014-09-15	14.1	+/+	click	25
M01840743	MGEG40.2d	Female	2014-09-15	14.1	+/+	6	25
M01840743	MGEG40.2d	Female	2014-09-15	14.1	+/+	12	10
M01840743	MGEG40.2d	Female	2014-09-15	14.1	+/+	18	20
M01840743	MGEG40.2d	Female	2014-09-15	14.1	+/+	24	25
M01840743	MGEG40.2d	Female	2014-09-15	14.1	+/+	30	35
M01853625	MGBF36.1e	Female	2014-09-29	14.1	+/+	click	30
M01853625	MGBF36.1e	Female	2014-09-29	14.1	+/+	6	25
M01853625	MGBF36.1e	Female	2014-09-29	14.1	+/+	12	20
M01853625	MGBF36.1e	Female	2014-09-29	14.1	+/+	18	15
M01853625	MGBF36.1e	Female	2014-09-29	14.1	+/+	24	35
M01853625	MGBF36.1e	Female	2014-09-29	14.1	+/+	30	45
M01869052	MFVP75.3i	Female	2014-10-13	14.1	+/+	click	25
M01869052	MFVP75.3i	Female	2014-10-13	14.1	+/+	6	20
M01869052	MFVP75.3i	Female	2014-10-13	14.1	+/+	12	10
M01869052	MFVP75.3i	Female	2014-10-13	14.1	+/+	18	15
M01869052	MFVP75.3i	Female	2014-10-13	14.1	+/+	24	35
M01869052	MFVP75.3i	Female	2014-10-13	14.1	+/+	30	40
M01660350	MUCD12.1d	Female	2014-02-18	13.7	+/+	click	25
M01660350	MUCD12.1d	Female	2014-02-18	13.7	+/+	6	40
M01660350	MUCD12.1d	Female	2014-02-18	13.7	+/+	12	15
M01660350	MUCD12.1d	Female	2014-02-18	13.7	+/+	18	25
M01660350	MUCD12.1d	Female	2014-02-18	13.7	+/+	24	25
M01660350	MUCD12.1d	Female	2014-02-18	13.7	+/+	30	40
M01767239	METC63.3g	Female	2014-06-19	14.1	+/+	click	25
M01767239	METC63.3g	Female	2014-06-19	14.1	+/+	6	40
M01767239	METC63.3g	Female	2014-06-19	14.1	+/+	12	20
M01767239	METC63.3g	Female	2014-06-19	14.1	+/+	18	20
M01767239	METC63.3g	Female	2014-06-19	14.1	+/+	24	25
M01767239	METC63.3g	Female	2014-06-19	14.1	+/+	30	40
M01764052	MEEV68.3a	Male	2014-06-20	14	+/+	click	30
M01764052	MEEV68.3a	Male	2014-06-20	14	+/+	6	30
M01764052	MEEV68.3a	Male	2014-06-20	14	+/+	12	15
M01764052	MEEV68.3a	Male	2014-06-20	14	+/+	18	15
M01764052	MEEV68.3a	Male	2014-06-20	14	+/+	24	20
M01764052	MEEV68.3a	Male	2014-06-20	14	+/+	30	35
M01752319	MGFA18.4c	Male	2014-06-03	14.1	+/+	click	25
M01752319	MGFA18.4c	Male	2014-06-03	14.1	+/+	6	35
M01752319	MGFA18.4c	Male	2014-06-03	14.1	+/+	12	20
M01752319	MGFA18.4c	Male	2014-06-03	14.1	+/+	18	15
M01752319	MGFA18.4c	Male	2014-06-03	14.1	+/+	24	25
M01752319	MGFA18.4c	Male	2014-06-03	14.1	+/+	30	40
M01729144	MEEV66.1d	Male	2014-05-07	13.9	+/+	click	25
M01729144	MEEV66.1d	Male	2014-05-07	13.9	+/+	6	40
M01729144	MEEV66.1d	Male	2014-05-07	13.9	+/+	12	20
M01729144	MEEV66.1d	Male	2014-05-07	13.9	+/+	18	15
M01729144	MEEV66.1d	Male	2014-05-07	13.9	+/+	24	25
M01729144	MEEV66.1d	Male	2014-05-07	13.9	+/+	30	40
M01729168	MEEV68.1a	Male	2014-05-07	13.7	+/+	click	25
M01729168	MEEV68.1a	Male	2014-05-07	13.7	+/+	6	25
M01729168	MEEV68.1a	Male	2014-05-07	13.7	+/+	12	15
M01729168	MEEV68.1a	Male	2014-05-07	13.7	+/+	18	15
M01729168	MEEV68.1a	Male	2014-05-07	13.7	+/+	24	25
M01729168	MEEV68.1a	Male	2014-05-07	13.7	+/+	30	30
M01910362	MUEF13.1e	Female	2014-11-27	14	+/+	click	25
M01910362	MUEF13.1e	Female	2014-11-27	14	+/+	6	25
M01910362	MUEF13.1e	Female	2014-11-27	14	+/+	12	10
M01910362	MUEF13.1e	Female	2014-11-27	14	+/+	18	15
M01910362	MUEF13.1e	Female	2014-11-27	14	+/+	24	25
M01910362	MUEF13.1e	Female	2014-11-27	14	+/+	30	40
M01928195	PMAE11.1g	Female	2014-12-18	14	+/+	click	30
M01928195	PMAE11.1g	Female	2014-12-18	14	+/+	6	30
M01928195	PMAE11.1g	Female	2014-12-18	14	+/+	12	20
M01928195	PMAE11.1g	Female	2014-12-18	14	+/+	18	20
M01928195	PMAE11.1g	Female	2014-12-18	14	+/+	24	30
M01928195	PMAE11.1g	Female	2014-12-18	14	+/+	30	55
M01943646	MERS36.2g	Female	2015-01-08	13.7	+/+	click	20
M01943646	MERS36.2g	Female	2015-01-08	13.7	+/+	6	35
M01943646	MERS36.2g	Female	2015-01-08	13.7	+/+	12	20
M01943646	MERS36.2g	Female	2015-01-08	13.7	+/+	18	25
M01943646	MERS36.2g	Female	2015-01-08	13.7	+/+	24	30
M01943646	MERS36.2g	Female	2015-01-08	13.7	+/+	30	35
M01889966	MUDP14.2d	Female	2014-11-03	14	+/+	click	30
M01889966	MUDP14.2d	Female	2014-11-03	14	+/+	6	30
M01889966	MUDP14.2d	Female	2014-11-03	14	+/+	12	15
M01889966	MUDP14.2d	Female	2014-11-03	14	+/+	18	20
M01889966	MUDP14.2d	Female	2014-11-03	14	+/+	24	35
M01889966	MUDP14.2d	Female	2014-11-03	14	+/+	30	40
M01889969	MUDP14.2g	Female	2014-11-03	14	+/+	click	20
M01889969	MUDP14.2g	Female	2014-11-03	14	+/+	6	30
M01889969	MUDP14.2g	Female	2014-11-03	14	+/+	12	10
M01889969	MUDP14.2g	Female	2014-11-03	14	+/+	18	15
M01889969	MUDP14.2g	Female	2014-11-03	14	+/+	24	30
M01889969	MUDP14.2g	Female	2014-11-03	14	+/+	30	40
M01670122	MEFW49.1a	Male	2014-02-24	13.7	+/+	click	25
M01670122	MEFW49.1a	Male	2014-02-24	13.7	+/+	6	45
M01670122	MEFW49.1a	Male	2014-02-24	13.7	+/+	12	30
M01670122	MEFW49.1a	Male	2014-02-24	13.7	+/+	18	30
M01670122	MEFW49.1a	Male	2014-02-24	13.7	+/+	24	30
M01670122	MEFW49.1a	Male	2014-02-24	13.7	+/+	30	35
M01965972	MFTN55.2a	Male	2015-02-02	14.1	+/+	click	25
M01965972	MFTN55.2a	Male	2015-02-02	14.1	+/+	6	30
M01965972	MFTN55.2a	Male	2015-02-02	14.1	+/+	12	15
M01965972	MFTN55.2a	Male	2015-02-02	14.1	+/+	18	25
M01965972	MFTN55.2a	Male	2015-02-02	14.1	+/+	24	25
M01965972	MFTN55.2a	Male	2015-02-02	14.1	+/+	30	40
M01705461	MFTD18.2c	Male	2014-04-23	14.3	+/+	click	25
M01705461	MFTD18.2c	Male	2014-04-23	14.3	+/+	6	35
M01705461	MFTD18.2c	Male	2014-04-23	14.3	+/+	12	15
M01705461	MFTD18.2c	Male	2014-04-23	14.3	+/+	18	5
M01705461	MFTD18.2c	Male	2014-04-23	14.3	+/+	24	35
M01705461	MFTD18.2c	Male	2014-04-23	14.3	+/+	30	40
M01705462	MFTD18.2d	Male	2014-04-23	14.3	+/+	click	25
M01705462	MFTD18.2d	Male	2014-04-23	14.3	+/+	6	30
M01705462	MFTD18.2d	Male	2014-04-23	14.3	+/+	12	20
M01705462	MFTD18.2d	Male	2014-04-23	14.3	+/+	18	20
M01705462	MFTD18.2d	Male	2014-04-23	14.3	+/+	24	30
M01705462	MFTD18.2d	Male	2014-04-23	14.3	+/+	30	30
M01899628	MGQF22.1b	Male	2014-11-17	14	+/+	click	25
M01899628	MGQF22.1b	Male	2014-11-17	14	+/+	6	30
M01899628	MGQF22.1b	Male	2014-11-17	14	+/+	12	20
M01899628	MGQF22.1b	Male	2014-11-17	14	+/+	18	25
M01899628	MGQF22.1b	Male	2014-11-17	14	+/+	24	35
M01899628	MGQF22.1b	Male	2014-11-17	14	+/+	30	35
M01892962	MUCL55.3j	Female	2014-11-11	13.7	+/+	click	30
M01892962	MUCL55.3j	Female	2014-11-11	13.7	+/+	6	30
M01892962	MUCL55.3j	Female	2014-11-11	13.7	+/+	12	20
M01892962	MUCL55.3j	Female	2014-11-11	13.7	+/+	18	15
M01892962	MUCL55.3j	Female	2014-11-11	13.7	+/+	24	30
M01892962	MUCL55.3j	Female	2014-11-11	13.7	+/+	30	35
M01772319	MGKQ26.1b	Male	2014-06-25	13.9	+/+	click	25
M01772319	MGKQ26.1b	Male	2014-06-25	13.9	+/+	6	25
M01772319	MGKQ26.1b	Male	2014-06-25	13.9	+/+	12	15
M01772319	MGKQ26.1b	Male	2014-06-25	13.9	+/+	18	10
M01772319	MGKQ26.1b	Male	2014-06-25	13.9	+/+	24	20
M01772319	MGKQ26.1b	Male	2014-06-25	13.9	+/+	30	30
M01769780	MUCL48.1d	Female	2014-06-24	14.1	+/+	click	25
M01769780	MUCL48.1d	Female	2014-06-24	14.1	+/+	6	25
M01769780	MUCL48.1d	Female	2014-06-24	14.1	+/+	12	20
M01769780	MUCL48.1d	Female	2014-06-24	14.1	+/+	18	20
M01769780	MUCL48.1d	Female	2014-06-24	14.1	+/+	24	30
M01769780	MUCL48.1d	Female	2014-06-24	14.1	+/+	30	45
M01732756	MFUE31.1e	Female	2014-05-12	14	+/+	click	25
M01732756	MFUE31.1e	Female	2014-05-12	14	+/+	6	25
M01732756	MFUE31.1e	Female	2014-05-12	14	+/+	12	20
M01732756	MFUE31.1e	Female	2014-05-12	14	+/+	18	20
M01732756	MFUE31.1e	Female	2014-05-12	14	+/+	24	30
M01732756	MFUE31.1e	Female	2014-05-12	14	+/+	30	40
M01769761	MUCL47.1f	Female	2014-06-24	14	+/+	click	25
M01769761	MUCL47.1f	Female	2014-06-24	14	+/+	6	30
M01769761	MUCL47.1f	Female	2014-06-24	14	+/+	12	15
M01769761	MUCL47.1f	Female	2014-06-24	14	+/+	18	20
M01769761	MUCL47.1f	Female	2014-06-24	14	+/+	24	30
M01769761	MUCL47.1f	Female	2014-06-24	14	+/+	30	50
M01945863	MDZU43.1e	Female	2015-01-12	14	+/+	click	25
M01945863	MDZU43.1e	Female	2015-01-12	14	+/+	6	25
M01945863	MDZU43.1e	Female	2015-01-12	14	+/+	12	20
M01945863	MDZU43.1e	Female	2015-01-12	14	+/+	18	20
M01945863	MDZU43.1e	Female	2015-01-12	14	+/+	24	25
M01945863	MDZU43.1e	Female	2015-01-12	14	+/+	30	35
M01731080	MGHV17.2b	Male	2014-05-19	13.9	+/+	click	20
M01731080	MGHV17.2b	Male	2014-05-19	13.9	+/+	6	25
M01731080	MGHV17.2b	Male	2014-05-19	13.9	+/+	12	15
M01731080	MGHV17.2b	Male	2014-05-19	13.9	+/+	18	15
M01731080	MGHV17.2b	Male	2014-05-19	13.9	+/+	24	20
M01731080	MGHV17.2b	Male	2014-05-19	13.9	+/+	30	30
M01740828	MFVH26.2d	Female	2014-05-28	14.1	+/+	click	25
M01740828	MFVH26.2d	Female	2014-05-28	14.1	+/+	6	25
M01740828	MFVH26.2d	Female	2014-05-28	14.1	+/+	12	10
M01740828	MFVH26.2d	Female	2014-05-28	14.1	+/+	18	15
M01740828	MFVH26.2d	Female	2014-05-28	14.1	+/+	24	25
M01740828	MFVH26.2d	Female	2014-05-28	14.1	+/+	30	40
M01722191	MGGX18.2b	Male	2014-04-28	14.1	+/+	click	25
M01722191	MGGX18.2b	Male	2014-04-28	14.1	+/+	6	25
M01722191	MGGX18.2b	Male	2014-04-28	14.1	+/+	12	10
M01722191	MGGX18.2b	Male	2014-04-28	14.1	+/+	18	10
M01722191	MGGX18.2b	Male	2014-04-28	14.1	+/+	24	25
M01722191	MGGX18.2b	Male	2014-04-28	14.1	+/+	30	35

## Sheet: BW_Pull
Colony Prefix	Colony Name	Strain	Cohort Name	Pipeline	Gene Name	Mouse Name	Mouse	Genotype	Gender	Birth Date	Week	Avg Weight	Weight Units	Sample Count	Full Strain	Core Strain
MGEG	Nat10 tm1a(KOMP)Wtsi EPD0815_3_C02	C57BL/6N;C57BL/6NTac	MGEG MGP Select 20140527	MGP Select	Nat10	MGEG41.2f	M01824461	Nat10/+	Male	2014-05-25	16	28.6	g	1	C57BL/6N;C57BL/6NTac	B6N
MGEG	Nat10 tm1a(KOMP)Wtsi EPD0815_3_C02	C57BL/6N;C57BL/6NTac	MGEG MGP Select 20140527	MGP Select	Nat10	MGEG41.2f	M01824461	Nat10/+	Male	2014-05-25	13	28.2	g	1	C57BL/6N;C57BL/6NTac	B6N
MGEG	Nat10 tm1a(KOMP)Wtsi EPD0815_3_C02	C57BL/6N;C57BL/6NTac	MGEG MGP Select 20140527	MGP Select	Nat10	MGEG41.2f	M01824461	Nat10/+	Male	2014-05-25	9	25.7	g	1	C57BL/6N;C57BL/6NTac	B6N
MGEG	Nat10 tm1a(KOMP)Wtsi EPD0815_3_C02	C57BL/6N;C57BL/6NTac	MGEG MGP Select 20140527	MGP Select	Nat10	MGEG41.2f	M01824461	Nat10/+	Male	2014-05-25	4	16.3	g	1	C57BL/6N;C57BL/6NTac	B6N
MGEG	Nat10 tm1a(KOMP)Wtsi EPD0815_3_C02	C57BL/6N;C57BL/6NTac	MGEG MGP Select 20140527	MGP Select	Nat10	MGEG41.2h	M01824463	Nat10/+	Female	2014-05-25	16	20.7	g	1	C57BL/6N;C57BL/6NTac	B6N
MGEG	Nat10 tm1a(KOMP)Wtsi EPD0815_3_C02	C57BL/6N;C57BL/6NTac	MGEG MGP Select 20140527	MGP Select	Nat10	MGEG41.2h	M01824463	Nat10/+	Female	2014-05-25	13	21	g	1	C57BL/6N;C57BL/6NTac	B6N
MGEG	Nat10 tm1a(KOMP)Wtsi EPD0815_3_C02	C57BL/6N;C57BL/6NTac	MGEG MGP Select 20140527	MGP Select	Nat10	MGEG41.2h	M01824463	Nat10/+	Female	2014-05-25	9	19.5	g	1	C57BL/6N;C57BL/6NTac	B6N
MGEG	Nat10 tm1a(KOMP)Wtsi EPD0815_3_C02	C57BL/6N;C57BL/6NTac	MGEG MGP Select 20140527	MGP Select	Nat10	MGEG41.2h	M01824463	Nat10/+	Female	2014-05-25	4	12.3	g	1	C57BL/6N;C57BL/6NTac	B6N
MGEG	Nat10 tm1a(KOMP)Wtsi EPD0815_3_C02	C57BL/6N;C57BL/6NTac	MGEG MGP Select 20140527	MGP Select	Nat10	MGEG41.2j	M01824465	Nat10/+	Female	2014-05-25	16	22	g	1	C57BL/6N;C57BL/6NTac	B6N
MGEG	Nat10 tm1a(KOMP)Wtsi EPD0815_3_C02	C57BL/6N;C57BL/6NTac	MGEG MGP Select 20140527	MGP Select	Nat10	MGEG41.2j	M01824465	Nat10/+	Female	2014-05-25	13	21.8	g	1	C57BL/6N;C57BL/6NTac	B6N
MGEG	Nat10 tm1a(KOMP)Wtsi EPD0815_3_C02	C57BL/6N;C57BL/6NTac	MGEG MGP Select 20140527	MGP Select	Nat10	MGEG41.2j	M01824465	Nat10/+	Female	2014-05-25	9	18.9	g	1	C57BL/6N;C57BL/6NTac	B6N
MGEG	Nat10 tm1a(KOMP)Wtsi EPD0815_3_C02	C57BL/6N;C57BL/6NTac	MGEG MGP Select 20140527	MGP Select	Nat10	MGEG41.2j	M01824465	Nat10/+	Female	2014-05-25	4	13.7	g	1	C57BL/6N;C57BL/6NTac	B6N
MGEG	Nat10 tm1a(KOMP)Wtsi EPD0815_3_C02	C57BL/6N;C57BL/6NTac	MGEG MGP Select 20140527	MGP Select	Nat10	MGEG36.2f	M01835432	Nat10/+	Male	2014-05-27	13	29.6	g	1	C57BL/6N;C57BL/6NTac	B6N
MGEG	Nat10 tm1a(KOMP)Wtsi EPD0815_3_C02	C57BL/6N;C57BL/6NTac	MGEG MGP Select 20140527	MGP Select	Nat10	MGEG36.2f	M01835432	Nat10/+	Male	2014-05-27	16	29.7	g	1	C57BL/6N;C57BL/6NTac	B6N
MGEG	Nat10 tm1a(KOMP)Wtsi EPD0815_3_C02	C57BL/6N;C57BL/6NTac	MGEG MGP Select 20140527	MGP Select	Nat10	MGEG36.2f	M01835432	Nat10/+	Male	2014-05-27	9	27.3	g	1	C57BL/6N;C57BL/6NTac	B6N
MGEG	Nat10 tm1a(KOMP)Wtsi EPD0815_3_C02	C57BL/6N;C57BL/6NTac	MGEG MGP Select 20140527	MGP Select	Nat10	MGEG36.2f	M01835432	Nat10/+	Male	2014-05-27	4	17.3	g	1	C57BL/6N;C57BL/6NTac	B6N
MGEG	Nat10 tm1a(KOMP)Wtsi EPD0815_3_C02	C57BL/6N;C57BL/6NTac	MGEG MGP Select 20140527	MGP Select	Nat10	MGEG36.2k	M01835437	Nat10/+	Female	2014-05-27	16	22.3	g	1	C57BL/6N;C57BL/6NTac	B6N
MGEG	Nat10 tm1a(KOMP)Wtsi EPD0815_3_C02	C57BL/6N;C57BL/6NTac	MGEG MGP Select 20140527	MGP Select	Nat10	MGEG36.2k	M01835437	Nat10/+	Female	2014-05-27	13	21.4	g	1	C57BL/6N;C57BL/6NTac	B6N
MGEG	Nat10 tm1a(KOMP)Wtsi EPD0815_3_C02	C57BL/6N;C57BL/6NTac	MGEG MGP Select 20140527	MGP Select	Nat10	MGEG36.2k	M01835437	Nat10/+	Female	2014-05-27	9	19.4	g	1	C57BL/6N;C57BL/6NTac	B6N
MGEG	Nat10 tm1a(KOMP)Wtsi EPD0815_3_C02	C57BL/6N;C57BL/6NTac	MGEG MGP Select 20140527	MGP Select	Nat10	MGEG36.2k	M01835437	Nat10/+	Female	2014-05-27	4	13	g	1	C57BL/6N;C57BL/6NTac	B6N
MGEG	Nat10 tm1a(KOMP)Wtsi EPD0815_3_C02	C57BL/6N;C57BL/6NTac	MGEG MGP Select 20140527	MGP Select	Nat10	MGEG36.2m	M01835439	Nat10/+	Female	2014-05-27	16	21.8	g	1	C57BL/6N;C57BL/6NTac	B6N
MGEG	Nat10 tm1a(KOMP)Wtsi EPD0815_3_C02	C57BL/6N;C57BL/6NTac	MGEG MGP Select 20140527	MGP Select	Nat10	MGEG36.2m	M01835439	Nat10/+	Female	2014-05-27	13	22.5	g	1	C57BL/6N;C57BL/6NTac	B6N
MGEG	Nat10 tm1a(KOMP)Wtsi EPD0815_3_C02	C57BL/6N;C57BL/6NTac	MGEG MGP Select 20140527	MGP Select	Nat10	MGEG36.2m	M01835439	Nat10/+	Female	2014-05-27	9	19.4	g	1	C57BL/6N;C57BL/6NTac	B6N
MGEG	Nat10 tm1a(KOMP)Wtsi EPD0815_3_C02	C57BL/6N;C57BL/6NTac	MGEG MGP Select 20140527	MGP Select	Nat10	MGEG36.2m	M01835439	Nat10/+	Female	2014-05-27	4	13.2	g	1	C57BL/6N;C57BL/6NTac	B6N
MGEG	Nat10 tm1a(KOMP)Wtsi EPD0815_3_C02	C57BL/6N;C57BL/6NTac	MGEG MGP Select 20140527	MGP Select	Nat10	MGEG38.2b	M01835441	Nat10/+	Male	2014-05-29	16	26.5	g	1	C57BL/6N;C57BL/6NTac	B6N
MGEG	Nat10 tm1a(KOMP)Wtsi EPD0815_3_C02	C57BL/6N;C57BL/6NTac	MGEG MGP Select 20140527	MGP Select	Nat10	MGEG38.2b	M01835441	Nat10/+	Male	2014-05-29	13	26.3	g	1	C57BL/6N;C57BL/6NTac	B6N
MGEG	Nat10 tm1a(KOMP)Wtsi EPD0815_3_C02	C57BL/6N;C57BL/6NTac	MGEG MGP Select 20140527	MGP Select	Nat10	MGEG38.2b	M01835441	Nat10/+	Male	2014-05-29	9	23.3	g	1	C57BL/6N;C57BL/6NTac	B6N
MGEG	Nat10 tm1a(KOMP)Wtsi EPD0815_3_C02	C57BL/6N;C57BL/6NTac	MGEG MGP Select 20140527	MGP Select	Nat10	MGEG38.2b	M01835441	Nat10/+	Male	2014-05-29	4	12.4	g	1	C57BL/6N;C57BL/6NTac	B6N
MGEG	Nat10 tm1a(KOMP)Wtsi EPD0815_3_C02	C57BL/6N;C57BL/6NTac	MGEG MGP Select 20140501	MGP Select	Nat10	MGEG31.3e	M01804335	Nat10/+	Female	2014-05-03	16	27.4	g	1	C57BL/6N;C57BL/6NTac	B6N
MGEG	Nat10 tm1a(KOMP)Wtsi EPD0815_3_C02	C57BL/6N;C57BL/6NTac	MGEG MGP Select 20140501	MGP Select	Nat10	MGEG31.3e	M01804335	Nat10/+	Female	2014-05-03	13	26.25	g	2	C57BL/6N;C57BL/6NTac	B6N
MGEG	Nat10 tm1a(KOMP)Wtsi EPD0815_3_C02	C57BL/6N;C57BL/6NTac	MGEG MGP Select 20140501	MGP Select	Nat10	MGEG31.3e	M01804335	Nat10/+	Female	2014-05-03	4	14.2	g	1	C57BL/6N;C57BL/6NTac	B6N
MGEG	Nat10 tm1a(KOMP)Wtsi EPD0815_3_C02	C57BL/6N;C57BL/6NTac	MGEG MGP Select 20140501	MGP Select	Nat10	MGEG31.3e	M01804335	Nat10/+	Female	2014-05-03	9	21.8	g	1	C57BL/6N;C57BL/6NTac	B6N
MGEG	Nat10 tm1a(KOMP)Wtsi EPD0815_3_C02	C57BL/6N;C57BL/6NTac	MGEG MGP Select 20140501	MGP Select	Nat10	MGEG37.1e	M01807515	Nat10/+	Female	2014-05-01	16	29.8	g	1	C57BL/6N;C57BL/6NTac	B6N
MGEG	Nat10 tm1a(KOMP)Wtsi EPD0815_3_C02	C57BL/6N;C57BL/6NTac	MGEG MGP Select 20140501	MGP Select	Nat10	MGEG37.1e	M01807515	Nat10/+	Female	2014-05-01	13	25.3	g	1	C57BL/6N;C57BL/6NTac	B6N
MGEG	Nat10 tm1a(KOMP)Wtsi EPD0815_3_C02	C57BL/6N;C57BL/6NTac	MGEG MGP Select 20140501	MGP Select	Nat10	MGEG37.1e	M01807515	Nat10/+	Female	2014-05-01	9	21.7	g	1	C57BL/6N;C57BL/6NTac	B6N
MGEG	Nat10 tm1a(KOMP)Wtsi EPD0815_3_C02	C57BL/6N;C57BL/6NTac	MGEG MGP Select 20140501	MGP Select	Nat10	MGEG37.1e	M01807515	Nat10/+	Female	2014-05-01	4	15.4	g	1	C57BL/6N;C57BL/6NTac	B6N
MGEG	Nat10 tm1a(KOMP)Wtsi EPD0815_3_C02	C57BL/6N;C57BL/6NTac	MGEG MGP Select 20140501	MGP Select	Nat10	MGEG37.1h	M01807518	Nat10/+	Female	2014-05-01	16	23.6	g	1	C57BL/6N;C57BL/6NTac	B6N
MGEG	Nat10 tm1a(KOMP)Wtsi EPD0815_3_C02	C57BL/6N;C57BL/6NTac	MGEG MGP Select 20140501	MGP Select	Nat10	MGEG37.1h	M01807518	Nat10/+	Female	2014-05-01	13	21.3	g	1	C57BL/6N;C57BL/6NTac	B6N
MGEG	Nat10 tm1a(KOMP)Wtsi EPD0815_3_C02	C57BL/6N;C57BL/6NTac	MGEG MGP Select 20140501	MGP Select	Nat10	MGEG37.1h	M01807518	Nat10/+	Female	2014-05-01	9	19.9	g	1	C57BL/6N;C57BL/6NTac	B6N
MGEG	Nat10 tm1a(KOMP)Wtsi EPD0815_3_C02	C57BL/6N;C57BL/6NTac	MGEG MGP Select 20140501	MGP Select	Nat10	MGEG37.1h	M01807518	Nat10/+	Female	2014-05-01	4	14.5	g	1	C57BL/6N;C57BL/6NTac	B6N
MGEG	Nat10 tm1a(KOMP)Wtsi EPD0815_3_C02	C57BL/6N;C57BL/6NTac	MGEG MGP Select 20140413	MGP Select	Nat10	MGEG32.2a	M01796424	Nat10/+	Male	2014-04-13	13	29.7	g	1	C57BL/6N;C57BL/6NTac	B6N
MGEG	Nat10 tm1a(KOMP)Wtsi EPD0815_3_C02	C57BL/6N;C57BL/6NTac	MGEG MGP Select 20140413	MGP Select	Nat10	MGEG32.2a	M01796424	Nat10/+	Male	2014-04-13	16	31.9	g	1	C57BL/6N;C57BL/6NTac	B6N
MGEG	Nat10 tm1a(KOMP)Wtsi EPD0815_3_C02	C57BL/6N;C57BL/6NTac	MGEG MGP Select 20140413	MGP Select	Nat10	MGEG32.2a	M01796424	Nat10/+	Male	2014-04-13	9	25.4	g	1	C57BL/6N;C57BL/6NTac	B6N
MGEG	Nat10 tm1a(KOMP)Wtsi EPD0815_3_C02	C57BL/6N;C57BL/6NTac	MGEG MGP Select 20140413	MGP Select	Nat10	MGEG32.2a	M01796424	Nat10/+	Male	2014-04-13	4	18.5	g	1	C57BL/6N;C57BL/6NTac	B6N
MGEG	Nat10 tm1a(KOMP)Wtsi EPD0815_3_C02	C57BL/6N;C57BL/6NTac	MGEG MGP Select 20140413	MGP Select	Nat10	MGEG32.2b	M01796425	Nat10/+	Male	2014-04-13	16	25.8	g	1	C57BL/6N;C57BL/6NTac	B6N
MGEG	Nat10 tm1a(KOMP)Wtsi EPD0815_3_C02	C57BL/6N;C57BL/6NTac	MGEG MGP Select 20140413	MGP Select	Nat10	MGEG32.2b	M01796425	Nat10/+	Male	2014-04-13	13	24.9	g	1	C57BL/6N;C57BL/6NTac	B6N
MGEG	Nat10 tm1a(KOMP)Wtsi EPD0815_3_C02	C57BL/6N;C57BL/6NTac	MGEG MGP Select 20140413	MGP Select	Nat10	MGEG32.2b	M01796425	Nat10/+	Male	2014-04-13	9	22.9	g	1	C57BL/6N;C57BL/6NTac	B6N
MGEG	Nat10 tm1a(KOMP)Wtsi EPD0815_3_C02	C57BL/6N;C57BL/6NTac	MGEG MGP Select 20140413	MGP Select	Nat10	MGEG32.2b	M01796425	Nat10/+	Male	2014-04-13	4	12.8	g	1	C57BL/6N;C57BL/6NTac	B6N
MGEG	Nat10 tm1a(KOMP)Wtsi EPD0815_3_C02	C57BL/6N;C57BL/6NTac	MGEG MGP Select 20140413	MGP Select	Nat10	MGEG32.2d	M01796427	Nat10/+	Male	2014-04-13	16	29.4	g	1	C57BL/6N;C57BL/6NTac	B6N
MGEG	Nat10 tm1a(KOMP)Wtsi EPD0815_3_C02	C57BL/6N;C57BL/6NTac	MGEG MGP Select 20140413	MGP Select	Nat10	MGEG32.2d	M01796427	Nat10/+	Male	2014-04-13	13	28.5	g	1	C57BL/6N;C57BL/6NTac	B6N
MGEG	Nat10 tm1a(KOMP)Wtsi EPD0815_3_C02	C57BL/6N;C57BL/6NTac	MGEG MGP Select 20140413	MGP Select	Nat10	MGEG32.2d	M01796427	Nat10/+	Male	2014-04-13	9	23.6	g	1	C57BL/6N;C57BL/6NTac	B6N
MGEG	Nat10 tm1a(KOMP)Wtsi EPD0815_3_C02	C57BL/6N;C57BL/6NTac	MGEG MGP Select 20140413	MGP Select	Nat10	MGEG32.2d	M01796427	Nat10/+	Male	2014-04-13	4	16.4	g	1	C57BL/6N;C57BL/6NTac	B6N
MGEG	Nat10 tm1a(KOMP)Wtsi EPD0815_3_C02	C57BL/6N;C57BL/6NTac	MGEG MGP Select 20140413	MGP Select	Nat10	MGEG32.2f	M01796429	Nat10/+	Male	2014-04-13	16	31.9	g	1	C57BL/6N;C57BL/6NTac	B6N
MGEG	Nat10 tm1a(KOMP)Wtsi EPD0815_3_C02	C57BL/6N;C57BL/6NTac	MGEG MGP Select 20140413	MGP Select	Nat10	MGEG32.2f	M01796429	Nat10/+	Male	2014-04-13	13	30.7	g	1	C57BL/6N;C57BL/6NTac	B6N
MGEG	Nat10 tm1a(KOMP)Wtsi EPD0815_3_C02	C57BL/6N;C57BL/6NTac	MGEG MGP Select 20140413	MGP Select	Nat10	MGEG32.2f	M01796429	Nat10/+	Male	2014-04-13	9	25.8	g	1	C57BL/6N;C57BL/6NTac	B6N
MGEG	Nat10 tm1a(KOMP)Wtsi EPD0815_3_C02	C57BL/6N;C57BL/6NTac	MGEG MGP Select 20140413	MGP Select	Nat10	MGEG32.2f	M01796429	Nat10/+	Male	2014-04-13	4	15.9	g	1	C57BL/6N;C57BL/6NTac	B6N
MUFJ	Dcdc2b tm1b (KOMP)Wtsi	C57BL/6N;C57BL/6NTac	B6N MGP Select 20140825	MGP Select	Dcdc2b	MUFJ22.1e	M01910798	+/+	Male	2014-08-24	4	20.2	g	1	C57BL/6N;C57BL/6NTac	B6N
MUFJ	Dcdc2b tm1b (KOMP)Wtsi	C57BL/6N;C57BL/6NTac	B6N MGP Select 20140825	MGP Select	Dcdc2b	MUFJ19.1g	M01910605	+/+	Male	2014-08-24	4	19.1	g	1	C57BL/6N;C57BL/6NTac	B6N
MUFJ	Dcdc2b tm1b (KOMP)Wtsi	C57BL/6N;C57BL/6NTac	B6N MGP Select 20140825	MGP Select	Dcdc2b	MUFJ19.1f	M01910604	+/+	Male	2014-08-24	4	18.3	g	1	C57BL/6N;C57BL/6NTac	B6N
MUFJ	Dcdc2b tm1b (KOMP)Wtsi	C57BL/6N;C57BL/6NTac	B6N MGP Select 20140825	MGP Select	Dcdc2b	MUFJ19.1c	M01910601	+/+	Male	2014-08-24	4	19.3	g	1	C57BL/6N;C57BL/6NTac	B6N
MUFC	Dpm1 tm1b (KOMP)Wtsi	C57BL/6N;C57BL/6NTac	B6N MGP Select 20140923	MGP Select	Dpm1	MUFC7.2g	M01933348	+/+	Female	2014-09-22	4	15.8	g	1	C57BL/6N;C57BL/6NTac	B6N
MUFC	Dpm1 tm1b (KOMP)Wtsi	C57BL/6N;C57BL/6NTac	B6N MGP Select 20140923	MGP Select	Dpm1	MUFC7.2f	M01933347	+/+	Female	2014-09-22	4	17.1	g	1	C57BL/6N;C57BL/6NTac	B6N
MUFC	Dpm1 tm1b (KOMP)Wtsi	C57BL/6N;C57BL/6NTac	B6N MGP Select 20140923	MGP Select	Dpm1	MUFC7.2d	M01933345	+/+	Female	2014-09-22	4	17	g	1	C57BL/6N;C57BL/6NTac	B6N
MUFC	Dpm1 tm1b (KOMP)Wtsi	C57BL/6N;C57BL/6NTac	B6N MGP Select 20140923	MGP Select	Dpm1	MUFC3.4m	M01926634	+/+	Female	2014-09-21	4	14.9	g	1	C57BL/6N;C57BL/6NTac	B6N
MUFC	Dpm1 tm1b (KOMP)Wtsi	C57BL/6N;C57BL/6NTac	B6N MGP Select 20140923	MGP Select	Dpm1	MUFC3.4i	M01926630	+/+	Female	2014-09-21	4	13.1	g	1	C57BL/6N;C57BL/6NTac	B6N
MUFC	Dpm1 tm1b (KOMP)Wtsi	C57BL/6N;C57BL/6NTac	B6N MGP Select 20140727	MGP Select	Dpm1	MUFC6.1i	M01887108	+/+	Female	2014-07-27	4	14.6	g	1	C57BL/6N;C57BL/6NTac	B6N
MUFC	Dpm1 tm1b (KOMP)Wtsi	C57BL/6N;C57BL/6NTac	B6N MGP Select 20140727	MGP Select	Dpm1	MUFC6.1h	M01887107	+/+	Female	2014-07-27	4	14.6	g	1	C57BL/6N;C57BL/6NTac	B6N
MUFC	Dpm1 tm1b (KOMP)Wtsi	C57BL/6N;C57BL/6NTac	B6N MGP Select 20140727	MGP Select	Dpm1	MUFC6.1g	M01887106	+/+	Female	2014-07-27	4	14.1	g	1	C57BL/6N;C57BL/6NTac	B6N
MUFC	Dpm1 tm1b (KOMP)Wtsi	C57BL/6N;C57BL/6NTac	B6N MGP Select 20140727	MGP Select	Dpm1	MUFC6.1d	M01879750	+/+	Female	2014-07-27	4	15.3	g	1	C57BL/6N;C57BL/6NTac	B6N
MGJF	Psph tm1a(EUCOMM)Hmgu HEPD0722_2_C10	C57BL/6N;C57BL/6NTac	MCZY MGP Select 20140826	MGP Select	Psph	MGJF45.2i	M01916561	+/+	Female	2014-08-26	4	14.5	g	1	C57BL/6N;C57BL/6NTac	B6N
MGJF	Psph tm1a(EUCOMM)Hmgu HEPD0722_2_C10	C57BL/6N;C57BL/6NTac	MCZY MGP Select 20140826	MGP Select	Psph	MGJF45.2e	M01916557	+/+	Female	2014-08-26	4	16.2	g	1	C57BL/6N;C57BL/6NTac	B6N
MGJF	Psph tm1a(EUCOMM)Hmgu HEPD0722_2_C10	C57BL/6N;C57BL/6NTac	MCZY MGP Select 20140826	MGP Select	Psph	MGJF45.2d	M01916556	+/+	Female	2014-08-26	4	14.7	g	1	C57BL/6N;C57BL/6NTac	B6N
PMAE	Ddx42 tm1b(EUCOMM)Wtsi EPD0769_1_B07	C57BL/6N;C57BL/6NTac	B6N MGP Select 20141019	MGP Select	Ddx42	PMAE9.2h	M01956799	+/+	Female	2014-10-19	4	14.4	g	1	C57BL/6N;C57BL/6NTac	B6N
PMAE	Ddx42 tm1b(EUCOMM)Wtsi EPD0769_1_B07	C57BL/6N;C57BL/6NTac	B6N MGP Select 20141019	MGP Select	Ddx42	PMAE9.2g	M01956798	+/+	Female	2014-10-19	4	17.8	g	1	C57BL/6N;C57BL/6NTac	B6N
PMAE	Ddx42 tm1b(EUCOMM)Wtsi EPD0769_1_B07	C57BL/6N;C57BL/6NTac	B6N MGP Select 20141019	MGP Select	Ddx42	PMAE9.2f	M01956797	+/+	Female	2014-10-19	4	15.3	g	1	C57BL/6N;C57BL/6NTac	B6N
PMAE	Ddx42 tm1b(EUCOMM)Wtsi EPD0769_1_B07	C57BL/6N;C57BL/6NTac	B6N MGP Select 20141019	MGP Select	Ddx42	PMAE9.2e	M01956796	+/+	Female	2014-10-19	4	16	g	1	C57BL/6N;C57BL/6NTac	B6N
PMAE	Ddx42 tm1b(EUCOMM)Wtsi EPD0769_1_B07	C57BL/6N;C57BL/6NTac	B6N MGP Select 20140910	MGP Select	Ddx42	PMAE11.1g	M01928195	+/+	Female	2014-09-11	4	14.9	g	1	C57BL/6N;C57BL/6NTac	B6N
PMAE	Ddx42 tm1b(EUCOMM)Wtsi EPD0769_1_B07	C57BL/6N;C57BL/6NTac	B6N MGP Select 20140910	MGP Select	Ddx42	PMAE11.1f	M01928194	+/+	Female	2014-09-11	4	16.6	g	1	C57BL/6N;C57BL/6NTac	B6N
PMAE	Ddx42 tm1b(EUCOMM)Wtsi EPD0769_1_B07	C57BL/6N;C57BL/6NTac	B6N MGP Select 20140910	MGP Select	Ddx42	PMAE5.4e	M01928187	+/+	Female	2014-09-11	4	17.1	g	1	C57BL/6N;C57BL/6NTac	B6N
PMAE	Ddx42 tm1b(EUCOMM)Wtsi EPD0769_1_B07	C57BL/6N;C57BL/6NTac	B6N MGP Select 20140910	MGP Select	Ddx42	PMAE5.4d	M01928186	+/+	Female	2014-09-11	4	15.7	g	1	C57BL/6N;C57BL/6NTac	B6N
PMAE	Ddx42 tm1b(EUCOMM)Wtsi EPD0769_1_B07	C57BL/6N;C57BL/6NTac	B6N MGP Select 20140910	MGP Select	Ddx42	PMAE5.4c	M01928185	+/+	Female	2014-09-11	4	18.2	g	1	C57BL/6N;C57BL/6NTac	B6N
MGCY	Kif1bp tm1a(KOMP)Wtsi EPD0728_3_H07	C57BL/6N;C57BL/6NTac	B6N MGP Select 20140703	MGP Select	Kif1bp	MGCY56.2c	M01868108	+/+	Male	2014-07-03	4	15.5	g	1	C57BL/6N;C57BL/6NTac	B6N
MGCY	Kif1bp tm1a(KOMP)Wtsi EPD0728_3_H07	C57BL/6N;C57BL/6NTac	B6N MGP Select 20140703	MGP Select	Kif1bp	MGCY56.2b	M01868107	+/+	Male	2014-07-03	4	18.1	g	1	C57BL/6N;C57BL/6NTac	B6N
MGCY	Kif1bp tm1a(KOMP)Wtsi EPD0728_3_H07	C57BL/6N;C57BL/6NTac	B6N MGP Select 20140703	MGP Select	Kif1bp	MGCY56.2a	M01868106	+/+	Male	2014-07-03	4	13.9	g	1	C57BL/6N;C57BL/6NTac	B6N
MGCY	Kif1bp tm1a(KOMP)Wtsi EPD0728_3_H07	C57BL/6N;C57BL/6NTac	B6N MGP Select 20140529	MGP Select	Kif1bp	MGCY58.1f	M01834467	+/+	Male	2014-05-29	4	17.4	g	1	C57BL/6N;C57BL/6NTac	B6N
MGCY	Kif1bp tm1a(KOMP)Wtsi EPD0728_3_H07	C57BL/6N;C57BL/6NTac	B6N MGP Select 20140529	MGP Select	Kif1bp	MGCY58.1e	M01834466	+/+	Male	2014-05-29	4	17.3	g	1	C57BL/6N;C57BL/6NTac	B6N
MGCY	Kif1bp tm1a(KOMP)Wtsi EPD0728_3_H07	C57BL/6N;C57BL/6NTac	B6N MGP Select 20140529	MGP Select	Kif1bp	MGCY58.1c	M01834464	+/+	Male	2014-05-29	4	17	g	1	C57BL/6N;C57BL/6NTac	B6N
MGCY	Kif1bp tm1a(KOMP)Wtsi EPD0728_3_H07	C57BL/6N;C57BL/6NTac	B6N MGP Select 20140529	MGP Select	Kif1bp	MGCY57.1b	M01834453	+/+	Male	2014-05-28	4	17.9	g	1	C57BL/6N;C57BL/6NTac	B6N
MGCY	Kif1bp tm1a(KOMP)Wtsi EPD0728_3_H07	C57BL/6N;C57BL/6NTac	B6N MGP Select 20140430	MGP Select	Kif1bp	MGCY45.2i	M01803751	+/+	Female	2014-04-29	4	15.4	g	1	C57BL/6N;C57BL/6NTac	B6N
MGCY	Kif1bp tm1a(KOMP)Wtsi EPD0728_3_H07	C57BL/6N;C57BL/6NTac	B6N MGP Select 20140430	MGP Select	Kif1bp	MGCY45.2h	M01803750	+/+	Female	2014-04-29	4	15.1	g	1	C57BL/6N;C57BL/6NTac	B6N
MGCY	Kif1bp tm1a(KOMP)Wtsi EPD0728_3_H07	C57BL/6N;C57BL/6NTac	B6N MGP Select 20140430	MGP Select	Kif1bp	MGCY45.2g	M01803749	+/+	Female	2014-04-29	4	16	g	1	C57BL/6N;C57BL/6NTac	B6N
MGCY	Kif1bp tm1a(KOMP)Wtsi EPD0728_3_H07	C57BL/6N;C57BL/6NTac	B6N MGP Select 20140430	MGP Select	Kif1bp	MGCY45.2f	M01803748	+/+	Female	2014-04-29	4	16.6	g	1	C57BL/6N;C57BL/6NTac	B6N
MGCY	Kif1bp tm1a(KOMP)Wtsi EPD0728_3_H07	C57BL/6N;C57BL/6NTac	B6N MGP Select 20140430	MGP Select	Kif1bp	MGCY37.4d	M01803739	+/+	Male	2014-04-30	4	18.5	g	1	C57BL/6N;C57BL/6NTac	B6N
MGCY	Kif1bp tm1a(KOMP)Wtsi EPD0728_3_H07	C57BL/6N;C57BL/6NTac	B6N MGP Select 20140430	MGP Select	Kif1bp	MGCY37.4c	M01803738	+/+	Male	2014-04-30	4	19.3	g	1	C57BL/6N;C57BL/6NTac	B6N
MGCY	Kif1bp tm1a(KOMP)Wtsi EPD0728_3_H07	C57BL/6N;C57BL/6NTac	B6N MGP Select 20140430	MGP Select	Kif1bp	MGCY37.4b	M01803737	+/+	Male	2014-04-30	4	19	g	1	C57BL/6N;C57BL/6NTac	B6N
MGCY	Kif1bp tm1a(KOMP)Wtsi EPD0728_3_H07	C57BL/6N;C57BL/6NTac	B6N MGP Select 20140430	MGP Select	Kif1bp	MGCY37.4a	M01803736	+/+	Male	2014-04-30	4	16.6	g	1	C57BL/6N;C57BL/6NTac	B6N
MGKF	Dclk1 MEPD1000_3_H02 MEPD1000_3_H02	C57BL/6N;C57BL/6NTac	B6N MGP Select 20141004	MGP Select	Dclk1	MGKF39.1c	M01943612	+/+	Male	2014-10-04	4	15.8	g	1	C57BL/6N;C57BL/6NTac	B6N
MGKF	Dclk1 MEPD1000_3_H02 MEPD1000_3_H02	C57BL/6N;C57BL/6NTac	B6N MGP Select 20141004	MGP Select	Dclk1	MGKF39.1a	M01943610	+/+	Male	2014-10-04	4	18.4	g	1	C57BL/6N;C57BL/6NTac	B6N
MGKF	Dclk1 MEPD1000_3_H02 MEPD1000_3_H02	C57BL/6N;C57BL/6NTac	B6N MGP Select 20140910	MGP Select	Dclk1	MGKF35.2a	M01924629	+/+	Male	2014-09-08	4	22.8	g	1	C57BL/6N;C57BL/6NTac	B6N
MGKF	Dclk1 MEPD1000_3_H02 MEPD1000_3_H02	C57BL/6N;C57BL/6NTac	B6N MGP Select 20140910	MGP Select	Dclk1	MGKF33.4e	M01924620	+/+	Male	2014-09-09	4	17	g	1	C57BL/6N;C57BL/6NTac	B6N
MGKF	Dclk1 MEPD1000_3_H02 MEPD1000_3_H02	C57BL/6N;C57BL/6NTac	B6N MGP Select 20140910	MGP Select	Dclk1	MGKF33.4d	M01924619	+/+	Male	2014-09-09	4	17.7	g	1	C57BL/6N;C57BL/6NTac	B6N
MGKF	Dclk1 MEPD1000_3_H02 MEPD1000_3_H02	C57BL/6N;C57BL/6NTac	B6N MGP Select 20140910	MGP Select	Dclk1	MGKF33.4c	M01924618	+/+	Male	2014-09-09	4	15.4	g	1	C57BL/6N;C57BL/6NTac	B6N
MGKF	Dclk1 MEPD1000_3_H02 MEPD1000_3_H02	C57BL/6N;C57BL/6NTac	B6N MGP Select 20140910	MGP Select	Dclk1	MGKF41.1c	M01917129	+/+	Male	2014-09-09	4	18.8	g	1	C57BL/6N;C57BL/6NTac	B6N
MGKF	Dclk1 MEPD1000_3_H02 MEPD1000_3_H02	C57BL/6N;C57BL/6NTac	B6N MGP Select 20140617	MGP Select	Dclk1	MGKF33.1d	M01854763	+/+	Male	2014-06-18	4	17.7	g	1	C57BL/6N;C57BL/6NTac	B6N
MGKF	Dclk1 MEPD1000_3_H02 MEPD1000_3_H02	C57BL/6N;C57BL/6NTac	B6N MGP Select 20140617	MGP Select	Dclk1	MGKF33.1c	M01854762	+/+	Male	2014-06-18	4	17.3	g	1	C57BL/6N;C57BL/6NTac	B6N
MGKF	Dclk1 MEPD1000_3_H02 MEPD1000_3_H02	C57BL/6N;C57BL/6NTac	B6N MGP Select 20140617	MGP Select	Dclk1	MGKF33.1b	M01854761	+/+	Male	2014-06-18	4	18.7	g	1	C57BL/6N;C57BL/6NTac	B6N
MGKF	Dclk1 MEPD1000_3_H02 MEPD1000_3_H02	C57BL/6N;C57BL/6NTac	B6N MGP Select 20140617	MGP Select	Dclk1	MGKF33.1a	M01854760	+/+	Male	2014-06-18	4	17.2	g	1	C57BL/6N;C57BL/6NTac	B6N
MFVN	Polr3f tm1a(EUCOMM)Wtsi EPD0423_5_C07	C57BL/6N;C57BL/6NTac	B6N MGP Select 20131219	MGP Select	Polr3f	MFVN51.2c	M01686924	+/+	Female	2013-12-20	4	16.6	g	1	C57BL/6N;C57BL/6NTac	B6N
MFVN	Polr3f tm1a(EUCOMM)Wtsi EPD0423_5_C07	C57BL/6N;C57BL/6NTac	B6N MGP Select 20131219	MGP Select	Polr3f	MFVN52.2d	M01686759	+/+	Female	2013-12-21	4	13.4	g	1	C57BL/6N;C57BL/6NTac	B6N
MFVN	Polr3f tm1a(EUCOMM)Wtsi EPD0423_5_C07	C57BL/6N;C57BL/6NTac	B6N MGP Select 20131219	MGP Select	Polr3f	MFVN52.2c	M01686757	+/+	Female	2013-12-21	4	14.3	g	1	C57BL/6N;C57BL/6NTac	B6N
MFVN	Polr3f tm1a(EUCOMM)Wtsi EPD0423_5_C07	C57BL/6N;C57BL/6NTac	B6N MGP Select 20131219	MGP Select	Polr3f	MFVN52.2b	M01686754	+/+	Female	2013-12-21	4	14.5	g	1	C57BL/6N;C57BL/6NTac	B6N
MFVN	Polr3f tm1a(EUCOMM)Wtsi EPD0423_5_C07	C57BL/6N;C57BL/6NTac	B6N MGP Select 20131205	MGP Select	Polr3f	MFVN55.1c	M01674792	+/+	Male	2013-12-05	4	18.9	g	1	C57BL/6N;C57BL/6NTac	B6N
MFVN	Polr3f tm1a(EUCOMM)Wtsi EPD0423_5_C07	C57BL/6N;C57BL/6NTac	B6N MGP Select 20131205	MGP Select	Polr3f	MFVN55.1b	M01674791	+/+	Male	2013-12-05	4	18.7	g	1	C57BL/6N;C57BL/6NTac	B6N
MGFA	2610524H06Rik tm1Wtsi EPD0480_2_B07	C57BL/6N;C57BL/6NTac	B6N MGP Select 20140224	MGP Select	2610524H06Rik	MGFA18.4k	M01752327	+/+	Female	2014-02-24	4	14.1	g	1	C57BL/6N;C57BL/6NTac	B6N
MGFA	2610524H06Rik tm1Wtsi EPD0480_2_B07	C57BL/6N;C57BL/6NTac	B6N MGP Select 20140224	MGP Select	2610524H06Rik	MGFA18.4j	M01752326	+/+	Female	2014-02-24	4	14.2	g	1	C57BL/6N;C57BL/6NTac	B6N
MGFA	2610524H06Rik tm1Wtsi EPD0480_2_B07	C57BL/6N;C57BL/6NTac	B6N MGP Select 20140224	MGP Select	2610524H06Rik	MGFA18.4i	M01752325	+/+	Female	2014-02-24	4	15.5	g	1	C57BL/6N;C57BL/6NTac	B6N
MGFA	2610524H06Rik tm1Wtsi EPD0480_2_B07	C57BL/6N;C57BL/6NTac	B6N MGP Select 20140224	MGP Select	2610524H06Rik	MGFA18.4h	M01752324	+/+	Female	2014-02-24	4	15.3	g	1	C57BL/6N;C57BL/6NTac	B6N
MGFA	2610524H06Rik tm1Wtsi EPD0480_2_B07	C57BL/6N;C57BL/6NTac	B6N MGP Select 20140224	MGP Select	2610524H06Rik	MGFA18.4g	M01752323	+/+	Male	2014-02-24	4	16	g	1	C57BL/6N;C57BL/6NTac	B6N
MGFA	2610524H06Rik tm1Wtsi EPD0480_2_B07	C57BL/6N;C57BL/6NTac	B6N MGP Select 20140224	MGP Select	2610524H06Rik	MGFA18.4f	M01752322	+/+	Male	2014-02-24	4	16.7	g	1	C57BL/6N;C57BL/6NTac	B6N
MGFA	2610524H06Rik tm1Wtsi EPD0480_2_B07	C57BL/6N;C57BL/6NTac	B6N MGP Select 20140224	MGP Select	2610524H06Rik	MGFA18.4c	M01752319	+/+	Male	2014-02-24	4	17.7	g	1	C57BL/6N;C57BL/6NTac	B6N
MFZL	Pla2g6 tm1a(EUCOMM)Wtsi - F04	C57BL/6N;C57BL/6NTac	B6N MGP Select 20140519	MGP Select	Pla2g6	MFZL33.1e	M01821840	+/+	Female	2014-05-20	4	15.9	g	1	C57BL/6N;C57BL/6NTac	B6N
MFZL	Pla2g6 tm1a(EUCOMM)Wtsi - F04	C57BL/6N;C57BL/6NTac	B6N MGP Select 20140519	MGP Select	Pla2g6	MFZL33.1d	M01821839	+/+	Female	2014-05-20	4	15.2	g	1	C57BL/6N;C57BL/6NTac	B6N
MFXT	Pitrm1 tm1a(KOMP)Wtsi EPD0824_6_B05	C57BL/6N;C57BL/6NTac	B6N MGP Select 20140326	MGP Select	Pitrm1	MFXT28.2j	M01777414	+/+	Female	2014-03-26	4	14.5	g	1	C57BL/6N;C57BL/6NTac	B6N
MFXT	Pitrm1 tm1a(KOMP)Wtsi EPD0824_6_B05	C57BL/6N;C57BL/6NTac	B6N MGP Select 20140326	MGP Select	Pitrm1	MFXT28.2h	M01777412	+/+	Female	2014-03-26	4	14.4	g	1	C57BL/6N;C57BL/6NTac	B6N
MFXT	Pitrm1 tm1a(KOMP)Wtsi EPD0824_6_B05	C57BL/6N;C57BL/6NTac	B6N MGP Select 20140326	MGP Select	Pitrm1	MFXT28.2g	M01777411	+/+	Female	2014-03-26	4	14.1	g	1	C57BL/6N;C57BL/6NTac	B6N
MFXT	Pitrm1 tm1a(KOMP)Wtsi EPD0824_6_B05	C57BL/6N;C57BL/6NTac	B6N MGP Select 20140326	MGP Select	Pitrm1	MFXT28.2f	M01777410	+/+	Male	2014-03-26	4	18.5	g	1	C57BL/6N;C57BL/6NTac	B6N
MFXT	Pitrm1 tm1a(KOMP)Wtsi EPD0824_6_B05	C57BL/6N;C57BL/6NTac	B6N MGP Select 20140326	MGP Select	Pitrm1	MFXT28.2d	M01777408	+/+	Male	2014-03-26	4	16.4	g	1	C57BL/6N;C57BL/6NTac	B6N
MFXT	Pitrm1 tm1a(KOMP)Wtsi EPD0824_6_B05	C57BL/6N;C57BL/6NTac	B6N MGP Select 20140326	MGP Select	Pitrm1	MFXT28.2a	M01777405	+/+	Male	2014-03-26	4	12	g	1	C57BL/6N;C57BL/6NTac	B6N
MGCJ	Atxn10 tm1a(KOMP)Wtsi EPD0742_5_C07	C57BL/6N;C57BL/6NTac	B6N MGP Select 20131205	MGP Select	Atxn10	MGCJ27.2k	M01683043	+/+	Female	2013-12-05	4	14.7	g	1	C57BL/6N;C57BL/6NTac	B6N
MGCJ	Atxn10 tm1a(KOMP)Wtsi EPD0742_5_C07	C57BL/6N;C57BL/6NTac	B6N MGP Select 20131205	MGP Select	Atxn10	MGCJ27.2i	M01683041	+/+	Female	2013-12-05	4	14.2	g	1	C57BL/6N;C57BL/6NTac	B6N
MGCJ	Atxn10 tm1a(KOMP)Wtsi EPD0742_5_C07	C57BL/6N;C57BL/6NTac	B6N MGP Select 20131205	MGP Select	Atxn10	MGCJ27.2h	M01683040	+/+	Female	2013-12-05	4	13.7	g	1	C57BL/6N;C57BL/6NTac	B6N
MGCJ	Atxn10 tm1a(KOMP)Wtsi EPD0742_5_C07	C57BL/6N;C57BL/6NTac	B6N MGP Select 20131205	MGP Select	Atxn10	MGCJ27.2g	M01683039	+/+	Female	2013-12-05	4	12.6	g	1	C57BL/6N;C57BL/6NTac	B6N
MGCJ	Atxn10 tm1a(KOMP)Wtsi EPD0742_5_C07	C57BL/6N;C57BL/6NTac	B6N MGP Select 20131205	MGP Select	Atxn10	MGCJ27.2f	M01683038	+/+	Female	2013-12-05	4	14.1	g	1	C57BL/6N;C57BL/6NTac	B6N
MGCJ	Atxn10 tm1a(KOMP)Wtsi EPD0742_5_C07	C57BL/6N;C57BL/6NTac	B6N MGP Select 20131205	MGP Select	Atxn10	MGCJ27.2e	M01683037	+/+	Female	2013-12-05	4	13.1	g	1	C57BL/6N;C57BL/6NTac	B6N
MGCJ	Atxn10 tm1a(KOMP)Wtsi EPD0742_5_C07	C57BL/6N;C57BL/6NTac	B6N MGP Select 20131205	MGP Select	Atxn10	MGCJ27.2d	M01683036	+/+	Female	2013-12-05	4	12.1	g	1	C57BL/6N;C57BL/6NTac	B6N
MGKU	Prrt2 tm1a(KOMP)Wtsi EPD0284_6_H06	C57BL/6N;C57BL/6NTac	B6N MGP Select 20140617	MGP Select	Prrt2	MGKU21.3d	M01845460	+/+	Male	2014-06-17	4	18.4	g	1	C57BL/6N;C57BL/6NTac	B6N
MGKU	Prrt2 tm1a(KOMP)Wtsi EPD0284_6_H06	C57BL/6N;C57BL/6NTac	B6N MGP Select 20140617	MGP Select	Prrt2	MGKU21.3c	M01845459	+/+	Male	2014-06-17	4	18	g	1	C57BL/6N;C57BL/6NTac	B6N
MGKU	Prrt2 tm1a(KOMP)Wtsi EPD0284_6_H06	C57BL/6N;C57BL/6NTac	B6N MGP Select 20140617	MGP Select	Prrt2	MGKU21.3a	M01845457	+/+	Male	2014-06-17	4	17.9	g	1	C57BL/6N;C57BL/6NTac	B6N
MGKU	Prrt2 tm1a(KOMP)Wtsi EPD0284_6_H06	C57BL/6N;C57BL/6NTac	B6N MGP Select 20140423	MGP Select	Prrt2	MGKU21.2j	M01795559	+/+	Female	2014-04-23	4	13	g	1	C57BL/6N;C57BL/6NTac	B6N
MGKU	Prrt2 tm1a(KOMP)Wtsi EPD0284_6_H06	C57BL/6N;C57BL/6NTac	B6N MGP Select 20140423	MGP Select	Prrt2	MGKU21.2h	M01795557	+/+	Female	2014-04-23	4	13	g	1	C57BL/6N;C57BL/6NTac	B6N
MGKU	Prrt2 tm1a(KOMP)Wtsi EPD0284_6_H06	C57BL/6N;C57BL/6NTac	B6N MGP Select 20140423	MGP Select	Prrt2	MGKU21.2g	M01795556	+/+	Female	2014-04-23	4	14.1	g	1	C57BL/6N;C57BL/6NTac	B6N
MGKU	Prrt2 tm1a(KOMP)Wtsi EPD0284_6_H06	C57BL/6N;C57BL/6NTac	B6N MGP Select 20140423	MGP Select	Prrt2	MGKU21.2f	M01795555	+/+	Female	2014-04-23	4	14	g	1	C57BL/6N;C57BL/6NTac	B6N
MGRQ	Nhlrc2 tm1a(KOMP)Wtsi EPD0393_4_F01	C57BL/6N;C57BL/6NTac	B6N MGP Select 20140727	MGP Select	Nhlrc2	MGRQ21.1d	M01889505	+/+	Male	2014-07-27	4	19	g	1	C57BL/6N;C57BL/6NTac	B6N
MGRQ	Nhlrc2 tm1a(KOMP)Wtsi EPD0393_4_F01	C57BL/6N;C57BL/6NTac	B6N MGP Select 20140727	MGP Select	Nhlrc2	MGRQ21.1c	M01889504	+/+	Male	2014-07-27	4	18.5	g	1	C57BL/6N;C57BL/6NTac	B6N
MGRQ	Nhlrc2 tm1a(KOMP)Wtsi EPD0393_4_F01	C57BL/6N;C57BL/6NTac	B6N MGP Select 20140727	MGP Select	Nhlrc2	MGRQ21.1b	M01889503	+/+	Male	2014-07-27	4	17.4	g	1	C57BL/6N;C57BL/6NTac	B6N
MGRQ	Nhlrc2 tm1a(KOMP)Wtsi EPD0393_4_F01	C57BL/6N;C57BL/6NTac	B6N MGP Select 20140727	MGP Select	Nhlrc2	MGRQ21.1a	M01889502	+/+	Male	2014-07-27	4	18.9	g	1	C57BL/6N;C57BL/6NTac	B6N
MGLS	Pigf tm1a(KOMP)Wtsi EPD0805_3_E11	C57BL/6N;C57BL/6NTac	B6N MGP Select 20140416	MGP Select	Pigf	MGLS17.2h	M01797503	+/+	Female	2014-04-17	4	16.4	g	1	C57BL/6N;C57BL/6NTac	B6N
MGLS	Pigf tm1a(KOMP)Wtsi EPD0805_3_E11	C57BL/6N;C57BL/6NTac	B6N MGP Select 20140416	MGP Select	Pigf	MGLS17.2g	M01797502	+/+	Female	2014-04-17	4	14	g	1	C57BL/6N;C57BL/6NTac	B6N
MGLS	Pigf tm1a(KOMP)Wtsi EPD0805_3_E11	C57BL/6N;C57BL/6NTac	B6N MGP Select 20140416	MGP Select	Pigf	MGLS17.2d	M01797499	+/+	Female	2014-04-17	4	14.2	g	1	C57BL/6N;C57BL/6NTac	B6N
MGLS	Pigf tm1a(KOMP)Wtsi EPD0805_3_E11	C57BL/6N;C57BL/6NTac	B6N MGP Select 20140416	MGP Select	Pigf	MGLS17.2c	M01797498	+/+	Female	2014-04-17	4	15.2	g	1	C57BL/6N;C57BL/6NTac	B6N
MUFM	Kcnh4 tm1b(KOMP)Wtsi	C57BL/6N;C57BL/6NTac	B6N MGP Select 20140330	MGP Select	Kcnh4	MUFM3.1d	M01780689	+/+	Male	2014-03-30	4	17.6	g	1	C57BL/6N;C57BL/6NTac	B6N
MUFM	Kcnh4 tm1b(KOMP)Wtsi	C57BL/6N;C57BL/6NTac	B6N MGP Select 20140330	MGP Select	Kcnh4	MUFM3.1c	M01780688	+/+	Male	2014-03-30	4	18.4	g	1	C57BL/6N;C57BL/6NTac	B6N
MUFM	Kcnh4 tm1b(KOMP)Wtsi	C57BL/6N;C57BL/6NTac	B6N MGP Select 20140330	MGP Select	Kcnh4	MUFM3.1a	M01780686	+/+	Male	2014-03-30	4	16.7	g	1	C57BL/6N;C57BL/6NTac	B6N
MUFM	Kcnh4 tm1b(KOMP)Wtsi	C57BL/6N;C57BL/6NTac	B6N MGP Select 20140330	MGP Select	Kcnh4	MUFM1.1a	M01780664	+/+	Male	2014-03-30	4	17.6	g	1	C57BL/6N;C57BL/6NTac	B6N
MGCV	Sqle tm1a(EUCOMM)Wtsi EPD0418_4_A09	C57BL/6N;C57BL/6NTac	B6N MGP Select 20140126	MGP Select	Sqle	MGCV10.3j	M01727634	+/+	Female	2014-01-26	4	13.5	g	1	C57BL/6N;C57BL/6NTac	B6N
MGCV	Sqle tm1a(EUCOMM)Wtsi EPD0418_4_A09	C57BL/6N;C57BL/6NTac	B6N MGP Select 20140126	MGP Select	Sqle	MGCV10.3h	M01727632	+/+	Female	2014-01-26	4	15.1	g	1	C57BL/6N;C57BL/6NTac	B6N
MGCV	Sqle tm1a(EUCOMM)Wtsi EPD0418_4_A09	C57BL/6N;C57BL/6NTac	B6N MGP Select 20140126	MGP Select	Sqle	MGCV10.3g	M01727631	+/+	Female	2014-01-26	4	16.7	g	1	C57BL/6N;C57BL/6NTac	B6N
MGCV	Sqle tm1a(EUCOMM)Wtsi EPD0418_4_A09	C57BL/6N;C57BL/6NTac	B6N MGP Select 20140126	MGP Select	Sqle	MGCV10.3e	M01727629	+/+	Female	2014-01-26	4	15.9	g	1	C57BL/6N;C57BL/6NTac	B6N
MGBQ	Celf4 tm1a(EUCOMM)Wtsi EPD0372_2_D05	C57BL/6N;C57BL/6NTac	B6N MGP Select 20141019	MGP Select	Celf4	MGBQ26.2b	M01957781	+/+	Male	2014-10-19	4	15.8	g	1	C57BL/6N;C57BL/6NTac	B6N
MGBQ	Celf4 tm1a(EUCOMM)Wtsi EPD0372_2_D05	C57BL/6N;C57BL/6NTac	B6N MGP Select 20141019	MGP Select	Celf4	MGBQ23.2f	M01957721	+/+	Male	2014-10-20	4	16	g	1	C57BL/6N;C57BL/6NTac	B6N
MGBQ	Celf4 tm1a(EUCOMM)Wtsi EPD0372_2_D05	C57BL/6N;C57BL/6NTac	B6N MGP Select 20141019	MGP Select	Celf4	MGBQ23.2b	M01957717	+/+	Male	2014-10-20	4	17.5	g	1	C57BL/6N;C57BL/6NTac	B6N
MGBQ	Celf4 tm1a(EUCOMM)Wtsi EPD0372_2_D05	C57BL/6N;C57BL/6NTac	B6N MGP Select 20141019	MGP Select	Celf4	MGBQ23.2a	M01957716	+/+	Male	2014-10-20	4	17	g	1	C57BL/6N;C57BL/6NTac	B6N
MGBQ	Celf4 tm1a(EUCOMM)Wtsi EPD0372_2_D05	C57BL/6N;C57BL/6NTac	B6N MGP Select 20140519	MGP Select	Celf4	MGBQ15.3e	M01824552	+/+	Male	2014-05-19	4	15	g	1	C57BL/6N;C57BL/6NTac	B6N
MGBQ	Celf4 tm1a(EUCOMM)Wtsi EPD0372_2_D05	C57BL/6N;C57BL/6NTac	B6N MGP Select 20140519	MGP Select	Celf4	MGBQ15.3d	M01824551	+/+	Male	2014-05-19	4	14.1	g	1	C57BL/6N;C57BL/6NTac	B6N
MGBQ	Celf4 tm1a(EUCOMM)Wtsi EPD0372_2_D05	C57BL/6N;C57BL/6NTac	B6N MGP Select 20140519	MGP Select	Celf4	MGBQ15.3b	M01824549	+/+	Male	2014-05-19	4	16.5	g	1	C57BL/6N;C57BL/6NTac	B6N
MGBQ	Celf4 tm1a(EUCOMM)Wtsi EPD0372_2_D05	C57BL/6N;C57BL/6NTac	B6N MGP Select 20140519	MGP Select	Celf4	MGBQ15.3a	M01824548	+/+	Male	2014-05-19	4	14.3	g	1	C57BL/6N;C57BL/6NTac	B6N
MGJD	Chd9 tm1a(EUCOMM)Wtsi EPD0608_1_A07	C57BL/6N;C57BL/6NTac	B6N MGP Select 20140529	MGP Select	Chd9	MGJD22.4c	M01834143	+/+	Male	2014-05-30	4	17.8	g	1	C57BL/6N;C57BL/6NTac	B6N
MGJD	Chd9 tm1a(EUCOMM)Wtsi EPD0608_1_A07	C57BL/6N;C57BL/6NTac	B6N MGP Select 20140529	MGP Select	Chd9	MGJD22.4b	M01834142	+/+	Male	2014-05-30	4	17.1	g	1	C57BL/6N;C57BL/6NTac	B6N
MGJD	Chd9 tm1a(EUCOMM)Wtsi EPD0608_1_A07	C57BL/6N;C57BL/6NTac	B6N MGP Select 20140529	MGP Select	Chd9	MGJD22.4a	M01834141	+/+	Male	2014-05-30	4	17.7	g	1	C57BL/6N;C57BL/6NTac	B6N
MFZX	Trem1 tm1(KOMP)Vlcg	C57BL/6N;C57BL/6NTac	B6N MGP Select 20131106	MGP Select	Trem1	MFZX9.3e	M01647171	+/+	Male	2013-11-06	4	16.2	g	1	C57BL/6N;C57BL/6NTac	B6N
MFZX	Trem1 tm1(KOMP)Vlcg	C57BL/6N;C57BL/6NTac	B6N MGP Select 20131106	MGP Select	Trem1	MFZX9.3d	M01647170	+/+	Male	2013-11-06	4	14.1	g	1	C57BL/6N;C57BL/6NTac	B6N
MFZX	Trem1 tm1(KOMP)Vlcg	C57BL/6N;C57BL/6NTac	B6N MGP Select 20131106	MGP Select	Trem1	MFZX10.2e	M01641807	+/+	Male	2013-11-04	4	17.3	g	1	C57BL/6N;C57BL/6NTac	B6N
MFZX	Trem1 tm1(KOMP)Vlcg	C57BL/6N;C57BL/6NTac	B6N MGP Select 20131106	MGP Select	Trem1	MFZX10.2a	M01641803	+/+	Male	2013-11-04	4	17.3	g	1	C57BL/6N;C57BL/6NTac	B6N
MGSE	Fancd2os tm2a(EUCOMM)Wtsi EPD0561_3_G02	C57BL/6N;C57BL/6NTac	B6N MGP Select 20140715	MGP Select	Fancd2os	MGSE18.1e	M01871524	+/+	Male	2014-07-15	4	19	g	1	C57BL/6N;C57BL/6NTac	B6N
MGSE	Fancd2os tm2a(EUCOMM)Wtsi EPD0561_3_G02	C57BL/6N;C57BL/6NTac	B6N MGP Select 20140715	MGP Select	Fancd2os	MGSE18.1c	M01871522	+/+	Male	2014-07-15	4	20.1	g	1	C57BL/6N;C57BL/6NTac	B6N
MGSE	Fancd2os tm2a(EUCOMM)Wtsi EPD0561_3_G02	C57BL/6N;C57BL/6NTac	B6N MGP Select 20140715	MGP Select	Fancd2os	MGSE18.1a	M01871520	+/+	Male	2014-07-15	4	20.5	g	1	C57BL/6N;C57BL/6NTac	B6N
MGHV	Fzd6 MEPD0997_1_B07	C57BL/6N;C57BL/6NTac	MGP Select wt B6N agouti hom	MGP Select	Fzd6	MGHV17.2i	M01739506	+/+	Female	2014-02-11	4	13.9	g	1	C57BL/6N;C57BL/6NTac	B6N
MGHV	Fzd6 MEPD0997_1_B07	C57BL/6N;C57BL/6NTac	MGP Select wt B6N agouti hom	MGP Select	Fzd6	MGHV17.2g	M01731085	+/+	Female	2014-02-11	4	14.4	g	1	C57BL/6N;C57BL/6NTac	B6N
MGHV	Fzd6 MEPD0997_1_B07	C57BL/6N;C57BL/6NTac	B6N MGP Select 20140211	MGP Select	Fzd6	MGHV17.2i	M01739506	+/+	Female	2014-02-11	4	13.9	g	1	C57BL/6N;C57BL/6NTac	B6N
MGHV	Fzd6 MEPD0997_1_B07	C57BL/6N;C57BL/6NTac	B6N MGP Select 20140211	MGP Select	Fzd6	MGHV17.2g	M01731085	+/+	Female	2014-02-11	4	14.4	g	1	C57BL/6N;C57BL/6NTac	B6N
MGHV	Fzd6 MEPD0997_1_B07	C57BL/6N;C57BL/6NTac	B6N MGP Select 20140211	MGP Select	Fzd6	MGHV17.2f	M01731084	+/+	Female	2014-02-11	4	14.9	g	1	C57BL/6N;C57BL/6NTac	B6N
MGHV	Fzd6 MEPD0997_1_B07	C57BL/6N;C57BL/6NTac	B6N MGP Select 20140211	MGP Select	Fzd6	MGHV17.2c	M01731081	+/+	Male	2014-02-11	4	16.8	g	1	C57BL/6N;C57BL/6NTac	B6N
MGHV	Fzd6 MEPD0997_1_B07	C57BL/6N;C57BL/6NTac	B6N MGP Select 20140211	MGP Select	Fzd6	MGHV17.2b	M01731080	+/+	Male	2014-02-11	4	16.5	g	1	C57BL/6N;C57BL/6NTac	B6N
MGEJ	Supt3 tm1a(EUCOMM)Hmgu HEPD0527_5_F08	C57BL/6N;C57BL/6NTac	B6N MGP Select 20140821	MGP Select	Supt3	MGEJ68.1d	M01909264	+/+	Male	2014-08-21	4	18	g	1	C57BL/6N;C57BL/6NTac	B6N
MGEJ	Supt3 tm1a(EUCOMM)Hmgu HEPD0527_5_F08	C57BL/6N;C57BL/6NTac	B6N MGP Select 20140821	MGP Select	Supt3	MGEJ68.1c	M01909263	+/+	Male	2014-08-21	4	18.5	g	1	C57BL/6N;C57BL/6NTac	B6N
MGEJ	Supt3 tm1a(EUCOMM)Hmgu HEPD0527_5_F08	C57BL/6N;C57BL/6NTac	B6N MGP Select 20140821	MGP Select	Supt3	MGEJ43.4b	M01899020	+/+	Male	2014-08-19	4	19.4	g	1	C57BL/6N;C57BL/6NTac	B6N
MGEJ	Supt3 tm1a(EUCOMM)Hmgu HEPD0527_5_F08	C57BL/6N;C57BL/6NTac	B6N MGP Select 20140821	MGP Select	Supt3	MGEJ43.4a	M01899019	+/+	Male	2014-08-19	4	23.6	g	1	C57BL/6N;C57BL/6NTac	B6N
MGEJ	Supt3 tm1a(EUCOMM)Hmgu HEPD0527_5_F08	C57BL/6N;C57BL/6NTac	B6N MGP Select 20140825	MGP Select	Supt3	MGEJ67.1c	M01910065	+/+	Male	2014-08-25	4	18.9	g	1	C57BL/6N;C57BL/6NTac	B6N
MGEJ	Supt3 tm1a(EUCOMM)Hmgu HEPD0527_5_F08	C57BL/6N;C57BL/6NTac	B6N MGP Select 20140825	MGP Select	Supt3	MGEJ67.1b	M01910064	+/+	Male	2014-08-25	4	20.8	g	1	C57BL/6N;C57BL/6NTac	B6N
MGEJ	Supt3 tm1a(EUCOMM)Hmgu HEPD0527_5_F08	C57BL/6N;C57BL/6NTac	B6N MGP Select 20140825	MGP Select	Supt3	MGEJ67.1a	M01910063	+/+	Male	2014-08-25	4	18.1	g	1	C57BL/6N;C57BL/6NTac	B6N
MGEJ	Supt3 tm1a(EUCOMM)Hmgu HEPD0527_5_F08	C57BL/6N;C57BL/6NTac	B6N MGP Select 20140720	MGP Select	Supt3	MGEJ49.2a	M01879985	+/+	Male	2014-07-23	4	15.2	g	1	C57BL/6N;C57BL/6NTac	B6N
MGEJ	Supt3 tm1a(EUCOMM)Hmgu HEPD0527_5_F08	C57BL/6N;C57BL/6NTac	B6N MGP Select 20140720	MGP Select	Supt3	MGEJ42.3b	M01879974	+/+	Male	2014-07-21	4	19.4	g	1	C57BL/6N;C57BL/6NTac	B6N
MGEJ	Supt3 tm1a(EUCOMM)Hmgu HEPD0527_5_F08	C57BL/6N;C57BL/6NTac	B6N MGP Select 20140720	MGP Select	Supt3	MGEJ42.3a	M01879973	+/+	Male	2014-07-21	4	18.3	g	1	C57BL/6N;C57BL/6NTac	B6N
MGHU	5730559C18Rik tm2a(EUCOMM)Wtsi MEPD1002_1_E05	C57BL/6N;C57BL/6NTac	B6N MGP Select 20131219	MGP Select	5730559C18Rik	MGHU16.1f	M01691089	+/+	Male	2013-12-19	4	18.4	g	1	C57BL/6N;C57BL/6NTac	B6N
MGHU	5730559C18Rik tm2a(EUCOMM)Wtsi MEPD1002_1_E05	C57BL/6N;C57BL/6NTac	B6N MGP Select 20131219	MGP Select	5730559C18Rik	MGHU16.1d	M01691087	+/+	Male	2013-12-19	4	17	g	1	C57BL/6N;C57BL/6NTac	B6N
MGHU	5730559C18Rik tm2a(EUCOMM)Wtsi MEPD1002_1_E05	C57BL/6N;C57BL/6NTac	B6N MGP Select 20131219	MGP Select	5730559C18Rik	MGHU16.1c	M01691086	+/+	Male	2013-12-19	4	16.5	g	1	C57BL/6N;C57BL/6NTac	B6N
MGHU	5730559C18Rik tm2a(EUCOMM)Wtsi MEPD1002_1_E05	C57BL/6N;C57BL/6NTac	B6N MGP Select 20131219	MGP Select	5730559C18Rik	MGHU16.1b	M01691085	+/+	Male	2013-12-19	4	19.9	g	1	C57BL/6N;C57BL/6NTac	B6N
MGQF	Nrbp1 tm3a(EUCOMM)Wtsi EPD0989_1_F09	C57BL/6N;C57BL/6NTac	B6N MGP Select 20140811	MGP Select	Nrbp1	MGQF22.1e	M01899631	+/+	Male	2014-08-11	4	18.5	g	1	C57BL/6N;C57BL/6NTac	B6N
MGQF	Nrbp1 tm3a(EUCOMM)Wtsi EPD0989_1_F09	C57BL/6N;C57BL/6NTac	B6N MGP Select 20140811	MGP Select	Nrbp1	MGQF22.1c	M01899629	+/+	Male	2014-08-11	4	18.9	g	1	C57BL/6N;C57BL/6NTac	B6N
MGQF	Nrbp1 tm3a(EUCOMM)Wtsi EPD0989_1_F09	C57BL/6N;C57BL/6NTac	B6N MGP Select 20140811	MGP Select	Nrbp1	MGQF22.1b	M01899628	+/+	Male	2014-08-11	4	18.1	g	1	C57BL/6N;C57BL/6NTac	B6N
MUEF	Kif3b tm1b (EUCOMM)Wtsi EPD0619_3_A05 #2	C57BL/6NTac	B6N MGP Select 20140821	MGP Select	Kif3b	MUEF13.1f	M01910363	+/+	Female	2014-08-21	4	14.4	g	1	C57BL/6NTac	B6N
MUEF	Kif3b tm1b (EUCOMM)Wtsi EPD0619_3_A05 #2	C57BL/6NTac	B6N MGP Select 20140821	MGP Select	Kif3b	MUEF13.1e	M01910362	+/+	Female	2014-08-21	4	16.4	g	1	C57BL/6NTac	B6N
MUEF	Kif3b tm1b (EUCOMM)Wtsi EPD0619_3_A05 #2	C57BL/6NTac	B6N MGP Select 20140821	MGP Select	Kif3b	MUEF13.1d	M01910361	+/+	Female	2014-08-21	4	16.1	g	1	C57BL/6NTac	B6N
MUCQ	Nxn tm1b(EUCOMM)Wtsi	C57BL/6NTac	B6N MGP Select 20140326	MGP Select	Nxn	MUCQ13.2h	M01781547	+/+	Female	2014-03-28	4	14.8	g	1	C57BL/6NTac	B6N
MUCQ	Nxn tm1b(EUCOMM)Wtsi	C57BL/6NTac	B6N MGP Select 20140326	MGP Select	Nxn	MUCQ12.2f	M01781538	+/+	Female	2014-03-26	4	19	g	1	C57BL/6NTac	B6N
MUCQ	Nxn tm1b(EUCOMM)Wtsi	C57BL/6NTac	B6N MGP Select 20140326	MGP Select	Nxn	MUCQ12.2e	M01781537	+/+	Female	2014-03-26	4	16.7	g	1	C57BL/6NTac	B6N
MUCQ	Nxn tm1b(EUCOMM)Wtsi	C57BL/6NTac	B6N MGP Select 20140326	MGP Select	Nxn	MUCQ11.2f	M01781532	+/+	Female	2014-03-29	4	14.5	g	1	C57BL/6NTac	B6N
MGNA	Tmem30a tm1a(KOMP)Wtsi EPD0840_1_A03	C57BL/6N;C57BL/6NTac	B6N MGP Select 20140825	MGP Select	Tmem30a	MGNA17.2b	M01902891	+/+	Female	2014-08-26	4	14.9	g	1	C57BL/6N;C57BL/6NTac	B6N
MGNA	Tmem30a tm1a(KOMP)Wtsi EPD0840_1_A03	C57BL/6N;C57BL/6NTac	B6N MGP Select 20140825	MGP Select	Tmem30a	MGNA17.2a	M01902890	+/+	Female	2014-08-26	4	14.6	g	1	C57BL/6N;C57BL/6NTac	B6N
MGNA	Tmem30a tm1a(KOMP)Wtsi EPD0840_1_A03	C57BL/6N;C57BL/6NTac	B6N MGP Select 20140825	MGP Select	Tmem30a	MGNA19.2f	M01902577	+/+	Female	2014-08-25	4	15.5	g	1	C57BL/6N;C57BL/6NTac	B6N
MGMT	Ddx51 tm1a(KOMP)Wtsi EPD0479_3_G03	C57BL/6N;C57BL/6NTac	B6N MGP Select 20140509	MGP Select	Ddx51	MGMT18.2h	M01810467	+/+	Female	2014-05-09	4	16	g	1	C57BL/6N;C57BL/6NTac	B6N
MGMT	Ddx51 tm1a(KOMP)Wtsi EPD0479_3_G03	C57BL/6N;C57BL/6NTac	B6N MGP Select 20140509	MGP Select	Ddx51	MGMT18.2g	M01810466	+/+	Female	2014-05-09	4	15.9	g	1	C57BL/6N;C57BL/6NTac	B6N
MGMT	Ddx51 tm1a(KOMP)Wtsi EPD0479_3_G03	C57BL/6N;C57BL/6NTac	B6N MGP Select 20140509	MGP Select	Ddx51	MGMT18.2f	M01810465	+/+	Female	2014-05-09	4	16.4	g	1	C57BL/6N;C57BL/6NTac	B6N
MGNL	Oaf tm1a(EUCOMM)Wtsi EPD0845_5_B04	C57BL/6N;C57BL/6NTac	B6N MGP Select 20140423	MGP Select	Oaf	MGNL20.1g	M01800914	+/+	Female	2014-04-23	4	16.7	g	1	C57BL/6N;C57BL/6NTac	B6N
MGNL	Oaf tm1a(EUCOMM)Wtsi EPD0845_5_B04	C57BL/6N;C57BL/6NTac	B6N MGP Select 20140423	MGP Select	Oaf	MGNL20.1f	M01800913	+/+	Female	2014-04-23	4	15.5	g	1	C57BL/6N;C57BL/6NTac	B6N
MGNL	Oaf tm1a(EUCOMM)Wtsi EPD0845_5_B04	C57BL/6N;C57BL/6NTac	B6N MGP Select 20140423	MGP Select	Oaf	MGNL20.1d	M01800911	+/+	Male	2014-04-23	4	17	g	1	C57BL/6N;C57BL/6NTac	B6N
MGNL	Oaf tm1a(EUCOMM)Wtsi EPD0845_5_B04	C57BL/6N;C57BL/6NTac	B6N MGP Select 20140423	MGP Select	Oaf	MGNL20.1b	M01800909	+/+	Male	2014-04-23	4	16.3	g	1	C57BL/6N;C57BL/6NTac	B6N
MGNL	Oaf tm1a(EUCOMM)Wtsi EPD0845_5_B04	C57BL/6N;C57BL/6NTac	B6N MGP Select 20140423	MGP Select	Oaf	MGNL19.1e	M01800900	+/+	Female	2014-04-23	4	15.7	g	1	C57BL/6N;C57BL/6NTac	B6N
MGNL	Oaf tm1a(EUCOMM)Wtsi EPD0845_5_B04	C57BL/6N;C57BL/6NTac	B6N MGP Select 20140423	MGP Select	Oaf	MGNL17.1c	M01800884	+/+	Male	2014-04-23	4	17	g	1	C57BL/6N;C57BL/6NTac	B6N
MGNL	Oaf tm1a(EUCOMM)Wtsi EPD0845_5_B04	C57BL/6N;C57BL/6NTac	B6N MGP Select 20140423	MGP Select	Oaf	MGNL17.1b	M01800883	+/+	Male	2014-04-23	4	16.3	g	1	C57BL/6N;C57BL/6NTac	B6N
MGJA	Dnpep tm1e(EUCOMM)Wtsi EPD0821_6_H02	C57BL/6N;C57BL/6NTac	B6N MGP Select 20140715	MGP Select	Dnpep	MGJA23.2g	M01869762	+/+	Female	2014-07-15	4	16.3	g	1	C57BL/6N;C57BL/6NTac	B6N
MGJA	Dnpep tm1e(EUCOMM)Wtsi EPD0821_6_H02	C57BL/6N;C57BL/6NTac	B6N MGP Select 20140715	MGP Select	Dnpep	MGJA23.2e	M01869760	+/+	Female	2014-07-15	4	16.2	g	1	C57BL/6N;C57BL/6NTac	B6N
MGJA	Dnpep tm1e(EUCOMM)Wtsi EPD0821_6_H02	C57BL/6N;C57BL/6NTac	B6N MGP Select 20140715	MGP Select	Dnpep	MGJA23.2d	M01869759	+/+	Female	2014-07-15	4	14.7	g	1	C57BL/6N;C57BL/6NTac	B6N
MGRB	Bhlhe40 tm1a(KOMP)Wtsi EPD0208_6_A02	C57BL/6N;C57BL/6NTac	B6N MGP Select 20140720	MGP Select	Bhlhe40	MGRB14.1i	M01874147	+/+	Female	2014-07-20	4	16.4	g	1	C57BL/6N;C57BL/6NTac	B6N
MGRB	Bhlhe40 tm1a(KOMP)Wtsi EPD0208_6_A02	C57BL/6N;C57BL/6NTac	B6N MGP Select 20140720	MGP Select	Bhlhe40	MGRB14.1h	M01874146	+/+	Female	2014-07-20	4	15.7	g	1	C57BL/6N;C57BL/6NTac	B6N
MGRB	Bhlhe40 tm1a(KOMP)Wtsi EPD0208_6_A02	C57BL/6N;C57BL/6NTac	B6N MGP Select 20140720	MGP Select	Bhlhe40	MGRB14.1g	M01874145	+/+	Female	2014-07-20	4	15.5	g	1	C57BL/6N;C57BL/6NTac	B6N
MGRB	Bhlhe40 tm1a(KOMP)Wtsi EPD0208_6_A02	C57BL/6N;C57BL/6NTac	B6N MGP Select 20140720	MGP Select	Bhlhe40	MGRB14.1f	M01874144	+/+	Female	2014-07-20	4	16.1	g	1	C57BL/6N;C57BL/6NTac	B6N
MFZV	Chst11 tm1a(KOMP)Wtsi EPD0293_6_C11	C57BL/6N;C57BL/6NTac	B6N MGP Select 20140715	MGP Select	Chst11	MFZV37.1d	M01875976	+/+	Female	2014-07-15	4	15.2	g	1	C57BL/6N;C57BL/6NTac	B6N
MFZV	Chst11 tm1a(KOMP)Wtsi EPD0293_6_C11	C57BL/6N;C57BL/6NTac	B6N MGP Select 20140715	MGP Select	Chst11	MFZV34.1f	M01875967	+/+	Female	2014-07-15	4	14.2	g	1	C57BL/6N;C57BL/6NTac	B6N
MFZV	Chst11 tm1a(KOMP)Wtsi EPD0293_6_C11	C57BL/6N;C57BL/6NTac	B6N MGP Select 20140715	MGP Select	Chst11	MFZV34.1d	M01875965	+/+	Female	2014-07-15	4	14.1	g	1	C57BL/6N;C57BL/6NTac	B6N
MFZV	Chst11 tm1a(KOMP)Wtsi EPD0293_6_C11	C57BL/6N;C57BL/6NTac	B6N MGP Select 20140715	MGP Select	Chst11	MFZV34.1c	M01875964	+/+	Female	2014-07-15	4	14	g	1	C57BL/6N;C57BL/6NTac	B6N
MFZV	Chst11 tm1a(KOMP)Wtsi EPD0293_6_C11	C57BL/6N;C57BL/6NTac	B6N MGP Select 20140602	MGP Select	Chst11	MFZV25.2f	M01837735	+/+	Male	2014-06-03	4	16	g	1	C57BL/6N;C57BL/6NTac	B6N
MFZV	Chst11 tm1a(KOMP)Wtsi EPD0293_6_C11	C57BL/6N;C57BL/6NTac	B6N MGP Select 20140602	MGP Select	Chst11	MFZV25.2e	M01837734	+/+	Male	2014-06-03	4	17.2	g	1	C57BL/6N;C57BL/6NTac	B6N
MFZV	Chst11 tm1a(KOMP)Wtsi EPD0293_6_C11	C57BL/6N;C57BL/6NTac	B6N MGP Select 20140602	MGP Select	Chst11	MFZV25.2c	M01837732	+/+	Male	2014-06-03	4	15.5	g	1	C57BL/6N;C57BL/6NTac	B6N
MGML	Actl10 tm1a(EUCOMM)Wtsi EPD0920_2_D09	C57BL/6N;C57BL/6NTac	B6N MGP Select 20140416	MGP Select	Actl10	MGML18.1a	M01789664	+/+	Male	2014-04-16	4	17.4	g	1	C57BL/6N;C57BL/6NTac	B6N
MGML	Actl10 tm1a(EUCOMM)Wtsi EPD0920_2_D09	C57BL/6N;C57BL/6NTac	B6N MGP Select 20140416	MGP Select	Actl10	MGML16.1b	M01789646	+/+	Male	2014-04-16	4	16.4	g	1	C57BL/6N;C57BL/6NTac	B6N
MGML	Actl10 tm1a(EUCOMM)Wtsi EPD0920_2_D09	C57BL/6N;C57BL/6NTac	B6N MGP Select 20140416	MGP Select	Actl10	MGML16.1a	M01789645	+/+	Male	2014-04-16	4	19.6	g	1	C57BL/6N;C57BL/6NTac	B6N
MUDP	Kif24 tm1b(KOMP)Wtsi	C57BL/6N;C57BL/6NTac	B6N MGP Select 20140727	MGP Select	Kif24	MUDP14.2h	M01889970	+/+	Female	2014-07-28	4	15.3	g	1	C57BL/6N;C57BL/6NTac	B6N
MUDP	Kif24 tm1b(KOMP)Wtsi	C57BL/6N;C57BL/6NTac	B6N MGP Select 20140727	MGP Select	Kif24	MUDP14.2g	M01889969	+/+	Female	2014-07-28	4	16	g	1	C57BL/6N;C57BL/6NTac	B6N
MUDP	Kif24 tm1b(KOMP)Wtsi	C57BL/6N;C57BL/6NTac	B6N MGP Select 20140727	MGP Select	Kif24	MUDP14.2d	M01889966	+/+	Female	2014-07-28	4	14.7	g	1	C57BL/6N;C57BL/6NTac	B6N
MGNR	Rspo4 tm1a(KOMP)Wtsi EPD0219_3_H01	C57BL/6N;C57BL/6NTac	B6N MGP Select 20141015	MGP Select	Rspo4	MGNR16.2h	M01948883	+/+	Female	2014-10-16	4	14.9	g	1	C57BL/6N;C57BL/6NTac	B6N
MGNR	Rspo4 tm1a(KOMP)Wtsi EPD0219_3_H01	C57BL/6N;C57BL/6NTac	B6N MGP Select 20141015	MGP Select	Rspo4	MGNR16.2g	M01948882	+/+	Female	2014-10-16	4	15.5	g	1	C57BL/6N;C57BL/6NTac	B6N
MGNR	Rspo4 tm1a(KOMP)Wtsi EPD0219_3_H01	C57BL/6N;C57BL/6NTac	B6N MGP Select 20141015	MGP Select	Rspo4	MGNR16.2f	M01948881	+/+	Female	2014-10-16	4	11.3	g	1	C57BL/6N;C57BL/6NTac	B6N
MGKQ	Ddah1 tm2a(EUCOMM)Wtsi MEPD1006_3_A11	C57BL/6N;C57BL/6NTac	MCZY MGP Select 20140523	MGP Select	Ddah1	MGKQ27.1e	M01823815	+/+	Female	2014-05-24	4	14.1	g	1	C57BL/6N;C57BL/6NTac	B6N
MGNJ	Abhd14a tm2a(EUCOMM)Wtsi EPD0664_1_C01	C57BL/6N;C57BL/6NTac	B6N MGP Select 20140617	MGP Select	Abhd14a	MGNJ19.2k	M01854972	+/+	Female	2014-06-16	4	13.4	g	1	C57BL/6N;C57BL/6NTac	B6N
MGNJ	Abhd14a tm2a(EUCOMM)Wtsi EPD0664_1_C01	C57BL/6N;C57BL/6NTac	B6N MGP Select 20140617	MGP Select	Abhd14a	MGNJ19.2j	M01854971	+/+	Female	2014-06-16	4	15.7	g	1	C57BL/6N;C57BL/6NTac	B6N
MGNJ	Abhd14a tm2a(EUCOMM)Wtsi EPD0664_1_C01	C57BL/6N;C57BL/6NTac	B6N MGP Select 20140617	MGP Select	Abhd14a	MGNJ19.2g	M01854968	+/+	Female	2014-06-16	4	15.3	g	1	C57BL/6N;C57BL/6NTac	B6N
MGNJ	Abhd14a tm2a(EUCOMM)Wtsi EPD0664_1_C01	C57BL/6N;C57BL/6NTac	B6N MGP Select 20140617	MGP Select	Abhd14a	MGNJ19.2f	M01854967	+/+	Female	2014-06-16	4	15.5	g	1	C57BL/6N;C57BL/6NTac	B6N
MGBF	Sap130 tm1a(KOMP)Mbp DEPD00568_1_C10	C57BL/6N;C57BL/6NTac	MGP Select wt B6N agouti hom	MGP Select	Sap130	MGBF36.1f	M01853626	+/+	Female	2014-06-22	4	15.2	g	1	C57BL/6N;C57BL/6NTac	B6N
MGBF	Sap130 tm1a(KOMP)Mbp DEPD00568_1_C10	C57BL/6N;C57BL/6NTac	MGP Select wt B6N agouti hom	MGP Select	Sap130	MGBF37.2c	M01848697	+/+	Male	2014-06-10	4	14.4	g	1	C57BL/6N;C57BL/6NTac	B6N
MGBF	Sap130 tm1a(KOMP)Mbp DEPD00568_1_C10	C57BL/6N;C57BL/6NTac	B6N MGP Select 20140622	MGP Select	Sap130	MGBF36.1f	M01853626	+/+	Female	2014-06-22	4	15.2	g	1	C57BL/6N;C57BL/6NTac	B6N
MGBF	Sap130 tm1a(KOMP)Mbp DEPD00568_1_C10	C57BL/6N;C57BL/6NTac	B6N MGP Select 20140622	MGP Select	Sap130	MGBF36.1e	M01853625	+/+	Female	2014-06-22	4	15.8	g	1	C57BL/6N;C57BL/6NTac	B6N
MGBF	Sap130 tm1a(KOMP)Mbp DEPD00568_1_C10	C57BL/6N;C57BL/6NTac	B6N MGP Select 20140609	MGP Select	Sap130	MGBF37.2g	M01848701	+/+	Female	2014-06-10	4	10.8	g	1	C57BL/6N;C57BL/6NTac	B6N
MGBF	Sap130 tm1a(KOMP)Mbp DEPD00568_1_C10	C57BL/6N;C57BL/6NTac	B6N MGP Select 20140609	MGP Select	Sap130	MGBF37.2f	M01848700	+/+	Female	2014-06-10	4	13.6	g	1	C57BL/6N;C57BL/6NTac	B6N
MGBF	Sap130 tm1a(KOMP)Mbp DEPD00568_1_C10	C57BL/6N;C57BL/6NTac	B6N MGP Select 20140609	MGP Select	Sap130	MGBF37.2e	M01848699	+/+	Male	2014-06-10	4	18.4	g	1	C57BL/6N;C57BL/6NTac	B6N
MGBF	Sap130 tm1a(KOMP)Mbp DEPD00568_1_C10	C57BL/6N;C57BL/6NTac	B6N MGP Select 20140609	MGP Select	Sap130	MGBF37.2d	M01848698	+/+	Male	2014-06-10	4	17.8	g	1	C57BL/6N;C57BL/6NTac	B6N
MGBF	Sap130 tm1a(KOMP)Mbp DEPD00568_1_C10	C57BL/6N;C57BL/6NTac	B6N MGP Select 20140609	MGP Select	Sap130	MGBF37.2c	M01848697	+/+	Male	2014-06-10	4	14.4	g	1	C57BL/6N;C57BL/6NTac	B6N
MGBF	Sap130 tm1a(KOMP)Mbp DEPD00568_1_C10	C57BL/6N;C57BL/6NTac	B6N MGP Select 20140609	MGP Select	Sap130	MGBF37.2b	M01848696	+/+	Male	2014-06-10	4	18.6	g	1	C57BL/6N;C57BL/6NTac	B6N
MGBF	Sap130 tm1a(KOMP)Mbp DEPD00568_1_C10	C57BL/6N;C57BL/6NTac	B6N MGP Select 20140609	MGP Select	Sap130	MGBF34.4e	M01836340	+/+	Female	2014-06-08	4	18.2	g	1	C57BL/6N;C57BL/6NTac	B6N
MGBF	Sap130 tm1a(KOMP)Mbp DEPD00568_1_C10	C57BL/6N;C57BL/6NTac	B6N MGP Select 20140609	MGP Select	Sap130	MGBF34.4d	M01836339	+/+	Female	2014-06-08	4	16.9	g	1	C57BL/6N;C57BL/6NTac	B6N
MUCX	Catip tm1b(KOMP)Wtsi EPD0075_2_B08	C57BL/6N;C57BL/6NTac	B6N MGP Select 20140224	MGP Select	Catip	MUCX2.1g	M01755385	+/+	Male	2014-02-26	4	15.3	g	1	C57BL/6N;C57BL/6NTac	B6N
MUCX	Catip tm1b(KOMP)Wtsi EPD0075_2_B08	C57BL/6N;C57BL/6NTac	B6N MGP Select 20140224	MGP Select	Catip	MUCX2.1f	M01755384	+/+	Male	2014-02-26	4	15.6	g	1	C57BL/6N;C57BL/6NTac	B6N
MUCX	Catip tm1b(KOMP)Wtsi EPD0075_2_B08	C57BL/6N;C57BL/6NTac	B6N MGP Select 20140224	MGP Select	Catip	MUCX2.1e	M01755383	+/+	Male	2014-02-26	4	13.7	g	1	C57BL/6N;C57BL/6NTac	B6N
MUCX	Catip tm1b(KOMP)Wtsi EPD0075_2_B08	C57BL/6N;C57BL/6NTac	B6N MGP Select 20140224	MGP Select	Catip	MUCX2.1d	M01755382	+/+	Male	2014-02-26	4	12	g	1	C57BL/6N;C57BL/6NTac	B6N
MGHD	Cir1 tm3a(KOMP)Wtsi BEPD0009_1_E01	C57BL/6N;C57BL/6NTac	B6N MGP Select 20140609	MGP Select	Cir1	MGHD22.2g	M01847151	+/+	Male	2014-06-09	4	18.1	g	1	C57BL/6N;C57BL/6NTac	B6N
MGHD	Cir1 tm3a(KOMP)Wtsi BEPD0009_1_E01	C57BL/6N;C57BL/6NTac	B6N MGP Select 20140609	MGP Select	Cir1	MGHD22.2e	M01847149	+/+	Male	2014-06-09	4	17.3	g	1	C57BL/6N;C57BL/6NTac	B6N
MGHD	Cir1 tm3a(KOMP)Wtsi BEPD0009_1_E01	C57BL/6N;C57BL/6NTac	B6N MGP Select 20140609	MGP Select	Cir1	MGHD22.2c	M01847147	+/+	Male	2014-06-09	4	17.2	g	1	C57BL/6N;C57BL/6NTac	B6N
MGHD	Cir1 tm3a(KOMP)Wtsi BEPD0009_1_E01	C57BL/6N;C57BL/6NTac	B6N MGP Select 20140509	MGP Select	Cir1	MGHD21.1c	M01815072	+/+	Male	2014-05-09	4	19.4	g	1	C57BL/6N;C57BL/6NTac	B6N
MGHD	Cir1 tm3a(KOMP)Wtsi BEPD0009_1_E01	C57BL/6N;C57BL/6NTac	B6N MGP Select 20140509	MGP Select	Cir1	MGHD21.1b	M01815071	+/+	Male	2014-05-09	4	19.9	g	1	C57BL/6N;C57BL/6NTac	B6N
MGHD	Cir1 tm3a(KOMP)Wtsi BEPD0009_1_E01	C57BL/6N;C57BL/6NTac	B6N MGP Select 20140509	MGP Select	Cir1	MGHD21.1a	M01815070	+/+	Male	2014-05-09	4	19.7	g	1	C57BL/6N;C57BL/6NTac	B6N
MGHD	Cir1 tm3a(KOMP)Wtsi BEPD0009_1_E01	C57BL/6N;C57BL/6NTac	B6N MGP Select 20131223	MGP Select	Cir1	MGHD9.1j	M01687156	+/+	Female	2013-12-23	4	16	g	1	C57BL/6N;C57BL/6NTac	B6N
MGHD	Cir1 tm3a(KOMP)Wtsi BEPD0009_1_E01	C57BL/6N;C57BL/6NTac	B6N MGP Select 20131223	MGP Select	Cir1	MGHD9.1h	M01687154	+/+	Female	2013-12-23	4	17	g	1	C57BL/6N;C57BL/6NTac	B6N
MGHD	Cir1 tm3a(KOMP)Wtsi BEPD0009_1_E01	C57BL/6N;C57BL/6NTac	B6N MGP Select 20131223	MGP Select	Cir1	MGHD9.1f	M01687152	+/+	Female	2013-12-23	4	16.3	g	1	C57BL/6N;C57BL/6NTac	B6N
MGHD	Cir1 tm3a(KOMP)Wtsi BEPD0009_1_E01	C57BL/6N;C57BL/6NTac	B6N MGP Select 20131223	MGP Select	Cir1	MGHD9.1e	M01687151	+/+	Female	2013-12-23	4	16.2	g	1	C57BL/6N;C57BL/6NTac	B6N
MGHD	Cir1 tm3a(KOMP)Wtsi BEPD0009_1_E01	C57BL/6N;C57BL/6NTac	B6N MGP Select 20131219	MGP Select	Cir1	MGHD8.1e	M01684772	+/+	Male	2013-12-18	4	18.4	g	1	C57BL/6N;C57BL/6NTac	B6N
MGHD	Cir1 tm3a(KOMP)Wtsi BEPD0009_1_E01	C57BL/6N;C57BL/6NTac	B6N MGP Select 20131219	MGP Select	Cir1	MGHD8.1d	M01684771	+/+	Male	2013-12-18	4	18.5	g	1	C57BL/6N;C57BL/6NTac	B6N
MGHD	Cir1 tm3a(KOMP)Wtsi BEPD0009_1_E01	C57BL/6N;C57BL/6NTac	B6N MGP Select 20131219	MGP Select	Cir1	MGHD8.1b	M01684769	+/+	Male	2013-12-18	4	17.9	g	1	C57BL/6N;C57BL/6NTac	B6N
MFYF	Dynlrb2 tm1a(KOMP)Wtsi EPD0823_1_C07	C57BL/6N;C57BL/6NTac	MEEV MGP Select 20140130	MGP Select	Dynlrb2	MFYF23.4c	M01724107	+/+	Male	2014-01-28	4	21.7	g	1	C57BL/6N;C57BL/6NTac	B6N
MFXR	Traf6 tm2a(EUCOMM)Wtsi EPD0530_9_H08	C57BL/6N;C57BL/6NTac	B6N MGP Select 20140211	MGP Select	Traf6	MFXR29.3i	M01741509	+/+	Female	2014-02-13	4	12	g	1	C57BL/6N;C57BL/6NTac	B6N
MFXR	Traf6 tm2a(EUCOMM)Wtsi EPD0530_9_H08	C57BL/6N;C57BL/6NTac	B6N MGP Select 20140211	MGP Select	Traf6	MFXR29.3e	M01741505	+/+	Female	2014-02-13	4	13.9	g	1	C57BL/6N;C57BL/6NTac	B6N
MFXR	Traf6 tm2a(EUCOMM)Wtsi EPD0530_9_H08	C57BL/6N;C57BL/6NTac	B6N MGP Select 20140211	MGP Select	Traf6	MFXR26.3a	M01737214	+/+	Female	2014-02-11	4	13.6	g	1	C57BL/6N;C57BL/6NTac	B6N
MFXR	Traf6 tm2a(EUCOMM)Wtsi EPD0530_9_H08	C57BL/6N;C57BL/6NTac	B6N MGP Select 20140203	MGP Select	Traf6	MFXR34.1a	M01729407	+/+	Male	2014-02-02	4	18	g	1	C57BL/6N;C57BL/6NTac	B6N
MFXR	Traf6 tm2a(EUCOMM)Wtsi EPD0530_9_H08	C57BL/6N;C57BL/6NTac	B6N MGP Select 20140203	MGP Select	Traf6	MFXR33.1g	M01729404	+/+	Male	2014-02-04	4	16.5	g	1	C57BL/6N;C57BL/6NTac	B6N
MFXR	Traf6 tm2a(EUCOMM)Wtsi EPD0530_9_H08	C57BL/6N;C57BL/6NTac	B6N MGP Select 20140203	MGP Select	Traf6	MFXR33.1f	M01729403	+/+	Male	2014-02-04	4	15.4	g	1	C57BL/6N;C57BL/6NTac	B6N
MFXR	Traf6 tm2a(EUCOMM)Wtsi EPD0530_9_H08	C57BL/6N;C57BL/6NTac	B6N MGP Select 20140203	MGP Select	Traf6	MFXR31.1a	M01729365	+/+	Male	2014-02-04	4	17.7	g	1	C57BL/6N;C57BL/6NTac	B6N
PMAA	Grb7 tm1b(EUCOMM)Wtsi EPD0543_2_C04	C57BL/6N;C57BL/6NTac	B6N MGP Select 20140923	MGP Select	Grb7	PMAA8.3f	M01929775	+/+	Male	2014-09-24	4	15.9	g	1	C57BL/6N;C57BL/6NTac	B6N
PMAA	Grb7 tm1b(EUCOMM)Wtsi EPD0543_2_C04	C57BL/6N;C57BL/6NTac	B6N MGP Select 20140923	MGP Select	Grb7	PMAA8.3e	M01929774	+/+	Male	2014-09-24	4	15.3	g	1	C57BL/6N;C57BL/6NTac	B6N
PMAA	Grb7 tm1b(EUCOMM)Wtsi EPD0543_2_C04	C57BL/6N;C57BL/6NTac	B6N MGP Select 20140923	MGP Select	Grb7	PMAA8.3d	M01929773	+/+	Male	2014-09-24	4	18.2	g	1	C57BL/6N;C57BL/6NTac	B6N
PMAA	Grb7 tm1b(EUCOMM)Wtsi EPD0543_2_C04	C57BL/6N;C57BL/6NTac	B6N MGP Select 20140923	MGP Select	Grb7	PMAA8.3b	M01929771	+/+	Male	2014-09-24	4	13.6	g	1	C57BL/6N;C57BL/6NTac	B6N
PMAA	Grb7 tm1b(EUCOMM)Wtsi EPD0543_2_C04	C57BL/6N;C57BL/6NTac	B6N MGP Select 20140923	MGP Select	Grb7	PMAA8.3a	M01929770	+/+	Male	2014-09-24	4	15	g	1	C57BL/6N;C57BL/6NTac	B6N
MGGX	Nudt12 tm1a(KOMP)Wtsi EPD0502_1_A01	C57BL/6N;C57BL/6NTac	B6N MGP Select 20140119	MGP Select	Nudt12	MGGX18.2c	M01722192	+/+	Male	2014-01-19	4	18.1	g	1	C57BL/6N;C57BL/6NTac	B6N
MGGX	Nudt12 tm1a(KOMP)Wtsi EPD0502_1_A01	C57BL/6N;C57BL/6NTac	B6N MGP Select 20140119	MGP Select	Nudt12	MGGX18.2b	M01722191	+/+	Male	2014-01-19	4	16	g	1	C57BL/6N;C57BL/6NTac	B6N
MGGX	Nudt12 tm1a(KOMP)Wtsi EPD0502_1_A01	C57BL/6N;C57BL/6NTac	B6N MGP Select 20140119	MGP Select	Nudt12	MGGX18.2a	M01722190	+/+	Male	2014-01-19	4	16.9	g	1	C57BL/6N;C57BL/6NTac	B6N
MGGX	Nudt12 tm1a(KOMP)Wtsi EPD0502_1_A01	C57BL/6N;C57BL/6NTac	B6N MGP Select 20131210	MGP Select	Nudt12	MGGX18.1f	M01684268	+/+	Female	2013-12-09	4	15.9	g	1	C57BL/6N;C57BL/6NTac	B6N
MGGX	Nudt12 tm1a(KOMP)Wtsi EPD0502_1_A01	C57BL/6N;C57BL/6NTac	B6N MGP Select 20131210	MGP Select	Nudt12	MGGX18.1e	M01684267	+/+	Female	2013-12-09	4	16.6	g	1	C57BL/6N;C57BL/6NTac	B6N
MGGX	Nudt12 tm1a(KOMP)Wtsi EPD0502_1_A01	C57BL/6N;C57BL/6NTac	B6N MGP Select 20131210	MGP Select	Nudt12	MGGX18.1d	M01684266	+/+	Female	2013-12-09	4	14.7	g	1	C57BL/6N;C57BL/6NTac	B6N
MGGX	Nudt12 tm1a(KOMP)Wtsi EPD0502_1_A01	C57BL/6N;C57BL/6NTac	B6N MGP Select 20131210	MGP Select	Nudt12	MGGX18.1c	M01684265	+/+	Female	2013-12-09	4	17.5	g	1	C57BL/6N;C57BL/6NTac	B6N
MGGX	Nudt12 tm1a(KOMP)Wtsi EPD0502_1_A01	C57BL/6N;C57BL/6NTac	B6N MGP Select 20131210	MGP Select	Nudt12	MGGX17.1d	M01675242	+/+	Female	2013-12-10	4	13.2	g	1	C57BL/6N;C57BL/6NTac	B6N
MGGX	Nudt12 tm1a(KOMP)Wtsi EPD0502_1_A01	C57BL/6N;C57BL/6NTac	B6N MGP Select 20131210	MGP Select	Nudt12	MGGX17.1c	M01675241	+/+	Female	2013-12-10	4	13.7	g	1	C57BL/6N;C57BL/6NTac	B6N
MGGX	Nudt12 tm1a(KOMP)Wtsi EPD0502_1_A01	C57BL/6N;C57BL/6NTac	B6N MGP Select 20131210	MGP Select	Nudt12	MGGX17.1b	M01675240	+/+	Female	2013-12-10	4	13.8	g	1	C57BL/6N;C57BL/6NTac	B6N
MFVS	Izumo1r tm2a(KOMP)Wtsi EPD0289_6_B05	C57BL/6N;C57BL/6NTac	B6N MGP Select 20140622	MGP Select	Izumo1r	MFVS47.1d	M01864358	+/+	Male	2014-06-25	4	16.7	g	1	C57BL/6N;C57BL/6NTac	B6N
MFVS	Izumo1r tm2a(KOMP)Wtsi EPD0289_6_B05	C57BL/6N;C57BL/6NTac	B6N MGP Select 20140622	MGP Select	Izumo1r	MFVS47.1c	M01864357	+/+	Male	2014-06-25	4	16	g	1	C57BL/6N;C57BL/6NTac	B6N
MFVS	Izumo1r tm2a(KOMP)Wtsi EPD0289_6_B05	C57BL/6N;C57BL/6NTac	B6N MGP Select 20140622	MGP Select	Izumo1r	MFVS47.1b	M01864356	+/+	Male	2014-06-25	4	12.9	g	1	C57BL/6N;C57BL/6NTac	B6N
MGEG	Nat10 tm1a(KOMP)Wtsi EPD0815_3_C02	C57BL/6N;C57BL/6NTac	B6N MGP Select 20140609	MGP Select	Nat10	MGEG40.2g	M01840746	+/+	Female	2014-06-08	4	18.5	g	1	C57BL/6N;C57BL/6NTac	B6N
MGEG	Nat10 tm1a(KOMP)Wtsi EPD0815_3_C02	C57BL/6N;C57BL/6NTac	B6N MGP Select 20140609	MGP Select	Nat10	MGEG40.2f	M01840745	+/+	Female	2014-06-08	4	14.3	g	1	C57BL/6N;C57BL/6NTac	B6N
MGEG	Nat10 tm1a(KOMP)Wtsi EPD0815_3_C02	C57BL/6N;C57BL/6NTac	B6N MGP Select 20140609	MGP Select	Nat10	MGEG40.2d	M01840743	+/+	Female	2014-06-08	4	17	g	1	C57BL/6N;C57BL/6NTac	B6N
MFYB	Caprin1 tm3a(EUCOMM)Wtsi EPD0989_2_A03	C57BL/6N;C57BL/6NTac	B6N MGP Select 20140416	MGP Select	Caprin1	MFYB34.2d	M01789929	+/+	Male	2014-04-16	4	17.3	g	1	C57BL/6N;C57BL/6NTac	B6N
MFYB	Caprin1 tm3a(EUCOMM)Wtsi EPD0989_2_A03	C57BL/6N;C57BL/6NTac	B6N MGP Select 20140416	MGP Select	Caprin1	MFYB34.2c	M01789928	+/+	Male	2014-04-16	4	17.8	g	1	C57BL/6N;C57BL/6NTac	B6N
MFYB	Caprin1 tm3a(EUCOMM)Wtsi EPD0989_2_A03	C57BL/6N;C57BL/6NTac	B6N MGP Select 20140416	MGP Select	Caprin1	MFYB34.2b	M01789927	+/+	Male	2014-04-16	4	20.6	g	1	C57BL/6N;C57BL/6NTac	B6N
MFYB	Caprin1 tm3a(EUCOMM)Wtsi EPD0989_2_A03	C57BL/6N;C57BL/6NTac	B6N MGP Select 20140416	MGP Select	Caprin1	MFYB34.2a	M01789926	+/+	Male	2014-04-16	4	20.2	g	1	C57BL/6N;C57BL/6NTac	B6N
MUFE	Adcy9 tm1b (EUCOMM)Wtsi	C57BL/6N;C57BL/6NTac	B6N MGP Select 20140330	MGP Select	Adcy9	MUFE2.2c	M01781598	+/+	Male	2014-03-30	4	15.3	g	1	C57BL/6N;C57BL/6NTac	B6N
MUFE	Adcy9 tm1b (EUCOMM)Wtsi	C57BL/6N;C57BL/6NTac	B6N MGP Select 20140330	MGP Select	Adcy9	MUFE2.2b	M01781597	+/+	Male	2014-03-30	4	16.4	g	1	C57BL/6N;C57BL/6NTac	B6N
MUFE	Adcy9 tm1b (EUCOMM)Wtsi	C57BL/6N;C57BL/6NTac	B6N MGP Select 20140330	MGP Select	Adcy9	MUFE2.2a	M01781596	+/+	Male	2014-03-30	4	14.5	g	1	C57BL/6N;C57BL/6NTac	B6N
MUEZ	Nacc2 tm2b (EUCOMM)Wtsi	C57BL/6N;C57BL/6NTac	B6N MGP Select 20140915	MGP Select	Nacc2	MUEZ10.1f	M01929348	+/+	Male	2014-09-16	4	16.9	g	1	C57BL/6N;C57BL/6NTac	B6N
MUEZ	Nacc2 tm2b (EUCOMM)Wtsi	C57BL/6N;C57BL/6NTac	B6N MGP Select 20140915	MGP Select	Nacc2	MUEZ10.1d	M01929346	+/+	Male	2014-09-16	4	19.1	g	1	C57BL/6N;C57BL/6NTac	B6N
MUEZ	Nacc2 tm2b (EUCOMM)Wtsi	C57BL/6N;C57BL/6NTac	B6N MGP Select 20140915	MGP Select	Nacc2	MUEZ10.1c	M01929345	+/+	Male	2014-09-16	4	16.3	g	1	C57BL/6N;C57BL/6NTac	B6N
MUEZ	Nacc2 tm2b (EUCOMM)Wtsi	C57BL/6N;C57BL/6NTac	B6N MGP Select 20140915	MGP Select	Nacc2	MUEZ10.1b	M01929344	+/+	Male	2014-09-16	4	18.1	g	1	C57BL/6N;C57BL/6NTac	B6N
MUEZ	Nacc2 tm2b (EUCOMM)Wtsi	C57BL/6N;C57BL/6NTac	B6N MGP Select 20140915	MGP Select	Nacc2	MUEZ12.1c	M01928304	+/+	Male	2014-09-14	4	17.4	g	1	C57BL/6N;C57BL/6NTac	B6N
MGKM	Tgm6 tm1a(KOMP)Wtsi EPD0626_2_G11	C57BL/6N;C57BL/6NTac	B6N MGP Select 20140519	MGP Select	Tgm6	MGKM29.1b	M01819976	+/+	Female	2014-05-20	4	16.1	g	1	C57BL/6N;C57BL/6NTac	B6N
MGRJ	Ccnc tm1a(EUCOMM)Wtsi EPD0474_2_A06	C57BL/6N;C57BL/6NTac	B6N MGP Select 20140727	MGP Select	Ccnc	MGRJ20.1e	M01879662	+/+	Male	2014-07-27	4	18.9	g	1	C57BL/6N;C57BL/6NTac	B6N
MGRJ	Ccnc tm1a(EUCOMM)Wtsi EPD0474_2_A06	C57BL/6N;C57BL/6NTac	B6N MGP Select 20140727	MGP Select	Ccnc	MGRJ20.1d	M01879661	+/+	Male	2014-07-27	4	18.6	g	1	C57BL/6N;C57BL/6NTac	B6N
MGRJ	Ccnc tm1a(EUCOMM)Wtsi EPD0474_2_A06	C57BL/6N;C57BL/6NTac	B6N MGP Select 20140727	MGP Select	Ccnc	MGRJ20.1b	M01879659	+/+	Male	2014-07-27	4	18.4	g	1	C57BL/6N;C57BL/6NTac	B6N
MGJL	Mpg tm1a(EUCOMM)Wtsi EPD0361_3_A03	C57BL/6N;C57BL/6NTac	MGP Select wt B6N agouti hom	MGP Select	Mpg	MGJL19.2f	M01857904	+/+	Female	2014-06-22	4	18.1	g	1	C57BL/6N;C57BL/6NTac	B6N
MGJL	Mpg tm1a(EUCOMM)Wtsi EPD0361_3_A03	C57BL/6N;C57BL/6NTac	B6N MGP Select 20140622	MGP Select	Mpg	MGJL21.1h	M01857918	+/+	Female	2014-06-22	4	15.5	g	1	C57BL/6N;C57BL/6NTac	B6N
MGJL	Mpg tm1a(EUCOMM)Wtsi EPD0361_3_A03	C57BL/6N;C57BL/6NTac	B6N MGP Select 20140622	MGP Select	Mpg	MGJL19.2f	M01857904	+/+	Female	2014-06-22	4	18.1	g	1	C57BL/6N;C57BL/6NTac	B6N
MGHA	Lyrm9 tm1a(KOMP)Mbp DEPD00577_3_A08	C57BL/6N;C57BL/6NTac	MGP Select wt B6N agouti hom	MGP Select	Lyrm9	MGHA8.4k	M01773261	+/+	Female	2014-03-31	4	12.7	g	1	C57BL/6N;C57BL/6NTac	B6N
MGHA	Lyrm9 tm1a(KOMP)Mbp DEPD00577_3_A08	C57BL/6N;C57BL/6NTac	B6N MGP Select 20140330	MGP Select	Lyrm9	MGHA8.4k	M01773261	+/+	Female	2014-03-31	4	12.7	g	1	C57BL/6N;C57BL/6NTac	B6N
MGHA	Lyrm9 tm1a(KOMP)Mbp DEPD00577_3_A08	C57BL/6N;C57BL/6NTac	B6N MGP Select 20140330	MGP Select	Lyrm9	MGHA8.4e	M01773255	+/+	Female	2014-03-31	4	11.3	g	1	C57BL/6N;C57BL/6NTac	B6N
MGHA	Lyrm9 tm1a(KOMP)Mbp DEPD00577_3_A08	C57BL/6N;C57BL/6NTac	B6N MGP Select 20140330	MGP Select	Lyrm9	MGHA8.4d	M01773254	+/+	Female	2014-03-31	4	15.8	g	1	C57BL/6N;C57BL/6NTac	B6N
MGHA	Lyrm9 tm1a(KOMP)Mbp DEPD00577_3_A08	C57BL/6N;C57BL/6NTac	B6N MGP Select 20140126	MGP Select	Lyrm9	MGHA9.2e	M01727661	+/+	Male	2014-01-26	4	18.7	g	1	C57BL/6N;C57BL/6NTac	B6N
MGHA	Lyrm9 tm1a(KOMP)Mbp DEPD00577_3_A08	C57BL/6N;C57BL/6NTac	B6N MGP Select 20140126	MGP Select	Lyrm9	MGHA9.2c	M01727659	+/+	Male	2014-01-26	4	18.2	g	1	C57BL/6N;C57BL/6NTac	B6N
MGHA	Lyrm9 tm1a(KOMP)Mbp DEPD00577_3_A08	C57BL/6N;C57BL/6NTac	B6N MGP Select 20140126	MGP Select	Lyrm9	MGHA9.2a	M01727657	+/+	Male	2014-01-26	4	17.2	g	1	C57BL/6N;C57BL/6NTac	B6N
MGBX	1700123O20Rik tm1a(EUCOMM)Wtsi EPD0441_2_E07	C57BL/6N;C57BL/6NTac	B6N MGP Select 20131125	MGP Select	1700123O20Rik	MGBX20.3i	M01666122	+/+	Female	2013-11-26	4	13.4	g	1	C57BL/6N;C57BL/6NTac	B6N
MGBX	1700123O20Rik tm1a(EUCOMM)Wtsi EPD0441_2_E07	C57BL/6N;C57BL/6NTac	B6N MGP Select 20131125	MGP Select	1700123O20Rik	MGBX20.3d	M01666117	+/+	Female	2013-11-26	4	15.8	g	1	C57BL/6N;C57BL/6NTac	B6N
MFYD	Tctex1d2 tm1e(EUCOMM)Wtsi EPD0972_1_C08	C57BL/6N;C57BL/6NTac	B6N MGP Select 20131113	MGP Select	Tctex1d2	MFYD27.3e	M01664550	+/+	Male	2013-11-13	4	20.2	g	1	C57BL/6N;C57BL/6NTac	B6N
MFYD	Tctex1d2 tm1e(EUCOMM)Wtsi EPD0972_1_C08	C57BL/6N;C57BL/6NTac	B6N MGP Select 20131113	MGP Select	Tctex1d2	MFYD27.3d	M01664549	+/+	Male	2013-11-13	4	17.4	g	1	C57BL/6N;C57BL/6NTac	B6N
MFYD	Tctex1d2 tm1e(EUCOMM)Wtsi EPD0972_1_C08	C57BL/6N;C57BL/6NTac	B6N MGP Select 20131113	MGP Select	Tctex1d2	MFYD27.3c	M01664548	+/+	Male	2013-11-13	4	16.3	g	1	C57BL/6N;C57BL/6NTac	B6N
MGKC	Ifnlr1 tm1a(EUCOMM)Wtsi MEPD1003_1_B02 #2	C57BL/6N;C57BL/6NTac	B6N MGP Select 20140915	MGP Select	Ifnlr1	MGKC24.1j	M01931882	+/+	Female	2014-09-15	4	13.8	g	1	C57BL/6N;C57BL/6NTac	B6N
MGKC	Ifnlr1 tm1a(EUCOMM)Wtsi MEPD1003_1_B02 #2	C57BL/6N;C57BL/6NTac	B6N MGP Select 20140915	MGP Select	Ifnlr1	MGKC24.1h	M01931880	+/+	Female	2014-09-15	4	13.8	g	1	C57BL/6N;C57BL/6NTac	B6N
MGKC	Ifnlr1 tm1a(EUCOMM)Wtsi MEPD1003_1_B02 #2	C57BL/6N;C57BL/6NTac	B6N MGP Select 20140915	MGP Select	Ifnlr1	MGKC24.1g	M01931879	+/+	Female	2014-09-15	4	12.5	g	1	C57BL/6N;C57BL/6NTac	B6N
MGKC	Ifnlr1 tm1a(EUCOMM)Wtsi MEPD1003_1_B02 #2	C57BL/6N;C57BL/6NTac	B6N MGP Select 20140915	MGP Select	Ifnlr1	MGKC24.1f	M01931878	+/+	Female	2014-09-15	4	15.1	g	1	C57BL/6N;C57BL/6NTac	B6N
MGKC	Ifnlr1 tm1a(EUCOMM)Wtsi MEPD1003_1_B02 #2	C57BL/6N;C57BL/6NTac	B6N MGP Select 20140915	MGP Select	Ifnlr1	MGKC24.1e	M01931877	+/+	Female	2014-09-15	4	13.2	g	1	C57BL/6N;C57BL/6NTac	B6N
MGNP	Orc1 tm1a(KOMP)Wtsi EPD0694_5_G11	C57BL/6N;C57BL/6NTac	B6N MGP Select 20141004	MGP Select	Orc1	MGNP32.2a	M01940581	+/+	Male	2014-10-03	4	17.6	g	1	C57BL/6N;C57BL/6NTac	B6N
MGNP	Orc1 tm1a(KOMP)Wtsi EPD0694_5_G11	C57BL/6N;C57BL/6NTac	B6N MGP Select 20141019	MGP Select	Orc1	MGNP33.2f	M01962367	+/+	Male	2014-10-21	4	17	g	1	C57BL/6N;C57BL/6NTac	B6N
MGNP	Orc1 tm1a(KOMP)Wtsi EPD0694_5_G11	C57BL/6N;C57BL/6NTac	B6N MGP Select 20141019	MGP Select	Orc1	MGNP33.2b	M01962363	+/+	Male	2014-10-21	4	17.7	g	1	C57BL/6N;C57BL/6NTac	B6N
MGNP	Orc1 tm1a(KOMP)Wtsi EPD0694_5_G11	C57BL/6N;C57BL/6NTac	B6N MGP Select 20141019	MGP Select	Orc1	MGNP33.2a	M01962362	+/+	Male	2014-10-21	4	15.3	g	1	C57BL/6N;C57BL/6NTac	B6N
MGLN	Irak1 tm1a(EUCOMM)Hmgu HEPD0774_6_A12	C57BL/6N;C57BL/6NTac	B6N MGP Select 20140811	MGP Select	Irak1	MGLN16.1i	M01899430	+/+	Female	2014-08-11	4	15.2	g	1	C57BL/6N;C57BL/6NTac	B6N
MGLN	Irak1 tm1a(EUCOMM)Hmgu HEPD0774_6_A12	C57BL/6N;C57BL/6NTac	B6N MGP Select 20140811	MGP Select	Irak1	MGLN16.1f	M01899427	+/+	Female	2014-08-11	4	15.9	g	1	C57BL/6N;C57BL/6NTac	B6N
MGLN	Irak1 tm1a(EUCOMM)Hmgu HEPD0774_6_A12	C57BL/6N;C57BL/6NTac	B6N MGP Select 20140811	MGP Select	Irak1	MGLN16.1d	M01899425	+/+	Female	2014-08-11	4	16.3	g	1	C57BL/6N;C57BL/6NTac	B6N
MGLN	Irak1 tm1a(EUCOMM)Hmgu HEPD0774_6_A12	C57BL/6N;C57BL/6NTac	B6N MGP Select 20140811	MGP Select	Irak1	MGLN13.1e	M01899380	+/+	Female	2014-08-11	4	17.5	g	1	C57BL/6N;C57BL/6NTac	B6N
MGQG	Pwp1 tm1a(EUCOMM)Wtsi EPD0459_1_C01	C57BL/6N;C57BL/6NTac	B6N MGP Select 20141019	MGP Select	Pwp1	MGQG31.1h	M01949655	+/+	Female	2014-10-19	4	16.2	g	1	C57BL/6N;C57BL/6NTac	B6N
MGQG	Pwp1 tm1a(EUCOMM)Wtsi EPD0459_1_C01	C57BL/6N;C57BL/6NTac	B6N MGP Select 20141019	MGP Select	Pwp1	MGQG31.1g	M01949654	+/+	Female	2014-10-19	4	15.5	g	1	C57BL/6N;C57BL/6NTac	B6N
MGQG	Pwp1 tm1a(EUCOMM)Wtsi EPD0459_1_C01	C57BL/6N;C57BL/6NTac	B6N MGP Select 20141019	MGP Select	Pwp1	MGQG31.1e	M01949652	+/+	Female	2014-10-19	4	16.4	g	1	C57BL/6N;C57BL/6NTac	B6N
MGQB	Tuft1 tm1a(KOMP)Wtsi EPD0383_4_H07	C57BL/6N;C57BL/6NTac	B6N MGP Select 20141015	MGP Select	Tuft1	MGQB25.1e	M01945316	+/+	Male	2014-10-14	4	17.9	g	1	C57BL/6N;C57BL/6NTac	B6N
MGQB	Tuft1 tm1a(KOMP)Wtsi EPD0383_4_H07	C57BL/6N;C57BL/6NTac	B6N MGP Select 20141015	MGP Select	Tuft1	MGQB25.1c	M01945314	+/+	Male	2014-10-14	4	18.7	g	1	C57BL/6N;C57BL/6NTac	B6N
MGQB	Tuft1 tm1a(KOMP)Wtsi EPD0383_4_H07	C57BL/6N;C57BL/6NTac	B6N MGP Select 20141015	MGP Select	Tuft1	MGQB23.1a	M01945304	+/+	Male	2014-10-14	4	18.5	g	1	C57BL/6N;C57BL/6NTac	B6N
MGLR	D7Ertd443e tm2a(KOMP)Wtsi EPD0572_1_D11	C57BL/6N;C57BL/6NTac	MCZY MGP Select 20140530	MGP Select	D7Ertd443e	MGLR17.3e	M01838062	+/+	Female	2014-05-30	4	19.8	g	1	C57BL/6N;C57BL/6NTac	B6N
MGLR	D7Ertd443e tm2a(KOMP)Wtsi EPD0572_1_D11	C57BL/6N;C57BL/6NTac	MCZY MGP Select 20140530	MGP Select	D7Ertd443e	MGLR16.3f	M01838051	+/+	Female	2014-05-30	4	17.3	g	1	C57BL/6N;C57BL/6NTac	B6N
MUFP	Trmt2a tm2b(EUCOMM)Wtsi	C57BL/6N;C57BL/6NTac	B6N MGP Select 20140102	MGP Select	Trmt2a	MUFP9.1d	M01705292	+/+	Female	2014-01-02	4	16	g	1	C57BL/6N;C57BL/6NTac	B6N
MUFP	Trmt2a tm2b(EUCOMM)Wtsi	C57BL/6N;C57BL/6NTac	B6N MGP Select 20140102	MGP Select	Trmt2a	MUFP3.1b	M01705261	+/+	Female	2014-01-02	4	14.9	g	1	C57BL/6N;C57BL/6NTac	B6N
MUFP	Trmt2a tm2b(EUCOMM)Wtsi	C57BL/6N;C57BL/6NTac	B6N MGP Select 20140102	MGP Select	Trmt2a	MUFP1.1g	M01705250	+/+	Female	2014-01-02	4	15.3	g	1	C57BL/6N;C57BL/6NTac	B6N
MFVP	Traf2 tm1a(EUCOMM)Wtsi EPD0521_4_F03	C57BL/6N;C57BL/6NTac	B6N MGP Select 20140706	MGP Select	Traf2	MFVP75.3j	M01869053	+/+	Female	2014-07-06	4	13.4	g	1	C57BL/6N;C57BL/6NTac	B6N
MFVP	Traf2 tm1a(EUCOMM)Wtsi EPD0521_4_F03	C57BL/6N;C57BL/6NTac	B6N MGP Select 20140706	MGP Select	Traf2	MFVP75.3i	M01869052	+/+	Female	2014-07-06	4	16	g	1	C57BL/6N;C57BL/6NTac	B6N
MFVP	Traf2 tm1a(EUCOMM)Wtsi EPD0521_4_F03	C57BL/6N;C57BL/6NTac	B6N MGP Select 20140706	MGP Select	Traf2	MFVP75.3h	M01869051	+/+	Female	2014-07-06	4	15.9	g	1	C57BL/6N;C57BL/6NTac	B6N
MFVP	Traf2 tm1a(EUCOMM)Wtsi EPD0521_4_F03	C57BL/6N;C57BL/6NTac	B6N MGP Select 20140706	MGP Select	Traf2	MFVP75.3g	M01869050	+/+	Male	2014-07-06	4	16.4	g	1	C57BL/6N;C57BL/6NTac	B6N
MFVP	Traf2 tm1a(EUCOMM)Wtsi EPD0521_4_F03	C57BL/6N;C57BL/6NTac	B6N MGP Select 20140706	MGP Select	Traf2	MFVP75.3d	M01869047	+/+	Male	2014-07-06	4	13.9	g	1	C57BL/6N;C57BL/6NTac	B6N
MFVP	Traf2 tm1a(EUCOMM)Wtsi EPD0521_4_F03	C57BL/6N;C57BL/6NTac	B6N MGP Select 20140706	MGP Select	Traf2	MFVP75.3b	M01869045	+/+	Male	2014-07-06	4	18.1	g	1	C57BL/6N;C57BL/6NTac	B6N
MFVP	Traf2 tm1a(EUCOMM)Wtsi EPD0521_4_F03	C57BL/6N;C57BL/6NTac	B6N MGP Select 20140706	MGP Select	Traf2	MFVP75.3a	M01869044	+/+	Male	2014-07-06	4	15.1	g	1	C57BL/6N;C57BL/6NTac	B6N
MFVP	Traf2 tm1a(EUCOMM)Wtsi EPD0521_4_F03	C57BL/6N;C57BL/6NTac	B6N MGP Select 20140529	MGP Select	Traf2	MFVP76.2g	M01828024	+/+	Female	2014-05-29	4	16	g	1	C57BL/6N;C57BL/6NTac	B6N
MFVP	Traf2 tm1a(EUCOMM)Wtsi EPD0521_4_F03	C57BL/6N;C57BL/6NTac	B6N MGP Select 20140529	MGP Select	Traf2	MFVP76.2e	M01828022	+/+	Female	2014-05-29	4	15.1	g	1	C57BL/6N;C57BL/6NTac	B6N
MFVP	Traf2 tm1a(EUCOMM)Wtsi EPD0521_4_F03	C57BL/6N;C57BL/6NTac	B6N MGP Select 20140529	MGP Select	Traf2	MFVP76.2d	M01828021	+/+	Female	2014-05-29	4	17.1	g	1	C57BL/6N;C57BL/6NTac	B6N
MFVP	Traf2 tm1a(EUCOMM)Wtsi EPD0521_4_F03	C57BL/6N;C57BL/6NTac	B6N MGP Select 20140529	MGP Select	Traf2	MFVP76.2c	M01828020	+/+	Female	2014-05-29	4	15.9	g	1	C57BL/6N;C57BL/6NTac	B6N
MFVP	Traf2 tm1a(EUCOMM)Wtsi EPD0521_4_F03	C57BL/6N;C57BL/6NTac	B6N MGP Select 20140318	MGP Select	Traf2	MFVP41.2e	M01767348	+/+	Male	2014-03-18	4	16.8	g	1	C57BL/6N;C57BL/6NTac	B6N
MFVP	Traf2 tm1a(EUCOMM)Wtsi EPD0521_4_F03	C57BL/6N;C57BL/6NTac	B6N MGP Select 20140318	MGP Select	Traf2	MFVP41.2d	M01767347	+/+	Male	2014-03-18	4	17	g	1	C57BL/6N;C57BL/6NTac	B6N
MFVP	Traf2 tm1a(EUCOMM)Wtsi EPD0521_4_F03	C57BL/6N;C57BL/6NTac	B6N MGP Select 20140318	MGP Select	Traf2	MFVP41.2c	M01767346	+/+	Male	2014-03-18	4	17.9	g	1	C57BL/6N;C57BL/6NTac	B6N
MFVP	Traf2 tm1a(EUCOMM)Wtsi EPD0521_4_F03	C57BL/6N;C57BL/6NTac	B6N MGP Select 20140318	MGP Select	Traf2	MFVP41.2b	M01767345	+/+	Male	2014-03-18	4	16.7	g	1	C57BL/6N;C57BL/6NTac	B6N
MFVP	Traf2 tm1a(EUCOMM)Wtsi EPD0521_4_F03	C57BL/6N;C57BL/6NTac	B6N MGP Select 20140302	MGP Select	Traf2	MFVP55.1d	M01748626	+/+	Male	2014-03-02	4	19.2	g	1	C57BL/6N;C57BL/6NTac	B6N
MFVP	Traf2 tm1a(EUCOMM)Wtsi EPD0521_4_F03	C57BL/6N;C57BL/6NTac	B6N MGP Select 20140302	MGP Select	Traf2	MFVP40.2c	M01748622	+/+	Male	2014-03-02	4	20.1	g	1	C57BL/6N;C57BL/6NTac	B6N
MFVP	Traf2 tm1a(EUCOMM)Wtsi EPD0521_4_F03	C57BL/6N;C57BL/6NTac	B6N MGP Select 20140302	MGP Select	Traf2	MFVP40.2b	M01748621	+/+	Male	2014-03-02	4	21.9	g	1	C57BL/6N;C57BL/6NTac	B6N
MFVP	Traf2 tm1a(EUCOMM)Wtsi EPD0521_4_F03	C57BL/6N;C57BL/6NTac	B6N MGP Select 20140302	MGP Select	Traf2	MFVP40.2a	M01748620	+/+	Male	2014-03-02	4	21.4	g	1	C57BL/6N;C57BL/6NTac	B6N
MGCX	Gmds tm1a(KOMP)Wtsi EPD0034_5_H06	C57BL/6N;C57BL/6NTac	B6N MGP Select 20140806	MGP Select	Gmds	MGCX54.1h	M01898368	+/+	Female	2014-08-09	4	13.6	g	1	C57BL/6N;C57BL/6NTac	B6N
MGCX	Gmds tm1a(KOMP)Wtsi EPD0034_5_H06	C57BL/6N;C57BL/6NTac	B6N MGP Select 20140806	MGP Select	Gmds	MGCX54.1f	M01898366	+/+	Female	2014-08-09	4	13.3	g	1	C57BL/6N;C57BL/6NTac	B6N
MGCX	Gmds tm1a(KOMP)Wtsi EPD0034_5_H06	C57BL/6N;C57BL/6NTac	B6N MGP Select 20140806	MGP Select	Gmds	MGCX44.2d	M01898345	+/+	Female	2014-08-07	4	12.6	g	1	C57BL/6N;C57BL/6NTac	B6N
MGCX	Gmds tm1a(KOMP)Wtsi EPD0034_5_H06	C57BL/6N;C57BL/6NTac	B6N MGP Select 20140806	MGP Select	Gmds	MGCX44.2c	M01898344	+/+	Female	2014-08-07	4	15	g	1	C57BL/6N;C57BL/6NTac	B6N
MGCX	Gmds tm1a(KOMP)Wtsi EPD0034_5_H06	C57BL/6N;C57BL/6NTac	MEEV MGP Select 20140213	MGP Select	Gmds	MGCX29.3c	M01741165	+/+	Male	2014-02-13	4	20.5	g	1	C57BL/6N;C57BL/6NTac	B6N
MGTL	Mep1a tm1a(KOMP)Wtsi EPD0568_1_F02	C57BL/6N;C57BL/6NTac	B6N MGP Select 20141027	MGP Select	Mep1a	MGTL24.1i	M01967379	+/+	Female	2014-10-29	4	12.6	g	1	C57BL/6N;C57BL/6NTac	B6N
MGTL	Mep1a tm1a(KOMP)Wtsi EPD0568_1_F02	C57BL/6N;C57BL/6NTac	B6N MGP Select 20141027	MGP Select	Mep1a	MGTL24.1h	M01967378	+/+	Female	2014-10-29	4	13.3	g	1	C57BL/6N;C57BL/6NTac	B6N
MGTL	Mep1a tm1a(KOMP)Wtsi EPD0568_1_F02	C57BL/6N;C57BL/6NTac	B6N MGP Select 20141027	MGP Select	Mep1a	MGTL24.1g	M01967377	+/+	Female	2014-10-29	4	14.2	g	1	C57BL/6N;C57BL/6NTac	B6N
MFYG	Gm5544 tm1a(KOMP)Wtsi EPD0164_6_A12	C57BL/6N;C57BL/6NTac	B6N MGP Select 20140313	MGP Select	Gm5544	MFYG50.2c	M01767105	+/+	Male	2014-03-14	4	14.7	g	1	C57BL/6N;C57BL/6NTac	B6N
MFYG	Gm5544 tm1a(KOMP)Wtsi EPD0164_6_A12	C57BL/6N;C57BL/6NTac	B6N MGP Select 20140313	MGP Select	Gm5544	MFYG50.2b	M01767104	+/+	Male	2014-03-14	4	17	g	1	C57BL/6N;C57BL/6NTac	B6N
MFYG	Gm5544 tm1a(KOMP)Wtsi EPD0164_6_A12	C57BL/6N;C57BL/6NTac	B6N MGP Select 20140313	MGP Select	Gm5544	MFYG50.2a	M01767103	+/+	Male	2014-03-14	4	14	g	1	C57BL/6N;C57BL/6NTac	B6N
MGQX	Gda tm1a(KOMP)Wtsi EPD0770_5_G01	C57BL/6N;C57BL/6NTac	B6N MGP Select 20141015	MGP Select	Gda	MGQX14.4i	M01950186	+/+	Female	2014-10-18	4	13	g	1	C57BL/6N;C57BL/6NTac	B6N
MGQX	Gda tm1a(KOMP)Wtsi EPD0770_5_G01	C57BL/6N;C57BL/6NTac	B6N MGP Select 20141015	MGP Select	Gda	MGQX14.4c	M01950180	+/+	Male	2014-10-18	4	15.5	g	1	C57BL/6N;C57BL/6NTac	B6N
MGQX	Gda tm1a(KOMP)Wtsi EPD0770_5_G01	C57BL/6N;C57BL/6NTac	B6N MGP Select 20141015	MGP Select	Gda	MGQX14.4b	M01950179	+/+	Male	2014-10-18	4	14.6	g	1	C57BL/6N;C57BL/6NTac	B6N
MGQX	Gda tm1a(KOMP)Wtsi EPD0770_5_G01	C57BL/6N;C57BL/6NTac	B6N MGP Select 20141015	MGP Select	Gda	MGQX13.4d	M01947852	+/+	Female	2014-10-15	4	12.2	g	1	C57BL/6N;C57BL/6NTac	B6N
MGQX	Gda tm1a(KOMP)Wtsi EPD0770_5_G01	C57BL/6N;C57BL/6NTac	B6N MGP Select 20141015	MGP Select	Gda	MGQX13.4a	M01947849	+/+	Male	2014-10-15	4	14.6	g	1	C57BL/6N;C57BL/6NTac	B6N
MGQX	Gda tm1a(KOMP)Wtsi EPD0770_5_G01	C57BL/6N;C57BL/6NTac	B6N MGP Select 20141015	MGP Select	Gda	MGQX15.3j	M01946417	+/+	Female	2014-10-14	4	12.5	g	1	C57BL/6N;C57BL/6NTac	B6N
MGQX	Gda tm1a(KOMP)Wtsi EPD0770_5_G01	C57BL/6N;C57BL/6NTac	B6N MGP Select 20141015	MGP Select	Gda	MGQX15.3i	M01946416	+/+	Female	2014-10-14	4	13.8	g	1	C57BL/6N;C57BL/6NTac	B6N
MGQX	Gda tm1a(KOMP)Wtsi EPD0770_5_G01	C57BL/6N;C57BL/6NTac	B6N MGP Select 20141015	MGP Select	Gda	MGQX15.3f	M01946413	+/+	Male	2014-10-14	4	15.4	g	1	C57BL/6N;C57BL/6NTac	B6N
MUBC	Wnt16 (b) (EUCOMM)Wtsi EPD0561_6_A02	C57BL/6N;C57BL/6NTac	B6N MGP Select 20131205	MGP Select	Wnt16	MUBC18.2c	M01682737	+/+	Male	2013-12-03	4	16.4	g	1	C57BL/6N;C57BL/6NTac	B6N
MUBC	Wnt16 (b) (EUCOMM)Wtsi EPD0561_6_A02	C57BL/6N;C57BL/6NTac	B6N MGP Select 20131205	MGP Select	Wnt16	MUBC18.2b	M01682736	+/+	Male	2013-12-03	4	18.4	g	1	C57BL/6N;C57BL/6NTac	B6N
MUBC	Wnt16 (b) (EUCOMM)Wtsi EPD0561_6_A02	C57BL/6N;C57BL/6NTac	B6N MGP Select 20131205	MGP Select	Wnt16	MUBC18.2a	M01682735	+/+	Male	2013-12-03	4	20.1	g	1	C57BL/6N;C57BL/6NTac	B6N
MFUB	Mettl24 tm1a(KOMP)Wtsi EPD0101_3_G09	C57BL/6N;C57BL/6NTac	B6N MGP Select 20131205	MGP Select	Mettl24	MFUB35.4c	M01681158	+/+	Male	2013-12-06	4	16.6	g	1	C57BL/6N;C57BL/6NTac	B6N
MFTN	Atp11a tm1a(KOMP)Wtsi EPD0111_4_B04	C57BL/6N;C57BL/6NTac	B6N MGP Select 20141027	MGP Select	Atp11a	MFTN55.2c	M01965974	+/+	Male	2014-10-26	4	16.5	g	1	C57BL/6N;C57BL/6NTac	B6N
MFTN	Atp11a tm1a(KOMP)Wtsi EPD0111_4_B04	C57BL/6N;C57BL/6NTac	B6N MGP Select 20141027	MGP Select	Atp11a	MFTN55.2b	M01965973	+/+	Male	2014-10-26	4	18	g	1	C57BL/6N;C57BL/6NTac	B6N
MFTN	Atp11a tm1a(KOMP)Wtsi EPD0111_4_B04	C57BL/6N;C57BL/6NTac	B6N MGP Select 20141027	MGP Select	Atp11a	MFTN55.2a	M01965972	+/+	Male	2014-10-26	4	17.2	g	1	C57BL/6N;C57BL/6NTac	B6N
MFTN	Atp11a tm1a(KOMP)Wtsi EPD0111_4_B04	C57BL/6N;C57BL/6NTac	B6N MGP Select 20140220	MGP Select	Atp11a	MFTN32.1g	M01740042	+/+	Female	2014-02-20	4	16.3	g	1	C57BL/6N;C57BL/6NTac	B6N
MFTN	Atp11a tm1a(KOMP)Wtsi EPD0111_4_B04	C57BL/6N;C57BL/6NTac	B6N MGP Select 20140220	MGP Select	Atp11a	MFTN30.1f	M01740027	+/+	Female	2014-02-20	4	15.7	g	1	C57BL/6N;C57BL/6NTac	B6N
MFTN	Atp11a tm1a(KOMP)Wtsi EPD0111_4_B04	C57BL/6N;C57BL/6NTac	B6N MGP Select 20140220	MGP Select	Atp11a	MFTN30.1e	M01740026	+/+	Female	2014-02-20	4	14.3	g	1	C57BL/6N;C57BL/6NTac	B6N
MFTN	Atp11a tm1a(KOMP)Wtsi EPD0111_4_B04	C57BL/6N;C57BL/6NTac	B6N MGP Select 20140220	MGP Select	Atp11a	MFTN30.1d	M01740025	+/+	Female	2014-02-20	4	15.7	g	1	C57BL/6N;C57BL/6NTac	B6N
MFSY	Nup85 tm1a(KOMP)Wtsi EPD0756_1_H01	C57BL/6N;C57BL/6NTac	B6N MGP Select 20140113	MGP Select	Nup85	MFSY34.3j	M01710837	+/+	Female	2014-01-13	4	16	g	1	C57BL/6N;C57BL/6NTac	B6N
MFSY	Nup85 tm1a(KOMP)Wtsi EPD0756_1_H01	C57BL/6N;C57BL/6NTac	B6N MGP Select 20140113	MGP Select	Nup85	MFSY34.3i	M01710836	+/+	Female	2014-01-13	4	15.2	g	1	C57BL/6N;C57BL/6NTac	B6N
MFSY	Nup85 tm1a(KOMP)Wtsi EPD0756_1_H01	C57BL/6N;C57BL/6NTac	B6N MGP Select 20140113	MGP Select	Nup85	MFSY34.3h	M01710835	+/+	Female	2014-01-13	4	15.5	g	1	C57BL/6N;C57BL/6NTac	B6N
MFSY	Nup85 tm1a(KOMP)Wtsi EPD0756_1_H01	C57BL/6N;C57BL/6NTac	B6N MGP Select 20140113	MGP Select	Nup85	MFSY34.3g	M01710834	+/+	Female	2014-01-13	4	14.5	g	1	C57BL/6N;C57BL/6NTac	B6N
MFSY	Nup85 tm1a(KOMP)Wtsi EPD0756_1_H01	C57BL/6N;C57BL/6NTac	B6N MGP Select 20140113	MGP Select	Nup85	MFSY34.3f	M01710833	+/+	Female	2014-01-13	4	15.3	g	1	C57BL/6N;C57BL/6NTac	B6N
MFSY	Nup85 tm1a(KOMP)Wtsi EPD0756_1_H01	C57BL/6N;C57BL/6NTac	B6N MGP Select 20140113	MGP Select	Nup85	MFSY34.3e	M01710832	+/+	Female	2014-01-13	4	13.7	g	1	C57BL/6N;C57BL/6NTac	B6N
MFSY	Nup85 tm1a(KOMP)Wtsi EPD0756_1_H01	C57BL/6N;C57BL/6NTac	B6N MGP Select 20140113	MGP Select	Nup85	MFSY30.2f	M01710392	+/+	Female	2014-01-13	4	17	g	1	C57BL/6N;C57BL/6NTac	B6N
MFJT	Supt5 tm2a(KOMP)Wtsi EPD0657_1_G08	C57BL/6N;C57BL/6NTac	B6N MGP Select 20140821	MGP Select	Supt5	MFJT35.2c	M01904396	+/+	Male	2014-08-18	4	19.7	g	1	C57BL/6N;C57BL/6NTac	B6N
MFJT	Supt5 tm2a(KOMP)Wtsi EPD0657_1_G08	C57BL/6N;C57BL/6NTac	B6N MGP Select 20140821	MGP Select	Supt5	MFJT35.2b	M01904395	+/+	Male	2014-08-18	4	17.2	g	1	C57BL/6N;C57BL/6NTac	B6N
MFJT	Supt5 tm2a(KOMP)Wtsi EPD0657_1_G08	C57BL/6N;C57BL/6NTac	B6N MGP Select 20140821	MGP Select	Supt5	MFJT35.2a	M01904394	+/+	Male	2014-08-18	4	20.6	g	1	C57BL/6N;C57BL/6NTac	B6N
MFJT	Supt5 tm2a(KOMP)Wtsi EPD0657_1_G08	C57BL/6N;C57BL/6NTac	B6N MGP Select 20141005	MGP Select	Supt5	MFJT34.3g	M01943903	+/+	Male	2014-10-05	4	18.3	g	1	C57BL/6N;C57BL/6NTac	B6N
MFJT	Supt5 tm2a(KOMP)Wtsi EPD0657_1_G08	C57BL/6N;C57BL/6NTac	B6N MGP Select 20141005	MGP Select	Supt5	MFJT34.3e	M01943901	+/+	Male	2014-10-05	4	18.2	g	1	C57BL/6N;C57BL/6NTac	B6N
MFJT	Supt5 tm2a(KOMP)Wtsi EPD0657_1_G08	C57BL/6N;C57BL/6NTac	B6N MGP Select 20141005	MGP Select	Supt5	MFJT34.3c	M01943899	+/+	Male	2014-10-05	4	17.4	g	1	C57BL/6N;C57BL/6NTac	B6N
MFJT	Supt5 tm2a(KOMP)Wtsi EPD0657_1_G08	C57BL/6N;C57BL/6NTac	B6N MGP Select 20141005	MGP Select	Supt5	MFJT34.3b	M01943898	+/+	Male	2014-10-05	4	18.2	g	1	C57BL/6N;C57BL/6NTac	B6N
MFJT	Supt5 tm2a(KOMP)Wtsi EPD0657_1_G08	C57BL/6N;C57BL/6NTac	B6N MGP Select 20140622	MGP Select	Supt5	MFJT36.1g	M01859328	+/+	Female	2014-06-22	4	14.8	g	1	C57BL/6N;C57BL/6NTac	B6N
MFJT	Supt5 tm2a(KOMP)Wtsi EPD0657_1_G08	C57BL/6N;C57BL/6NTac	B6N MGP Select 20140622	MGP Select	Supt5	MFJT36.1f	M01859327	+/+	Female	2014-06-22	4	15.8	g	1	C57BL/6N;C57BL/6NTac	B6N
MFTD	Abhd17a tm1a(KOMP)Wtsi EPD0805_3_G04	C57BL/6N;C57BL/6NTac	B6N MGP Select 20140113	MGP Select	Abhd17a	MFTD18.2e	M01705463	+/+	Male	2014-01-13	4	16.1	g	1	C57BL/6N;C57BL/6NTac	B6N
MFTD	Abhd17a tm1a(KOMP)Wtsi EPD0805_3_G04	C57BL/6N;C57BL/6NTac	B6N MGP Select 20140113	MGP Select	Abhd17a	MFTD18.2d	M01705462	+/+	Male	2014-01-13	4	15	g	1	C57BL/6N;C57BL/6NTac	B6N
MFTD	Abhd17a tm1a(KOMP)Wtsi EPD0805_3_G04	C57BL/6N;C57BL/6NTac	B6N MGP Select 20140113	MGP Select	Abhd17a	MFTD18.2c	M01705461	+/+	Male	2014-01-13	4	14.4	g	1	C57BL/6N;C57BL/6NTac	B6N
MFKX	Tram2 tm1a(KOMP)Wtsi EPD0771_2_B12	C57BL/6N;C57BL/6NTac	B6N MGP Select 20140905	MGP Select	Tram2	MFKX76.1h	M01919689	+/+	Female	2014-09-05	4	13.5	g	1	C57BL/6N;C57BL/6NTac	B6N
MFKX	Tram2 tm1a(KOMP)Wtsi EPD0771_2_B12	C57BL/6N;C57BL/6NTac	B6N MGP Select 20140905	MGP Select	Tram2	MFKX76.1d	M01919685	+/+	Male	2014-09-05	4	16.2	g	1	C57BL/6N;C57BL/6NTac	B6N
MFKX	Tram2 tm1a(KOMP)Wtsi EPD0771_2_B12	C57BL/6N;C57BL/6NTac	B6N MGP Select 20140905	MGP Select	Tram2	MFKX76.1b	M01919683	+/+	Male	2014-09-05	4	16.1	g	1	C57BL/6N;C57BL/6NTac	B6N
MFKX	Tram2 tm1a(KOMP)Wtsi EPD0771_2_B12	C57BL/6N;C57BL/6NTac	B6N MGP Select 20140905	MGP Select	Tram2	MFKX75.1e	M01919674	+/+	Male	2014-09-05	4	17.8	g	1	C57BL/6N;C57BL/6NTac	B6N
MFKX	Tram2 tm1a(KOMP)Wtsi EPD0771_2_B12	C57BL/6N;C57BL/6NTac	B6N MGP Select 20140905	MGP Select	Tram2	MFKX75.1d	M01919673	+/+	Male	2014-09-05	4	18	g	1	C57BL/6N;C57BL/6NTac	B6N
MFKX	Tram2 tm1a(KOMP)Wtsi EPD0771_2_B12	C57BL/6N;C57BL/6NTac	B6N MGP Select 20140905	MGP Select	Tram2	MFKX75.1c	M01919672	+/+	Male	2014-09-05	4	16	g	1	C57BL/6N;C57BL/6NTac	B6N
MFKX	Tram2 tm1a(KOMP)Wtsi EPD0771_2_B12	C57BL/6N;C57BL/6NTac	B6N MGP Select 20140905	MGP Select	Tram2	MFKX71.1h	M01918820	+/+	Female	2014-09-04	4	12.5	g	1	C57BL/6N;C57BL/6NTac	B6N
MFKX	Tram2 tm1a(KOMP)Wtsi EPD0771_2_B12	C57BL/6N;C57BL/6NTac	B6N MGP Select 20140905	MGP Select	Tram2	MFKX71.1e	M01918817	+/+	Female	2014-09-04	4	15.3	g	1	C57BL/6N;C57BL/6NTac	B6N
MFKX	Tram2 tm1a(KOMP)Wtsi EPD0771_2_B12	C57BL/6N;C57BL/6NTac	B6N MGP Select 20140905	MGP Select	Tram2	MFKX82.1h	M01917993	+/+	Female	2014-09-02	4	16.9	g	1	C57BL/6N;C57BL/6NTac	B6N
MFKX	Tram2 tm1a(KOMP)Wtsi EPD0771_2_B12	C57BL/6N;C57BL/6NTac	B6N MGP Select 20140905	MGP Select	Tram2	MFKX82.1f	M01917991	+/+	Female	2014-09-02	4	16.8	g	1	C57BL/6N;C57BL/6NTac	B6N
MFKX	Tram2 tm1a(KOMP)Wtsi EPD0771_2_B12	C57BL/6N;C57BL/6NTac	B6N MGP Select 20140706	MGP Select	Tram2	MFKX49.2k	M01869919	+/+	Female	2014-07-06	4	16.4	g	1	C57BL/6N;C57BL/6NTac	B6N
MFKX	Tram2 tm1a(KOMP)Wtsi EPD0771_2_B12	C57BL/6N;C57BL/6NTac	B6N MGP Select 20140706	MGP Select	Tram2	MFKX49.2j	M01869918	+/+	Female	2014-07-06	4	16.2	g	1	C57BL/6N;C57BL/6NTac	B6N
MFKX	Tram2 tm1a(KOMP)Wtsi EPD0771_2_B12	C57BL/6N;C57BL/6NTac	B6N MGP Select 20140706	MGP Select	Tram2	MFKX49.2h	M01869916	+/+	Female	2014-07-06	4	16.2	g	1	C57BL/6N;C57BL/6NTac	B6N
MFKX	Tram2 tm1a(KOMP)Wtsi EPD0771_2_B12	C57BL/6N;C57BL/6NTac	B6N MGP Select 20140706	MGP Select	Tram2	MFKX49.2g	M01869915	+/+	Female	2014-07-06	4	17.2	g	1	C57BL/6N;C57BL/6NTac	B6N
MFVF	Ccdc18 tm1a(EUCOMM)Wtsi EPD0593_2_A08	C57BL/6N;C57BL/6NTac	B6N MGP Select 20140105	MGP Select	Ccdc18	MFVF31.5e	M01708449	+/+	Male	2014-01-06	4	18.7	g	1	C57BL/6N;C57BL/6NTac	B6N
MFVF	Ccdc18 tm1a(EUCOMM)Wtsi EPD0593_2_A08	C57BL/6N;C57BL/6NTac	B6N MGP Select 20140105	MGP Select	Ccdc18	MFVF31.5c	M01708447	+/+	Male	2014-01-06	4	20.1	g	1	C57BL/6N;C57BL/6NTac	B6N
MFVF	Ccdc18 tm1a(EUCOMM)Wtsi EPD0593_2_A08	C57BL/6N;C57BL/6NTac	B6N MGP Select 20140105	MGP Select	Ccdc18	MFVF31.5a	M01708445	+/+	Male	2014-01-06	4	21.1	g	1	C57BL/6N;C57BL/6NTac	B6N
MFUE	Vps72 tm1a(EUCOMM)Wtsi EPD0784_2_A06	C57BL/6N;C57BL/6NTac	B6N MGP Select 20140622	MGP Select	Vps72	MFUE36.5d	M01858488	+/+	Male	2014-06-22	4	15.2	g	1	C57BL/6N;C57BL/6NTac	B6N
MFUE	Vps72 tm1a(EUCOMM)Wtsi EPD0784_2_A06	C57BL/6N;C57BL/6NTac	B6N MGP Select 20140622	MGP Select	Vps72	MFUE36.5c	M01858487	+/+	Male	2014-06-22	4	13.7	g	1	C57BL/6N;C57BL/6NTac	B6N
MFUE	Vps72 tm1a(EUCOMM)Wtsi EPD0784_2_A06	C57BL/6N;C57BL/6NTac	B6N MGP Select 20140622	MGP Select	Vps72	MFUE36.5b	M01858486	+/+	Male	2014-06-22	4	17.5	g	1	C57BL/6N;C57BL/6NTac	B6N
MFUE	Vps72 tm1a(EUCOMM)Wtsi EPD0784_2_A06	C57BL/6N;C57BL/6NTac	B6N MGP Select 20140622	MGP Select	Vps72	MFUE36.5a	M01858485	+/+	Male	2014-06-22	4	16.9	g	1	C57BL/6N;C57BL/6NTac	B6N
MFUE	Vps72 tm1a(EUCOMM)Wtsi EPD0784_2_A06	C57BL/6N;C57BL/6NTac	MEEV MGP Select 20140402	MGP Select	Vps72	MFUE39.2b	M01783367	+/+	Male	2014-04-02	4	14	g	1	C57BL/6N;C57BL/6NTac	B6N
MFUE	Vps72 tm1a(EUCOMM)Wtsi EPD0784_2_A06	C57BL/6N;C57BL/6NTac	B6N MGP Select 20140203	MGP Select	Vps72	MFUE34.1f	M01732844	+/+	Female	2014-02-03	4	16.5	g	1	C57BL/6N;C57BL/6NTac	B6N
MFUE	Vps72 tm1a(EUCOMM)Wtsi EPD0784_2_A06	C57BL/6N;C57BL/6NTac	B6N MGP Select 20140203	MGP Select	Vps72	MFUE31.1e	M01732756	+/+	Female	2014-02-03	4	15.6	g	1	C57BL/6N;C57BL/6NTac	B6N
MFUE	Vps72 tm1a(EUCOMM)Wtsi EPD0784_2_A06	C57BL/6N;C57BL/6NTac	B6N MGP Select 20140203	MGP Select	Vps72	MFUE31.1d	M01732755	+/+	Female	2014-02-03	4	16.7	g	1	C57BL/6N;C57BL/6NTac	B6N
MFUD	Chtop tm1a(EUCOMM)Wtsi EPD0635_2_D03	C57BL/6N;C57BL/6NTac	B6N MGP Select 20140105	MGP Select	Chtop	MFUD27.1g	M01711129	+/+	Female	2014-01-05	4	15.5	g	1	C57BL/6N;C57BL/6NTac	B6N
MFUD	Chtop tm1a(EUCOMM)Wtsi EPD0635_2_D03	C57BL/6N;C57BL/6NTac	B6N MGP Select 20140105	MGP Select	Chtop	MFUD27.1f	M01711128	+/+	Female	2014-01-05	4	16.1	g	1	C57BL/6N;C57BL/6NTac	B6N
MFUD	Chtop tm1a(EUCOMM)Wtsi EPD0635_2_D03	C57BL/6N;C57BL/6NTac	B6N MGP Select 20140105	MGP Select	Chtop	MFUD27.1c	M01711125	+/+	Female	2014-01-05	4	15.2	g	1	C57BL/6N;C57BL/6NTac	B6N
MFUD	Chtop tm1a(EUCOMM)Wtsi EPD0635_2_D03	C57BL/6N;C57BL/6NTac	B6N MGP Select 20140105	MGP Select	Chtop	MFUD27.1b	M01711124	+/+	Male	2014-01-05	4	18.2	g	1	C57BL/6N;C57BL/6NTac	B6N
MFUD	Chtop tm1a(EUCOMM)Wtsi EPD0635_2_D03	C57BL/6N;C57BL/6NTac	B6N MGP Select 20140105	MGP Select	Chtop	MFUD26.1g	M01711122	+/+	Female	2014-01-05	4	17.7	g	1	C57BL/6N;C57BL/6NTac	B6N
MFUD	Chtop tm1a(EUCOMM)Wtsi EPD0635_2_D03	C57BL/6N;C57BL/6NTac	B6N MGP Select 20140105	MGP Select	Chtop	MFUD26.1d	M01711119	+/+	Male	2014-01-05	4	20.8	g	1	C57BL/6N;C57BL/6NTac	B6N
MFUD	Chtop tm1a(EUCOMM)Wtsi EPD0635_2_D03	C57BL/6N;C57BL/6NTac	B6N MGP Select 20140105	MGP Select	Chtop	MFUD26.1b	M01711117	+/+	Male	2014-01-05	4	20.4	g	1	C57BL/6N;C57BL/6NTac	B6N
MFUD	Chtop tm1a(EUCOMM)Wtsi EPD0635_2_D03	C57BL/6N;C57BL/6NTac	B6N MGP Select 20140105	MGP Select	Chtop	MFUD26.1a	M01711116	+/+	Male	2014-01-05	4	16.8	g	1	C57BL/6N;C57BL/6NTac	B6N
MFMT	Tcp11 tm1a(EUCOMM)Wtsi EPD0666_2_D01	C57BL/6N;C57BL/6NTac	B6N MGP Select 20131210	MGP Select	Tcp11	MFMT21.2d	M01681777	+/+	Male	2013-12-11	4	17.4	g	1	C57BL/6N;C57BL/6NTac	B6N
MFMT	Tcp11 tm1a(EUCOMM)Wtsi EPD0666_2_D01	C57BL/6N;C57BL/6NTac	B6N MGP Select 20131210	MGP Select	Tcp11	MFMT21.2a	M01681774	+/+	Male	2013-12-11	4	18.6	g	1	C57BL/6N;C57BL/6NTac	B6N
MFMT	Tcp11 tm1a(EUCOMM)Wtsi EPD0666_2_D01	C57BL/6N;C57BL/6NTac	B6N MGP Select 20131210	MGP Select	Tcp11	MFMT23.3e	M01675522	+/+	Male	2013-12-10	4	16.7	g	1	C57BL/6N;C57BL/6NTac	B6N
MFMT	Tcp11 tm1a(EUCOMM)Wtsi EPD0666_2_D01	C57BL/6N;C57BL/6NTac	B6N MGP Select 20131210	MGP Select	Tcp11	MFMT23.3d	M01675521	+/+	Male	2013-12-10	4	15.5	g	1	C57BL/6N;C57BL/6NTac	B6N
MFMT	Tcp11 tm1a(EUCOMM)Wtsi EPD0666_2_D01	C57BL/6N;C57BL/6NTac	B6N MGP Select 20131125	MGP Select	Tcp11	MFMT20.2e	M01667095	+/+	Male	2013-11-28	4	9.9	g	1	C57BL/6N;C57BL/6NTac	B6N
MFMT	Tcp11 tm1a(EUCOMM)Wtsi EPD0666_2_D01	C57BL/6N;C57BL/6NTac	B6N MGP Select 20131125	MGP Select	Tcp11	MFMT20.2c	M01667093	+/+	Male	2013-11-28	4	15.1	g	1	C57BL/6N;C57BL/6NTac	B6N
MFMT	Tcp11 tm1a(EUCOMM)Wtsi EPD0666_2_D01	C57BL/6N;C57BL/6NTac	B6N MGP Select 20131125	MGP Select	Tcp11	MFMT20.2b	M01667092	+/+	Male	2013-11-28	4	12.9	g	1	C57BL/6N;C57BL/6NTac	B6N
MFMT	Tcp11 tm1a(EUCOMM)Wtsi EPD0666_2_D01	C57BL/6N;C57BL/6NTac	B6N MGP Select 20131125	MGP Select	Tcp11	MFMT20.2a	M01667091	+/+	Male	2013-11-28	4	14.2	g	1	C57BL/6N;C57BL/6NTac	B6N
MFVH	Dennd1b tm1a(EUCOMM)Hmgu HEPD0663_6_D05 #2	C57BL/6N;C57BL/6NTac	B6N MGP Select 20140220	MGP Select	Dennd1b	MFVH27.2h	M01746751	+/+	Female	2014-02-20	4	14.8	g	1	C57BL/6N;C57BL/6NTac	B6N
MFVH	Dennd1b tm1a(EUCOMM)Hmgu HEPD0663_6_D05 #2	C57BL/6N;C57BL/6NTac	B6N MGP Select 20140220	MGP Select	Dennd1b	MFVH27.2g	M01746750	+/+	Female	2014-02-20	4	12.3	g	1	C57BL/6N;C57BL/6NTac	B6N
MFVH	Dennd1b tm1a(EUCOMM)Hmgu HEPD0663_6_D05 #2	C57BL/6N;C57BL/6NTac	B6N MGP Select 20140220	MGP Select	Dennd1b	MFVH27.2f	M01746749	+/+	Male	2014-02-20	4	13.8	g	1	C57BL/6N;C57BL/6NTac	B6N
MFVH	Dennd1b tm1a(EUCOMM)Hmgu HEPD0663_6_D05 #2	C57BL/6N;C57BL/6NTac	B6N MGP Select 20140220	MGP Select	Dennd1b	MFVH26.2d	M01740828	+/+	Female	2014-02-18	4	16.7	g	1	C57BL/6N;C57BL/6NTac	B6N
MFVH	Dennd1b tm1a(EUCOMM)Hmgu HEPD0663_6_D05 #2	C57BL/6N;C57BL/6NTac	B6N MGP Select 20140220	MGP Select	Dennd1b	MFVH26.2c	M01740827	+/+	Male	2014-02-18	4	19.1	g	1	C57BL/6N;C57BL/6NTac	B6N
MFVH	Dennd1b tm1a(EUCOMM)Hmgu HEPD0663_6_D05 #2	C57BL/6N;C57BL/6NTac	B6N MGP Select 20140220	MGP Select	Dennd1b	MFVH26.2b	M01740826	+/+	Male	2014-02-18	4	17.6	g	1	C57BL/6N;C57BL/6NTac	B6N
MUCL	Dbn1 (b) Knockout 1 EPD0211_3_A05	C57BL/6N;C57BL/6NTac	B6N MGP Select 20140806	MGP Select	Dbn1	MUCL55.3l	M01892964	+/+	Female	2014-08-07	4	14.8	g	1	C57BL/6N;C57BL/6NTac	B6N
MUCL	Dbn1 (b) Knockout 1 EPD0211_3_A05	C57BL/6N;C57BL/6NTac	B6N MGP Select 20140806	MGP Select	Dbn1	MUCL55.3j	M01892962	+/+	Female	2014-08-07	4	14.1	g	1	C57BL/6N;C57BL/6NTac	B6N
MUCL	Dbn1 (b) Knockout 1 EPD0211_3_A05	C57BL/6N;C57BL/6NTac	B6N MGP Select 20140806	MGP Select	Dbn1	MUCL55.3h	M01892960	+/+	Female	2014-08-07	4	10.6	g	1	C57BL/6N;C57BL/6NTac	B6N
MUCL	Dbn1 (b) Knockout 1 EPD0211_3_A05	C57BL/6N;C57BL/6NTac	B6N MGP Select 20140715	MGP Select	Dbn1	MUCL54.2d	M01874424	+/+	Male	2014-07-14	4	18.1	g	1	C57BL/6N;C57BL/6NTac	B6N
MUCL	Dbn1 (b) Knockout 1 EPD0211_3_A05	C57BL/6N;C57BL/6NTac	B6N MGP Select 20140715	MGP Select	Dbn1	MUCL54.2b	M01874422	+/+	Male	2014-07-14	4	21.6	g	1	C57BL/6N;C57BL/6NTac	B6N
MUCL	Dbn1 (b) Knockout 1 EPD0211_3_A05	C57BL/6N;C57BL/6NTac	B6N MGP Select 20140715	MGP Select	Dbn1	MUCL54.2a	M01874421	+/+	Male	2014-07-14	4	20.8	g	1	C57BL/6N;C57BL/6NTac	B6N
MUCL	Dbn1 (b) Knockout 1 EPD0211_3_A05	C57BL/6N;C57BL/6NTac	B6N MGP Select 20140430	MGP Select	Dbn1	MUCL27.4d	M01808326	+/+	Female	2014-04-30	4	16.8	g	1	C57BL/6N;C57BL/6NTac	B6N
MUCL	Dbn1 (b) Knockout 1 EPD0211_3_A05	C57BL/6N;C57BL/6NTac	B6N MGP Select 20140430	MGP Select	Dbn1	MUCL27.4c	M01808325	+/+	Female	2014-04-30	4	16.8	g	1	C57BL/6N;C57BL/6NTac	B6N
MUCL	Dbn1 (b) Knockout 1 EPD0211_3_A05	C57BL/6N;C57BL/6NTac	B6N MGP Select 20140430	MGP Select	Dbn1	MUCL27.4b	M01808324	+/+	Female	2014-04-30	4	16.1	g	1	C57BL/6N;C57BL/6NTac	B6N
MUCL	Dbn1 (b) Knockout 1 EPD0211_3_A05	C57BL/6N;C57BL/6NTac	B6N MGP Select 20140318	MGP Select	Dbn1	MUCL48.1f	M01769782	+/+	Female	2014-03-17	4	17.6	g	1	C57BL/6N;C57BL/6NTac	B6N
MUCL	Dbn1 (b) Knockout 1 EPD0211_3_A05	C57BL/6N;C57BL/6NTac	B6N MGP Select 20140318	MGP Select	Dbn1	MUCL48.1d	M01769780	+/+	Female	2014-03-17	4	16.6	g	1	C57BL/6N;C57BL/6NTac	B6N
MUCL	Dbn1 (b) Knockout 1 EPD0211_3_A05	C57BL/6N;C57BL/6NTac	B6N MGP Select 20140318	MGP Select	Dbn1	MUCL48.1a	M01769777	+/+	Male	2014-03-17	4	19.8	g	1	C57BL/6N;C57BL/6NTac	B6N
MUCL	Dbn1 (b) Knockout 1 EPD0211_3_A05	C57BL/6N;C57BL/6NTac	B6N MGP Select 20140318	MGP Select	Dbn1	MUCL47.1f	M01769761	+/+	Female	2014-03-18	4	16.3	g	1	C57BL/6N;C57BL/6NTac	B6N
MUCL	Dbn1 (b) Knockout 1 EPD0211_3_A05	C57BL/6N;C57BL/6NTac	B6N MGP Select 20140318	MGP Select	Dbn1	MUCL47.1d	M01769759	+/+	Female	2014-03-18	4	15.3	g	1	C57BL/6N;C57BL/6NTac	B6N
MUCL	Dbn1 (b) Knockout 1 EPD0211_3_A05	C57BL/6N;C57BL/6NTac	B6N MGP Select 20140318	MGP Select	Dbn1	MUCL47.1c	M01769758	+/+	Female	2014-03-18	4	16.1	g	1	C57BL/6N;C57BL/6NTac	B6N
MUCL	Dbn1 (b) Knockout 1 EPD0211_3_A05	C57BL/6N;C57BL/6NTac	B6N MGP Select 20140318	MGP Select	Dbn1	MUCL47.1a	M01769756	+/+	Male	2014-03-18	4	16.7	g	1	C57BL/6N;C57BL/6NTac	B6N
MUCL	Dbn1 (b) Knockout 1 EPD0211_3_A05	C57BL/6N;C57BL/6NTac	B6N MGP Select 20140318	MGP Select	Dbn1	MUCL26.3e	M01769741	+/+	Female	2014-03-16	4	18.7	g	1	C57BL/6N;C57BL/6NTac	B6N
MUCL	Dbn1 (b) Knockout 1 EPD0211_3_A05	C57BL/6N;C57BL/6NTac	B6N MGP Select 20140318	MGP Select	Dbn1	MUCL26.3d	M01769740	+/+	Female	2014-03-16	4	15.6	g	1	C57BL/6N;C57BL/6NTac	B6N
MUCL	Dbn1 (b) Knockout 1 EPD0211_3_A05	C57BL/6N;C57BL/6NTac	B6N MGP Select 20140318	MGP Select	Dbn1	MUCL26.3a	M01769737	+/+	Male	2014-03-16	4	19.9	g	1	C57BL/6N;C57BL/6NTac	B6N
MUCL	Dbn1 (b) Knockout 1 EPD0211_3_A05	C57BL/6N;C57BL/6NTac	B6N MGP Select 20131106	MGP Select	Dbn1	MUCL12.4c	M01653253	+/+	Male	2013-11-05	4	19.6	g	1	C57BL/6N;C57BL/6NTac	B6N
MUCL	Dbn1 (b) Knockout 1 EPD0211_3_A05	C57BL/6N;C57BL/6NTac	B6N MGP Select 20131106	MGP Select	Dbn1	MUCL12.4b	M01653252	+/+	Male	2013-11-05	4	20.2	g	1	C57BL/6N;C57BL/6NTac	B6N
MUCL	Dbn1 (b) Knockout 1 EPD0211_3_A05	C57BL/6N;C57BL/6NTac	B6N MGP Select 20131106	MGP Select	Dbn1	MUCL12.4a	M01653251	+/+	Male	2013-11-05	4	21.1	g	1	C57BL/6N;C57BL/6NTac	B6N
MUCE	Adgrd1 (b) (EUCOMM)Wtsi	C57BL/6N;C57BL/6NTac	B6N MGP Select 20140126	MGP Select	Adgrd1	MUCE23.1e	M01723681	+/+	Male	2014-01-26	4	14.5	g	1	C57BL/6N;C57BL/6NTac	B6N
MUCE	Adgrd1 (b) (EUCOMM)Wtsi	C57BL/6N;C57BL/6NTac	B6N MGP Select 20140126	MGP Select	Adgrd1	MUCE23.1a	M01723677	+/+	Male	2014-01-26	4	17.1	g	1	C57BL/6N;C57BL/6NTac	B6N
MUCE	Adgrd1 (b) (EUCOMM)Wtsi	C57BL/6N;C57BL/6NTac	B6N MGP Select 20140126	MGP Select	Adgrd1	MUCE22.1b	M01723670	+/+	Male	2014-01-26	4	18.3	g	1	C57BL/6N;C57BL/6NTac	B6N
MUCE	Adgrd1 (b) (EUCOMM)Wtsi	C57BL/6N;C57BL/6NTac	B6N MGP Select 20140126	MGP Select	Adgrd1	MUCE22.1a	M01723669	+/+	Male	2014-01-26	4	18.1	g	1	C57BL/6N;C57BL/6NTac	B6N
MUCC	Armc7 (b) (KOMP)Wtsi EPD0413_5_A02 #3	C57BL/6N;C57BL/6NTac	B6N MGP Select 20131223	MGP Select	Armc7	MUCC10.2i	M01696284	+/+	Female	2013-12-24	4	14.9	g	1	C57BL/6N;C57BL/6NTac	B6N
MUCC	Armc7 (b) (KOMP)Wtsi EPD0413_5_A02 #3	C57BL/6N;C57BL/6NTac	B6N MGP Select 20131223	MGP Select	Armc7	MUCC10.2e	M01696280	+/+	Female	2013-12-24	4	14.1	g	1	C57BL/6N;C57BL/6NTac	B6N
MUCC	Armc7 (b) (KOMP)Wtsi EPD0413_5_A02 #3	C57BL/6N;C57BL/6NTac	B6N MGP Select 20131113	MGP Select	Armc7	MUCC10.1f	M01657036	+/+	Female	2013-11-11	4	14.7	g	1	C57BL/6N;C57BL/6NTac	B6N
MUCC	Armc7 (b) (KOMP)Wtsi EPD0413_5_A02 #3	C57BL/6N;C57BL/6NTac	B6N MGP Select 20131113	MGP Select	Armc7	MUCC8.1g	M01656768	+/+	Female	2013-11-11	4	15.5	g	1	C57BL/6N;C57BL/6NTac	B6N
MUCC	Armc7 (b) (KOMP)Wtsi EPD0413_5_A02 #3	C57BL/6N;C57BL/6NTac	B6N MGP Select 20131113	MGP Select	Armc7	MUCC7.1f	M01656751	+/+	Female	2013-11-11	4	16.3	g	1	C57BL/6N;C57BL/6NTac	B6N
MUCC	Armc7 (b) (KOMP)Wtsi EPD0413_5_A02 #3	C57BL/6N;C57BL/6NTac	B6N MGP Select 20131113	MGP Select	Armc7	MUCC7.1d	M01656749	+/+	Female	2013-11-11	4	17.4	g	1	C57BL/6N;C57BL/6NTac	B6N
MUAV	Rundc1 (b) (EUCOMM)Wtsi EPD0023_4_A02	C57BL/6N;C57BL/6NTac	B6N MGP Select 20131106	MGP Select	Rundc1	MUAV13.3h	M01654607	+/+	Female	2013-11-06	4	13.8	g	1	C57BL/6N;C57BL/6NTac	B6N
MUAV	Rundc1 (b) (EUCOMM)Wtsi EPD0023_4_A02	C57BL/6N;C57BL/6NTac	B6N MGP Select 20131106	MGP Select	Rundc1	MUAV13.3g	M01654606	+/+	Female	2013-11-06	4	14.1	g	1	C57BL/6N;C57BL/6NTac	B6N
MUAV	Rundc1 (b) (EUCOMM)Wtsi EPD0023_4_A02	C57BL/6N;C57BL/6NTac	B6N MGP Select 20131106	MGP Select	Rundc1	MUAV13.3c	M01654602	+/+	Female	2013-11-06	4	14.1	g	1	C57BL/6N;C57BL/6NTac	B6N
MFUV	Pth1r tm1a(EUCOMM)Hmgu HEPD0733_7_D02 #1	C57BL/6N;C57BL/6NTac	B6N MGP Select 20140105	MGP Select	Pth1r	MFUV30.1f	M01708990	+/+	Female	2014-01-07	4	14.6	g	1	C57BL/6N;C57BL/6NTac	B6N
MFUV	Pth1r tm1a(EUCOMM)Hmgu HEPD0733_7_D02 #1	C57BL/6N;C57BL/6NTac	B6N MGP Select 20140105	MGP Select	Pth1r	MFUV32.1d	M01705862	+/+	Female	2014-01-06	4	14.7	g	1	C57BL/6N;C57BL/6NTac	B6N
MFUV	Pth1r tm1a(EUCOMM)Hmgu HEPD0733_7_D02 #1	C57BL/6N;C57BL/6NTac	B6N MGP Select 20140105	MGP Select	Pth1r	MFUV32.1c	M01705861	+/+	Female	2014-01-06	4	16.2	g	1	C57BL/6N;C57BL/6NTac	B6N
MFUJ	Nrde2 tm2a(KOMP)Wtsi EPD0681_3_A05 #1	C57BL/6N;C57BL/6NTac	MGP Select wt B6N agouti hom	MGP Select	Nrde2	MFUJ30.1b	M01687528	+/+	Male	2013-12-23	4	18.7	g	1	C57BL/6N;C57BL/6NTac	B6N
MFUJ	Nrde2 tm2a(KOMP)Wtsi EPD0681_3_A05 #1	C57BL/6N;C57BL/6NTac	MGP Select wt B6N agouti hom	MGP Select	Nrde2	MFUJ29.1b	M01686927	+/+	Male	2013-12-23	4	20.3	g	1	C57BL/6N;C57BL/6NTac	B6N
MFUJ	Nrde2 tm2a(KOMP)Wtsi EPD0681_3_A05 #1	C57BL/6N;C57BL/6NTac	MGP Select wt B6N agouti hom	MGP Select	Nrde2	MFUJ29.1a	M01686926	+/+	Male	2013-12-23	4	18.5	g	1	C57BL/6N;C57BL/6NTac	B6N
MFUJ	Nrde2 tm2a(KOMP)Wtsi EPD0681_3_A05 #1	C57BL/6N;C57BL/6NTac	MGP Select wt B6N agouti hom	MGP Select	Nrde2	MFUJ24.1d	M01648289	+/+	Female	2013-11-07	4	15.6	g	1	C57BL/6N;C57BL/6NTac	B6N
MFUJ	Nrde2 tm2a(KOMP)Wtsi EPD0681_3_A05 #1	C57BL/6N;C57BL/6NTac	B6N MGP Select 20131223	MGP Select	Nrde2	MFUJ30.1c	M01687529	+/+	Male	2013-12-23	4	18.4	g	1	C57BL/6N;C57BL/6NTac	B6N
MFUJ	Nrde2 tm2a(KOMP)Wtsi EPD0681_3_A05 #1	C57BL/6N;C57BL/6NTac	B6N MGP Select 20131223	MGP Select	Nrde2	MFUJ30.1b	M01687528	+/+	Male	2013-12-23	4	18.7	g	1	C57BL/6N;C57BL/6NTac	B6N
MFUJ	Nrde2 tm2a(KOMP)Wtsi EPD0681_3_A05 #1	C57BL/6N;C57BL/6NTac	B6N MGP Select 20131223	MGP Select	Nrde2	MFUJ29.1b	M01686927	+/+	Male	2013-12-23	4	20.3	g	1	C57BL/6N;C57BL/6NTac	B6N
MFUJ	Nrde2 tm2a(KOMP)Wtsi EPD0681_3_A05 #1	C57BL/6N;C57BL/6NTac	B6N MGP Select 20131223	MGP Select	Nrde2	MFUJ29.1a	M01686926	+/+	Male	2013-12-23	4	18.5	g	1	C57BL/6N;C57BL/6NTac	B6N
MFUJ	Nrde2 tm2a(KOMP)Wtsi EPD0681_3_A05 #1	C57BL/6N;C57BL/6NTac	B6N MGP Select 20131106	MGP Select	Nrde2	MFUJ24.1e	M01648290	+/+	Female	2013-11-07	4	17.7	g	1	C57BL/6N;C57BL/6NTac	B6N
MFUJ	Nrde2 tm2a(KOMP)Wtsi EPD0681_3_A05 #1	C57BL/6N;C57BL/6NTac	B6N MGP Select 20131106	MGP Select	Nrde2	MFUJ24.1d	M01648289	+/+	Female	2013-11-07	4	15.6	g	1	C57BL/6N;C57BL/6NTac	B6N
MFUJ	Nrde2 tm2a(KOMP)Wtsi EPD0681_3_A05 #1	C57BL/6N;C57BL/6NTac	B6N MGP Select 20131106	MGP Select	Nrde2	MFUJ24.1c	M01648288	+/+	Female	2013-11-07	4	15.6	g	1	C57BL/6N;C57BL/6NTac	B6N
MFUJ	Nrde2 tm2a(KOMP)Wtsi EPD0681_3_A05 #1	C57BL/6N;C57BL/6NTac	B6N MGP Select 20131106	MGP Select	Nrde2	MFUJ24.1b	M01648287	+/+	Female	2013-11-07	4	13.7	g	1	C57BL/6N;C57BL/6NTac	B6N
MFSN	Krt31 tm1e(KOMP)Wtsi EPD0696_5_C06	C57BL/6N;C57BL/6NTac	MEEV MGP Select 20131116	MGP Select	Krt31	MFSN22.5f	M01662043	+/+	Female	2013-11-17	4	17.8	g	1	C57BL/6N;C57BL/6NTac	B6N
MFSN	Krt31 tm1e(KOMP)Wtsi EPD0696_5_C06	C57BL/6N;C57BL/6NTac	MEEV MGP Select 20131116	MGP Select	Krt31	MFSN22.5d	M01662041	+/+	Female	2013-11-17	4	16.6	g	1	C57BL/6N;C57BL/6NTac	B6N
MUBK	Mrps5 (b) (EUCOMM)Wtsi EPD0371_5_A07	C57BL/6N;C57BL/6NTac	B6N MGP Select 20140703	MGP Select	Mrps5	MUBK19.1i	M01867462	+/+	Female	2014-07-04	4	13.5	g	1	C57BL/6N;C57BL/6NTac	B6N
MUBK	Mrps5 (b) (EUCOMM)Wtsi EPD0371_5_A07	C57BL/6N;C57BL/6NTac	B6N MGP Select 20140703	MGP Select	Mrps5	MUBK19.1g	M01867460	+/+	Female	2014-07-04	4	16.2	g	1	C57BL/6N;C57BL/6NTac	B6N
MUBK	Mrps5 (b) (EUCOMM)Wtsi EPD0371_5_A07	C57BL/6N;C57BL/6NTac	B6N MGP Select 20140703	MGP Select	Mrps5	MUBK18.1i	M01867452	+/+	Female	2014-07-02	4	15.7	g	1	C57BL/6N;C57BL/6NTac	B6N
MUBK	Mrps5 (b) (EUCOMM)Wtsi EPD0371_5_A07	C57BL/6N;C57BL/6NTac	B6N MGP Select 20140703	MGP Select	Mrps5	MUBK18.1h	M01867451	+/+	Female	2014-07-02	4	16.6	g	1	C57BL/6N;C57BL/6NTac	B6N
MUBK	Mrps5 (b) (EUCOMM)Wtsi EPD0371_5_A07	C57BL/6N;C57BL/6NTac	B6N MGP Select 20140703	MGP Select	Mrps5	MUBK18.1g	M01867450	+/+	Female	2014-07-02	4	15.9	g	1	C57BL/6N;C57BL/6NTac	B6N
MUBK	Mrps5 (b) (EUCOMM)Wtsi EPD0371_5_A07	C57BL/6N;C57BL/6NTac	B6N MGP Select 20140703	MGP Select	Mrps5	MUBK17.1i	M01867435	+/+	Female	2014-07-02	4	16.5	g	1	C57BL/6N;C57BL/6NTac	B6N
MUBK	Mrps5 (b) (EUCOMM)Wtsi EPD0371_5_A07	C57BL/6N;C57BL/6NTac	B6N MGP Select 20140703	MGP Select	Mrps5	MUBK17.1f	M01867432	+/+	Female	2014-07-02	4	11.3	g	1	C57BL/6N;C57BL/6NTac	B6N
MUBK	Mrps5 (b) (EUCOMM)Wtsi EPD0371_5_A07	C57BL/6N;C57BL/6NTac	B6N MGP Select 20140203	MGP Select	Mrps5	MUBK16.1i	M01730366	+/+	Female	2014-02-03	4	14.7	g	1	C57BL/6N;C57BL/6NTac	B6N
MUBK	Mrps5 (b) (EUCOMM)Wtsi EPD0371_5_A07	C57BL/6N;C57BL/6NTac	B6N MGP Select 20140203	MGP Select	Mrps5	MUBK15.1i	M01730351	+/+	Female	2014-02-02	4	15.7	g	1	C57BL/6N;C57BL/6NTac	B6N
MUBK	Mrps5 (b) (EUCOMM)Wtsi EPD0371_5_A07	C57BL/6N;C57BL/6NTac	B6N MGP Select 20140203	MGP Select	Mrps5	MUBK12.1i	M01730288	+/+	Female	2014-02-03	4	15.1	g	1	C57BL/6N;C57BL/6NTac	B6N
MUBK	Mrps5 (b) (EUCOMM)Wtsi EPD0371_5_A07	C57BL/6N;C57BL/6NTac	B6N MGP Select 20140203	MGP Select	Mrps5	MUBK12.1f	M01730285	+/+	Female	2014-02-03	4	14.3	g	1	C57BL/6N;C57BL/6NTac	B6N
MUAK	Ell2(b) knockout EPD0459_4_A09	C57BL/6N;C57BL/6NTac	B6N MGP Select 20140703	MGP Select	Ell2	MUAK59.4d	M01866358	+/+	Male	2014-07-03	4	18.1	g	1	C57BL/6N;C57BL/6NTac	B6N
MUAK	Ell2(b) knockout EPD0459_4_A09	C57BL/6N;C57BL/6NTac	B6N MGP Select 20140703	MGP Select	Ell2	MUAK59.4c	M01866357	+/+	Male	2014-07-03	4	17.4	g	1	C57BL/6N;C57BL/6NTac	B6N
MUAK	Ell2(b) knockout EPD0459_4_A09	C57BL/6N;C57BL/6NTac	B6N MGP Select 20140703	MGP Select	Ell2	MUAK55.2b	M01866234	+/+	Male	2014-07-03	4	19.6	g	1	C57BL/6N;C57BL/6NTac	B6N
MUAK	Ell2(b) knockout EPD0459_4_A09	C57BL/6N;C57BL/6NTac	B6N MGP Select 20140703	MGP Select	Ell2	MUAK55.2a	M01866233	+/+	Male	2014-07-03	4	20.9	g	1	C57BL/6N;C57BL/6NTac	B6N
MUAK	Ell2(b) knockout EPD0459_4_A09	C57BL/6N;C57BL/6NTac	B6N MGP Select 20140211	MGP Select	Ell2	MUAK43.1d	M01741336	+/+	Male	2014-02-12	4	16	g	1	C57BL/6N;C57BL/6NTac	B6N
MUAK	Ell2(b) knockout EPD0459_4_A09	C57BL/6N;C57BL/6NTac	B6N MGP Select 20140211	MGP Select	Ell2	MUAK43.1b	M01741334	+/+	Male	2014-02-12	4	16.7	g	1	C57BL/6N;C57BL/6NTac	B6N
MUAK	Ell2(b) knockout EPD0459_4_A09	C57BL/6N;C57BL/6NTac	B6N MGP Select 20140211	MGP Select	Ell2	MUAK42.1d	M01741327	+/+	Male	2014-02-12	4	15.2	g	1	C57BL/6N;C57BL/6NTac	B6N
MUAK	Ell2(b) knockout EPD0459_4_A09	C57BL/6N;C57BL/6NTac	B6N MGP Select 20140211	MGP Select	Ell2	MUAK42.1b	M01741325	+/+	Male	2014-02-12	4	16.7	g	1	C57BL/6N;C57BL/6NTac	B6N
MUAK	Ell2(b) knockout EPD0459_4_A09	C57BL/6N;C57BL/6NTac	B6N MGP Select 20140102	MGP Select	Ell2	MUAK41.1a	M01702421	+/+	Male	2014-01-02	4	19.4	g	1	C57BL/6N;C57BL/6NTac	B6N
MUAK	Ell2(b) knockout EPD0459_4_A09	C57BL/6N;C57BL/6NTac	B6N MGP Select 20140102	MGP Select	Ell2	MUAK29.3d	M01702414	+/+	Male	2014-01-03	4	15.2	g	1	C57BL/6N;C57BL/6NTac	B6N
MUAK	Ell2(b) knockout EPD0459_4_A09	C57BL/6N;C57BL/6NTac	B6N MGP Select 20140102	MGP Select	Ell2	MUAK29.3b	M01702412	+/+	Male	2014-01-03	4	13.2	g	1	C57BL/6N;C57BL/6NTac	B6N
MUAC	Ap2a2 (b) (EUCOMM)Wtsi EPD0719_1_C02	C57BL/6N;C57BL/6NTac	B6N MGP Select 20140330	MGP Select	Ap2a2	MUAC59.1e	M01783171	+/+	Female	2014-03-30	4	14.7	g	1	C57BL/6N;C57BL/6NTac	B6N
MUAC	Ap2a2 (b) (EUCOMM)Wtsi EPD0719_1_C02	C57BL/6N;C57BL/6NTac	B6N MGP Select 20140330	MGP Select	Ap2a2	MUAC56.1e	M01783125	+/+	Female	2014-04-01	4	14.9	g	1	C57BL/6N;C57BL/6NTac	B6N
MUAC	Ap2a2 (b) (EUCOMM)Wtsi EPD0719_1_C02	C57BL/6N;C57BL/6NTac	B6N MGP Select 20140330	MGP Select	Ap2a2	MUAC56.1c	M01783123	+/+	Female	2014-04-01	4	14.8	g	1	C57BL/6N;C57BL/6NTac	B6N
MFTX	Dcbld2 tm1a(KOMP)Wtsi EPD0152_2_A11	C57BL/6N;C57BL/6NTac	B6N MGP Select 20131219	MGP Select	Dcbld2	MFTX13.2f	M01694637	+/+	Female	2013-12-21	4	11.8	g	1	C57BL/6N;C57BL/6NTac	B6N
MFLD	1700067K01Rik tm2a(KOMP)Wtsi EPD0180_3_C06	C57BL/6N;C57BL/6NTac	B6N MGP Select 20140806	MGP Select	1700067K01Rik	MFLD55.1e	M01887537	+/+	Male	2014-08-03	4	12.7	g	1	C57BL/6N;C57BL/6NTac	B6N
MFLD	1700067K01Rik tm2a(KOMP)Wtsi EPD0180_3_C06	C57BL/6N;C57BL/6NTac	B6N MGP Select 20140806	MGP Select	1700067K01Rik	MFLD55.1d	M01887536	+/+	Male	2014-08-03	4	17.7	g	1	C57BL/6N;C57BL/6NTac	B6N
MFLD	1700067K01Rik tm2a(KOMP)Wtsi EPD0180_3_C06	C57BL/6N;C57BL/6NTac	B6N MGP Select 20140806	MGP Select	1700067K01Rik	MFLD55.1b	M01887534	+/+	Male	2014-08-03	4	21.2	g	1	C57BL/6N;C57BL/6NTac	B6N
MFLD	1700067K01Rik tm2a(KOMP)Wtsi EPD0180_3_C06	C57BL/6N;C57BL/6NTac	B6N MGP Select 20140806	MGP Select	1700067K01Rik	MFLD55.1a	M01887533	+/+	Male	2014-08-03	4	19.6	g	1	C57BL/6N;C57BL/6NTac	B6N
MFLD	1700067K01Rik tm2a(KOMP)Wtsi EPD0180_3_C06	C57BL/6N;C57BL/6NTac	B6N MGP Select 20140416	MGP Select	1700067K01Rik	MFLD43.2e	M01792585	+/+	Female	2014-04-15	4	16	g	1	C57BL/6N;C57BL/6NTac	B6N
MFLD	1700067K01Rik tm2a(KOMP)Wtsi EPD0180_3_C06	C57BL/6N;C57BL/6NTac	B6N MGP Select 20140416	MGP Select	1700067K01Rik	MFLD43.2d	M01792584	+/+	Female	2014-04-15	4	18.3	g	1	C57BL/6N;C57BL/6NTac	B6N
MFLD	1700067K01Rik tm2a(KOMP)Wtsi EPD0180_3_C06	C57BL/6N;C57BL/6NTac	B6N MGP Select 20140416	MGP Select	1700067K01Rik	MFLD43.2c	M01792583	+/+	Female	2014-04-15	4	16.6	g	1	C57BL/6N;C57BL/6NTac	B6N
MFLD	1700067K01Rik tm2a(KOMP)Wtsi EPD0180_3_C06	C57BL/6N;C57BL/6NTac	B6N MGP Select 20140409	MGP Select	1700067K01Rik	MFLD44.1h	M01792611	+/+	Female	2014-04-10	4	16.5	g	1	C57BL/6N;C57BL/6NTac	B6N
MFLD	1700067K01Rik tm2a(KOMP)Wtsi EPD0180_3_C06	C57BL/6N;C57BL/6NTac	B6N MGP Select 20140409	MGP Select	1700067K01Rik	MFLD44.1g	M01792610	+/+	Male	2014-04-10	4	16	g	1	C57BL/6N;C57BL/6NTac	B6N
MFLD	1700067K01Rik tm2a(KOMP)Wtsi EPD0180_3_C06	C57BL/6N;C57BL/6NTac	B6N MGP Select 20140409	MGP Select	1700067K01Rik	MFLD44.1d	M01792607	+/+	Male	2014-04-10	4	16.6	g	1	C57BL/6N;C57BL/6NTac	B6N
MFLD	1700067K01Rik tm2a(KOMP)Wtsi EPD0180_3_C06	C57BL/6N;C57BL/6NTac	B6N MGP Select 20140409	MGP Select	1700067K01Rik	MFLD44.1c	M01792606	+/+	Male	2014-04-10	4	18.8	g	1	C57BL/6N;C57BL/6NTac	B6N
MFLD	1700067K01Rik tm2a(KOMP)Wtsi EPD0180_3_C06	C57BL/6N;C57BL/6NTac	B6N MGP Select 20140409	MGP Select	1700067K01Rik	MFLD40.2k	M01792559	+/+	Female	2014-04-10	4	14.7	g	1	C57BL/6N;C57BL/6NTac	B6N
MFLD	1700067K01Rik tm2a(KOMP)Wtsi EPD0180_3_C06	C57BL/6N;C57BL/6NTac	B6N MGP Select 20140409	MGP Select	1700067K01Rik	MFLD40.2h	M01792556	+/+	Female	2014-04-10	4	13.8	g	1	C57BL/6N;C57BL/6NTac	B6N
MFLD	1700067K01Rik tm2a(KOMP)Wtsi EPD0180_3_C06	C57BL/6N;C57BL/6NTac	B6N MGP Select 20140409	MGP Select	1700067K01Rik	MFLD40.2d	M01792552	+/+	Male	2014-04-10	4	14.6	g	1	C57BL/6N;C57BL/6NTac	B6N
MFLD	1700067K01Rik tm2a(KOMP)Wtsi EPD0180_3_C06	C57BL/6N;C57BL/6NTac	B6N MGP Select 20140302	MGP Select	1700067K01Rik	MFLD42.1d	M01758724	+/+	Female	2014-03-04	4	15.1	g	1	C57BL/6N;C57BL/6NTac	B6N
MFLD	1700067K01Rik tm2a(KOMP)Wtsi EPD0180_3_C06	C57BL/6N;C57BL/6NTac	B6N MGP Select 20140302	MGP Select	1700067K01Rik	MFLD42.1a	M01758721	+/+	Male	2014-03-04	4	14.7	g	1	C57BL/6N;C57BL/6NTac	B6N
MFLD	1700067K01Rik tm2a(KOMP)Wtsi EPD0180_3_C06	C57BL/6N;C57BL/6NTac	B6N MGP Select 20140302	MGP Select	1700067K01Rik	MFLD40.1e	M01758717	+/+	Female	2014-03-02	4	15.4	g	1	C57BL/6N;C57BL/6NTac	B6N
MFLD	1700067K01Rik tm2a(KOMP)Wtsi EPD0180_3_C06	C57BL/6N;C57BL/6NTac	B6N MGP Select 20140302	MGP Select	1700067K01Rik	MFLD40.1d	M01758716	+/+	Female	2014-03-02	4	14.5	g	1	C57BL/6N;C57BL/6NTac	B6N
MFLD	1700067K01Rik tm2a(KOMP)Wtsi EPD0180_3_C06	C57BL/6N;C57BL/6NTac	B6N MGP Select 20140302	MGP Select	1700067K01Rik	MFLD40.1c	M01758715	+/+	Female	2014-03-02	4	14.9	g	1	C57BL/6N;C57BL/6NTac	B6N
MFLD	1700067K01Rik tm2a(KOMP)Wtsi EPD0180_3_C06	C57BL/6N;C57BL/6NTac	B6N MGP Select 20140302	MGP Select	1700067K01Rik	MFLD40.1b	M01758714	+/+	Male	2014-03-02	4	17.7	g	1	C57BL/6N;C57BL/6NTac	B6N
MFLD	1700067K01Rik tm2a(KOMP)Wtsi EPD0180_3_C06	C57BL/6N;C57BL/6NTac	B6N MGP Select 20140302	MGP Select	1700067K01Rik	MFLD40.1a	M01758713	+/+	Male	2014-03-02	4	20.2	g	1	C57BL/6N;C57BL/6NTac	B6N
MFKU	Erlin2 tm1a(EUCOMM)Wtsi EPD0607_2_G02	C57BL/6N;C57BL/6NTac	B6N MGP Select 20131210	MGP Select	Erlin2	MFKU21.2e	M01676603	+/+	Male	2013-12-10	4	17.3	g	1	C57BL/6N;C57BL/6NTac	B6N
MFKU	Erlin2 tm1a(EUCOMM)Wtsi EPD0607_2_G02	C57BL/6N;C57BL/6NTac	B6N MGP Select 20131210	MGP Select	Erlin2	MFKU21.2d	M01676602	+/+	Male	2013-12-10	4	17.1	g	1	C57BL/6N;C57BL/6NTac	B6N
MFKU	Erlin2 tm1a(EUCOMM)Wtsi EPD0607_2_G02	C57BL/6N;C57BL/6NTac	B6N MGP Select 20131210	MGP Select	Erlin2	MFKU21.2a	M01676599	+/+	Male	2013-12-10	4	18.2	g	1	C57BL/6N;C57BL/6NTac	B6N
MUCD	Pced1a (b) (EUCOMM)Wtsi EPD0554_6_A05	C57BL/6N;C57BL/6NTac	B6N MGP Select 20131113	MGP Select	Pced1a	MUCD14.1g	M01660368	+/+	Female	2013-11-14	4	14.3	g	1	C57BL/6N;C57BL/6NTac	B6N
MUCD	Pced1a (b) (EUCOMM)Wtsi EPD0554_6_A05	C57BL/6N;C57BL/6NTac	B6N MGP Select 20131113	MGP Select	Pced1a	MUCD12.1d	M01660350	+/+	Female	2013-11-14	4	14.1	g	1	C57BL/6N;C57BL/6NTac	B6N
MUCD	Pced1a (b) (EUCOMM)Wtsi EPD0554_6_A05	C57BL/6N;C57BL/6NTac	B6N MGP Select 20131113	MGP Select	Pced1a	MUCD11.1i	M01660334	+/+	Female	2013-11-14	4	14	g	1	C57BL/6N;C57BL/6NTac	B6N
MFJX	Trub2 tm2a(EUCOMM)Wtsi EPD0530_8_C03	C57BL/6N;C57BL/6NTac	B6N MGP Select 20140119	MGP Select	Trub2	MFJX34.1e	M01718287	+/+	Female	2014-01-19	4	14.7	g	1	C57BL/6N;C57BL/6NTac	B6N
MFJX	Trub2 tm2a(EUCOMM)Wtsi EPD0530_8_C03	C57BL/6N;C57BL/6NTac	B6N MGP Select 20140119	MGP Select	Trub2	MFJX34.1d	M01718286	+/+	Female	2014-01-19	4	14.4	g	1	C57BL/6N;C57BL/6NTac	B6N
MFJX	Trub2 tm2a(EUCOMM)Wtsi EPD0530_8_C03	C57BL/6N;C57BL/6NTac	B6N MGP Select 20140119	MGP Select	Trub2	MFJX33.1g	M01718244	+/+	Female	2014-01-19	4	15.8	g	1	C57BL/6N;C57BL/6NTac	B6N
MFJX	Trub2 tm2a(EUCOMM)Wtsi EPD0530_8_C03	C57BL/6N;C57BL/6NTac	B6N MGP Select 20140119	MGP Select	Trub2	MFJX33.1f	M01718243	+/+	Female	2014-01-19	4	16.6	g	1	C57BL/6N;C57BL/6NTac	B6N
MFJX	Trub2 tm2a(EUCOMM)Wtsi EPD0530_8_C03	C57BL/6N;C57BL/6NTac	B6N MGP Select 20140119	MGP Select	Trub2	MFJX32.1f	M01718232	+/+	Female	2014-01-19	4	14.6	g	1	C57BL/6N;C57BL/6NTac	B6N
MFJX	Trub2 tm2a(EUCOMM)Wtsi EPD0530_8_C03	C57BL/6N;C57BL/6NTac	B6N MGP Select 20140119	MGP Select	Trub2	MFJX30.1g	M01718204	+/+	Female	2014-01-19	4	16.3	g	1	C57BL/6N;C57BL/6NTac	B6N
MFJX	Trub2 tm2a(EUCOMM)Wtsi EPD0530_8_C03	C57BL/6N;C57BL/6NTac	B6N MGP Select 20140119	MGP Select	Trub2	MFJX30.1e	M01718202	+/+	Female	2014-01-19	4	15.7	g	1	C57BL/6N;C57BL/6NTac	B6N
MEZZ	Ccdc159 tm1a(KOMP)Wtsi EPD0393_1_A02	C57BL/6N;C57BL/6NTac	B6N MGP Select 20140302	MGP Select	Ccdc159	MEZZ52.1i	M01758295	+/+	Female	2014-03-03	4	15.4	g	1	C57BL/6N;C57BL/6NTac	B6N
MEZZ	Ccdc159 tm1a(KOMP)Wtsi EPD0393_1_A02	C57BL/6N;C57BL/6NTac	B6N MGP Select 20140302	MGP Select	Ccdc159	MEZZ52.1h	M01758294	+/+	Female	2014-03-03	4	14.3	g	1	C57BL/6N;C57BL/6NTac	B6N
MEZZ	Ccdc159 tm1a(KOMP)Wtsi EPD0393_1_A02	C57BL/6N;C57BL/6NTac	B6N MGP Select 20140302	MGP Select	Ccdc159	MEZZ52.1d	M01758290	+/+	Female	2014-03-03	4	14.2	g	1	C57BL/6N;C57BL/6NTac	B6N
MFHG	Ndufb8 tm1a(EUCOMM)Wtsi EPD0456_3_E02	C57BL/6N;C57BL/6NTac	B6N MGP Select 20140617	MGP Select	Ndufb8	MFHG39.3i	M01850548	+/+	Female	2014-06-17	4	12.6	g	1	C57BL/6N;C57BL/6NTac	B6N
MFHG	Ndufb8 tm1a(EUCOMM)Wtsi EPD0456_3_E02	C57BL/6N;C57BL/6NTac	B6N MGP Select 20140617	MGP Select	Ndufb8	MFHG39.3h	M01850547	+/+	Female	2014-06-17	4	13.8	g	1	C57BL/6N;C57BL/6NTac	B6N
MFHG	Ndufb8 tm1a(EUCOMM)Wtsi EPD0456_3_E02	C57BL/6N;C57BL/6NTac	B6N MGP Select 20140617	MGP Select	Ndufb8	MFHG39.3g	M01850546	+/+	Female	2014-06-17	4	14.4	g	1	C57BL/6N;C57BL/6NTac	B6N
MFHG	Ndufb8 tm1a(EUCOMM)Wtsi EPD0456_3_E02	C57BL/6N;C57BL/6NTac	B6N MGP Select 20140519	MGP Select	Ndufb8	MFHG45.2c	M01826661	+/+	Female	2014-05-18	4	13.1	g	1	C57BL/6N;C57BL/6NTac	B6N
MFHG	Ndufb8 tm1a(EUCOMM)Wtsi EPD0456_3_E02	C57BL/6N;C57BL/6NTac	B6N MGP Select 20140519	MGP Select	Ndufb8	MFHG45.2b	M01826660	+/+	Female	2014-05-18	4	14.7	g	1	C57BL/6N;C57BL/6NTac	B6N
MFHG	Ndufb8 tm1a(EUCOMM)Wtsi EPD0456_3_E02	C57BL/6N;C57BL/6NTac	B6N MGP Select 20140519	MGP Select	Ndufb8	MFHG36.3l	M01826518	+/+	Female	2014-05-19	4	11.9	g	1	C57BL/6N;C57BL/6NTac	B6N
MFHG	Ndufb8 tm1a(EUCOMM)Wtsi EPD0456_3_E02	C57BL/6N;C57BL/6NTac	B6N MGP Select 20140519	MGP Select	Ndufb8	MFHG36.3k	M01826517	+/+	Female	2014-05-19	4	9.2	g	1	C57BL/6N;C57BL/6NTac	B6N
MFHG	Ndufb8 tm1a(EUCOMM)Wtsi EPD0456_3_E02	C57BL/6N;C57BL/6NTac	B6N MGP Select 20140519	MGP Select	Ndufb8	MFHG36.3f	M01826512	+/+	Male	2014-05-19	4	16.3	g	1	C57BL/6N;C57BL/6NTac	B6N
MFHG	Ndufb8 tm1a(EUCOMM)Wtsi EPD0456_3_E02	C57BL/6N;C57BL/6NTac	B6N MGP Select 20140519	MGP Select	Ndufb8	MFHG36.3e	M01826511	+/+	Male	2014-05-19	4	16.4	g	1	C57BL/6N;C57BL/6NTac	B6N
MFHG	Ndufb8 tm1a(EUCOMM)Wtsi EPD0456_3_E02	C57BL/6N;C57BL/6NTac	B6N MGP Select 20140519	MGP Select	Ndufb8	MFHG36.3d	M01826510	+/+	Male	2014-05-19	4	16	g	1	C57BL/6N;C57BL/6NTac	B6N
MFHG	Ndufb8 tm1a(EUCOMM)Wtsi EPD0456_3_E02	C57BL/6N;C57BL/6NTac	B6N MGP Select 20140326	MGP Select	Ndufb8	MFHG38.2d	M01778650	+/+	Male	2014-03-27	4	14.5	g	1	C57BL/6N;C57BL/6NTac	B6N
MFHG	Ndufb8 tm1a(EUCOMM)Wtsi EPD0456_3_E02	C57BL/6N;C57BL/6NTac	B6N MGP Select 20140326	MGP Select	Ndufb8	MFHG38.2c	M01778649	+/+	Male	2014-03-27	4	14.3	g	1	C57BL/6N;C57BL/6NTac	B6N
MFHG	Ndufb8 tm1a(EUCOMM)Wtsi EPD0456_3_E02	C57BL/6N;C57BL/6NTac	B6N MGP Select 20140326	MGP Select	Ndufb8	MFHG38.2b	M01778648	+/+	Male	2014-03-27	4	12.4	g	1	C57BL/6N;C57BL/6NTac	B6N
MFHG	Ndufb8 tm1a(EUCOMM)Wtsi EPD0456_3_E02	C57BL/6N;C57BL/6NTac	B6N MGP Select 20140326	MGP Select	Ndufb8	MFHG40.2c	M01773795	+/+	Male	2014-03-26	4	14.4	g	1	C57BL/6N;C57BL/6NTac	B6N
MFHG	Ndufb8 tm1a(EUCOMM)Wtsi EPD0456_3_E02	C57BL/6N;C57BL/6NTac	B6N MGP Select 20140313	MGP Select	Ndufb8	MFHG36.1h	M01767137	+/+	Female	2014-03-14	4	15.1	g	1	C57BL/6N;C57BL/6NTac	B6N
MFHG	Ndufb8 tm1a(EUCOMM)Wtsi EPD0456_3_E02	C57BL/6N;C57BL/6NTac	B6N MGP Select 20140313	MGP Select	Ndufb8	MFHG36.1g	M01767136	+/+	Female	2014-03-14	4	14.4	g	1	C57BL/6N;C57BL/6NTac	B6N
MFHG	Ndufb8 tm1a(EUCOMM)Wtsi EPD0456_3_E02	C57BL/6N;C57BL/6NTac	B6N MGP Select 20140313	MGP Select	Ndufb8	MFHG36.1f	M01767135	+/+	Female	2014-03-14	4	15.2	g	1	C57BL/6N;C57BL/6NTac	B6N
MFHG	Ndufb8 tm1a(EUCOMM)Wtsi EPD0456_3_E02	C57BL/6N;C57BL/6NTac	B6N MGP Select 20140313	MGP Select	Ndufb8	MFHG36.1c	M01767132	+/+	Female	2014-03-14	4	14.9	g	1	C57BL/6N;C57BL/6NTac	B6N
MFGV	Fbf1 tm1a(EUCOMM)Wtsi EPD0456_2_F09	C57BL/6N;C57BL/6NTac	B6N MGP Select 20140720	MGP Select	Fbf1	MFGV51.4e	M01884780	+/+	Female	2014-07-22	4	14.5	g	1	C57BL/6N;C57BL/6NTac	B6N
MFGV	Fbf1 tm1a(EUCOMM)Wtsi EPD0456_2_F09	C57BL/6N;C57BL/6NTac	B6N MGP Select 20140720	MGP Select	Fbf1	MFGV51.4d	M01884779	+/+	Female	2014-07-22	4	16.1	g	1	C57BL/6N;C57BL/6NTac	B6N
MFGV	Fbf1 tm1a(EUCOMM)Wtsi EPD0456_2_F09	C57BL/6N;C57BL/6NTac	B6N MGP Select 20140720	MGP Select	Fbf1	MFGV51.4c	M01884778	+/+	Female	2014-07-22	4	15.6	g	1	C57BL/6N;C57BL/6NTac	B6N
MFGR	Col4a3bp tm1a(KOMP)Wtsi EPD0855_2_H11	C57BL/6N;C57BL/6NTac	B6N MGP Select 20140102	MGP Select	Col4a3bp	MFGR46.2m	M01709374	+/+	Female	2014-01-04	4	10.8	g	1	C57BL/6N;C57BL/6NTac	B6N
MFGR	Col4a3bp tm1a(KOMP)Wtsi EPD0855_2_H11	C57BL/6N;C57BL/6NTac	B6N MGP Select 20140102	MGP Select	Col4a3bp	MFGR46.2j	M01709371	+/+	Female	2014-01-04	4	10.5	g	1	C57BL/6N;C57BL/6NTac	B6N
MFGR	Col4a3bp tm1a(KOMP)Wtsi EPD0855_2_H11	C57BL/6N;C57BL/6NTac	B6N MGP Select 20140102	MGP Select	Col4a3bp	MFGR45.2j	M01709348	+/+	Female	2014-01-04	4	13.6	g	1	C57BL/6N;C57BL/6NTac	B6N
MFGR	Col4a3bp tm1a(KOMP)Wtsi EPD0855_2_H11	C57BL/6N;C57BL/6NTac	B6N MGP Select 20140102	MGP Select	Col4a3bp	MFGR45.2i	M01709347	+/+	Female	2014-01-04	4	13.7	g	1	C57BL/6N;C57BL/6NTac	B6N
MFEM	Klhl18 tm1a(KOMP)Wtsi EPD0163_1_F06	C57BL/6N;C57BL/6NTac	B6N MGP Select 20140706	MGP Select	Klhl18	MFEM48.1f	M01868843	+/+	Male	2014-07-07	4	16.4	g	1	C57BL/6N;C57BL/6NTac	B6N
MFEM	Klhl18 tm1a(KOMP)Wtsi EPD0163_1_F06	C57BL/6N;C57BL/6NTac	B6N MGP Select 20140706	MGP Select	Klhl18	MFEM48.1b	M01868839	+/+	Male	2014-07-07	4	17.7	g	1	C57BL/6N;C57BL/6NTac	B6N
MFEM	Klhl18 tm1a(KOMP)Wtsi EPD0163_1_F06	C57BL/6N;C57BL/6NTac	B6N MGP Select 20140706	MGP Select	Klhl18	MFEM48.1a	M01868838	+/+	Male	2014-07-07	4	18	g	1	C57BL/6N;C57BL/6NTac	B6N
MFBV	Cutal tm1a(EUCOMM)Wtsi EPD0423_6_A09	C57BL/6N;C57BL/6NTac	B6N MGP Select 20140602	MGP Select	Cutal	MFBV27.1h	M01842100	+/+	Female	2014-06-02	4	17	g	1	C57BL/6N;C57BL/6NTac	B6N
MFBV	Cutal tm1a(EUCOMM)Wtsi EPD0423_6_A09	C57BL/6N;C57BL/6NTac	B6N MGP Select 20140602	MGP Select	Cutal	MFBV27.1f	M01842098	+/+	Female	2014-06-02	4	19	g	1	C57BL/6N;C57BL/6NTac	B6N
MFBV	Cutal tm1a(EUCOMM)Wtsi EPD0423_6_A09	C57BL/6N;C57BL/6NTac	B6N MGP Select 20140602	MGP Select	Cutal	MFBV27.1d	M01842096	+/+	Female	2014-06-02	4	16.2	g	1	C57BL/6N;C57BL/6NTac	B6N
MFAB	D930028M14Rik tm1a(EUCOMM)Wtsi EPD0289_2_A05	C57BL/6N;C57BL/6NTac	B6N MGP Select 20141027	MGP Select	D930028M14Rik	MFAB42.4h	M01962977	+/+	Female	2014-10-26	4	14.7	g	1	C57BL/6N;C57BL/6NTac	B6N
MFAB	D930028M14Rik tm1a(EUCOMM)Wtsi EPD0289_2_A05	C57BL/6N;C57BL/6NTac	B6N MGP Select 20141027	MGP Select	D930028M14Rik	MFAB42.4g	M01962976	+/+	Female	2014-10-26	4	15	g	1	C57BL/6N;C57BL/6NTac	B6N
MFAB	D930028M14Rik tm1a(EUCOMM)Wtsi EPD0289_2_A05	C57BL/6N;C57BL/6NTac	B6N MGP Select 20141027	MGP Select	D930028M14Rik	MFAB42.4f	M01962975	+/+	Female	2014-10-26	4	15.2	g	1	C57BL/6N;C57BL/6NTac	B6N
MFAB	D930028M14Rik tm1a(EUCOMM)Wtsi EPD0289_2_A05	C57BL/6N;C57BL/6NTac	B6N MGP Select 20141027	MGP Select	D930028M14Rik	MFAB42.4e	M01962974	+/+	Female	2014-10-26	4	14.5	g	1	C57BL/6N;C57BL/6NTac	B6N
MFAB	D930028M14Rik tm1a(EUCOMM)Wtsi EPD0289_2_A05	C57BL/6N;C57BL/6NTac	B6N MGP Select 20140224	MGP Select	D930028M14Rik	MFAB32.3i	M01752021	+/+	Female	2014-02-24	4	16.6	g	1	C57BL/6N;C57BL/6NTac	B6N
MFAB	D930028M14Rik tm1a(EUCOMM)Wtsi EPD0289_2_A05	C57BL/6N;C57BL/6NTac	B6N MGP Select 20140224	MGP Select	D930028M14Rik	MFAB32.3h	M01752020	+/+	Female	2014-02-24	4	17.1	g	1	C57BL/6N;C57BL/6NTac	B6N
MFAB	D930028M14Rik tm1a(EUCOMM)Wtsi EPD0289_2_A05	C57BL/6N;C57BL/6NTac	B6N MGP Select 20140224	MGP Select	D930028M14Rik	MFAB32.3c	M01752015	+/+	Female	2014-02-24	4	15.4	g	1	C57BL/6N;C57BL/6NTac	B6N
MFAB	D930028M14Rik tm1a(EUCOMM)Wtsi EPD0289_2_A05	C57BL/6N;C57BL/6NTac	B6N MGP Select 20131223	MGP Select	D930028M14Rik	MFAB32.1d	M01695479	+/+	Male	2013-12-23	4	18.3	g	1	C57BL/6N;C57BL/6NTac	B6N
MFAB	D930028M14Rik tm1a(EUCOMM)Wtsi EPD0289_2_A05	C57BL/6N;C57BL/6NTac	B6N MGP Select 20131223	MGP Select	D930028M14Rik	MFAB32.1c	M01695478	+/+	Male	2013-12-23	4	20.8	g	1	C57BL/6N;C57BL/6NTac	B6N
MFAB	D930028M14Rik tm1a(EUCOMM)Wtsi EPD0289_2_A05	C57BL/6N;C57BL/6NTac	B6N MGP Select 20131223	MGP Select	D930028M14Rik	MFAB32.1b	M01695477	+/+	Male	2013-12-23	4	22	g	1	C57BL/6N;C57BL/6NTac	B6N
MEWD	Cmip tm1a(EUCOMM)Wtsi EPD0844_1_B08	C57BL/6N;C57BL/6NTac	B6N MGP Select 20140423	MGP Select	Cmip	MEWD51.1a	M01799520	+/+	Male	2014-04-21	4	20.8	g	1	C57BL/6N;C57BL/6NTac	B6N
MEWD	Cmip tm1a(EUCOMM)Wtsi EPD0844_1_B08	C57BL/6N;C57BL/6NTac	B6N MGP Select 20140423	MGP Select	Cmip	MEWD52.1c	M01799486	+/+	Male	2014-04-21	4	20.6	g	1	C57BL/6N;C57BL/6NTac	B6N
MEWD	Cmip tm1a(EUCOMM)Wtsi EPD0844_1_B08	C57BL/6N;C57BL/6NTac	B6N MGP Select 20140423	MGP Select	Cmip	MEWD50.1a	M01799431	+/+	Male	2014-04-21	4	20.8	g	1	C57BL/6N;C57BL/6NTac	B6N
MEMT	Bai1 tm2a(EUCOMM)Wtsi EPD0675_3_C01	C57BL/6N;C57BL/6NTac	B6N MGP Select 20140409	MGP Select	Bai1	MEMT76.1f	M01795102	+/+	Female	2014-04-09	4	15.8	g	1	C57BL/6N;C57BL/6NTac	B6N
MEMT	Bai1 tm2a(EUCOMM)Wtsi EPD0675_3_C01	C57BL/6N;C57BL/6NTac	B6N MGP Select 20140409	MGP Select	Bai1	MEMT77.1h	M01788515	+/+	Female	2014-04-07	4	15.4	g	1	C57BL/6N;C57BL/6NTac	B6N
MEMT	Bai1 tm2a(EUCOMM)Wtsi EPD0675_3_C01	C57BL/6N;C57BL/6NTac	B6N MGP Select 20140409	MGP Select	Bai1	MEMT77.1f	M01788513	+/+	Female	2014-04-07	4	16.4	g	1	C57BL/6N;C57BL/6NTac	B6N
MEMT	Bai1 tm2a(EUCOMM)Wtsi EPD0675_3_C01	C57BL/6N;C57BL/6NTac	MEEV MGP Select 20140130	MGP Select	Bai1	MEMT59.3j	M01731764	+/+	Female	2014-01-31	4	12.9	g	1	C57BL/6N;C57BL/6NTac	B6N
MEMT	Bai1 tm2a(EUCOMM)Wtsi EPD0675_3_C01	C57BL/6N;C57BL/6NTac	MEEV MGP Select 20140130	MGP Select	Bai1	MEMT59.3g	M01731761	+/+	Female	2014-01-31	4	15.6	g	1	C57BL/6N;C57BL/6NTac	B6N
MEMT	Bai1 tm2a(EUCOMM)Wtsi EPD0675_3_C01	C57BL/6N;C57BL/6NTac	MEEV MGP Select 20140130	MGP Select	Bai1	MEMT59.3f	M01731760	+/+	Female	2014-01-31	4	14.4	g	1	C57BL/6N;C57BL/6NTac	B6N
MELR	Pld3 tm1e(EUCOMM)Wtsi EPD0636_1_B12 (id=4345)	C57BL/6N;C57BL/6NTac	B6N MGP Select 20141027	MGP Select	Pld3	MELR39.1e	M01958279	+/+	Male	2014-10-28	4	14.4	g	1	C57BL/6N;C57BL/6NTac	B6N
MELR	Pld3 tm1e(EUCOMM)Wtsi EPD0636_1_B12 (id=4345)	C57BL/6N;C57BL/6NTac	B6N MGP Select 20141027	MGP Select	Pld3	MELR39.1d	M01958278	+/+	Male	2014-10-28	4	14.4	g	1	C57BL/6N;C57BL/6NTac	B6N
MELR	Pld3 tm1e(EUCOMM)Wtsi EPD0636_1_B12 (id=4345)	C57BL/6N;C57BL/6NTac	B6N MGP Select 20141027	MGP Select	Pld3	MELR39.1b	M01958276	+/+	Male	2014-10-28	4	14.4	g	1	C57BL/6N;C57BL/6NTac	B6N
MELR	Pld3 tm1e(EUCOMM)Wtsi EPD0636_1_B12 (id=4345)	C57BL/6N;C57BL/6NTac	B6N MGP Select 20141027	MGP Select	Pld3	MELR38.1b	M01958271	+/+	Male	2014-10-28	4	17.3	g	1	C57BL/6N;C57BL/6NTac	B6N
MEEV	Dlg4 tm1e(EUCOMM)Wtsi EPD0677_5_B02	C57BL/6N;C57BL/6NTac	MEEV MGP Select 20140605	MGP Select	Dlg4	MEEV80.2g	M01843747	+/+	Female	2014-06-05	4	14.1	g	1	C57BL/6N;C57BL/6NTac	B6N
MEEV	Dlg4 tm1e(EUCOMM)Wtsi EPD0677_5_B02	C57BL/6N;C57BL/6NTac	MEEV MGP Select 20140314	MGP Select	Dlg4	MEEV68.3a	M01764052	+/+	Male	2014-03-14	4	12.6	g	1	C57BL/6N;C57BL/6NTac	B6N
MEEV	Dlg4 tm1e(EUCOMM)Wtsi EPD0677_5_B02	C57BL/6N;C57BL/6NTac	MEEV MGP Select 20140130	MGP Select	Dlg4	MEEV68.1a	M01729168	+/+	Male	2014-01-31	4	20	g	1	C57BL/6N;C57BL/6NTac	B6N
MEEV	Dlg4 tm1e(EUCOMM)Wtsi EPD0677_5_B02	C57BL/6N;C57BL/6NTac	MEEV MGP Select 20140130	MGP Select	Dlg4	MEEV66.1d	M01729144	+/+	Male	2014-01-30	4	17.8	g	1	C57BL/6N;C57BL/6NTac	B6N
MEEV	Dlg4 tm1e(EUCOMM)Wtsi EPD0677_5_B02	C57BL/6N;C57BL/6NTac	MEEV MGP Select 20140130	MGP Select	Dlg4	MEEV69.1a	M01722687	+/+	Male	2014-01-29	4	20	g	1	C57BL/6N;C57BL/6NTac	B6N
MERS	Slc25a20 tm1a(EUCOMM)Wtsi EPD0458_5_E06	C57BL/6N;C57BL/6NTac	B6N MGP Select 20141004	MGP Select	Slc25a20	MERS36.2l	M01943651	+/+	Female	2014-10-04	4	12	g	1	C57BL/6N;C57BL/6NTac	B6N
MERS	Slc25a20 tm1a(EUCOMM)Wtsi EPD0458_5_E06	C57BL/6N;C57BL/6NTac	B6N MGP Select 20141004	MGP Select	Slc25a20	MERS36.2k	M01943650	+/+	Female	2014-10-04	4	13.9	g	1	C57BL/6N;C57BL/6NTac	B6N
MERS	Slc25a20 tm1a(EUCOMM)Wtsi EPD0458_5_E06	C57BL/6N;C57BL/6NTac	B6N MGP Select 20141004	MGP Select	Slc25a20	MERS36.2j	M01943649	+/+	Female	2014-10-04	4	14.4	g	1	C57BL/6N;C57BL/6NTac	B6N
MERS	Slc25a20 tm1a(EUCOMM)Wtsi EPD0458_5_E06	C57BL/6N;C57BL/6NTac	B6N MGP Select 20141004	MGP Select	Slc25a20	MERS36.2h	M01943647	+/+	Female	2014-10-04	4	11.8	g	1	C57BL/6N;C57BL/6NTac	B6N
MERS	Slc25a20 tm1a(EUCOMM)Wtsi EPD0458_5_E06	C57BL/6N;C57BL/6NTac	B6N MGP Select 20141004	MGP Select	Slc25a20	MERS36.2g	M01943646	+/+	Female	2014-10-04	4	13.8	g	1	C57BL/6N;C57BL/6NTac	B6N
MERS	Slc25a20 tm1a(EUCOMM)Wtsi EPD0458_5_E06	C57BL/6N;C57BL/6NTac	B6N MGP Select 20141004	MGP Select	Slc25a20	MERS36.2f	M01943645	+/+	Male	2014-10-04	4	12.7	g	1	C57BL/6N;C57BL/6NTac	B6N
MERS	Slc25a20 tm1a(EUCOMM)Wtsi EPD0458_5_E06	C57BL/6N;C57BL/6NTac	B6N MGP Select 20141004	MGP Select	Slc25a20	MERS36.2e	M01943644	+/+	Male	2014-10-04	4	14.1	g	1	C57BL/6N;C57BL/6NTac	B6N
MERS	Slc25a20 tm1a(EUCOMM)Wtsi EPD0458_5_E06	C57BL/6N;C57BL/6NTac	B6N MGP Select 20140825	MGP Select	Slc25a20	MERS37.1j	M01912901	+/+	Female	2014-08-25	4	13.7	g	1	C57BL/6N;C57BL/6NTac	B6N
MERS	Slc25a20 tm1a(EUCOMM)Wtsi EPD0458_5_E06	C57BL/6N;C57BL/6NTac	B6N MGP Select 20140825	MGP Select	Slc25a20	MERS37.1i	M01912900	+/+	Female	2014-08-25	4	14.5	g	1	C57BL/6N;C57BL/6NTac	B6N
MERS	Slc25a20 tm1a(EUCOMM)Wtsi EPD0458_5_E06	C57BL/6N;C57BL/6NTac	B6N MGP Select 20140825	MGP Select	Slc25a20	MERS37.1e	M01912896	+/+	Female	2014-08-25	4	14.2	g	1	C57BL/6N;C57BL/6NTac	B6N
MERS	Slc25a20 tm1a(EUCOMM)Wtsi EPD0458_5_E06	C57BL/6N;C57BL/6NTac	B6N MGP Select 20140825	MGP Select	Slc25a20	MERS37.1d	M01912895	+/+	Female	2014-08-25	4	15.1	g	1	C57BL/6N;C57BL/6NTac	B6N
METC	Hbs1l tm1a(KOMP)Wtsi EPD0693_2_A02	C57BL/6N;C57BL/6NTac	B6N MGP Select 20140811	MGP Select	Hbs1l	METC77.1b	M01900186	+/+	Male	2014-08-12	4	14.8	g	1	C57BL/6N;C57BL/6NTac	B6N
METC	Hbs1l tm1a(KOMP)Wtsi EPD0693_2_A02	C57BL/6N;C57BL/6NTac	B6N MGP Select 20140811	MGP Select	Hbs1l	METC71.4c	M01900178	+/+	Male	2014-08-12	4	16.4	g	1	C57BL/6N;C57BL/6NTac	B6N
METC	Hbs1l tm1a(KOMP)Wtsi EPD0693_2_A02	C57BL/6N;C57BL/6NTac	B6N MGP Select 20140811	MGP Select	Hbs1l	METC71.4b	M01900177	+/+	Male	2014-08-12	4	16.8	g	1	C57BL/6N;C57BL/6NTac	B6N
METC	Hbs1l tm1a(KOMP)Wtsi EPD0693_2_A02	C57BL/6N;C57BL/6NTac	B6N MGP Select 20140811	MGP Select	Hbs1l	METC66.5a	M01897033	+/+	Male	2014-08-12	4	16.8	g	1	C57BL/6N;C57BL/6NTac	B6N
METC	Hbs1l tm1a(KOMP)Wtsi EPD0693_2_A02	C57BL/6N;C57BL/6NTac	B6N MGP Select 20140529	MGP Select	Hbs1l	METC71.1f	M01828273	+/+	Female	2014-05-28	4	15.7	g	1	C57BL/6N;C57BL/6NTac	B6N
METC	Hbs1l tm1a(KOMP)Wtsi EPD0693_2_A02	C57BL/6N;C57BL/6NTac	B6N MGP Select 20140529	MGP Select	Hbs1l	METC71.1c	M01828270	+/+	Female	2014-05-28	4	17	g	1	C57BL/6N;C57BL/6NTac	B6N
METC	Hbs1l tm1a(KOMP)Wtsi EPD0693_2_A02	C57BL/6N;C57BL/6NTac	B6N MGP Select 20140529	MGP Select	Hbs1l	METC71.1b	M01828269	+/+	Female	2014-05-28	4	15.9	g	1	C57BL/6N;C57BL/6NTac	B6N
METC	Hbs1l tm1a(KOMP)Wtsi EPD0693_2_A02	C57BL/6N;C57BL/6NTac	B6N MGP Select 20140313	MGP Select	Hbs1l	METC63.3i	M01767241	+/+	Female	2014-03-12	4	16.2	g	1	C57BL/6N;C57BL/6NTac	B6N
METC	Hbs1l tm1a(KOMP)Wtsi EPD0693_2_A02	C57BL/6N;C57BL/6NTac	B6N MGP Select 20140313	MGP Select	Hbs1l	METC63.3g	M01767239	+/+	Female	2014-03-12	4	18.4	g	1	C57BL/6N;C57BL/6NTac	B6N
METC	Hbs1l tm1a(KOMP)Wtsi EPD0693_2_A02	C57BL/6N;C57BL/6NTac	B6N MGP Select 20140313	MGP Select	Hbs1l	METC63.3e	M01767237	+/+	Female	2014-03-12	4	17.9	g	1	C57BL/6N;C57BL/6NTac	B6N
MERZ	4933434E20Rik tm1a(EUCOMM)Wtsi EPD0371_1_D02	C57BL/6N;C57BL/6NTac	B6N MGP Select 20140806	MGP Select	4933434E20Rik	MERZ27.1e	M01888757	+/+	Male	2014-08-05	4	18.5	g	1	C57BL/6N;C57BL/6NTac	B6N
MERZ	4933434E20Rik tm1a(EUCOMM)Wtsi EPD0371_1_D02	C57BL/6N;C57BL/6NTac	B6N MGP Select 20140806	MGP Select	4933434E20Rik	MERZ27.1d	M01888756	+/+	Male	2014-08-05	4	19	g	1	C57BL/6N;C57BL/6NTac	B6N
MERZ	4933434E20Rik tm1a(EUCOMM)Wtsi EPD0371_1_D02	C57BL/6N;C57BL/6NTac	B6N MGP Select 20140806	MGP Select	4933434E20Rik	MERZ27.1a	M01888753	+/+	Male	2014-08-05	4	19.4	g	1	C57BL/6N;C57BL/6NTac	B6N
MERZ	4933434E20Rik tm1a(EUCOMM)Wtsi EPD0371_1_D02	C57BL/6N;C57BL/6NTac	B6N MGP Select 20140512	MGP Select	4933434E20Rik	MERZ25.1h	M01822899	+/+	Female	2014-05-14	4	15	g	1	C57BL/6N;C57BL/6NTac	B6N
MERZ	4933434E20Rik tm1a(EUCOMM)Wtsi EPD0371_1_D02	C57BL/6N;C57BL/6NTac	B6N MGP Select 20140512	MGP Select	4933434E20Rik	MERZ25.1g	M01822898	+/+	Female	2014-05-14	4	15.6	g	1	C57BL/6N;C57BL/6NTac	B6N
MERZ	4933434E20Rik tm1a(EUCOMM)Wtsi EPD0371_1_D02	C57BL/6N;C57BL/6NTac	B6N MGP Select 20140512	MGP Select	4933434E20Rik	MERZ25.1f	M01822897	+/+	Female	2014-05-14	4	13.6	g	1	C57BL/6N;C57BL/6NTac	B6N
MERZ	4933434E20Rik tm1a(EUCOMM)Wtsi EPD0371_1_D02	C57BL/6N;C57BL/6NTac	B6N MGP Select 20140512	MGP Select	4933434E20Rik	MERZ25.1e	M01822896	+/+	Male	2014-05-14	4	17	g	1	C57BL/6N;C57BL/6NTac	B6N
MERZ	4933434E20Rik tm1a(EUCOMM)Wtsi EPD0371_1_D02	C57BL/6N;C57BL/6NTac	B6N MGP Select 20140512	MGP Select	4933434E20Rik	MERZ25.1d	M01822895	+/+	Male	2014-05-14	4	16.3	g	1	C57BL/6N;C57BL/6NTac	B6N
MERZ	4933434E20Rik tm1a(EUCOMM)Wtsi EPD0371_1_D02	C57BL/6N;C57BL/6NTac	B6N MGP Select 20140512	MGP Select	4933434E20Rik	MERZ25.1c	M01822894	+/+	Male	2014-05-14	4	17.1	g	1	C57BL/6N;C57BL/6NTac	B6N
MEQX	Slc20a2 tm1a(EUCOMM)Wtsi EPD0243_1_C06	C57BL/6N;C57BL/6NTac	B6N MGP Select 20131125	MGP Select	Slc20a2	MEQX87.1f	M01670680	+/+	Female	2013-11-24	4	14.7	g	1	C57BL/6N;C57BL/6NTac	B6N
MEQX	Slc20a2 tm1a(EUCOMM)Wtsi EPD0243_1_C06	C57BL/6N;C57BL/6NTac	B6N MGP Select 20131125	MGP Select	Slc20a2	MEQX87.1d	M01670678	+/+	Female	2013-11-24	4	15.8	g	1	C57BL/6N;C57BL/6NTac	B6N
MEQX	Slc20a2 tm1a(EUCOMM)Wtsi EPD0243_1_C06	C57BL/6N;C57BL/6NTac	B6N MGP Select 20131125	MGP Select	Slc20a2	MEQX77.1f	M01670609	+/+	Female	2013-11-24	4	16.1	g	1	C57BL/6N;C57BL/6NTac	B6N
MEQX	Slc20a2 tm1a(EUCOMM)Wtsi EPD0243_1_C06	C57BL/6N;C57BL/6NTac	B6N MGP Select 20131125	MGP Select	Slc20a2	MEQX77.1d	M01670607	+/+	Female	2013-11-24	4	16.2	g	1	C57BL/6N;C57BL/6NTac	B6N
MEQX	Slc20a2 tm1a(EUCOMM)Wtsi EPD0243_1_C06	C57BL/6N;C57BL/6NTac	B6N MGP Select 20131125	MGP Select	Slc20a2	MEQX77.1c	M01670606	+/+	Male	2013-11-24	4	19.5	g	1	C57BL/6N;C57BL/6NTac	B6N
MEQX	Slc20a2 tm1a(EUCOMM)Wtsi EPD0243_1_C06	C57BL/6N;C57BL/6NTac	B6N MGP Select 20131125	MGP Select	Slc20a2	MEQX77.1b	M01670605	+/+	Male	2013-11-24	4	18.4	g	1	C57BL/6N;C57BL/6NTac	B6N
MEQX	Slc20a2 tm1a(EUCOMM)Wtsi EPD0243_1_C06	C57BL/6N;C57BL/6NTac	B6N MGP Select 20131125	MGP Select	Slc20a2	MEQX77.1a	M01670604	+/+	Male	2013-11-24	4	16.3	g	1	C57BL/6N;C57BL/6NTac	B6N
MEFW	Setd5 tm1a(EUCOMM)Wtsi EPD0036_3_F05	C57BL/6N;C57BL/6NTac	B6N MGP Select 20140512	MGP Select	Setd5	MEFW64.2f	M01815334	+/+	Female	2014-05-11	4	16.7	g	1	C57BL/6N;C57BL/6NTac	B6N
MEFW	Setd5 tm1a(EUCOMM)Wtsi EPD0036_3_F05	C57BL/6N;C57BL/6NTac	B6N MGP Select 20140512	MGP Select	Setd5	MEFW64.2e	M01815333	+/+	Female	2014-05-11	4	16.2	g	1	C57BL/6N;C57BL/6NTac	B6N
MEFW	Setd5 tm1a(EUCOMM)Wtsi EPD0036_3_F05	C57BL/6N;C57BL/6NTac	B6N MGP Select 20140512	MGP Select	Setd5	MEFW64.2d	M01815332	+/+	Female	2014-05-11	4	18	g	1	C57BL/6N;C57BL/6NTac	B6N
MEFW	Setd5 tm1a(EUCOMM)Wtsi EPD0036_3_F05	C57BL/6N;C57BL/6NTac	B6N MGP Select 20140512	MGP Select	Setd5	MEFW64.2c	M01815331	+/+	Female	2014-05-11	4	16.6	g	1	C57BL/6N;C57BL/6NTac	B6N
MEFW	Setd5 tm1a(EUCOMM)Wtsi EPD0036_3_F05	C57BL/6N;C57BL/6NTac	B6N MGP Select 20140512	MGP Select	Setd5	MEFW64.2b	M01815330	+/+	Male	2014-05-11	4	21.4	g	1	C57BL/6N;C57BL/6NTac	B6N
MEFW	Setd5 tm1a(EUCOMM)Wtsi EPD0036_3_F05	C57BL/6N;C57BL/6NTac	B6N MGP Select 20140512	MGP Select	Setd5	MEFW64.2a	M01815329	+/+	Male	2014-05-11	4	20	g	1	C57BL/6N;C57BL/6NTac	B6N
MEFW	Setd5 tm1a(EUCOMM)Wtsi EPD0036_3_F05	C57BL/6N;C57BL/6NTac	B6N MGP Select 20140512	MGP Select	Setd5	MEFW58.3b	M01815298	+/+	Male	2014-05-11	4	13.1	g	1	C57BL/6N;C57BL/6NTac	B6N
MEFW	Setd5 tm1a(EUCOMM)Wtsi EPD0036_3_F05	C57BL/6N;C57BL/6NTac	B6N MGP Select 20131118	MGP Select	Setd5	MEFW49.1f	M01670127	+/+	Female	2013-11-20	4	12.9	g	1	C57BL/6N;C57BL/6NTac	B6N
MEFW	Setd5 tm1a(EUCOMM)Wtsi EPD0036_3_F05	C57BL/6N;C57BL/6NTac	B6N MGP Select 20131118	MGP Select	Setd5	MEFW49.1e	M01670126	+/+	Female	2013-11-20	4	14.7	g	1	C57BL/6N;C57BL/6NTac	B6N
MEFW	Setd5 tm1a(EUCOMM)Wtsi EPD0036_3_F05	C57BL/6N;C57BL/6NTac	B6N MGP Select 20131118	MGP Select	Setd5	MEFW49.1d	M01670125	+/+	Female	2013-11-20	4	14	g	1	C57BL/6N;C57BL/6NTac	B6N
MEFW	Setd5 tm1a(EUCOMM)Wtsi EPD0036_3_F05	C57BL/6N;C57BL/6NTac	B6N MGP Select 20131118	MGP Select	Setd5	MEFW49.1c	M01670124	+/+	Female	2013-11-20	4	14.1	g	1	C57BL/6N;C57BL/6NTac	B6N
MEFW	Setd5 tm1a(EUCOMM)Wtsi EPD0036_3_F05	C57BL/6N;C57BL/6NTac	B6N MGP Select 20131118	MGP Select	Setd5	MEFW49.1a	M01670122	+/+	Male	2013-11-20	4	16.1	g	1	C57BL/6N;C57BL/6NTac	B6N
MEFW	Setd5 tm1a(EUCOMM)Wtsi EPD0036_3_F05	C57BL/6N;C57BL/6NTac	B6N MGP Select 20131118	MGP Select	Setd5	MEFW54.1h	M01666055	+/+	Female	2013-11-18	4	12.5	g	1	C57BL/6N;C57BL/6NTac	B6N
MEFW	Setd5 tm1a(EUCOMM)Wtsi EPD0036_3_F05	C57BL/6N;C57BL/6NTac	B6N MGP Select 20131118	MGP Select	Setd5	MEFW54.1g	M01666054	+/+	Female	2013-11-18	4	13.6	g	1	C57BL/6N;C57BL/6NTac	B6N
MEFW	Setd5 tm1a(EUCOMM)Wtsi EPD0036_3_F05	C57BL/6N;C57BL/6NTac	B6N MGP Select 20131118	MGP Select	Setd5	MEFW54.1f	M01666053	+/+	Female	2013-11-18	4	13.8	g	1	C57BL/6N;C57BL/6NTac	B6N
MEFW	Setd5 tm1a(EUCOMM)Wtsi EPD0036_3_F05	C57BL/6N;C57BL/6NTac	B6N MGP Select 20131118	MGP Select	Setd5	MEFW54.1d	M01666051	+/+	Male	2013-11-18	4	15.6	g	1	C57BL/6N;C57BL/6NTac	B6N
MEFW	Setd5 tm1a(EUCOMM)Wtsi EPD0036_3_F05	C57BL/6N;C57BL/6NTac	B6N MGP Select 20131118	MGP Select	Setd5	MEFW54.1c	M01666050	+/+	Male	2013-11-18	4	14.2	g	1	C57BL/6N;C57BL/6NTac	B6N
MEFW	Setd5 tm1a(EUCOMM)Wtsi EPD0036_3_F05	C57BL/6N;C57BL/6NTac	B6N MGP Select 20131118	MGP Select	Setd5	MEFW54.1b	M01666049	+/+	Male	2013-11-18	4	14.8	g	1	C57BL/6N;C57BL/6NTac	B6N
MEFW	Setd5 tm1a(EUCOMM)Wtsi EPD0036_3_F05	C57BL/6N;C57BL/6NTac	B6N MGP Select 20131118	MGP Select	Setd5	MEFW54.1a	M01666048	+/+	Male	2013-11-18	4	15.6	g	1	C57BL/6N;C57BL/6NTac	B6N
MEFW	Setd5 tm1a(EUCOMM)Wtsi EPD0036_3_F05	C57BL/6N;C57BL/6NTac	B6N MGP Select 20131118	MGP Select	Setd5	MEFW53.1c	M01666027	+/+	Male	2013-11-19	4	19	g	1	C57BL/6N;C57BL/6NTac	B6N
MEFW	Setd5 tm1a(EUCOMM)Wtsi EPD0036_3_F05	C57BL/6N;C57BL/6NTac	B6N MGP Select 20131118	MGP Select	Setd5	MEFW53.1a	M01666025	+/+	Male	2013-11-19	4	17.4	g	1	C57BL/6N;C57BL/6NTac	B6N
MEDH	Pdxk Knockout 1 EPD0521_1_A10	C57BL/6N;C57BL/6NTac	MCZY MGP Select 20140404	MGP Select	Pdxk	MEDH104.1f	M01786635	+/+	Female	2014-04-04	4	14.5	g	1	C57BL/6N;C57BL/6NTac	B6N
MEDH	Pdxk Knockout 1 EPD0521_1_A10	C57BL/6N;C57BL/6NTac	MCZY MGP Select 20140404	MGP Select	Pdxk	MEDH104.1e	M01786634	+/+	Female	2014-04-04	4	17.7	g	1	C57BL/6N;C57BL/6NTac	B6N
MEBK	Sgms1 Knockout 1 EPD0725_2_G05	C57BL/6N;C57BL/6NTac	B6N MGP Select 20131113	MGP Select	Sgms1	MEBK58.2a	M01659568	+/+	Male	2013-11-13	4	19.8	g	1	C57BL/6N;C57BL/6NTac	B6N
MEBK	Sgms1 Knockout 1 EPD0725_2_G05	C57BL/6N;C57BL/6NTac	B6N MGP Select 20131113	MGP Select	Sgms1	MEBK53.2d	M01659561	+/+	Male	2013-11-13	4	18.6	g	1	C57BL/6N;C57BL/6NTac	B6N
MEBK	Sgms1 Knockout 1 EPD0725_2_G05	C57BL/6N;C57BL/6NTac	B6N MGP Select 20131113	MGP Select	Sgms1	MEBK53.2b	M01659559	+/+	Male	2013-11-13	4	18.2	g	1	C57BL/6N;C57BL/6NTac	B6N
MEBK	Sgms1 Knockout 1 EPD0725_2_G05	C57BL/6N;C57BL/6NTac	B6N MGP Select 20131113	MGP Select	Sgms1	MEBK53.2a	M01659558	+/+	Male	2013-11-13	4	18.3	g	1	C57BL/6N;C57BL/6NTac	B6N
MDZU	Prrc2b tm1a(EUCOMM)Wtsi EPD0599_5_H02	C57BL/6N;C57BL/6NTac	B6N MGP Select 20141005	MGP Select	Prrc2b	MDZU45.1g	M01945883	+/+	Female	2014-10-06	4	14.6	g	1	C57BL/6N;C57BL/6NTac	B6N
MDZU	Prrc2b tm1a(EUCOMM)Wtsi EPD0599_5_H02	C57BL/6N;C57BL/6NTac	B6N MGP Select 20141005	MGP Select	Prrc2b	MDZU44.1e	M01945875	+/+	Female	2014-10-06	4	14.1	g	1	C57BL/6N;C57BL/6NTac	B6N
MDZU	Prrc2b tm1a(EUCOMM)Wtsi EPD0599_5_H02	C57BL/6N;C57BL/6NTac	B6N MGP Select 20141005	MGP Select	Prrc2b	MDZU44.1d	M01945874	+/+	Female	2014-10-06	4	14.9	g	1	C57BL/6N;C57BL/6NTac	B6N
MDZU	Prrc2b tm1a(EUCOMM)Wtsi EPD0599_5_H02	C57BL/6N;C57BL/6NTac	B6N MGP Select 20141005	MGP Select	Prrc2b	MDZU44.1c	M01945873	+/+	Female	2014-10-06	4	15.2	g	1	C57BL/6N;C57BL/6NTac	B6N
MDZU	Prrc2b tm1a(EUCOMM)Wtsi EPD0599_5_H02	C57BL/6N;C57BL/6NTac	B6N MGP Select 20141005	MGP Select	Prrc2b	MDZU43.1e	M01945863	+/+	Female	2014-10-06	4	16.3	g	1	C57BL/6N;C57BL/6NTac	B6N
MDZU	Prrc2b tm1a(EUCOMM)Wtsi EPD0599_5_H02	C57BL/6N;C57BL/6NTac	B6N MGP Select 20140622	MGP Select	Prrc2b	MDZU30.4e	M01855726	+/+	Female	2014-06-24	4	16.9	g	1	C57BL/6N;C57BL/6NTac	B6N
MDZU	Prrc2b tm1a(EUCOMM)Wtsi EPD0599_5_H02	C57BL/6N;C57BL/6NTac	B6N MGP Select 20140602	MGP Select	Prrc2b	MDZU35.1h	M01834386	+/+	Female	2014-06-02	4	18.5	g	1	C57BL/6N;C57BL/6NTac	B6N
MDZU	Prrc2b tm1a(EUCOMM)Wtsi EPD0599_5_H02	C57BL/6N;C57BL/6NTac	B6N MGP Select 20140602	MGP Select	Prrc2b	MDZU35.1f	M01834384	+/+	Female	2014-06-02	4	18.7	g	1	C57BL/6N;C57BL/6NTac	B6N
MDZU	Prrc2b tm1a(EUCOMM)Wtsi EPD0599_5_H02	C57BL/6N;C57BL/6NTac	B6N MGP Select 20140602	MGP Select	Prrc2b	MDZU35.1e	M01834383	+/+	Female	2014-06-02	4	18.2	g	1	C57BL/6N;C57BL/6NTac	B6N
MDZU	Prrc2b tm1a(EUCOMM)Wtsi EPD0599_5_H02	C57BL/6N;C57BL/6NTac	B6N MGP Select 20140602	MGP Select	Prrc2b	MDZU30.3c	M01834354	+/+	Female	2014-06-02	4	14.9	g	1	C57BL/6N;C57BL/6NTac	B6N
MDSB	Gldc Knockout 1 EPD0605_4_A05	C57BL/6N;C57BL/6NTac	B6N MGP Select 20140821	MGP Select	Gldc	MDSB117.1g	M01906887	+/+	Female	2014-08-21	4	16.3	g	1	C57BL/6N;C57BL/6NTac	B6N
MDSB	Gldc Knockout 1 EPD0605_4_A05	C57BL/6N;C57BL/6NTac	B6N MGP Select 20140821	MGP Select	Gldc	MDSB117.1f	M01906885	+/+	Female	2014-08-21	4	16.8	g	1	C57BL/6N;C57BL/6NTac	B6N
MDSB	Gldc Knockout 1 EPD0605_4_A05	C57BL/6N;C57BL/6NTac	B6N MGP Select 20140821	MGP Select	Gldc	MDSB117.1e	M01906884	+/+	Female	2014-08-21	4	16.1	g	1	C57BL/6N;C57BL/6NTac	B6N
MDSB	Gldc Knockout 1 EPD0605_4_A05	C57BL/6N;C57BL/6NTac	B6N MGP Select 20140821	MGP Select	Gldc	MDSB117.1d	M01906883	+/+	Female	2014-08-21	4	16.1	g	1	C57BL/6N;C57BL/6NTac	B6N
MDVW	Agap1 Knockout 1 EPD0615_1_B03	C57BL/6N;C57BL/6NTac	B6N MGP Select 20140313	MGP Select	Agap1	MDVW80.2d	M01766590	+/+	Male	2014-03-12	4	18.9	g	1	C57BL/6N;C57BL/6NTac	B6N
MDVW	Agap1 Knockout 1 EPD0615_1_B03	C57BL/6N;C57BL/6NTac	B6N MGP Select 20140313	MGP Select	Agap1	MDVW80.2c	M01766589	+/+	Male	2014-03-12	4	18.6	g	1	C57BL/6N;C57BL/6NTac	B6N
MDVW	Agap1 Knockout 1 EPD0615_1_B03	C57BL/6N;C57BL/6NTac	B6N MGP Select 20140313	MGP Select	Agap1	MDVW80.2b	M01766588	+/+	Male	2014-03-12	4	16.7	g	1	C57BL/6N;C57BL/6NTac	B6N
MDVW	Agap1 Knockout 1 EPD0615_1_B03	C57BL/6N;C57BL/6NTac	B6N MGP Select 20140313	MGP Select	Agap1	MDVW80.2a	M01766587	+/+	Male	2014-03-12	4	19.5	g	1	C57BL/6N;C57BL/6NTac	B6N
MDVB	Aspm Knockout 1 EPD0320_1_A06 #2	C57BL/6N;C57BL/6NTac	B6N MGP Select 20140720	MGP Select	Aspm	MDVB65.2f	M01883174	+/+	Male	2014-07-20	4	18.1	g	1	C57BL/6N;C57BL/6NTac	B6N
MDVB	Aspm Knockout 1 EPD0320_1_A06 #2	C57BL/6N;C57BL/6NTac	B6N MGP Select 20140720	MGP Select	Aspm	MDVB65.2e	M01883173	+/+	Male	2014-07-20	4	18.8	g	1	C57BL/6N;C57BL/6NTac	B6N
MDVB	Aspm Knockout 1 EPD0320_1_A06 #2	C57BL/6N;C57BL/6NTac	B6N MGP Select 20140720	MGP Select	Aspm	MDVB65.2c	M01883171	+/+	Male	2014-07-20	4	16.5	g	1	C57BL/6N;C57BL/6NTac	B6N
MDVB	Aspm Knockout 1 EPD0320_1_A06 #2	C57BL/6N;C57BL/6NTac	B6N MGP Select 20140720	MGP Select	Aspm	MDVB65.2b	M01883170	+/+	Male	2014-07-20	4	19.2	g	1	C57BL/6N;C57BL/6NTac	B6N
MDUV	Dynlrb1 Knockout 1 EPD0373_7_C01	C57BL/6N;C57BL/6NTac	B6N MGP Select 20140102	MGP Select	Dynlrb1	MDUV85.1h	M01700163	+/+	Male	2014-01-02	4	15.6	g	1	C57BL/6N;C57BL/6NTac	B6N
MDUV	Dynlrb1 Knockout 1 EPD0373_7_C01	C57BL/6N;C57BL/6NTac	B6N MGP Select 20140102	MGP Select	Dynlrb1	MDUV85.1g	M01700162	+/+	Male	2014-01-02	4	15.7	g	1	C57BL/6N;C57BL/6NTac	B6N
MDUV	Dynlrb1 Knockout 1 EPD0373_7_C01	C57BL/6N;C57BL/6NTac	B6N MGP Select 20140102	MGP Select	Dynlrb1	MDUV85.1f	M01700161	+/+	Male	2014-01-02	4	18.4	g	1	C57BL/6N;C57BL/6NTac	B6N
MDUV	Dynlrb1 Knockout 1 EPD0373_7_C01	C57BL/6N;C57BL/6NTac	B6N MGP Select 20140102	MGP Select	Dynlrb1	MDUV85.1a	M01700156	+/+	Male	2014-01-02	4	18.1	g	1	C57BL/6N;C57BL/6NTac	B6N
MCZY	Dlg3 Knockout 1 EPD0525_1_C08	C57BL/6N;C57BL/6NTac	B6N MGP Select 20140126	MGP Select	Dlg3	MCZY94.2h	M01723960	+/+	Female	2014-01-26	4	14.4	g	1	C57BL/6N;C57BL/6NTac	B6N
MCZY	Dlg3 Knockout 1 EPD0525_1_C08	C57BL/6N;C57BL/6NTac	B6N MGP Select 20140126	MGP Select	Dlg3	MCZY94.2e	M01723957	+/+	Female	2014-01-26	4	15	g	1	C57BL/6N;C57BL/6NTac	B6N
MCZY	Dlg3 Knockout 1 EPD0525_1_C08	C57BL/6N;C57BL/6NTac	B6N MGP Select 20140126	MGP Select	Dlg3	MCZY94.2c	M01723955	+/+	Female	2014-01-26	4	14.8	g	1	C57BL/6N;C57BL/6NTac	B6N
MCXP	Sc4mol Knockout 1 EPD0146_1_B03	C57BL/6N;C57BL/6NTac	MEEV MGP Select 20140605	MGP Select	Sc4mol	MCXP126.1f	M01837260	+/+	Female	2014-06-05	4	15.9	g	1	C57BL/6N;C57BL/6NTac	B6N
MUFJ	Dcdc2b tm1b (KOMP)Wtsi	C57BL/6N;C57BL/6NTac	B6N MGP Select 20140825	MGP Select	Dcdc2b	MUFJ22.1e	M01910798	+/+	Male	2014-08-24	9	26.7	g	1	C57BL/6N;C57BL/6NTac	B6N
MUFJ	Dcdc2b tm1b (KOMP)Wtsi	C57BL/6N;C57BL/6NTac	B6N MGP Select 20140825	MGP Select	Dcdc2b	MUFJ19.1g	M01910605	+/+	Male	2014-08-24	9	27.9	g	1	C57BL/6N;C57BL/6NTac	B6N
MUFJ	Dcdc2b tm1b (KOMP)Wtsi	C57BL/6N;C57BL/6NTac	B6N MGP Select 20140825	MGP Select	Dcdc2b	MUFJ19.1f	M01910604	+/+	Male	2014-08-24	9	27.3	g	1	C57BL/6N;C57BL/6NTac	B6N
MUFJ	Dcdc2b tm1b (KOMP)Wtsi	C57BL/6N;C57BL/6NTac	B6N MGP Select 20140825	MGP Select	Dcdc2b	MUFJ19.1c	M01910601	+/+	Male	2014-08-24	9	26	g	1	C57BL/6N;C57BL/6NTac	B6N
MUFC	Dpm1 tm1b (KOMP)Wtsi	C57BL/6N;C57BL/6NTac	B6N MGP Select 20140727	MGP Select	Dpm1	MUFC6.1i	M01887108	+/+	Female	2014-07-27	9	22	g	1	C57BL/6N;C57BL/6NTac	B6N
MUFC	Dpm1 tm1b (KOMP)Wtsi	C57BL/6N;C57BL/6NTac	B6N MGP Select 20140727	MGP Select	Dpm1	MUFC6.1h	M01887107	+/+	Female	2014-07-27	9	20.7	g	1	C57BL/6N;C57BL/6NTac	B6N
MUFC	Dpm1 tm1b (KOMP)Wtsi	C57BL/6N;C57BL/6NTac	B6N MGP Select 20140727	MGP Select	Dpm1	MUFC6.1g	M01887106	+/+	Female	2014-07-27	9	21.9	g	1	C57BL/6N;C57BL/6NTac	B6N
MUFC	Dpm1 tm1b (KOMP)Wtsi	C57BL/6N;C57BL/6NTac	B6N MGP Select 20140727	MGP Select	Dpm1	MUFC6.1d	M01879750	+/+	Female	2014-07-27	9	21.3	g	1	C57BL/6N;C57BL/6NTac	B6N
MGJF	Psph tm1a(EUCOMM)Hmgu HEPD0722_2_C10	C57BL/6N;C57BL/6NTac	MCZY MGP Select 20140826	MGP Select	Psph	MGJF45.2i	M01916561	+/+	Female	2014-08-26	9	22.6	g	1	C57BL/6N;C57BL/6NTac	B6N
MGJF	Psph tm1a(EUCOMM)Hmgu HEPD0722_2_C10	C57BL/6N;C57BL/6NTac	MCZY MGP Select 20140826	MGP Select	Psph	MGJF45.2e	M01916557	+/+	Female	2014-08-26	9	22.3	g	1	C57BL/6N;C57BL/6NTac	B6N
MGJF	Psph tm1a(EUCOMM)Hmgu HEPD0722_2_C10	C57BL/6N;C57BL/6NTac	MCZY MGP Select 20140826	MGP Select	Psph	MGJF45.2d	M01916556	+/+	Female	2014-08-26	9	20.8	g	1	C57BL/6N;C57BL/6NTac	B6N
PMAE	Ddx42 tm1b(EUCOMM)Wtsi EPD0769_1_B07	C57BL/6N;C57BL/6NTac	B6N MGP Select 20141019	MGP Select	Ddx42	PMAE9.2h	M01956799	+/+	Female	2014-10-19	9	19.4	g	1	C57BL/6N;C57BL/6NTac	B6N
PMAE	Ddx42 tm1b(EUCOMM)Wtsi EPD0769_1_B07	C57BL/6N;C57BL/6NTac	B6N MGP Select 20141019	MGP Select	Ddx42	PMAE9.2g	M01956798	+/+	Female	2014-10-19	9	22.1	g	1	C57BL/6N;C57BL/6NTac	B6N
PMAE	Ddx42 tm1b(EUCOMM)Wtsi EPD0769_1_B07	C57BL/6N;C57BL/6NTac	B6N MGP Select 20141019	MGP Select	Ddx42	PMAE9.2f	M01956797	+/+	Female	2014-10-19	9	20	g	1	C57BL/6N;C57BL/6NTac	B6N
PMAE	Ddx42 tm1b(EUCOMM)Wtsi EPD0769_1_B07	C57BL/6N;C57BL/6NTac	B6N MGP Select 20141019	MGP Select	Ddx42	PMAE9.2e	M01956796	+/+	Female	2014-10-19	9	21.6	g	1	C57BL/6N;C57BL/6NTac	B6N
PMAE	Ddx42 tm1b(EUCOMM)Wtsi EPD0769_1_B07	C57BL/6N;C57BL/6NTac	B6N MGP Select 20140910	MGP Select	Ddx42	PMAE11.1g	M01928195	+/+	Female	2014-09-11	9	21.8	g	1	C57BL/6N;C57BL/6NTac	B6N
PMAE	Ddx42 tm1b(EUCOMM)Wtsi EPD0769_1_B07	C57BL/6N;C57BL/6NTac	B6N MGP Select 20140910	MGP Select	Ddx42	PMAE11.1f	M01928194	+/+	Female	2014-09-11	9	25.1	g	1	C57BL/6N;C57BL/6NTac	B6N
PMAE	Ddx42 tm1b(EUCOMM)Wtsi EPD0769_1_B07	C57BL/6N;C57BL/6NTac	B6N MGP Select 20140910	MGP Select	Ddx42	PMAE5.4e	M01928187	+/+	Female	2014-09-11	9	24	g	1	C57BL/6N;C57BL/6NTac	B6N
PMAE	Ddx42 tm1b(EUCOMM)Wtsi EPD0769_1_B07	C57BL/6N;C57BL/6NTac	B6N MGP Select 20140910	MGP Select	Ddx42	PMAE5.4d	M01928186	+/+	Female	2014-09-11	9	22.6	g	1	C57BL/6N;C57BL/6NTac	B6N
PMAE	Ddx42 tm1b(EUCOMM)Wtsi EPD0769_1_B07	C57BL/6N;C57BL/6NTac	B6N MGP Select 20140910	MGP Select	Ddx42	PMAE5.4c	M01928185	+/+	Female	2014-09-11	9	25.9	g	1	C57BL/6N;C57BL/6NTac	B6N
MGCY	Kif1bp tm1a(KOMP)Wtsi EPD0728_3_H07	C57BL/6N;C57BL/6NTac	B6N MGP Select 20140703	MGP Select	Kif1bp	MGCY56.2c	M01868108	+/+	Male	2014-07-03	9	26.9	g	1	C57BL/6N;C57BL/6NTac	B6N
MGCY	Kif1bp tm1a(KOMP)Wtsi EPD0728_3_H07	C57BL/6N;C57BL/6NTac	B6N MGP Select 20140703	MGP Select	Kif1bp	MGCY56.2b	M01868107	+/+	Male	2014-07-03	9	29.1	g	1	C57BL/6N;C57BL/6NTac	B6N
MGCY	Kif1bp tm1a(KOMP)Wtsi EPD0728_3_H07	C57BL/6N;C57BL/6NTac	B6N MGP Select 20140703	MGP Select	Kif1bp	MGCY56.2a	M01868106	+/+	Male	2014-07-03	9	25	g	1	C57BL/6N;C57BL/6NTac	B6N
MGCY	Kif1bp tm1a(KOMP)Wtsi EPD0728_3_H07	C57BL/6N;C57BL/6NTac	B6N MGP Select 20140529	MGP Select	Kif1bp	MGCY58.1f	M01834467	+/+	Male	2014-05-29	9	27.9	g	1	C57BL/6N;C57BL/6NTac	B6N
MGCY	Kif1bp tm1a(KOMP)Wtsi EPD0728_3_H07	C57BL/6N;C57BL/6NTac	B6N MGP Select 20140529	MGP Select	Kif1bp	MGCY58.1e	M01834466	+/+	Male	2014-05-29	9	26.4	g	1	C57BL/6N;C57BL/6NTac	B6N
MGCY	Kif1bp tm1a(KOMP)Wtsi EPD0728_3_H07	C57BL/6N;C57BL/6NTac	B6N MGP Select 20140529	MGP Select	Kif1bp	MGCY58.1c	M01834464	+/+	Male	2014-05-29	9	27	g	1	C57BL/6N;C57BL/6NTac	B6N
MGCY	Kif1bp tm1a(KOMP)Wtsi EPD0728_3_H07	C57BL/6N;C57BL/6NTac	B6N MGP Select 20140529	MGP Select	Kif1bp	MGCY57.1b	M01834453	+/+	Male	2014-05-28	9	27.8	g	1	C57BL/6N;C57BL/6NTac	B6N
MGCY	Kif1bp tm1a(KOMP)Wtsi EPD0728_3_H07	C57BL/6N;C57BL/6NTac	B6N MGP Select 20140430	MGP Select	Kif1bp	MGCY45.2i	M01803751	+/+	Female	2014-04-29	9	19.5	g	1	C57BL/6N;C57BL/6NTac	B6N
MGCY	Kif1bp tm1a(KOMP)Wtsi EPD0728_3_H07	C57BL/6N;C57BL/6NTac	B6N MGP Select 20140430	MGP Select	Kif1bp	MGCY45.2h	M01803750	+/+	Female	2014-04-29	9	20	g	1	C57BL/6N;C57BL/6NTac	B6N
MGCY	Kif1bp tm1a(KOMP)Wtsi EPD0728_3_H07	C57BL/6N;C57BL/6NTac	B6N MGP Select 20140430	MGP Select	Kif1bp	MGCY45.2g	M01803749	+/+	Female	2014-04-29	9	19.9	g	1	C57BL/6N;C57BL/6NTac	B6N
MGCY	Kif1bp tm1a(KOMP)Wtsi EPD0728_3_H07	C57BL/6N;C57BL/6NTac	B6N MGP Select 20140430	MGP Select	Kif1bp	MGCY45.2f	M01803748	+/+	Female	2014-04-29	9	20.6	g	1	C57BL/6N;C57BL/6NTac	B6N
MGCY	Kif1bp tm1a(KOMP)Wtsi EPD0728_3_H07	C57BL/6N;C57BL/6NTac	B6N MGP Select 20140430	MGP Select	Kif1bp	MGCY37.4d	M01803739	+/+	Male	2014-04-30	9	27	g	1	C57BL/6N;C57BL/6NTac	B6N
MGCY	Kif1bp tm1a(KOMP)Wtsi EPD0728_3_H07	C57BL/6N;C57BL/6NTac	B6N MGP Select 20140430	MGP Select	Kif1bp	MGCY37.4c	M01803738	+/+	Male	2014-04-30	9	27.4	g	1	C57BL/6N;C57BL/6NTac	B6N
MGCY	Kif1bp tm1a(KOMP)Wtsi EPD0728_3_H07	C57BL/6N;C57BL/6NTac	B6N MGP Select 20140430	MGP Select	Kif1bp	MGCY37.4b	M01803737	+/+	Male	2014-04-30	9	27.4	g	1	C57BL/6N;C57BL/6NTac	B6N
MGCY	Kif1bp tm1a(KOMP)Wtsi EPD0728_3_H07	C57BL/6N;C57BL/6NTac	B6N MGP Select 20140430	MGP Select	Kif1bp	MGCY37.4a	M01803736	+/+	Male	2014-04-30	9	25	g	1	C57BL/6N;C57BL/6NTac	B6N
MGKF	Dclk1 MEPD1000_3_H02 MEPD1000_3_H02	C57BL/6N;C57BL/6NTac	B6N MGP Select 20141004	MGP Select	Dclk1	MGKF39.1c	M01943612	+/+	Male	2014-10-04	9	25.8	g	1	C57BL/6N;C57BL/6NTac	B6N
MGKF	Dclk1 MEPD1000_3_H02 MEPD1000_3_H02	C57BL/6N;C57BL/6NTac	B6N MGP Select 20141004	MGP Select	Dclk1	MGKF39.1a	M01943610	+/+	Male	2014-10-04	9	28.8	g	1	C57BL/6N;C57BL/6NTac	B6N
MGKF	Dclk1 MEPD1000_3_H02 MEPD1000_3_H02	C57BL/6N;C57BL/6NTac	B6N MGP Select 20140910	MGP Select	Dclk1	MGKF33.4e	M01924620	+/+	Male	2014-09-09	9	25.8	g	1	C57BL/6N;C57BL/6NTac	B6N
MGKF	Dclk1 MEPD1000_3_H02 MEPD1000_3_H02	C57BL/6N;C57BL/6NTac	B6N MGP Select 20140910	MGP Select	Dclk1	MGKF33.4d	M01924619	+/+	Male	2014-09-09	9	25.1	g	1	C57BL/6N;C57BL/6NTac	B6N
MGKF	Dclk1 MEPD1000_3_H02 MEPD1000_3_H02	C57BL/6N;C57BL/6NTac	B6N MGP Select 20140910	MGP Select	Dclk1	MGKF33.4c	M01924618	+/+	Male	2014-09-09	9	22.8	g	1	C57BL/6N;C57BL/6NTac	B6N
MGKF	Dclk1 MEPD1000_3_H02 MEPD1000_3_H02	C57BL/6N;C57BL/6NTac	B6N MGP Select 20140910	MGP Select	Dclk1	MGKF41.1c	M01917129	+/+	Male	2014-09-09	9	30	g	1	C57BL/6N;C57BL/6NTac	B6N
MGKF	Dclk1 MEPD1000_3_H02 MEPD1000_3_H02	C57BL/6N;C57BL/6NTac	B6N MGP Select 20140617	MGP Select	Dclk1	MGKF33.1d	M01854763	+/+	Male	2014-06-18	9	26.8	g	1	C57BL/6N;C57BL/6NTac	B6N
MGKF	Dclk1 MEPD1000_3_H02 MEPD1000_3_H02	C57BL/6N;C57BL/6NTac	B6N MGP Select 20140617	MGP Select	Dclk1	MGKF33.1c	M01854762	+/+	Male	2014-06-18	9	26.6	g	1	C57BL/6N;C57BL/6NTac	B6N
MGKF	Dclk1 MEPD1000_3_H02 MEPD1000_3_H02	C57BL/6N;C57BL/6NTac	B6N MGP Select 20140617	MGP Select	Dclk1	MGKF33.1b	M01854761	+/+	Male	2014-06-18	9	26.8	g	1	C57BL/6N;C57BL/6NTac	B6N
MGKF	Dclk1 MEPD1000_3_H02 MEPD1000_3_H02	C57BL/6N;C57BL/6NTac	B6N MGP Select 20140617	MGP Select	Dclk1	MGKF33.1a	M01854760	+/+	Male	2014-06-18	9	26.8	g	1	C57BL/6N;C57BL/6NTac	B6N
MFVN	Polr3f tm1a(EUCOMM)Wtsi EPD0423_5_C07	C57BL/6N;C57BL/6NTac	B6N MGP Select 20131205	MGP Select	Polr3f	MFVN55.1c	M01674792	+/+	Male	2013-12-05	9	24.6	g	1	C57BL/6N;C57BL/6NTac	B6N
MFVN	Polr3f tm1a(EUCOMM)Wtsi EPD0423_5_C07	C57BL/6N;C57BL/6NTac	B6N MGP Select 20131205	MGP Select	Polr3f	MFVN55.1b	M01674791	+/+	Male	2013-12-05	9	24.3	g	1	C57BL/6N;C57BL/6NTac	B6N
MGFA	2610524H06Rik tm1Wtsi EPD0480_2_B07	C57BL/6N;C57BL/6NTac	B6N MGP Select 20140224	MGP Select	2610524H06Rik	MGFA18.4k	M01752327	+/+	Female	2014-02-24	9	19.8	g	1	C57BL/6N;C57BL/6NTac	B6N
MGFA	2610524H06Rik tm1Wtsi EPD0480_2_B07	C57BL/6N;C57BL/6NTac	B6N MGP Select 20140224	MGP Select	2610524H06Rik	MGFA18.4j	M01752326	+/+	Female	2014-02-24	9	20.3	g	1	C57BL/6N;C57BL/6NTac	B6N
MGFA	2610524H06Rik tm1Wtsi EPD0480_2_B07	C57BL/6N;C57BL/6NTac	B6N MGP Select 20140224	MGP Select	2610524H06Rik	MGFA18.4i	M01752325	+/+	Female	2014-02-24	9	20.8	g	1	C57BL/6N;C57BL/6NTac	B6N
MGFA	2610524H06Rik tm1Wtsi EPD0480_2_B07	C57BL/6N;C57BL/6NTac	B6N MGP Select 20140224	MGP Select	2610524H06Rik	MGFA18.4h	M01752324	+/+	Female	2014-02-24	9	20.3	g	1	C57BL/6N;C57BL/6NTac	B6N
MGFA	2610524H06Rik tm1Wtsi EPD0480_2_B07	C57BL/6N;C57BL/6NTac	B6N MGP Select 20140224	MGP Select	2610524H06Rik	MGFA18.4g	M01752323	+/+	Male	2014-02-24	9	21.5	g	1	C57BL/6N;C57BL/6NTac	B6N
MGFA	2610524H06Rik tm1Wtsi EPD0480_2_B07	C57BL/6N;C57BL/6NTac	B6N MGP Select 20140224	MGP Select	2610524H06Rik	MGFA18.4f	M01752322	+/+	Male	2014-02-24	9	24.7	g	1	C57BL/6N;C57BL/6NTac	B6N
MGFA	2610524H06Rik tm1Wtsi EPD0480_2_B07	C57BL/6N;C57BL/6NTac	B6N MGP Select 20140224	MGP Select	2610524H06Rik	MGFA18.4c	M01752319	+/+	Male	2014-02-24	9	25.5	g	1	C57BL/6N;C57BL/6NTac	B6N
MFZL	Pla2g6 tm1a(EUCOMM)Wtsi - F04	C57BL/6N;C57BL/6NTac	B6N MGP Select 20140519	MGP Select	Pla2g6	MFZL33.1e	M01821840	+/+	Female	2014-05-20	9	23.1	g	1	C57BL/6N;C57BL/6NTac	B6N
MFZL	Pla2g6 tm1a(EUCOMM)Wtsi - F04	C57BL/6N;C57BL/6NTac	B6N MGP Select 20140519	MGP Select	Pla2g6	MFZL33.1d	M01821839	+/+	Female	2014-05-20	9	20	g	1	C57BL/6N;C57BL/6NTac	B6N
MFXT	Pitrm1 tm1a(KOMP)Wtsi EPD0824_6_B05	C57BL/6N;C57BL/6NTac	B6N MGP Select 20140326	MGP Select	Pitrm1	MFXT28.2j	M01777414	+/+	Female	2014-03-26	9	21.6	g	1	C57BL/6N;C57BL/6NTac	B6N
MFXT	Pitrm1 tm1a(KOMP)Wtsi EPD0824_6_B05	C57BL/6N;C57BL/6NTac	B6N MGP Select 20140326	MGP Select	Pitrm1	MFXT28.2h	M01777412	+/+	Female	2014-03-26	9	21.2	g	1	C57BL/6N;C57BL/6NTac	B6N
MFXT	Pitrm1 tm1a(KOMP)Wtsi EPD0824_6_B05	C57BL/6N;C57BL/6NTac	B6N MGP Select 20140326	MGP Select	Pitrm1	MFXT28.2g	M01777411	+/+	Female	2014-03-26	9	22.2	g	1	C57BL/6N;C57BL/6NTac	B6N
MFXT	Pitrm1 tm1a(KOMP)Wtsi EPD0824_6_B05	C57BL/6N;C57BL/6NTac	B6N MGP Select 20140326	MGP Select	Pitrm1	MFXT28.2f	M01777410	+/+	Male	2014-03-26	9	32	g	1	C57BL/6N;C57BL/6NTac	B6N
MFXT	Pitrm1 tm1a(KOMP)Wtsi EPD0824_6_B05	C57BL/6N;C57BL/6NTac	B6N MGP Select 20140326	MGP Select	Pitrm1	MFXT28.2d	M01777408	+/+	Male	2014-03-26	9	27.7	g	1	C57BL/6N;C57BL/6NTac	B6N
MFXT	Pitrm1 tm1a(KOMP)Wtsi EPD0824_6_B05	C57BL/6N;C57BL/6NTac	B6N MGP Select 20140326	MGP Select	Pitrm1	MFXT28.2a	M01777405	+/+	Male	2014-03-26	9	23.1	g	1	C57BL/6N;C57BL/6NTac	B6N
MGCJ	Atxn10 tm1a(KOMP)Wtsi EPD0742_5_C07	C57BL/6N;C57BL/6NTac	B6N MGP Select 20131205	MGP Select	Atxn10	MGCJ27.2k	M01683043	+/+	Female	2013-12-05	9	20.3	g	1	C57BL/6N;C57BL/6NTac	B6N
MGCJ	Atxn10 tm1a(KOMP)Wtsi EPD0742_5_C07	C57BL/6N;C57BL/6NTac	B6N MGP Select 20131205	MGP Select	Atxn10	MGCJ27.2i	M01683041	+/+	Female	2013-12-05	9	20.9	g	1	C57BL/6N;C57BL/6NTac	B6N
MGCJ	Atxn10 tm1a(KOMP)Wtsi EPD0742_5_C07	C57BL/6N;C57BL/6NTac	B6N MGP Select 20131205	MGP Select	Atxn10	MGCJ27.2h	M01683040	+/+	Female	2013-12-05	9	21.1	g	1	C57BL/6N;C57BL/6NTac	B6N
MGCJ	Atxn10 tm1a(KOMP)Wtsi EPD0742_5_C07	C57BL/6N;C57BL/6NTac	B6N MGP Select 20131205	MGP Select	Atxn10	MGCJ27.2g	M01683039	+/+	Female	2013-12-05	9	20.6	g	1	C57BL/6N;C57BL/6NTac	B6N
MGCJ	Atxn10 tm1a(KOMP)Wtsi EPD0742_5_C07	C57BL/6N;C57BL/6NTac	B6N MGP Select 20131205	MGP Select	Atxn10	MGCJ27.2f	M01683038	+/+	Female	2013-12-05	9	20.8	g	1	C57BL/6N;C57BL/6NTac	B6N
MGCJ	Atxn10 tm1a(KOMP)Wtsi EPD0742_5_C07	C57BL/6N;C57BL/6NTac	B6N MGP Select 20131205	MGP Select	Atxn10	MGCJ27.2e	M01683037	+/+	Female	2013-12-05	9	19.3	g	1	C57BL/6N;C57BL/6NTac	B6N
MGCJ	Atxn10 tm1a(KOMP)Wtsi EPD0742_5_C07	C57BL/6N;C57BL/6NTac	B6N MGP Select 20131205	MGP Select	Atxn10	MGCJ27.2d	M01683036	+/+	Female	2013-12-05	9	18.3	g	1	C57BL/6N;C57BL/6NTac	B6N
MGKU	Prrt2 tm1a(KOMP)Wtsi EPD0284_6_H06	C57BL/6N;C57BL/6NTac	B6N MGP Select 20140617	MGP Select	Prrt2	MGKU21.3d	M01845460	+/+	Male	2014-06-17	9	26.2	g	1	C57BL/6N;C57BL/6NTac	B6N
MGKU	Prrt2 tm1a(KOMP)Wtsi EPD0284_6_H06	C57BL/6N;C57BL/6NTac	B6N MGP Select 20140617	MGP Select	Prrt2	MGKU21.3c	M01845459	+/+	Male	2014-06-17	9	25.7	g	1	C57BL/6N;C57BL/6NTac	B6N
MGKU	Prrt2 tm1a(KOMP)Wtsi EPD0284_6_H06	C57BL/6N;C57BL/6NTac	B6N MGP Select 20140617	MGP Select	Prrt2	MGKU21.3a	M01845457	+/+	Male	2014-06-17	9	25.1	g	1	C57BL/6N;C57BL/6NTac	B6N
MGKU	Prrt2 tm1a(KOMP)Wtsi EPD0284_6_H06	C57BL/6N;C57BL/6NTac	B6N MGP Select 20140423	MGP Select	Prrt2	MGKU21.2j	M01795559	+/+	Female	2014-04-23	9	18.8	g	1	C57BL/6N;C57BL/6NTac	B6N
MGKU	Prrt2 tm1a(KOMP)Wtsi EPD0284_6_H06	C57BL/6N;C57BL/6NTac	B6N MGP Select 20140423	MGP Select	Prrt2	MGKU21.2h	M01795557	+/+	Female	2014-04-23	9	17.6	g	1	C57BL/6N;C57BL/6NTac	B6N
MGKU	Prrt2 tm1a(KOMP)Wtsi EPD0284_6_H06	C57BL/6N;C57BL/6NTac	B6N MGP Select 20140423	MGP Select	Prrt2	MGKU21.2g	M01795556	+/+	Female	2014-04-23	9	20.3	g	1	C57BL/6N;C57BL/6NTac	B6N
MGKU	Prrt2 tm1a(KOMP)Wtsi EPD0284_6_H06	C57BL/6N;C57BL/6NTac	B6N MGP Select 20140423	MGP Select	Prrt2	MGKU21.2f	M01795555	+/+	Female	2014-04-23	9	19.8	g	1	C57BL/6N;C57BL/6NTac	B6N
MGRQ	Nhlrc2 tm1a(KOMP)Wtsi EPD0393_4_F01	C57BL/6N;C57BL/6NTac	B6N MGP Select 20140727	MGP Select	Nhlrc2	MGRQ21.1d	M01889505	+/+	Male	2014-07-27	9	26.9	g	1	C57BL/6N;C57BL/6NTac	B6N
MGRQ	Nhlrc2 tm1a(KOMP)Wtsi EPD0393_4_F01	C57BL/6N;C57BL/6NTac	B6N MGP Select 20140727	MGP Select	Nhlrc2	MGRQ21.1c	M01889504	+/+	Male	2014-07-27	9	26	g	1	C57BL/6N;C57BL/6NTac	B6N
MGRQ	Nhlrc2 tm1a(KOMP)Wtsi EPD0393_4_F01	C57BL/6N;C57BL/6NTac	B6N MGP Select 20140727	MGP Select	Nhlrc2	MGRQ21.1b	M01889503	+/+	Male	2014-07-27	9	25.3	g	1	C57BL/6N;C57BL/6NTac	B6N
MGRQ	Nhlrc2 tm1a(KOMP)Wtsi EPD0393_4_F01	C57BL/6N;C57BL/6NTac	B6N MGP Select 20140727	MGP Select	Nhlrc2	MGRQ21.1a	M01889502	+/+	Male	2014-07-27	9	26.2	g	1	C57BL/6N;C57BL/6NTac	B6N
MGLS	Pigf tm1a(KOMP)Wtsi EPD0805_3_E11	C57BL/6N;C57BL/6NTac	B6N MGP Select 20140416	MGP Select	Pigf	MGLS17.2h	M01797503	+/+	Female	2014-04-17	9	21.7	g	1	C57BL/6N;C57BL/6NTac	B6N
MGLS	Pigf tm1a(KOMP)Wtsi EPD0805_3_E11	C57BL/6N;C57BL/6NTac	B6N MGP Select 20140416	MGP Select	Pigf	MGLS17.2g	M01797502	+/+	Female	2014-04-17	9	20.2	g	1	C57BL/6N;C57BL/6NTac	B6N
MGLS	Pigf tm1a(KOMP)Wtsi EPD0805_3_E11	C57BL/6N;C57BL/6NTac	B6N MGP Select 20140416	MGP Select	Pigf	MGLS17.2d	M01797499	+/+	Female	2014-04-17	9	19.9	g	1	C57BL/6N;C57BL/6NTac	B6N
MGLS	Pigf tm1a(KOMP)Wtsi EPD0805_3_E11	C57BL/6N;C57BL/6NTac	B6N MGP Select 20140416	MGP Select	Pigf	MGLS17.2c	M01797498	+/+	Female	2014-04-17	9	21.2	g	1	C57BL/6N;C57BL/6NTac	B6N
MUFM	Kcnh4 tm1b(KOMP)Wtsi	C57BL/6N;C57BL/6NTac	B6N MGP Select 20140330	MGP Select	Kcnh4	MUFM3.1d	M01780689	+/+	Male	2014-03-30	9	26.5	g	1	C57BL/6N;C57BL/6NTac	B6N
MUFM	Kcnh4 tm1b(KOMP)Wtsi	C57BL/6N;C57BL/6NTac	B6N MGP Select 20140330	MGP Select	Kcnh4	MUFM3.1c	M01780688	+/+	Male	2014-03-30	9	27	g	1	C57BL/6N;C57BL/6NTac	B6N
MUFM	Kcnh4 tm1b(KOMP)Wtsi	C57BL/6N;C57BL/6NTac	B6N MGP Select 20140330	MGP Select	Kcnh4	MUFM3.1a	M01780686	+/+	Male	2014-03-30	9	25.1	g	1	C57BL/6N;C57BL/6NTac	B6N
MUFM	Kcnh4 tm1b(KOMP)Wtsi	C57BL/6N;C57BL/6NTac	B6N MGP Select 20140330	MGP Select	Kcnh4	MUFM1.1a	M01780664	+/+	Male	2014-03-30	9	28.9	g	1	C57BL/6N;C57BL/6NTac	B6N
MGCV	Sqle tm1a(EUCOMM)Wtsi EPD0418_4_A09	C57BL/6N;C57BL/6NTac	B6N MGP Select 20140126	MGP Select	Sqle	MGCV10.3j	M01727634	+/+	Female	2014-01-26	9	21.2	g	1	C57BL/6N;C57BL/6NTac	B6N
MGCV	Sqle tm1a(EUCOMM)Wtsi EPD0418_4_A09	C57BL/6N;C57BL/6NTac	B6N MGP Select 20140126	MGP Select	Sqle	MGCV10.3h	M01727632	+/+	Female	2014-01-26	9	20.5	g	1	C57BL/6N;C57BL/6NTac	B6N
MGCV	Sqle tm1a(EUCOMM)Wtsi EPD0418_4_A09	C57BL/6N;C57BL/6NTac	B6N MGP Select 20140126	MGP Select	Sqle	MGCV10.3g	M01727631	+/+	Female	2014-01-26	9	22.4	g	1	C57BL/6N;C57BL/6NTac	B6N
MGCV	Sqle tm1a(EUCOMM)Wtsi EPD0418_4_A09	C57BL/6N;C57BL/6NTac	B6N MGP Select 20140126	MGP Select	Sqle	MGCV10.3e	M01727629	+/+	Female	2014-01-26	9	21.4	g	1	C57BL/6N;C57BL/6NTac	B6N
MGBQ	Celf4 tm1a(EUCOMM)Wtsi EPD0372_2_D05	C57BL/6N;C57BL/6NTac	B6N MGP Select 20141019	MGP Select	Celf4	MGBQ26.2b	M01957781	+/+	Male	2014-10-19	9	26.8	g	1	C57BL/6N;C57BL/6NTac	B6N
MGBQ	Celf4 tm1a(EUCOMM)Wtsi EPD0372_2_D05	C57BL/6N;C57BL/6NTac	B6N MGP Select 20141019	MGP Select	Celf4	MGBQ23.2f	M01957721	+/+	Male	2014-10-20	9	25.7	g	1	C57BL/6N;C57BL/6NTac	B6N
MGBQ	Celf4 tm1a(EUCOMM)Wtsi EPD0372_2_D05	C57BL/6N;C57BL/6NTac	B6N MGP Select 20141019	MGP Select	Celf4	MGBQ23.2b	M01957717	+/+	Male	2014-10-20	9	26	g	1	C57BL/6N;C57BL/6NTac	B6N
MGBQ	Celf4 tm1a(EUCOMM)Wtsi EPD0372_2_D05	C57BL/6N;C57BL/6NTac	B6N MGP Select 20141019	MGP Select	Celf4	MGBQ23.2a	M01957716	+/+	Male	2014-10-20	9	26.1	g	1	C57BL/6N;C57BL/6NTac	B6N
MGBQ	Celf4 tm1a(EUCOMM)Wtsi EPD0372_2_D05	C57BL/6N;C57BL/6NTac	B6N MGP Select 20140519	MGP Select	Celf4	MGBQ15.3e	M01824552	+/+	Male	2014-05-19	9	26.3	g	1	C57BL/6N;C57BL/6NTac	B6N
MGBQ	Celf4 tm1a(EUCOMM)Wtsi EPD0372_2_D05	C57BL/6N;C57BL/6NTac	B6N MGP Select 20140519	MGP Select	Celf4	MGBQ15.3d	M01824551	+/+	Male	2014-05-19	9	25.9	g	1	C57BL/6N;C57BL/6NTac	B6N
MGBQ	Celf4 tm1a(EUCOMM)Wtsi EPD0372_2_D05	C57BL/6N;C57BL/6NTac	B6N MGP Select 20140519	MGP Select	Celf4	MGBQ15.3b	M01824549	+/+	Male	2014-05-19	9	26.9	g	1	C57BL/6N;C57BL/6NTac	B6N
MGBQ	Celf4 tm1a(EUCOMM)Wtsi EPD0372_2_D05	C57BL/6N;C57BL/6NTac	B6N MGP Select 20140519	MGP Select	Celf4	MGBQ15.3a	M01824548	+/+	Male	2014-05-19	9	25.8	g	1	C57BL/6N;C57BL/6NTac	B6N
MGJD	Chd9 tm1a(EUCOMM)Wtsi EPD0608_1_A07	C57BL/6N;C57BL/6NTac	B6N MGP Select 20140529	MGP Select	Chd9	MGJD22.4c	M01834143	+/+	Male	2014-05-30	9	26.1	g	1	C57BL/6N;C57BL/6NTac	B6N
MGJD	Chd9 tm1a(EUCOMM)Wtsi EPD0608_1_A07	C57BL/6N;C57BL/6NTac	B6N MGP Select 20140529	MGP Select	Chd9	MGJD22.4b	M01834142	+/+	Male	2014-05-30	9	26.8	g	1	C57BL/6N;C57BL/6NTac	B6N
MGJD	Chd9 tm1a(EUCOMM)Wtsi EPD0608_1_A07	C57BL/6N;C57BL/6NTac	B6N MGP Select 20140529	MGP Select	Chd9	MGJD22.4a	M01834141	+/+	Male	2014-05-30	9	26	g	1	C57BL/6N;C57BL/6NTac	B6N
MFZX	Trem1 tm1(KOMP)Vlcg	C57BL/6N;C57BL/6NTac	B6N MGP Select 20131106	MGP Select	Trem1	MFZX9.3e	M01647171	+/+	Male	2013-11-06	9	26	g	1	C57BL/6N;C57BL/6NTac	B6N
MFZX	Trem1 tm1(KOMP)Vlcg	C57BL/6N;C57BL/6NTac	B6N MGP Select 20131106	MGP Select	Trem1	MFZX9.3d	M01647170	+/+	Male	2013-11-06	9	23.9	g	1	C57BL/6N;C57BL/6NTac	B6N
MGSE	Fancd2os tm2a(EUCOMM)Wtsi EPD0561_3_G02	C57BL/6N;C57BL/6NTac	B6N MGP Select 20140715	MGP Select	Fancd2os	MGSE18.1e	M01871524	+/+	Male	2014-07-15	9	27.4	g	1	C57BL/6N;C57BL/6NTac	B6N
MGSE	Fancd2os tm2a(EUCOMM)Wtsi EPD0561_3_G02	C57BL/6N;C57BL/6NTac	B6N MGP Select 20140715	MGP Select	Fancd2os	MGSE18.1c	M01871522	+/+	Male	2014-07-15	9	28.4	g	1	C57BL/6N;C57BL/6NTac	B6N
MGSE	Fancd2os tm2a(EUCOMM)Wtsi EPD0561_3_G02	C57BL/6N;C57BL/6NTac	B6N MGP Select 20140715	MGP Select	Fancd2os	MGSE18.1a	M01871520	+/+	Male	2014-07-15	9	27.2	g	1	C57BL/6N;C57BL/6NTac	B6N
MGHV	Fzd6 MEPD0997_1_B07	C57BL/6N;C57BL/6NTac	MGP Select wt B6N agouti hom	MGP Select	Fzd6	MGHV17.2i	M01739506	+/+	Female	2014-02-11	9	20.3	g	1	C57BL/6N;C57BL/6NTac	B6N
MGHV	Fzd6 MEPD0997_1_B07	C57BL/6N;C57BL/6NTac	MGP Select wt B6N agouti hom	MGP Select	Fzd6	MGHV17.2g	M01731085	+/+	Female	2014-02-11	9	19.1	g	1	C57BL/6N;C57BL/6NTac	B6N
MGHV	Fzd6 MEPD0997_1_B07	C57BL/6N;C57BL/6NTac	B6N MGP Select 20140211	MGP Select	Fzd6	MGHV17.2i	M01739506	+/+	Female	2014-02-11	9	20.3	g	1	C57BL/6N;C57BL/6NTac	B6N
MGHV	Fzd6 MEPD0997_1_B07	C57BL/6N;C57BL/6NTac	B6N MGP Select 20140211	MGP Select	Fzd6	MGHV17.2g	M01731085	+/+	Female	2014-02-11	9	19.1	g	1	C57BL/6N;C57BL/6NTac	B6N
MGHV	Fzd6 MEPD0997_1_B07	C57BL/6N;C57BL/6NTac	B6N MGP Select 20140211	MGP Select	Fzd6	MGHV17.2f	M01731084	+/+	Female	2014-02-11	9	20.8	g	1	C57BL/6N;C57BL/6NTac	B6N
MGHV	Fzd6 MEPD0997_1_B07	C57BL/6N;C57BL/6NTac	B6N MGP Select 20140211	MGP Select	Fzd6	MGHV17.2c	M01731081	+/+	Male	2014-02-11	9	25.5	g	1	C57BL/6N;C57BL/6NTac	B6N
MGHV	Fzd6 MEPD0997_1_B07	C57BL/6N;C57BL/6NTac	B6N MGP Select 20140211	MGP Select	Fzd6	MGHV17.2b	M01731080	+/+	Male	2014-02-11	9	26	g	1	C57BL/6N;C57BL/6NTac	B6N
MGEJ	Supt3 tm1a(EUCOMM)Hmgu HEPD0527_5_F08	C57BL/6N;C57BL/6NTac	B6N MGP Select 20140821	MGP Select	Supt3	MGEJ68.1d	M01909264	+/+	Male	2014-08-21	9	27.7	g	1	C57BL/6N;C57BL/6NTac	B6N
MGEJ	Supt3 tm1a(EUCOMM)Hmgu HEPD0527_5_F08	C57BL/6N;C57BL/6NTac	B6N MGP Select 20140821	MGP Select	Supt3	MGEJ68.1c	M01909263	+/+	Male	2014-08-21	9	26.8	g	1	C57BL/6N;C57BL/6NTac	B6N
MGEJ	Supt3 tm1a(EUCOMM)Hmgu HEPD0527_5_F08	C57BL/6N;C57BL/6NTac	B6N MGP Select 20140821	MGP Select	Supt3	MGEJ43.4b	M01899020	+/+	Male	2014-08-19	9	25.1	g	1	C57BL/6N;C57BL/6NTac	B6N
MGEJ	Supt3 tm1a(EUCOMM)Hmgu HEPD0527_5_F08	C57BL/6N;C57BL/6NTac	B6N MGP Select 20140821	MGP Select	Supt3	MGEJ43.4a	M01899019	+/+	Male	2014-08-19	9	30.2	g	1	C57BL/6N;C57BL/6NTac	B6N
MGEJ	Supt3 tm1a(EUCOMM)Hmgu HEPD0527_5_F08	C57BL/6N;C57BL/6NTac	B6N MGP Select 20140825	MGP Select	Supt3	MGEJ67.1c	M01910065	+/+	Male	2014-08-25	9	28.9	g	1	C57BL/6N;C57BL/6NTac	B6N
MGEJ	Supt3 tm1a(EUCOMM)Hmgu HEPD0527_5_F08	C57BL/6N;C57BL/6NTac	B6N MGP Select 20140825	MGP Select	Supt3	MGEJ67.1b	M01910064	+/+	Male	2014-08-25	9	29.7	g	1	C57BL/6N;C57BL/6NTac	B6N
MGEJ	Supt3 tm1a(EUCOMM)Hmgu HEPD0527_5_F08	C57BL/6N;C57BL/6NTac	B6N MGP Select 20140825	MGP Select	Supt3	MGEJ67.1a	M01910063	+/+	Male	2014-08-25	9	27.3	g	1	C57BL/6N;C57BL/6NTac	B6N
MGEJ	Supt3 tm1a(EUCOMM)Hmgu HEPD0527_5_F08	C57BL/6N;C57BL/6NTac	B6N MGP Select 20140720	MGP Select	Supt3	MGEJ49.2a	M01879985	+/+	Male	2014-07-23	9	27.4	g	1	C57BL/6N;C57BL/6NTac	B6N
MGEJ	Supt3 tm1a(EUCOMM)Hmgu HEPD0527_5_F08	C57BL/6N;C57BL/6NTac	B6N MGP Select 20140720	MGP Select	Supt3	MGEJ42.3b	M01879974	+/+	Male	2014-07-21	9	28.9	g	1	C57BL/6N;C57BL/6NTac	B6N
MGEJ	Supt3 tm1a(EUCOMM)Hmgu HEPD0527_5_F08	C57BL/6N;C57BL/6NTac	B6N MGP Select 20140720	MGP Select	Supt3	MGEJ42.3a	M01879973	+/+	Male	2014-07-21	9	27.8	g	1	C57BL/6N;C57BL/6NTac	B6N
MGHU	5730559C18Rik tm2a(EUCOMM)Wtsi MEPD1002_1_E05	C57BL/6N;C57BL/6NTac	B6N MGP Select 20131219	MGP Select	5730559C18Rik	MGHU16.1f	M01691089	+/+	Male	2013-12-19	9	26.4	g	1	C57BL/6N;C57BL/6NTac	B6N
MGHU	5730559C18Rik tm2a(EUCOMM)Wtsi MEPD1002_1_E05	C57BL/6N;C57BL/6NTac	B6N MGP Select 20131219	MGP Select	5730559C18Rik	MGHU16.1d	M01691087	+/+	Male	2013-12-19	9	27	g	1	C57BL/6N;C57BL/6NTac	B6N
MGHU	5730559C18Rik tm2a(EUCOMM)Wtsi MEPD1002_1_E05	C57BL/6N;C57BL/6NTac	B6N MGP Select 20131219	MGP Select	5730559C18Rik	MGHU16.1c	M01691086	+/+	Male	2013-12-19	9	25.5	g	1	C57BL/6N;C57BL/6NTac	B6N
MGHU	5730559C18Rik tm2a(EUCOMM)Wtsi MEPD1002_1_E05	C57BL/6N;C57BL/6NTac	B6N MGP Select 20131219	MGP Select	5730559C18Rik	MGHU16.1b	M01691085	+/+	Male	2013-12-19	9	28.1	g	1	C57BL/6N;C57BL/6NTac	B6N
MGQF	Nrbp1 tm3a(EUCOMM)Wtsi EPD0989_1_F09	C57BL/6N;C57BL/6NTac	B6N MGP Select 20140811	MGP Select	Nrbp1	MGQF22.1e	M01899631	+/+	Male	2014-08-11	9	25.4	g	1	C57BL/6N;C57BL/6NTac	B6N
MGQF	Nrbp1 tm3a(EUCOMM)Wtsi EPD0989_1_F09	C57BL/6N;C57BL/6NTac	B6N MGP Select 20140811	MGP Select	Nrbp1	MGQF22.1c	M01899629	+/+	Male	2014-08-11	9	27.3	g	1	C57BL/6N;C57BL/6NTac	B6N
MGQF	Nrbp1 tm3a(EUCOMM)Wtsi EPD0989_1_F09	C57BL/6N;C57BL/6NTac	B6N MGP Select 20140811	MGP Select	Nrbp1	MGQF22.1b	M01899628	+/+	Male	2014-08-11	9	22.6	g	1	C57BL/6N;C57BL/6NTac	B6N
MUEF	Kif3b tm1b (EUCOMM)Wtsi EPD0619_3_A05 #2	C57BL/6NTac	B6N MGP Select 20140821	MGP Select	Kif3b	MUEF13.1f	M01910363	+/+	Female	2014-08-21	9	22.4	g	1	C57BL/6NTac	B6N
MUEF	Kif3b tm1b (EUCOMM)Wtsi EPD0619_3_A05 #2	C57BL/6NTac	B6N MGP Select 20140821	MGP Select	Kif3b	MUEF13.1e	M01910362	+/+	Female	2014-08-21	9	24.1	g	1	C57BL/6NTac	B6N
MUEF	Kif3b tm1b (EUCOMM)Wtsi EPD0619_3_A05 #2	C57BL/6NTac	B6N MGP Select 20140821	MGP Select	Kif3b	MUEF13.1d	M01910361	+/+	Female	2014-08-21	9	22	g	1	C57BL/6NTac	B6N
MUCQ	Nxn tm1b(EUCOMM)Wtsi	C57BL/6NTac	B6N MGP Select 20140326	MGP Select	Nxn	MUCQ13.2h	M01781547	+/+	Female	2014-03-28	9	22.2	g	1	C57BL/6NTac	B6N
MUCQ	Nxn tm1b(EUCOMM)Wtsi	C57BL/6NTac	B6N MGP Select 20140326	MGP Select	Nxn	MUCQ12.2f	M01781538	+/+	Female	2014-03-26	9	25.6	g	1	C57BL/6NTac	B6N
MUCQ	Nxn tm1b(EUCOMM)Wtsi	C57BL/6NTac	B6N MGP Select 20140326	MGP Select	Nxn	MUCQ12.2e	M01781537	+/+	Female	2014-03-26	9	22.9	g	1	C57BL/6NTac	B6N
MUCQ	Nxn tm1b(EUCOMM)Wtsi	C57BL/6NTac	B6N MGP Select 20140326	MGP Select	Nxn	MUCQ11.2f	M01781532	+/+	Female	2014-03-29	9	25.7	g	1	C57BL/6NTac	B6N
MGNA	Tmem30a tm1a(KOMP)Wtsi EPD0840_1_A03	C57BL/6N;C57BL/6NTac	B6N MGP Select 20140825	MGP Select	Tmem30a	MGNA17.2b	M01902891	+/+	Female	2014-08-26	9	21.8	g	1	C57BL/6N;C57BL/6NTac	B6N
MGNA	Tmem30a tm1a(KOMP)Wtsi EPD0840_1_A03	C57BL/6N;C57BL/6NTac	B6N MGP Select 20140825	MGP Select	Tmem30a	MGNA17.2a	M01902890	+/+	Female	2014-08-26	9	20.7	g	1	C57BL/6N;C57BL/6NTac	B6N
MGNA	Tmem30a tm1a(KOMP)Wtsi EPD0840_1_A03	C57BL/6N;C57BL/6NTac	B6N MGP Select 20140825	MGP Select	Tmem30a	MGNA19.2f	M01902577	+/+	Female	2014-08-25	9	21.7	g	1	C57BL/6N;C57BL/6NTac	B6N
MGMT	Ddx51 tm1a(KOMP)Wtsi EPD0479_3_G03	C57BL/6N;C57BL/6NTac	B6N MGP Select 20140509	MGP Select	Ddx51	MGMT18.2h	M01810467	+/+	Female	2014-05-09	9	23.5	g	1	C57BL/6N;C57BL/6NTac	B6N
MGMT	Ddx51 tm1a(KOMP)Wtsi EPD0479_3_G03	C57BL/6N;C57BL/6NTac	B6N MGP Select 20140509	MGP Select	Ddx51	MGMT18.2g	M01810466	+/+	Female	2014-05-09	9	24	g	1	C57BL/6N;C57BL/6NTac	B6N
MGMT	Ddx51 tm1a(KOMP)Wtsi EPD0479_3_G03	C57BL/6N;C57BL/6NTac	B6N MGP Select 20140509	MGP Select	Ddx51	MGMT18.2f	M01810465	+/+	Female	2014-05-09	9	23	g	1	C57BL/6N;C57BL/6NTac	B6N
MGNL	Oaf tm1a(EUCOMM)Wtsi EPD0845_5_B04	C57BL/6N;C57BL/6NTac	B6N MGP Select 20140423	MGP Select	Oaf	MGNL20.1g	M01800914	+/+	Female	2014-04-23	9	24	g	1	C57BL/6N;C57BL/6NTac	B6N
MGNL	Oaf tm1a(EUCOMM)Wtsi EPD0845_5_B04	C57BL/6N;C57BL/6NTac	B6N MGP Select 20140423	MGP Select	Oaf	MGNL20.1f	M01800913	+/+	Female	2014-04-23	9	23.8	g	1	C57BL/6N;C57BL/6NTac	B6N
MGNL	Oaf tm1a(EUCOMM)Wtsi EPD0845_5_B04	C57BL/6N;C57BL/6NTac	B6N MGP Select 20140423	MGP Select	Oaf	MGNL20.1d	M01800911	+/+	Male	2014-04-23	9	27	g	1	C57BL/6N;C57BL/6NTac	B6N
MGNL	Oaf tm1a(EUCOMM)Wtsi EPD0845_5_B04	C57BL/6N;C57BL/6NTac	B6N MGP Select 20140423	MGP Select	Oaf	MGNL20.1b	M01800909	+/+	Male	2014-04-23	9	25.8	g	1	C57BL/6N;C57BL/6NTac	B6N
MGNL	Oaf tm1a(EUCOMM)Wtsi EPD0845_5_B04	C57BL/6N;C57BL/6NTac	B6N MGP Select 20140423	MGP Select	Oaf	MGNL19.1e	M01800900	+/+	Female	2014-04-23	9	21.4	g	1	C57BL/6N;C57BL/6NTac	B6N
MGNL	Oaf tm1a(EUCOMM)Wtsi EPD0845_5_B04	C57BL/6N;C57BL/6NTac	B6N MGP Select 20140423	MGP Select	Oaf	MGNL17.1c	M01800884	+/+	Male	2014-04-23	9	25.5	g	1	C57BL/6N;C57BL/6NTac	B6N
MGNL	Oaf tm1a(EUCOMM)Wtsi EPD0845_5_B04	C57BL/6N;C57BL/6NTac	B6N MGP Select 20140423	MGP Select	Oaf	MGNL17.1b	M01800883	+/+	Male	2014-04-23	9	27.2	g	1	C57BL/6N;C57BL/6NTac	B6N
MGJA	Dnpep tm1e(EUCOMM)Wtsi EPD0821_6_H02	C57BL/6N;C57BL/6NTac	B6N MGP Select 20140715	MGP Select	Dnpep	MGJA23.2g	M01869762	+/+	Female	2014-07-15	9	21.3	g	1	C57BL/6N;C57BL/6NTac	B6N
MGJA	Dnpep tm1e(EUCOMM)Wtsi EPD0821_6_H02	C57BL/6N;C57BL/6NTac	B6N MGP Select 20140715	MGP Select	Dnpep	MGJA23.2e	M01869760	+/+	Female	2014-07-15	9	20.7	g	1	C57BL/6N;C57BL/6NTac	B6N
MGJA	Dnpep tm1e(EUCOMM)Wtsi EPD0821_6_H02	C57BL/6N;C57BL/6NTac	B6N MGP Select 20140715	MGP Select	Dnpep	MGJA23.2d	M01869759	+/+	Female	2014-07-15	9	21.7	g	1	C57BL/6N;C57BL/6NTac	B6N
MGRB	Bhlhe40 tm1a(KOMP)Wtsi EPD0208_6_A02	C57BL/6N;C57BL/6NTac	B6N MGP Select 20140720	MGP Select	Bhlhe40	MGRB14.1i	M01874147	+/+	Female	2014-07-20	9	19.8	g	1	C57BL/6N;C57BL/6NTac	B6N
MGRB	Bhlhe40 tm1a(KOMP)Wtsi EPD0208_6_A02	C57BL/6N;C57BL/6NTac	B6N MGP Select 20140720	MGP Select	Bhlhe40	MGRB14.1h	M01874146	+/+	Female	2014-07-20	9	21	g	1	C57BL/6N;C57BL/6NTac	B6N
MGRB	Bhlhe40 tm1a(KOMP)Wtsi EPD0208_6_A02	C57BL/6N;C57BL/6NTac	B6N MGP Select 20140720	MGP Select	Bhlhe40	MGRB14.1g	M01874145	+/+	Female	2014-07-20	9	19.7	g	1	C57BL/6N;C57BL/6NTac	B6N
MGRB	Bhlhe40 tm1a(KOMP)Wtsi EPD0208_6_A02	C57BL/6N;C57BL/6NTac	B6N MGP Select 20140720	MGP Select	Bhlhe40	MGRB14.1f	M01874144	+/+	Female	2014-07-20	9	20.6	g	1	C57BL/6N;C57BL/6NTac	B6N
MFZV	Chst11 tm1a(KOMP)Wtsi EPD0293_6_C11	C57BL/6N;C57BL/6NTac	B6N MGP Select 20140715	MGP Select	Chst11	MFZV37.1d	M01875976	+/+	Female	2014-07-15	9	20.4	g	1	C57BL/6N;C57BL/6NTac	B6N
MFZV	Chst11 tm1a(KOMP)Wtsi EPD0293_6_C11	C57BL/6N;C57BL/6NTac	B6N MGP Select 20140715	MGP Select	Chst11	MFZV34.1f	M01875967	+/+	Female	2014-07-15	9	20.3	g	1	C57BL/6N;C57BL/6NTac	B6N
MFZV	Chst11 tm1a(KOMP)Wtsi EPD0293_6_C11	C57BL/6N;C57BL/6NTac	B6N MGP Select 20140715	MGP Select	Chst11	MFZV34.1d	M01875965	+/+	Female	2014-07-15	9	19.6	g	1	C57BL/6N;C57BL/6NTac	B6N
MFZV	Chst11 tm1a(KOMP)Wtsi EPD0293_6_C11	C57BL/6N;C57BL/6NTac	B6N MGP Select 20140715	MGP Select	Chst11	MFZV34.1c	M01875964	+/+	Female	2014-07-15	9	19.8	g	1	C57BL/6N;C57BL/6NTac	B6N
MFZV	Chst11 tm1a(KOMP)Wtsi EPD0293_6_C11	C57BL/6N;C57BL/6NTac	B6N MGP Select 20140602	MGP Select	Chst11	MFZV25.2f	M01837735	+/+	Male	2014-06-03	9	25.4	g	1	C57BL/6N;C57BL/6NTac	B6N
MFZV	Chst11 tm1a(KOMP)Wtsi EPD0293_6_C11	C57BL/6N;C57BL/6NTac	B6N MGP Select 20140602	MGP Select	Chst11	MFZV25.2e	M01837734	+/+	Male	2014-06-03	9	29	g	1	C57BL/6N;C57BL/6NTac	B6N
MFZV	Chst11 tm1a(KOMP)Wtsi EPD0293_6_C11	C57BL/6N;C57BL/6NTac	B6N MGP Select 20140602	MGP Select	Chst11	MFZV25.2c	M01837732	+/+	Male	2014-06-03	9	26.2	g	1	C57BL/6N;C57BL/6NTac	B6N
MGML	Actl10 tm1a(EUCOMM)Wtsi EPD0920_2_D09	C57BL/6N;C57BL/6NTac	B6N MGP Select 20140416	MGP Select	Actl10	MGML18.1a	M01789664	+/+	Male	2014-04-16	9	29.3	g	1	C57BL/6N;C57BL/6NTac	B6N
MGML	Actl10 tm1a(EUCOMM)Wtsi EPD0920_2_D09	C57BL/6N;C57BL/6NTac	B6N MGP Select 20140416	MGP Select	Actl10	MGML16.1b	M01789646	+/+	Male	2014-04-16	9	26.4	g	1	C57BL/6N;C57BL/6NTac	B6N
MGML	Actl10 tm1a(EUCOMM)Wtsi EPD0920_2_D09	C57BL/6N;C57BL/6NTac	B6N MGP Select 20140416	MGP Select	Actl10	MGML16.1a	M01789645	+/+	Male	2014-04-16	9	27	g	1	C57BL/6N;C57BL/6NTac	B6N
MUDP	Kif24 tm1b(KOMP)Wtsi	C57BL/6N;C57BL/6NTac	B6N MGP Select 20140727	MGP Select	Kif24	MUDP14.2h	M01889970	+/+	Female	2014-07-28	9	20.7	g	1	C57BL/6N;C57BL/6NTac	B6N
MUDP	Kif24 tm1b(KOMP)Wtsi	C57BL/6N;C57BL/6NTac	B6N MGP Select 20140727	MGP Select	Kif24	MUDP14.2g	M01889969	+/+	Female	2014-07-28	9	21.9	g	1	C57BL/6N;C57BL/6NTac	B6N
MUDP	Kif24 tm1b(KOMP)Wtsi	C57BL/6N;C57BL/6NTac	B6N MGP Select 20140727	MGP Select	Kif24	MUDP14.2d	M01889966	+/+	Female	2014-07-28	9	21.3	g	1	C57BL/6N;C57BL/6NTac	B6N
MGNR	Rspo4 tm1a(KOMP)Wtsi EPD0219_3_H01	C57BL/6N;C57BL/6NTac	B6N MGP Select 20141015	MGP Select	Rspo4	MGNR16.2h	M01948883	+/+	Female	2014-10-16	9	22.6	g	1	C57BL/6N;C57BL/6NTac	B6N
MGNR	Rspo4 tm1a(KOMP)Wtsi EPD0219_3_H01	C57BL/6N;C57BL/6NTac	B6N MGP Select 20141015	MGP Select	Rspo4	MGNR16.2g	M01948882	+/+	Female	2014-10-16	9	20.9	g	1	C57BL/6N;C57BL/6NTac	B6N
MGNR	Rspo4 tm1a(KOMP)Wtsi EPD0219_3_H01	C57BL/6N;C57BL/6NTac	B6N MGP Select 20141015	MGP Select	Rspo4	MGNR16.2f	M01948881	+/+	Female	2014-10-16	9	18.5	g	1	C57BL/6N;C57BL/6NTac	B6N
MGKQ	Ddah1 tm2a(EUCOMM)Wtsi MEPD1006_3_A11	C57BL/6N;C57BL/6NTac	MCZY MGP Select 20140523	MGP Select	Ddah1	MGKQ27.1e	M01823815	+/+	Female	2014-05-24	9	19.9	g	1	C57BL/6N;C57BL/6NTac	B6N
MGKQ	Ddah1 tm2a(EUCOMM)Wtsi MEPD1006_3_A11	C57BL/6N;C57BL/6NTac	MCZY MGP Select 20140319	MGP Select	Ddah1	MGKQ26.1c	M01772320	+/+	Male	2014-03-20	9	27.6	g	1	C57BL/6N;C57BL/6NTac	B6N
MGKQ	Ddah1 tm2a(EUCOMM)Wtsi MEPD1006_3_A11	C57BL/6N;C57BL/6NTac	MCZY MGP Select 20140319	MGP Select	Ddah1	MGKQ26.1b	M01772319	+/+	Male	2014-03-20	9	26.5	g	1	C57BL/6N;C57BL/6NTac	B6N
MGNJ	Abhd14a tm2a(EUCOMM)Wtsi EPD0664_1_C01	C57BL/6N;C57BL/6NTac	B6N MGP Select 20140617	MGP Select	Abhd14a	MGNJ19.2k	M01854972	+/+	Female	2014-06-16	9	19.4	g	1	C57BL/6N;C57BL/6NTac	B6N
MGNJ	Abhd14a tm2a(EUCOMM)Wtsi EPD0664_1_C01	C57BL/6N;C57BL/6NTac	B6N MGP Select 20140617	MGP Select	Abhd14a	MGNJ19.2j	M01854971	+/+	Female	2014-06-16	9	19.8	g	1	C57BL/6N;C57BL/6NTac	B6N
MGNJ	Abhd14a tm2a(EUCOMM)Wtsi EPD0664_1_C01	C57BL/6N;C57BL/6NTac	B6N MGP Select 20140617	MGP Select	Abhd14a	MGNJ19.2g	M01854968	+/+	Female	2014-06-16	9	20	g	1	C57BL/6N;C57BL/6NTac	B6N
MGNJ	Abhd14a tm2a(EUCOMM)Wtsi EPD0664_1_C01	C57BL/6N;C57BL/6NTac	B6N MGP Select 20140617	MGP Select	Abhd14a	MGNJ19.2f	M01854967	+/+	Female	2014-06-16	9	20.4	g	1	C57BL/6N;C57BL/6NTac	B6N
MGBF	Sap130 tm1a(KOMP)Mbp DEPD00568_1_C10	C57BL/6N;C57BL/6NTac	MGP Select wt B6N agouti hom	MGP Select	Sap130	MGBF36.1f	M01853626	+/+	Female	2014-06-22	9	20.5	g	1	C57BL/6N;C57BL/6NTac	B6N
MGBF	Sap130 tm1a(KOMP)Mbp DEPD00568_1_C10	C57BL/6N;C57BL/6NTac	MGP Select wt B6N agouti hom	MGP Select	Sap130	MGBF37.2c	M01848697	+/+	Male	2014-06-10	9	22.8	g	1	C57BL/6N;C57BL/6NTac	B6N
MGBF	Sap130 tm1a(KOMP)Mbp DEPD00568_1_C10	C57BL/6N;C57BL/6NTac	B6N MGP Select 20140622	MGP Select	Sap130	MGBF36.1f	M01853626	+/+	Female	2014-06-22	9	20.5	g	1	C57BL/6N;C57BL/6NTac	B6N
MGBF	Sap130 tm1a(KOMP)Mbp DEPD00568_1_C10	C57BL/6N;C57BL/6NTac	B6N MGP Select 20140622	MGP Select	Sap130	MGBF36.1e	M01853625	+/+	Female	2014-06-22	9	21.6	g	1	C57BL/6N;C57BL/6NTac	B6N
MGBF	Sap130 tm1a(KOMP)Mbp DEPD00568_1_C10	C57BL/6N;C57BL/6NTac	B6N MGP Select 20140609	MGP Select	Sap130	MGBF37.2g	M01848701	+/+	Female	2014-06-10	9	17.5	g	1	C57BL/6N;C57BL/6NTac	B6N
MGBF	Sap130 tm1a(KOMP)Mbp DEPD00568_1_C10	C57BL/6N;C57BL/6NTac	B6N MGP Select 20140609	MGP Select	Sap130	MGBF37.2f	M01848700	+/+	Female	2014-06-10	9	20.3	g	1	C57BL/6N;C57BL/6NTac	B6N
MGBF	Sap130 tm1a(KOMP)Mbp DEPD00568_1_C10	C57BL/6N;C57BL/6NTac	B6N MGP Select 20140609	MGP Select	Sap130	MGBF37.2e	M01848699	+/+	Male	2014-06-10	9	27.1	g	1	C57BL/6N;C57BL/6NTac	B6N
MGBF	Sap130 tm1a(KOMP)Mbp DEPD00568_1_C10	C57BL/6N;C57BL/6NTac	B6N MGP Select 20140609	MGP Select	Sap130	MGBF37.2d	M01848698	+/+	Male	2014-06-10	9	25.9	g	1	C57BL/6N;C57BL/6NTac	B6N
MGBF	Sap130 tm1a(KOMP)Mbp DEPD00568_1_C10	C57BL/6N;C57BL/6NTac	B6N MGP Select 20140609	MGP Select	Sap130	MGBF37.2c	M01848697	+/+	Male	2014-06-10	9	22.8	g	1	C57BL/6N;C57BL/6NTac	B6N
MGBF	Sap130 tm1a(KOMP)Mbp DEPD00568_1_C10	C57BL/6N;C57BL/6NTac	B6N MGP Select 20140609	MGP Select	Sap130	MGBF37.2b	M01848696	+/+	Male	2014-06-10	9	26.8	g	1	C57BL/6N;C57BL/6NTac	B6N
MGBF	Sap130 tm1a(KOMP)Mbp DEPD00568_1_C10	C57BL/6N;C57BL/6NTac	B6N MGP Select 20140609	MGP Select	Sap130	MGBF34.4e	M01836340	+/+	Female	2014-06-08	9	25.4	g	1	C57BL/6N;C57BL/6NTac	B6N
MGBF	Sap130 tm1a(KOMP)Mbp DEPD00568_1_C10	C57BL/6N;C57BL/6NTac	B6N MGP Select 20140609	MGP Select	Sap130	MGBF34.4d	M01836339	+/+	Female	2014-06-08	9	22	g	1	C57BL/6N;C57BL/6NTac	B6N
MUCX	Catip tm1b(KOMP)Wtsi EPD0075_2_B08	C57BL/6N;C57BL/6NTac	B6N MGP Select 20140224	MGP Select	Catip	MUCX2.1g	M01755385	+/+	Male	2014-02-26	9	25.7	g	1	C57BL/6N;C57BL/6NTac	B6N
MUCX	Catip tm1b(KOMP)Wtsi EPD0075_2_B08	C57BL/6N;C57BL/6NTac	B6N MGP Select 20140224	MGP Select	Catip	MUCX2.1f	M01755384	+/+	Male	2014-02-26	9	27.1	g	1	C57BL/6N;C57BL/6NTac	B6N
MUCX	Catip tm1b(KOMP)Wtsi EPD0075_2_B08	C57BL/6N;C57BL/6NTac	B6N MGP Select 20140224	MGP Select	Catip	MUCX2.1e	M01755383	+/+	Male	2014-02-26	9	24.3	g	1	C57BL/6N;C57BL/6NTac	B6N
MUCX	Catip tm1b(KOMP)Wtsi EPD0075_2_B08	C57BL/6N;C57BL/6NTac	B6N MGP Select 20140224	MGP Select	Catip	MUCX2.1d	M01755382	+/+	Male	2014-02-26	9	23.4	g	1	C57BL/6N;C57BL/6NTac	B6N
MGHD	Cir1 tm3a(KOMP)Wtsi BEPD0009_1_E01	C57BL/6N;C57BL/6NTac	B6N MGP Select 20140609	MGP Select	Cir1	MGHD22.2g	M01847151	+/+	Male	2014-06-09	9	28.8	g	1	C57BL/6N;C57BL/6NTac	B6N
MGHD	Cir1 tm3a(KOMP)Wtsi BEPD0009_1_E01	C57BL/6N;C57BL/6NTac	B6N MGP Select 20140609	MGP Select	Cir1	MGHD22.2e	M01847149	+/+	Male	2014-06-09	9	27.1	g	1	C57BL/6N;C57BL/6NTac	B6N
MGHD	Cir1 tm3a(KOMP)Wtsi BEPD0009_1_E01	C57BL/6N;C57BL/6NTac	B6N MGP Select 20140609	MGP Select	Cir1	MGHD22.2c	M01847147	+/+	Male	2014-06-09	9	25.4	g	1	C57BL/6N;C57BL/6NTac	B6N
MGHD	Cir1 tm3a(KOMP)Wtsi BEPD0009_1_E01	C57BL/6N;C57BL/6NTac	B6N MGP Select 20140509	MGP Select	Cir1	MGHD21.1c	M01815072	+/+	Male	2014-05-09	9	27.6	g	1	C57BL/6N;C57BL/6NTac	B6N
MGHD	Cir1 tm3a(KOMP)Wtsi BEPD0009_1_E01	C57BL/6N;C57BL/6NTac	B6N MGP Select 20140509	MGP Select	Cir1	MGHD21.1b	M01815071	+/+	Male	2014-05-09	9	30.1	g	1	C57BL/6N;C57BL/6NTac	B6N
MGHD	Cir1 tm3a(KOMP)Wtsi BEPD0009_1_E01	C57BL/6N;C57BL/6NTac	B6N MGP Select 20140509	MGP Select	Cir1	MGHD21.1a	M01815070	+/+	Male	2014-05-09	9	29.2	g	1	C57BL/6N;C57BL/6NTac	B6N
MGHD	Cir1 tm3a(KOMP)Wtsi BEPD0009_1_E01	C57BL/6N;C57BL/6NTac	B6N MGP Select 20131223	MGP Select	Cir1	MGHD9.1j	M01687156	+/+	Female	2013-12-23	9	20.2	g	1	C57BL/6N;C57BL/6NTac	B6N
MGHD	Cir1 tm3a(KOMP)Wtsi BEPD0009_1_E01	C57BL/6N;C57BL/6NTac	B6N MGP Select 20131223	MGP Select	Cir1	MGHD9.1h	M01687154	+/+	Female	2013-12-23	9	20	g	1	C57BL/6N;C57BL/6NTac	B6N
MGHD	Cir1 tm3a(KOMP)Wtsi BEPD0009_1_E01	C57BL/6N;C57BL/6NTac	B6N MGP Select 20131223	MGP Select	Cir1	MGHD9.1f	M01687152	+/+	Female	2013-12-23	9	20	g	1	C57BL/6N;C57BL/6NTac	B6N
MGHD	Cir1 tm3a(KOMP)Wtsi BEPD0009_1_E01	C57BL/6N;C57BL/6NTac	B6N MGP Select 20131223	MGP Select	Cir1	MGHD9.1e	M01687151	+/+	Female	2013-12-23	9	20.8	g	1	C57BL/6N;C57BL/6NTac	B6N
MGHD	Cir1 tm3a(KOMP)Wtsi BEPD0009_1_E01	C57BL/6N;C57BL/6NTac	B6N MGP Select 20131219	MGP Select	Cir1	MGHD8.1e	M01684772	+/+	Male	2013-12-18	9	25.7	g	1	C57BL/6N;C57BL/6NTac	B6N
MGHD	Cir1 tm3a(KOMP)Wtsi BEPD0009_1_E01	C57BL/6N;C57BL/6NTac	B6N MGP Select 20131219	MGP Select	Cir1	MGHD8.1d	M01684771	+/+	Male	2013-12-18	9	28	g	1	C57BL/6N;C57BL/6NTac	B6N
MGHD	Cir1 tm3a(KOMP)Wtsi BEPD0009_1_E01	C57BL/6N;C57BL/6NTac	B6N MGP Select 20131219	MGP Select	Cir1	MGHD8.1b	M01684769	+/+	Male	2013-12-18	9	25.4	g	1	C57BL/6N;C57BL/6NTac	B6N
MFYF	Dynlrb2 tm1a(KOMP)Wtsi EPD0823_1_C07	C57BL/6N;C57BL/6NTac	MEEV MGP Select 20140130	MGP Select	Dynlrb2	MFYF23.4c	M01724107	+/+	Male	2014-01-28	9	27.6	g	1	C57BL/6N;C57BL/6NTac	B6N
MFYF	Dynlrb2 tm1a(KOMP)Wtsi EPD0823_1_C07	C57BL/6N;C57BL/6NTac	MEEV MGP Select 20131116	MGP Select	Dynlrb2	MFYF17.4b	M01658905	+/+	Male	2013-11-15	9	25.5	g	1	C57BL/6N;C57BL/6NTac	B6N
MFXR	Traf6 tm2a(EUCOMM)Wtsi EPD0530_9_H08	C57BL/6N;C57BL/6NTac	B6N MGP Select 20140211	MGP Select	Traf6	MFXR29.3i	M01741509	+/+	Female	2014-02-13	9	19.3	g	1	C57BL/6N;C57BL/6NTac	B6N
MFXR	Traf6 tm2a(EUCOMM)Wtsi EPD0530_9_H08	C57BL/6N;C57BL/6NTac	B6N MGP Select 20140211	MGP Select	Traf6	MFXR29.3e	M01741505	+/+	Female	2014-02-13	9	21	g	1	C57BL/6N;C57BL/6NTac	B6N
MFXR	Traf6 tm2a(EUCOMM)Wtsi EPD0530_9_H08	C57BL/6N;C57BL/6NTac	B6N MGP Select 20140211	MGP Select	Traf6	MFXR26.3a	M01737214	+/+	Female	2014-02-11	9	20.4	g	1	C57BL/6N;C57BL/6NTac	B6N
MFXR	Traf6 tm2a(EUCOMM)Wtsi EPD0530_9_H08	C57BL/6N;C57BL/6NTac	B6N MGP Select 20140203	MGP Select	Traf6	MFXR34.1a	M01729407	+/+	Male	2014-02-02	9	27.4	g	1	C57BL/6N;C57BL/6NTac	B6N
MFXR	Traf6 tm2a(EUCOMM)Wtsi EPD0530_9_H08	C57BL/6N;C57BL/6NTac	B6N MGP Select 20140203	MGP Select	Traf6	MFXR33.1g	M01729404	+/+	Male	2014-02-04	9	26.7	g	1	C57BL/6N;C57BL/6NTac	B6N
MFXR	Traf6 tm2a(EUCOMM)Wtsi EPD0530_9_H08	C57BL/6N;C57BL/6NTac	B6N MGP Select 20140203	MGP Select	Traf6	MFXR33.1f	M01729403	+/+	Male	2014-02-04	9	26	g	1	C57BL/6N;C57BL/6NTac	B6N
MFXR	Traf6 tm2a(EUCOMM)Wtsi EPD0530_9_H08	C57BL/6N;C57BL/6NTac	B6N MGP Select 20140203	MGP Select	Traf6	MFXR31.1a	M01729365	+/+	Male	2014-02-04	9	26.6	g	1	C57BL/6N;C57BL/6NTac	B6N
PMAA	Grb7 tm1b(EUCOMM)Wtsi EPD0543_2_C04	C57BL/6N;C57BL/6NTac	B6N MGP Select 20140923	MGP Select	Grb7	PMAA8.3f	M01929775	+/+	Male	2014-09-24	9	24.6	g	1	C57BL/6N;C57BL/6NTac	B6N
PMAA	Grb7 tm1b(EUCOMM)Wtsi EPD0543_2_C04	C57BL/6N;C57BL/6NTac	B6N MGP Select 20140923	MGP Select	Grb7	PMAA8.3e	M01929774	+/+	Male	2014-09-24	9	22.3	g	1	C57BL/6N;C57BL/6NTac	B6N
PMAA	Grb7 tm1b(EUCOMM)Wtsi EPD0543_2_C04	C57BL/6N;C57BL/6NTac	B6N MGP Select 20140923	MGP Select	Grb7	PMAA8.3d	M01929773	+/+	Male	2014-09-24	9	28.7	g	1	C57BL/6N;C57BL/6NTac	B6N
PMAA	Grb7 tm1b(EUCOMM)Wtsi EPD0543_2_C04	C57BL/6N;C57BL/6NTac	B6N MGP Select 20140923	MGP Select	Grb7	PMAA8.3b	M01929771	+/+	Male	2014-09-24	9	22.1	g	1	C57BL/6N;C57BL/6NTac	B6N
PMAA	Grb7 tm1b(EUCOMM)Wtsi EPD0543_2_C04	C57BL/6N;C57BL/6NTac	B6N MGP Select 20140923	MGP Select	Grb7	PMAA8.3a	M01929770	+/+	Male	2014-09-24	9	24.2	g	1	C57BL/6N;C57BL/6NTac	B6N
MGGX	Nudt12 tm1a(KOMP)Wtsi EPD0502_1_A01	C57BL/6N;C57BL/6NTac	B6N MGP Select 20140119	MGP Select	Nudt12	MGGX18.2c	M01722192	+/+	Male	2014-01-19	9	28.5	g	1	C57BL/6N;C57BL/6NTac	B6N
MGGX	Nudt12 tm1a(KOMP)Wtsi EPD0502_1_A01	C57BL/6N;C57BL/6NTac	B6N MGP Select 20140119	MGP Select	Nudt12	MGGX18.2b	M01722191	+/+	Male	2014-01-19	9	25.9	g	1	C57BL/6N;C57BL/6NTac	B6N
MGGX	Nudt12 tm1a(KOMP)Wtsi EPD0502_1_A01	C57BL/6N;C57BL/6NTac	B6N MGP Select 20140119	MGP Select	Nudt12	MGGX18.2a	M01722190	+/+	Male	2014-01-19	9	27.6	g	1	C57BL/6N;C57BL/6NTac	B6N
MGGX	Nudt12 tm1a(KOMP)Wtsi EPD0502_1_A01	C57BL/6N;C57BL/6NTac	B6N MGP Select 20131210	MGP Select	Nudt12	MGGX18.1f	M01684268	+/+	Female	2013-12-09	9	22.6	g	1	C57BL/6N;C57BL/6NTac	B6N
MGGX	Nudt12 tm1a(KOMP)Wtsi EPD0502_1_A01	C57BL/6N;C57BL/6NTac	B6N MGP Select 20131210	MGP Select	Nudt12	MGGX18.1e	M01684267	+/+	Female	2013-12-09	9	21.6	g	1	C57BL/6N;C57BL/6NTac	B6N
MGGX	Nudt12 tm1a(KOMP)Wtsi EPD0502_1_A01	C57BL/6N;C57BL/6NTac	B6N MGP Select 20131210	MGP Select	Nudt12	MGGX18.1d	M01684266	+/+	Female	2013-12-09	9	20.7	g	1	C57BL/6N;C57BL/6NTac	B6N
MGGX	Nudt12 tm1a(KOMP)Wtsi EPD0502_1_A01	C57BL/6N;C57BL/6NTac	B6N MGP Select 20131210	MGP Select	Nudt12	MGGX18.1c	M01684265	+/+	Female	2013-12-09	9	22.8	g	1	C57BL/6N;C57BL/6NTac	B6N
MGGX	Nudt12 tm1a(KOMP)Wtsi EPD0502_1_A01	C57BL/6N;C57BL/6NTac	B6N MGP Select 20131210	MGP Select	Nudt12	MGGX17.1d	M01675242	+/+	Female	2013-12-10	9	19	g	1	C57BL/6N;C57BL/6NTac	B6N
MGGX	Nudt12 tm1a(KOMP)Wtsi EPD0502_1_A01	C57BL/6N;C57BL/6NTac	B6N MGP Select 20131210	MGP Select	Nudt12	MGGX17.1c	M01675241	+/+	Female	2013-12-10	9	19.5	g	1	C57BL/6N;C57BL/6NTac	B6N
MGGX	Nudt12 tm1a(KOMP)Wtsi EPD0502_1_A01	C57BL/6N;C57BL/6NTac	B6N MGP Select 20131210	MGP Select	Nudt12	MGGX17.1b	M01675240	+/+	Female	2013-12-10	9	19.5	g	1	C57BL/6N;C57BL/6NTac	B6N
MFVS	Izumo1r tm2a(KOMP)Wtsi EPD0289_6_B05	C57BL/6N;C57BL/6NTac	B6N MGP Select 20140622	MGP Select	Izumo1r	MFVS47.1d	M01864358	+/+	Male	2014-06-25	9	28.8	g	1	C57BL/6N;C57BL/6NTac	B6N
MFVS	Izumo1r tm2a(KOMP)Wtsi EPD0289_6_B05	C57BL/6N;C57BL/6NTac	B6N MGP Select 20140622	MGP Select	Izumo1r	MFVS47.1c	M01864357	+/+	Male	2014-06-25	9	26.5	g	1	C57BL/6N;C57BL/6NTac	B6N
MFVS	Izumo1r tm2a(KOMP)Wtsi EPD0289_6_B05	C57BL/6N;C57BL/6NTac	B6N MGP Select 20140622	MGP Select	Izumo1r	MFVS47.1b	M01864356	+/+	Male	2014-06-25	9	21.5	g	1	C57BL/6N;C57BL/6NTac	B6N
MGEG	Nat10 tm1a(KOMP)Wtsi EPD0815_3_C02	C57BL/6N;C57BL/6NTac	B6N MGP Select 20140609	MGP Select	Nat10	MGEG40.2g	M01840746	+/+	Female	2014-06-08	9	25.1	g	1	C57BL/6N;C57BL/6NTac	B6N
MGEG	Nat10 tm1a(KOMP)Wtsi EPD0815_3_C02	C57BL/6N;C57BL/6NTac	B6N MGP Select 20140609	MGP Select	Nat10	MGEG40.2f	M01840745	+/+	Female	2014-06-08	9	20.5	g	1	C57BL/6N;C57BL/6NTac	B6N
MGEG	Nat10 tm1a(KOMP)Wtsi EPD0815_3_C02	C57BL/6N;C57BL/6NTac	B6N MGP Select 20140609	MGP Select	Nat10	MGEG40.2d	M01840743	+/+	Female	2014-06-08	9	23.6	g	1	C57BL/6N;C57BL/6NTac	B6N
MFYB	Caprin1 tm3a(EUCOMM)Wtsi EPD0989_2_A03	C57BL/6N;C57BL/6NTac	B6N MGP Select 20140416	MGP Select	Caprin1	MFYB34.2d	M01789929	+/+	Male	2014-04-16	9	27.1	g	1	C57BL/6N;C57BL/6NTac	B6N
MFYB	Caprin1 tm3a(EUCOMM)Wtsi EPD0989_2_A03	C57BL/6N;C57BL/6NTac	B6N MGP Select 20140416	MGP Select	Caprin1	MFYB34.2c	M01789928	+/+	Male	2014-04-16	9	26.5	g	1	C57BL/6N;C57BL/6NTac	B6N
MFYB	Caprin1 tm3a(EUCOMM)Wtsi EPD0989_2_A03	C57BL/6N;C57BL/6NTac	B6N MGP Select 20140416	MGP Select	Caprin1	MFYB34.2b	M01789927	+/+	Male	2014-04-16	9	30.5	g	1	C57BL/6N;C57BL/6NTac	B6N
MFYB	Caprin1 tm3a(EUCOMM)Wtsi EPD0989_2_A03	C57BL/6N;C57BL/6NTac	B6N MGP Select 20140416	MGP Select	Caprin1	MFYB34.2a	M01789926	+/+	Male	2014-04-16	9	31.4	g	1	C57BL/6N;C57BL/6NTac	B6N
MUFE	Adcy9 tm1b (EUCOMM)Wtsi	C57BL/6N;C57BL/6NTac	B6N MGP Select 20140330	MGP Select	Adcy9	MUFE2.2c	M01781598	+/+	Male	2014-03-30	9	26.7	g	1	C57BL/6N;C57BL/6NTac	B6N
MUFE	Adcy9 tm1b (EUCOMM)Wtsi	C57BL/6N;C57BL/6NTac	B6N MGP Select 20140330	MGP Select	Adcy9	MUFE2.2b	M01781597	+/+	Male	2014-03-30	9	25.4	g	1	C57BL/6N;C57BL/6NTac	B6N
MUFE	Adcy9 tm1b (EUCOMM)Wtsi	C57BL/6N;C57BL/6NTac	B6N MGP Select 20140330	MGP Select	Adcy9	MUFE2.2a	M01781596	+/+	Male	2014-03-30	9	25.2	g	1	C57BL/6N;C57BL/6NTac	B6N
MUEZ	Nacc2 tm2b (EUCOMM)Wtsi	C57BL/6N;C57BL/6NTac	B6N MGP Select 20140915	MGP Select	Nacc2	MUEZ10.1f	M01929348	+/+	Male	2014-09-16	9	28.3	g	1	C57BL/6N;C57BL/6NTac	B6N
MUEZ	Nacc2 tm2b (EUCOMM)Wtsi	C57BL/6N;C57BL/6NTac	B6N MGP Select 20140915	MGP Select	Nacc2	MUEZ10.1d	M01929346	+/+	Male	2014-09-16	9	28.9	g	1	C57BL/6N;C57BL/6NTac	B6N
MUEZ	Nacc2 tm2b (EUCOMM)Wtsi	C57BL/6N;C57BL/6NTac	B6N MGP Select 20140915	MGP Select	Nacc2	MUEZ10.1c	M01929345	+/+	Male	2014-09-16	9	27.9	g	1	C57BL/6N;C57BL/6NTac	B6N
MUEZ	Nacc2 tm2b (EUCOMM)Wtsi	C57BL/6N;C57BL/6NTac	B6N MGP Select 20140915	MGP Select	Nacc2	MUEZ10.1b	M01929344	+/+	Male	2014-09-16	9	30.9	g	1	C57BL/6N;C57BL/6NTac	B6N
MGKM	Tgm6 tm1a(KOMP)Wtsi EPD0626_2_G11	C57BL/6N;C57BL/6NTac	B6N MGP Select 20140519	MGP Select	Tgm6	MGKM29.1b	M01819976	+/+	Female	2014-05-20	9	23.5	g	1	C57BL/6N;C57BL/6NTac	B6N
MGRJ	Ccnc tm1a(EUCOMM)Wtsi EPD0474_2_A06	C57BL/6N;C57BL/6NTac	B6N MGP Select 20140727	MGP Select	Ccnc	MGRJ20.1e	M01879662	+/+	Male	2014-07-27	9	25.9	g	1	C57BL/6N;C57BL/6NTac	B6N
MGRJ	Ccnc tm1a(EUCOMM)Wtsi EPD0474_2_A06	C57BL/6N;C57BL/6NTac	B6N MGP Select 20140727	MGP Select	Ccnc	MGRJ20.1d	M01879661	+/+	Male	2014-07-27	9	27.3	g	1	C57BL/6N;C57BL/6NTac	B6N
MGRJ	Ccnc tm1a(EUCOMM)Wtsi EPD0474_2_A06	C57BL/6N;C57BL/6NTac	B6N MGP Select 20140727	MGP Select	Ccnc	MGRJ20.1b	M01879659	+/+	Male	2014-07-27	9	26.7	g	1	C57BL/6N;C57BL/6NTac	B6N
MGJL	Mpg tm1a(EUCOMM)Wtsi EPD0361_3_A03	C57BL/6N;C57BL/6NTac	MGP Select wt B6N agouti hom	MGP Select	Mpg	MGJL19.2f	M01857904	+/+	Female	2014-06-22	9	21.6	g	1	C57BL/6N;C57BL/6NTac	B6N
MGJL	Mpg tm1a(EUCOMM)Wtsi EPD0361_3_A03	C57BL/6N;C57BL/6NTac	B6N MGP Select 20140622	MGP Select	Mpg	MGJL21.1h	M01857918	+/+	Female	2014-06-22	9	20.7	g	1	C57BL/6N;C57BL/6NTac	B6N
MGJL	Mpg tm1a(EUCOMM)Wtsi EPD0361_3_A03	C57BL/6N;C57BL/6NTac	B6N MGP Select 20140622	MGP Select	Mpg	MGJL19.2f	M01857904	+/+	Female	2014-06-22	9	21.6	g	1	C57BL/6N;C57BL/6NTac	B6N
MGHA	Lyrm9 tm1a(KOMP)Mbp DEPD00577_3_A08	C57BL/6N;C57BL/6NTac	MGP Select wt B6N agouti hom	MGP Select	Lyrm9	MGHA8.4k	M01773261	+/+	Female	2014-03-31	9	19.6	g	1	C57BL/6N;C57BL/6NTac	B6N
MGHA	Lyrm9 tm1a(KOMP)Mbp DEPD00577_3_A08	C57BL/6N;C57BL/6NTac	B6N MGP Select 20140330	MGP Select	Lyrm9	MGHA8.4k	M01773261	+/+	Female	2014-03-31	9	19.6	g	1	C57BL/6N;C57BL/6NTac	B6N
MGHA	Lyrm9 tm1a(KOMP)Mbp DEPD00577_3_A08	C57BL/6N;C57BL/6NTac	B6N MGP Select 20140330	MGP Select	Lyrm9	MGHA8.4e	M01773255	+/+	Female	2014-03-31	9	16.3	g	1	C57BL/6N;C57BL/6NTac	B6N
MGHA	Lyrm9 tm1a(KOMP)Mbp DEPD00577_3_A08	C57BL/6N;C57BL/6NTac	B6N MGP Select 20140330	MGP Select	Lyrm9	MGHA8.4d	M01773254	+/+	Female	2014-03-31	9	19.5	g	1	C57BL/6N;C57BL/6NTac	B6N
MGHA	Lyrm9 tm1a(KOMP)Mbp DEPD00577_3_A08	C57BL/6N;C57BL/6NTac	B6N MGP Select 20140126	MGP Select	Lyrm9	MGHA9.2e	M01727661	+/+	Male	2014-01-26	9	30.5	g	1	C57BL/6N;C57BL/6NTac	B6N
MGHA	Lyrm9 tm1a(KOMP)Mbp DEPD00577_3_A08	C57BL/6N;C57BL/6NTac	B6N MGP Select 20140126	MGP Select	Lyrm9	MGHA9.2c	M01727659	+/+	Male	2014-01-26	9	26.7	g	1	C57BL/6N;C57BL/6NTac	B6N
MGHA	Lyrm9 tm1a(KOMP)Mbp DEPD00577_3_A08	C57BL/6N;C57BL/6NTac	B6N MGP Select 20140126	MGP Select	Lyrm9	MGHA9.2a	M01727657	+/+	Male	2014-01-26	9	27.6	g	1	C57BL/6N;C57BL/6NTac	B6N
MFXN	Fdft1 tm1a(KOMP)Wtsi EPD0504_1_A03	C57BL/6N;C57BL/6NTac	MEEV MGP Select 20131116	MGP Select	Fdft1	MFXN25.3e	M01666976	+/+	Female	2013-11-14	9	22.8	g	1	C57BL/6N;C57BL/6NTac	B6N
MFXN	Fdft1 tm1a(KOMP)Wtsi EPD0504_1_A03	C57BL/6N;C57BL/6NTac	MEEV MGP Select 20131116	MGP Select	Fdft1	MFXN25.3c	M01666974	+/+	Female	2013-11-14	9	22.4	g	1	C57BL/6N;C57BL/6NTac	B6N
MGBX	1700123O20Rik tm1a(EUCOMM)Wtsi EPD0441_2_E07	C57BL/6N;C57BL/6NTac	B6N MGP Select 20131125	MGP Select	1700123O20Rik	MGBX20.3i	M01666122	+/+	Female	2013-11-26	9	19.5	g	1	C57BL/6N;C57BL/6NTac	B6N
MGBX	1700123O20Rik tm1a(EUCOMM)Wtsi EPD0441_2_E07	C57BL/6N;C57BL/6NTac	B6N MGP Select 20131125	MGP Select	1700123O20Rik	MGBX20.3d	M01666117	+/+	Female	2013-11-26	9	23.4	g	1	C57BL/6N;C57BL/6NTac	B6N
MFYD	Tctex1d2 tm1e(EUCOMM)Wtsi EPD0972_1_C08	C57BL/6N;C57BL/6NTac	B6N MGP Select 20131113	MGP Select	Tctex1d2	MFYD27.3e	M01664550	+/+	Male	2013-11-13	9	31.6	g	1	C57BL/6N;C57BL/6NTac	B6N
MFYD	Tctex1d2 tm1e(EUCOMM)Wtsi EPD0972_1_C08	C57BL/6N;C57BL/6NTac	B6N MGP Select 20131113	MGP Select	Tctex1d2	MFYD27.3d	M01664549	+/+	Male	2013-11-13	9	25.6	g	1	C57BL/6N;C57BL/6NTac	B6N
MFYD	Tctex1d2 tm1e(EUCOMM)Wtsi EPD0972_1_C08	C57BL/6N;C57BL/6NTac	B6N MGP Select 20131113	MGP Select	Tctex1d2	MFYD27.3c	M01664548	+/+	Male	2013-11-13	9	28.6	g	1	C57BL/6N;C57BL/6NTac	B6N
MGKC	Ifnlr1 tm1a(EUCOMM)Wtsi MEPD1003_1_B02 #2	C57BL/6N;C57BL/6NTac	B6N MGP Select 20140915	MGP Select	Ifnlr1	MGKC24.1j	M01931882	+/+	Female	2014-09-15	9	19.7	g	1	C57BL/6N;C57BL/6NTac	B6N
MGKC	Ifnlr1 tm1a(EUCOMM)Wtsi MEPD1003_1_B02 #2	C57BL/6N;C57BL/6NTac	B6N MGP Select 20140915	MGP Select	Ifnlr1	MGKC24.1h	M01931880	+/+	Female	2014-09-15	9	21.3	g	1	C57BL/6N;C57BL/6NTac	B6N
MGKC	Ifnlr1 tm1a(EUCOMM)Wtsi MEPD1003_1_B02 #2	C57BL/6N;C57BL/6NTac	B6N MGP Select 20140915	MGP Select	Ifnlr1	MGKC24.1g	M01931879	+/+	Female	2014-09-15	9	19.8	g	1	C57BL/6N;C57BL/6NTac	B6N
MGKC	Ifnlr1 tm1a(EUCOMM)Wtsi MEPD1003_1_B02 #2	C57BL/6N;C57BL/6NTac	B6N MGP Select 20140915	MGP Select	Ifnlr1	MGKC24.1f	M01931878	+/+	Female	2014-09-15	9	21	g	1	C57BL/6N;C57BL/6NTac	B6N
MGKC	Ifnlr1 tm1a(EUCOMM)Wtsi MEPD1003_1_B02 #2	C57BL/6N;C57BL/6NTac	B6N MGP Select 20140915	MGP Select	Ifnlr1	MGKC24.1e	M01931877	+/+	Female	2014-09-15	9	20	g	1	C57BL/6N;C57BL/6NTac	B6N
MGNP	Orc1 tm1a(KOMP)Wtsi EPD0694_5_G11	C57BL/6N;C57BL/6NTac	B6N MGP Select 20141004	MGP Select	Orc1	MGNP32.2a	M01940581	+/+	Male	2014-10-03	9	25.6	g	1	C57BL/6N;C57BL/6NTac	B6N
MGNP	Orc1 tm1a(KOMP)Wtsi EPD0694_5_G11	C57BL/6N;C57BL/6NTac	B6N MGP Select 20141019	MGP Select	Orc1	MGNP33.2f	M01962367	+/+	Male	2014-10-21	9	25.3	g	1	C57BL/6N;C57BL/6NTac	B6N
MGNP	Orc1 tm1a(KOMP)Wtsi EPD0694_5_G11	C57BL/6N;C57BL/6NTac	B6N MGP Select 20141019	MGP Select	Orc1	MGNP33.2b	M01962363	+/+	Male	2014-10-21	9	27.2	g	1	C57BL/6N;C57BL/6NTac	B6N
MGNP	Orc1 tm1a(KOMP)Wtsi EPD0694_5_G11	C57BL/6N;C57BL/6NTac	B6N MGP Select 20141019	MGP Select	Orc1	MGNP33.2a	M01962362	+/+	Male	2014-10-21	9	25.7	g	1	C57BL/6N;C57BL/6NTac	B6N
MGLN	Irak1 tm1a(EUCOMM)Hmgu HEPD0774_6_A12	C57BL/6N;C57BL/6NTac	B6N MGP Select 20140811	MGP Select	Irak1	MGLN16.1i	M01899430	+/+	Female	2014-08-11	9	20.9	g	1	C57BL/6N;C57BL/6NTac	B6N
MGLN	Irak1 tm1a(EUCOMM)Hmgu HEPD0774_6_A12	C57BL/6N;C57BL/6NTac	B6N MGP Select 20140811	MGP Select	Irak1	MGLN16.1f	M01899427	+/+	Female	2014-08-11	9	22.8	g	1	C57BL/6N;C57BL/6NTac	B6N
MGLN	Irak1 tm1a(EUCOMM)Hmgu HEPD0774_6_A12	C57BL/6N;C57BL/6NTac	B6N MGP Select 20140811	MGP Select	Irak1	MGLN16.1d	M01899425	+/+	Female	2014-08-11	9	24.4	g	1	C57BL/6N;C57BL/6NTac	B6N
MGLN	Irak1 tm1a(EUCOMM)Hmgu HEPD0774_6_A12	C57BL/6N;C57BL/6NTac	B6N MGP Select 20140811	MGP Select	Irak1	MGLN13.1e	M01899380	+/+	Female	2014-08-11	9	22.2	g	1	C57BL/6N;C57BL/6NTac	B6N
MGQG	Pwp1 tm1a(EUCOMM)Wtsi EPD0459_1_C01	C57BL/6N;C57BL/6NTac	B6N MGP Select 20141019	MGP Select	Pwp1	MGQG31.1h	M01949655	+/+	Female	2014-10-19	9	21.2	g	1	C57BL/6N;C57BL/6NTac	B6N
MGQG	Pwp1 tm1a(EUCOMM)Wtsi EPD0459_1_C01	C57BL/6N;C57BL/6NTac	B6N MGP Select 20141019	MGP Select	Pwp1	MGQG31.1g	M01949654	+/+	Female	2014-10-19	9	21.5	g	1	C57BL/6N;C57BL/6NTac	B6N
MGQG	Pwp1 tm1a(EUCOMM)Wtsi EPD0459_1_C01	C57BL/6N;C57BL/6NTac	B6N MGP Select 20141019	MGP Select	Pwp1	MGQG31.1e	M01949652	+/+	Female	2014-10-19	9	22.4	g	1	C57BL/6N;C57BL/6NTac	B6N
MGQB	Tuft1 tm1a(KOMP)Wtsi EPD0383_4_H07	C57BL/6N;C57BL/6NTac	B6N MGP Select 20141015	MGP Select	Tuft1	MGQB25.1e	M01945316	+/+	Male	2014-10-14	9	26.4	g	1	C57BL/6N;C57BL/6NTac	B6N
MGQB	Tuft1 tm1a(KOMP)Wtsi EPD0383_4_H07	C57BL/6N;C57BL/6NTac	B6N MGP Select 20141015	MGP Select	Tuft1	MGQB25.1c	M01945314	+/+	Male	2014-10-14	9	25.5	g	1	C57BL/6N;C57BL/6NTac	B6N
MGQB	Tuft1 tm1a(KOMP)Wtsi EPD0383_4_H07	C57BL/6N;C57BL/6NTac	B6N MGP Select 20141015	MGP Select	Tuft1	MGQB23.1a	M01945304	+/+	Male	2014-10-14	9	27.4	g	1	C57BL/6N;C57BL/6NTac	B6N
MGLR	D7Ertd443e tm2a(KOMP)Wtsi EPD0572_1_D11	C57BL/6N;C57BL/6NTac	MCZY MGP Select 20140530	MGP Select	D7Ertd443e	MGLR17.3e	M01838062	+/+	Female	2014-05-30	9	24.1	g	1	C57BL/6N;C57BL/6NTac	B6N
MGLR	D7Ertd443e tm2a(KOMP)Wtsi EPD0572_1_D11	C57BL/6N;C57BL/6NTac	MCZY MGP Select 20140530	MGP Select	D7Ertd443e	MGLR16.3f	M01838051	+/+	Female	2014-05-30	9	22.4	g	1	C57BL/6N;C57BL/6NTac	B6N
MUFP	Trmt2a tm2b(EUCOMM)Wtsi	C57BL/6N;C57BL/6NTac	B6N MGP Select 20140102	MGP Select	Trmt2a	MUFP9.1d	M01705292	+/+	Female	2014-01-02	9	21.8	g	1	C57BL/6N;C57BL/6NTac	B6N
MUFP	Trmt2a tm2b(EUCOMM)Wtsi	C57BL/6N;C57BL/6NTac	B6N MGP Select 20140102	MGP Select	Trmt2a	MUFP3.1b	M01705261	+/+	Female	2014-01-02	9	20.7	g	1	C57BL/6N;C57BL/6NTac	B6N
MUFP	Trmt2a tm2b(EUCOMM)Wtsi	C57BL/6N;C57BL/6NTac	B6N MGP Select 20140102	MGP Select	Trmt2a	MUFP1.1g	M01705250	+/+	Female	2014-01-02	9	20.9	g	1	C57BL/6N;C57BL/6NTac	B6N
MFVP	Traf2 tm1a(EUCOMM)Wtsi EPD0521_4_F03	C57BL/6N;C57BL/6NTac	B6N MGP Select 20140706	MGP Select	Traf2	MFVP75.3j	M01869053	+/+	Female	2014-07-06	9	18.4	g	1	C57BL/6N;C57BL/6NTac	B6N
MFVP	Traf2 tm1a(EUCOMM)Wtsi EPD0521_4_F03	C57BL/6N;C57BL/6NTac	B6N MGP Select 20140706	MGP Select	Traf2	MFVP75.3i	M01869052	+/+	Female	2014-07-06	9	24	g	1	C57BL/6N;C57BL/6NTac	B6N
MFVP	Traf2 tm1a(EUCOMM)Wtsi EPD0521_4_F03	C57BL/6N;C57BL/6NTac	B6N MGP Select 20140706	MGP Select	Traf2	MFVP75.3h	M01869051	+/+	Female	2014-07-06	9	21.4	g	1	C57BL/6N;C57BL/6NTac	B6N
MFVP	Traf2 tm1a(EUCOMM)Wtsi EPD0521_4_F03	C57BL/6N;C57BL/6NTac	B6N MGP Select 20140706	MGP Select	Traf2	MFVP75.3g	M01869050	+/+	Male	2014-07-06	9	22.9	g	1	C57BL/6N;C57BL/6NTac	B6N
MFVP	Traf2 tm1a(EUCOMM)Wtsi EPD0521_4_F03	C57BL/6N;C57BL/6NTac	B6N MGP Select 20140706	MGP Select	Traf2	MFVP75.3d	M01869047	+/+	Male	2014-07-06	9	21.6	g	1	C57BL/6N;C57BL/6NTac	B6N
MFVP	Traf2 tm1a(EUCOMM)Wtsi EPD0521_4_F03	C57BL/6N;C57BL/6NTac	B6N MGP Select 20140706	MGP Select	Traf2	MFVP75.3b	M01869045	+/+	Male	2014-07-06	9	25.8	g	1	C57BL/6N;C57BL/6NTac	B6N
MFVP	Traf2 tm1a(EUCOMM)Wtsi EPD0521_4_F03	C57BL/6N;C57BL/6NTac	B6N MGP Select 20140706	MGP Select	Traf2	MFVP75.3a	M01869044	+/+	Male	2014-07-06	9	25.9	g	1	C57BL/6N;C57BL/6NTac	B6N
MFVP	Traf2 tm1a(EUCOMM)Wtsi EPD0521_4_F03	C57BL/6N;C57BL/6NTac	B6N MGP Select 20140529	MGP Select	Traf2	MFVP76.2g	M01828024	+/+	Female	2014-05-29	9	20.6	g	1	C57BL/6N;C57BL/6NTac	B6N
MFVP	Traf2 tm1a(EUCOMM)Wtsi EPD0521_4_F03	C57BL/6N;C57BL/6NTac	B6N MGP Select 20140529	MGP Select	Traf2	MFVP76.2e	M01828022	+/+	Female	2014-05-29	9	18.9	g	1	C57BL/6N;C57BL/6NTac	B6N
MFVP	Traf2 tm1a(EUCOMM)Wtsi EPD0521_4_F03	C57BL/6N;C57BL/6NTac	B6N MGP Select 20140529	MGP Select	Traf2	MFVP76.2d	M01828021	+/+	Female	2014-05-29	9	21	g	1	C57BL/6N;C57BL/6NTac	B6N
MFVP	Traf2 tm1a(EUCOMM)Wtsi EPD0521_4_F03	C57BL/6N;C57BL/6NTac	B6N MGP Select 20140529	MGP Select	Traf2	MFVP76.2c	M01828020	+/+	Female	2014-05-29	9	21.7	g	1	C57BL/6N;C57BL/6NTac	B6N
MFVP	Traf2 tm1a(EUCOMM)Wtsi EPD0521_4_F03	C57BL/6N;C57BL/6NTac	B6N MGP Select 20140318	MGP Select	Traf2	MFVP41.2e	M01767348	+/+	Male	2014-03-18	9	25.2	g	1	C57BL/6N;C57BL/6NTac	B6N
MFVP	Traf2 tm1a(EUCOMM)Wtsi EPD0521_4_F03	C57BL/6N;C57BL/6NTac	B6N MGP Select 20140318	MGP Select	Traf2	MFVP41.2d	M01767347	+/+	Male	2014-03-18	9	25.2	g	1	C57BL/6N;C57BL/6NTac	B6N
MFVP	Traf2 tm1a(EUCOMM)Wtsi EPD0521_4_F03	C57BL/6N;C57BL/6NTac	B6N MGP Select 20140318	MGP Select	Traf2	MFVP41.2c	M01767346	+/+	Male	2014-03-18	9	27.1	g	1	C57BL/6N;C57BL/6NTac	B6N
MFVP	Traf2 tm1a(EUCOMM)Wtsi EPD0521_4_F03	C57BL/6N;C57BL/6NTac	B6N MGP Select 20140318	MGP Select	Traf2	MFVP41.2b	M01767345	+/+	Male	2014-03-18	9	26.4	g	1	C57BL/6N;C57BL/6NTac	B6N
MFVP	Traf2 tm1a(EUCOMM)Wtsi EPD0521_4_F03	C57BL/6N;C57BL/6NTac	B6N MGP Select 20140302	MGP Select	Traf2	MFVP55.1d	M01748626	+/+	Male	2014-03-02	9	28.9	g	1	C57BL/6N;C57BL/6NTac	B6N
MFVP	Traf2 tm1a(EUCOMM)Wtsi EPD0521_4_F03	C57BL/6N;C57BL/6NTac	B6N MGP Select 20140302	MGP Select	Traf2	MFVP40.2c	M01748622	+/+	Male	2014-03-02	9	26.2	g	1	C57BL/6N;C57BL/6NTac	B6N
MFVP	Traf2 tm1a(EUCOMM)Wtsi EPD0521_4_F03	C57BL/6N;C57BL/6NTac	B6N MGP Select 20140302	MGP Select	Traf2	MFVP40.2b	M01748621	+/+	Male	2014-03-02	9	28	g	1	C57BL/6N;C57BL/6NTac	B6N
MFVP	Traf2 tm1a(EUCOMM)Wtsi EPD0521_4_F03	C57BL/6N;C57BL/6NTac	B6N MGP Select 20140302	MGP Select	Traf2	MFVP40.2a	M01748620	+/+	Male	2014-03-02	9	28.3	g	1	C57BL/6N;C57BL/6NTac	B6N
MGCX	Gmds tm1a(KOMP)Wtsi EPD0034_5_H06	C57BL/6N;C57BL/6NTac	B6N MGP Select 20140806	MGP Select	Gmds	MGCX54.1h	M01898368	+/+	Female	2014-08-09	9	20.3	g	1	C57BL/6N;C57BL/6NTac	B6N
MGCX	Gmds tm1a(KOMP)Wtsi EPD0034_5_H06	C57BL/6N;C57BL/6NTac	B6N MGP Select 20140806	MGP Select	Gmds	MGCX54.1f	M01898366	+/+	Female	2014-08-09	9	21.1	g	1	C57BL/6N;C57BL/6NTac	B6N
MGCX	Gmds tm1a(KOMP)Wtsi EPD0034_5_H06	C57BL/6N;C57BL/6NTac	B6N MGP Select 20140806	MGP Select	Gmds	MGCX44.2d	M01898345	+/+	Female	2014-08-07	9	19	g	1	C57BL/6N;C57BL/6NTac	B6N
MGCX	Gmds tm1a(KOMP)Wtsi EPD0034_5_H06	C57BL/6N;C57BL/6NTac	B6N MGP Select 20140806	MGP Select	Gmds	MGCX44.2c	M01898344	+/+	Female	2014-08-07	9	21.8	g	1	C57BL/6N;C57BL/6NTac	B6N
MGCX	Gmds tm1a(KOMP)Wtsi EPD0034_5_H06	C57BL/6N;C57BL/6NTac	MEEV MGP Select 20140213	MGP Select	Gmds	MGCX29.3c	M01741165	+/+	Male	2014-02-13	9	26.5	g	1	C57BL/6N;C57BL/6NTac	B6N
MGTL	Mep1a tm1a(KOMP)Wtsi EPD0568_1_F02	C57BL/6N;C57BL/6NTac	B6N MGP Select 20141027	MGP Select	Mep1a	MGTL24.1i	M01967379	+/+	Female	2014-10-29	9	20.4	g	1	C57BL/6N;C57BL/6NTac	B6N
MGTL	Mep1a tm1a(KOMP)Wtsi EPD0568_1_F02	C57BL/6N;C57BL/6NTac	B6N MGP Select 20141027	MGP Select	Mep1a	MGTL24.1h	M01967378	+/+	Female	2014-10-29	9	20.1	g	1	C57BL/6N;C57BL/6NTac	B6N
MGTL	Mep1a tm1a(KOMP)Wtsi EPD0568_1_F02	C57BL/6N;C57BL/6NTac	B6N MGP Select 20141027	MGP Select	Mep1a	MGTL24.1g	M01967377	+/+	Female	2014-10-29	9	21.2	g	1	C57BL/6N;C57BL/6NTac	B6N
MFYG	Gm5544 tm1a(KOMP)Wtsi EPD0164_6_A12	C57BL/6N;C57BL/6NTac	B6N MGP Select 20140313	MGP Select	Gm5544	MFYG50.2c	M01767105	+/+	Male	2014-03-14	9	24.5	g	1	C57BL/6N;C57BL/6NTac	B6N
MFYG	Gm5544 tm1a(KOMP)Wtsi EPD0164_6_A12	C57BL/6N;C57BL/6NTac	B6N MGP Select 20140313	MGP Select	Gm5544	MFYG50.2b	M01767104	+/+	Male	2014-03-14	9	26.8	g	1	C57BL/6N;C57BL/6NTac	B6N
MFYG	Gm5544 tm1a(KOMP)Wtsi EPD0164_6_A12	C57BL/6N;C57BL/6NTac	B6N MGP Select 20140313	MGP Select	Gm5544	MFYG50.2a	M01767103	+/+	Male	2014-03-14	9	26.6	g	1	C57BL/6N;C57BL/6NTac	B6N
MGQX	Gda tm1a(KOMP)Wtsi EPD0770_5_G01	C57BL/6N;C57BL/6NTac	B6N MGP Select 20141015	MGP Select	Gda	MGQX14.4i	M01950186	+/+	Female	2014-10-18	9	21	g	1	C57BL/6N;C57BL/6NTac	B6N
MGQX	Gda tm1a(KOMP)Wtsi EPD0770_5_G01	C57BL/6N;C57BL/6NTac	B6N MGP Select 20141015	MGP Select	Gda	MGQX14.4c	M01950180	+/+	Male	2014-10-18	9	25.8	g	1	C57BL/6N;C57BL/6NTac	B6N
MGQX	Gda tm1a(KOMP)Wtsi EPD0770_5_G01	C57BL/6N;C57BL/6NTac	B6N MGP Select 20141015	MGP Select	Gda	MGQX14.4b	M01950179	+/+	Male	2014-10-18	9	25	g	1	C57BL/6N;C57BL/6NTac	B6N
MGQX	Gda tm1a(KOMP)Wtsi EPD0770_5_G01	C57BL/6N;C57BL/6NTac	B6N MGP Select 20141015	MGP Select	Gda	MGQX13.4d	M01947852	+/+	Female	2014-10-15	9	19.4	g	1	C57BL/6N;C57BL/6NTac	B6N
MGQX	Gda tm1a(KOMP)Wtsi EPD0770_5_G01	C57BL/6N;C57BL/6NTac	B6N MGP Select 20141015	MGP Select	Gda	MGQX13.4a	M01947849	+/+	Male	2014-10-15	9	22.8	g	1	C57BL/6N;C57BL/6NTac	B6N
MGQX	Gda tm1a(KOMP)Wtsi EPD0770_5_G01	C57BL/6N;C57BL/6NTac	B6N MGP Select 20141015	MGP Select	Gda	MGQX15.3j	M01946417	+/+	Female	2014-10-14	9	19	g	1	C57BL/6N;C57BL/6NTac	B6N
MGQX	Gda tm1a(KOMP)Wtsi EPD0770_5_G01	C57BL/6N;C57BL/6NTac	B6N MGP Select 20141015	MGP Select	Gda	MGQX15.3i	M01946416	+/+	Female	2014-10-14	9	20.1	g	1	C57BL/6N;C57BL/6NTac	B6N
MGQX	Gda tm1a(KOMP)Wtsi EPD0770_5_G01	C57BL/6N;C57BL/6NTac	B6N MGP Select 20141015	MGP Select	Gda	MGQX15.3f	M01946413	+/+	Male	2014-10-14	9	23.1	g	1	C57BL/6N;C57BL/6NTac	B6N
MUBC	Wnt16 (b) (EUCOMM)Wtsi EPD0561_6_A02	C57BL/6N;C57BL/6NTac	B6N MGP Select 20131205	MGP Select	Wnt16	MUBC18.2c	M01682737	+/+	Male	2013-12-03	9	25.9	g	1	C57BL/6N;C57BL/6NTac	B6N
MUBC	Wnt16 (b) (EUCOMM)Wtsi EPD0561_6_A02	C57BL/6N;C57BL/6NTac	B6N MGP Select 20131205	MGP Select	Wnt16	MUBC18.2b	M01682736	+/+	Male	2013-12-03	9	29	g	1	C57BL/6N;C57BL/6NTac	B6N
MUBC	Wnt16 (b) (EUCOMM)Wtsi EPD0561_6_A02	C57BL/6N;C57BL/6NTac	B6N MGP Select 20131205	MGP Select	Wnt16	MUBC18.2a	M01682735	+/+	Male	2013-12-03	9	27	g	1	C57BL/6N;C57BL/6NTac	B6N
MFUB	Mettl24 tm1a(KOMP)Wtsi EPD0101_3_G09	C57BL/6N;C57BL/6NTac	B6N MGP Select 20131205	MGP Select	Mettl24	MFUB35.4c	M01681158	+/+	Male	2013-12-06	9	27.3	g	1	C57BL/6N;C57BL/6NTac	B6N
MFTN	Atp11a tm1a(KOMP)Wtsi EPD0111_4_B04	C57BL/6N;C57BL/6NTac	B6N MGP Select 20141027	MGP Select	Atp11a	MFTN55.2c	M01965974	+/+	Male	2014-10-26	9	26.1	g	1	C57BL/6N;C57BL/6NTac	B6N
MFTN	Atp11a tm1a(KOMP)Wtsi EPD0111_4_B04	C57BL/6N;C57BL/6NTac	B6N MGP Select 20141027	MGP Select	Atp11a	MFTN55.2b	M01965973	+/+	Male	2014-10-26	9	26	g	1	C57BL/6N;C57BL/6NTac	B6N
MFTN	Atp11a tm1a(KOMP)Wtsi EPD0111_4_B04	C57BL/6N;C57BL/6NTac	B6N MGP Select 20141027	MGP Select	Atp11a	MFTN55.2a	M01965972	+/+	Male	2014-10-26	9	27.1	g	1	C57BL/6N;C57BL/6NTac	B6N
MFTN	Atp11a tm1a(KOMP)Wtsi EPD0111_4_B04	C57BL/6N;C57BL/6NTac	B6N MGP Select 20140220	MGP Select	Atp11a	MFTN32.1g	M01740042	+/+	Female	2014-02-20	9	22.4	g	1	C57BL/6N;C57BL/6NTac	B6N
MFTN	Atp11a tm1a(KOMP)Wtsi EPD0111_4_B04	C57BL/6N;C57BL/6NTac	B6N MGP Select 20140220	MGP Select	Atp11a	MFTN30.1f	M01740027	+/+	Female	2014-02-20	9	23.6	g	1	C57BL/6N;C57BL/6NTac	B6N
MFTN	Atp11a tm1a(KOMP)Wtsi EPD0111_4_B04	C57BL/6N;C57BL/6NTac	B6N MGP Select 20140220	MGP Select	Atp11a	MFTN30.1e	M01740026	+/+	Female	2014-02-20	9	21	g	1	C57BL/6N;C57BL/6NTac	B6N
MFTN	Atp11a tm1a(KOMP)Wtsi EPD0111_4_B04	C57BL/6N;C57BL/6NTac	B6N MGP Select 20140220	MGP Select	Atp11a	MFTN30.1d	M01740025	+/+	Female	2014-02-20	9	25.9	g	1	C57BL/6N;C57BL/6NTac	B6N
MFSY	Nup85 tm1a(KOMP)Wtsi EPD0756_1_H01	C57BL/6N;C57BL/6NTac	B6N MGP Select 20140113	MGP Select	Nup85	MFSY34.3j	M01710837	+/+	Female	2014-01-13	9	21.2	g	1	C57BL/6N;C57BL/6NTac	B6N
MFSY	Nup85 tm1a(KOMP)Wtsi EPD0756_1_H01	C57BL/6N;C57BL/6NTac	B6N MGP Select 20140113	MGP Select	Nup85	MFSY34.3i	M01710836	+/+	Female	2014-01-13	9	19.4	g	1	C57BL/6N;C57BL/6NTac	B6N
MFSY	Nup85 tm1a(KOMP)Wtsi EPD0756_1_H01	C57BL/6N;C57BL/6NTac	B6N MGP Select 20140113	MGP Select	Nup85	MFSY34.3h	M01710835	+/+	Female	2014-01-13	9	20.1	g	1	C57BL/6N;C57BL/6NTac	B6N
MFSY	Nup85 tm1a(KOMP)Wtsi EPD0756_1_H01	C57BL/6N;C57BL/6NTac	B6N MGP Select 20140113	MGP Select	Nup85	MFSY34.3g	M01710834	+/+	Female	2014-01-13	9	20.1	g	1	C57BL/6N;C57BL/6NTac	B6N
MFSY	Nup85 tm1a(KOMP)Wtsi EPD0756_1_H01	C57BL/6N;C57BL/6NTac	B6N MGP Select 20140113	MGP Select	Nup85	MFSY34.3f	M01710833	+/+	Female	2014-01-13	9	20.3	g	1	C57BL/6N;C57BL/6NTac	B6N
MFSY	Nup85 tm1a(KOMP)Wtsi EPD0756_1_H01	C57BL/6N;C57BL/6NTac	B6N MGP Select 20140113	MGP Select	Nup85	MFSY34.3e	M01710832	+/+	Female	2014-01-13	9	19.3	g	1	C57BL/6N;C57BL/6NTac	B6N
MFSY	Nup85 tm1a(KOMP)Wtsi EPD0756_1_H01	C57BL/6N;C57BL/6NTac	B6N MGP Select 20140113	MGP Select	Nup85	MFSY30.2f	M01710392	+/+	Female	2014-01-13	9	22.2	g	1	C57BL/6N;C57BL/6NTac	B6N
MFJT	Supt5 tm2a(KOMP)Wtsi EPD0657_1_G08	C57BL/6N;C57BL/6NTac	B6N MGP Select 20141005	MGP Select	Supt5	MFJT34.3g	M01943903	+/+	Male	2014-10-05	9	27.4	g	1	C57BL/6N;C57BL/6NTac	B6N
MFJT	Supt5 tm2a(KOMP)Wtsi EPD0657_1_G08	C57BL/6N;C57BL/6NTac	B6N MGP Select 20141005	MGP Select	Supt5	MFJT34.3e	M01943901	+/+	Male	2014-10-05	9	26.8	g	1	C57BL/6N;C57BL/6NTac	B6N
MFJT	Supt5 tm2a(KOMP)Wtsi EPD0657_1_G08	C57BL/6N;C57BL/6NTac	B6N MGP Select 20141005	MGP Select	Supt5	MFJT34.3c	M01943899	+/+	Male	2014-10-05	9	26.4	g	1	C57BL/6N;C57BL/6NTac	B6N
MFJT	Supt5 tm2a(KOMP)Wtsi EPD0657_1_G08	C57BL/6N;C57BL/6NTac	B6N MGP Select 20141005	MGP Select	Supt5	MFJT34.3b	M01943898	+/+	Male	2014-10-05	9	26.3	g	1	C57BL/6N;C57BL/6NTac	B6N
MFJT	Supt5 tm2a(KOMP)Wtsi EPD0657_1_G08	C57BL/6N;C57BL/6NTac	B6N MGP Select 20140622	MGP Select	Supt5	MFJT36.1g	M01859328	+/+	Female	2014-06-22	9	20.3	g	1	C57BL/6N;C57BL/6NTac	B6N
MFJT	Supt5 tm2a(KOMP)Wtsi EPD0657_1_G08	C57BL/6N;C57BL/6NTac	B6N MGP Select 20140622	MGP Select	Supt5	MFJT36.1f	M01859327	+/+	Female	2014-06-22	9	21	g	1	C57BL/6N;C57BL/6NTac	B6N
MFTD	Abhd17a tm1a(KOMP)Wtsi EPD0805_3_G04	C57BL/6N;C57BL/6NTac	B6N MGP Select 20140113	MGP Select	Abhd17a	MFTD18.2e	M01705463	+/+	Male	2014-01-13	9	25.6	g	1	C57BL/6N;C57BL/6NTac	B6N
MFTD	Abhd17a tm1a(KOMP)Wtsi EPD0805_3_G04	C57BL/6N;C57BL/6NTac	B6N MGP Select 20140113	MGP Select	Abhd17a	MFTD18.2d	M01705462	+/+	Male	2014-01-13	9	26.1	g	1	C57BL/6N;C57BL/6NTac	B6N
MFTD	Abhd17a tm1a(KOMP)Wtsi EPD0805_3_G04	C57BL/6N;C57BL/6NTac	B6N MGP Select 20140113	MGP Select	Abhd17a	MFTD18.2c	M01705461	+/+	Male	2014-01-13	9	24.4	g	1	C57BL/6N;C57BL/6NTac	B6N
MFKX	Tram2 tm1a(KOMP)Wtsi EPD0771_2_B12	C57BL/6N;C57BL/6NTac	B6N MGP Select 20140905	MGP Select	Tram2	MFKX76.1h	M01919689	+/+	Female	2014-09-05	9	19.7	g	1	C57BL/6N;C57BL/6NTac	B6N
MFKX	Tram2 tm1a(KOMP)Wtsi EPD0771_2_B12	C57BL/6N;C57BL/6NTac	B6N MGP Select 20140905	MGP Select	Tram2	MFKX76.1d	M01919685	+/+	Male	2014-09-05	9	24.4	g	1	C57BL/6N;C57BL/6NTac	B6N
MFKX	Tram2 tm1a(KOMP)Wtsi EPD0771_2_B12	C57BL/6N;C57BL/6NTac	B6N MGP Select 20140905	MGP Select	Tram2	MFKX76.1b	M01919683	+/+	Male	2014-09-05	9	24.2	g	1	C57BL/6N;C57BL/6NTac	B6N
MFKX	Tram2 tm1a(KOMP)Wtsi EPD0771_2_B12	C57BL/6N;C57BL/6NTac	B6N MGP Select 20140905	MGP Select	Tram2	MFKX75.1e	M01919674	+/+	Male	2014-09-05	9	25.5	g	1	C57BL/6N;C57BL/6NTac	B6N
MFKX	Tram2 tm1a(KOMP)Wtsi EPD0771_2_B12	C57BL/6N;C57BL/6NTac	B6N MGP Select 20140905	MGP Select	Tram2	MFKX75.1d	M01919673	+/+	Male	2014-09-05	9	28.1	g	1	C57BL/6N;C57BL/6NTac	B6N
MFKX	Tram2 tm1a(KOMP)Wtsi EPD0771_2_B12	C57BL/6N;C57BL/6NTac	B6N MGP Select 20140905	MGP Select	Tram2	MFKX75.1c	M01919672	+/+	Male	2014-09-05	9	23.1	g	1	C57BL/6N;C57BL/6NTac	B6N
MFKX	Tram2 tm1a(KOMP)Wtsi EPD0771_2_B12	C57BL/6N;C57BL/6NTac	B6N MGP Select 20140905	MGP Select	Tram2	MFKX71.1h	M01918820	+/+	Female	2014-09-04	9	18.5	g	1	C57BL/6N;C57BL/6NTac	B6N
MFKX	Tram2 tm1a(KOMP)Wtsi EPD0771_2_B12	C57BL/6N;C57BL/6NTac	B6N MGP Select 20140905	MGP Select	Tram2	MFKX71.1e	M01918817	+/+	Female	2014-09-04	9	21.3	g	1	C57BL/6N;C57BL/6NTac	B6N
MFKX	Tram2 tm1a(KOMP)Wtsi EPD0771_2_B12	C57BL/6N;C57BL/6NTac	B6N MGP Select 20140905	MGP Select	Tram2	MFKX82.1h	M01917993	+/+	Female	2014-09-02	9	20.95	g	2	C57BL/6N;C57BL/6NTac	B6N
MFKX	Tram2 tm1a(KOMP)Wtsi EPD0771_2_B12	C57BL/6N;C57BL/6NTac	B6N MGP Select 20140905	MGP Select	Tram2	MFKX82.1f	M01917991	+/+	Female	2014-09-02	9	20.15	g	2	C57BL/6N;C57BL/6NTac	B6N
MFKX	Tram2 tm1a(KOMP)Wtsi EPD0771_2_B12	C57BL/6N;C57BL/6NTac	B6N MGP Select 20140706	MGP Select	Tram2	MFKX49.2k	M01869919	+/+	Female	2014-07-06	9	21	g	1	C57BL/6N;C57BL/6NTac	B6N
MFKX	Tram2 tm1a(KOMP)Wtsi EPD0771_2_B12	C57BL/6N;C57BL/6NTac	B6N MGP Select 20140706	MGP Select	Tram2	MFKX49.2j	M01869918	+/+	Female	2014-07-06	9	21.5	g	1	C57BL/6N;C57BL/6NTac	B6N
MFKX	Tram2 tm1a(KOMP)Wtsi EPD0771_2_B12	C57BL/6N;C57BL/6NTac	B6N MGP Select 20140706	MGP Select	Tram2	MFKX49.2h	M01869916	+/+	Female	2014-07-06	9	22.5	g	1	C57BL/6N;C57BL/6NTac	B6N
MFKX	Tram2 tm1a(KOMP)Wtsi EPD0771_2_B12	C57BL/6N;C57BL/6NTac	B6N MGP Select 20140706	MGP Select	Tram2	MFKX49.2g	M01869915	+/+	Female	2014-07-06	9	21.6	g	1	C57BL/6N;C57BL/6NTac	B6N
MFVF	Ccdc18 tm1a(EUCOMM)Wtsi EPD0593_2_A08	C57BL/6N;C57BL/6NTac	B6N MGP Select 20140105	MGP Select	Ccdc18	MFVF31.5e	M01708449	+/+	Male	2014-01-06	9	29.2	g	1	C57BL/6N;C57BL/6NTac	B6N
MFVF	Ccdc18 tm1a(EUCOMM)Wtsi EPD0593_2_A08	C57BL/6N;C57BL/6NTac	B6N MGP Select 20140105	MGP Select	Ccdc18	MFVF31.5c	M01708447	+/+	Male	2014-01-06	9	31.5	g	1	C57BL/6N;C57BL/6NTac	B6N
MFVF	Ccdc18 tm1a(EUCOMM)Wtsi EPD0593_2_A08	C57BL/6N;C57BL/6NTac	B6N MGP Select 20140105	MGP Select	Ccdc18	MFVF31.5a	M01708445	+/+	Male	2014-01-06	9	32.6	g	1	C57BL/6N;C57BL/6NTac	B6N
MFUE	Vps72 tm1a(EUCOMM)Wtsi EPD0784_2_A06	C57BL/6N;C57BL/6NTac	B6N MGP Select 20140622	MGP Select	Vps72	MFUE36.5d	M01858488	+/+	Male	2014-06-22	9	24.8	g	1	C57BL/6N;C57BL/6NTac	B6N
MFUE	Vps72 tm1a(EUCOMM)Wtsi EPD0784_2_A06	C57BL/6N;C57BL/6NTac	B6N MGP Select 20140622	MGP Select	Vps72	MFUE36.5c	M01858487	+/+	Male	2014-06-22	9	23.6	g	1	C57BL/6N;C57BL/6NTac	B6N
MFUE	Vps72 tm1a(EUCOMM)Wtsi EPD0784_2_A06	C57BL/6N;C57BL/6NTac	B6N MGP Select 20140622	MGP Select	Vps72	MFUE36.5b	M01858486	+/+	Male	2014-06-22	9	26.2	g	1	C57BL/6N;C57BL/6NTac	B6N
MFUE	Vps72 tm1a(EUCOMM)Wtsi EPD0784_2_A06	C57BL/6N;C57BL/6NTac	B6N MGP Select 20140622	MGP Select	Vps72	MFUE36.5a	M01858485	+/+	Male	2014-06-22	9	25.9	g	1	C57BL/6N;C57BL/6NTac	B6N
MFUE	Vps72 tm1a(EUCOMM)Wtsi EPD0784_2_A06	C57BL/6N;C57BL/6NTac	MEEV MGP Select 20140402	MGP Select	Vps72	MFUE39.2b	M01783367	+/+	Male	2014-04-02	9	23.8	g	1	C57BL/6N;C57BL/6NTac	B6N
MFUE	Vps72 tm1a(EUCOMM)Wtsi EPD0784_2_A06	C57BL/6N;C57BL/6NTac	B6N MGP Select 20140203	MGP Select	Vps72	MFUE34.1f	M01732844	+/+	Female	2014-02-03	9	22.1	g	1	C57BL/6N;C57BL/6NTac	B6N
MFUE	Vps72 tm1a(EUCOMM)Wtsi EPD0784_2_A06	C57BL/6N;C57BL/6NTac	B6N MGP Select 20140203	MGP Select	Vps72	MFUE31.1e	M01732756	+/+	Female	2014-02-03	9	23.5	g	1	C57BL/6N;C57BL/6NTac	B6N
MFUE	Vps72 tm1a(EUCOMM)Wtsi EPD0784_2_A06	C57BL/6N;C57BL/6NTac	B6N MGP Select 20140203	MGP Select	Vps72	MFUE31.1d	M01732755	+/+	Female	2014-02-03	9	23.8	g	1	C57BL/6N;C57BL/6NTac	B6N
MFUD	Chtop tm1a(EUCOMM)Wtsi EPD0635_2_D03	C57BL/6N;C57BL/6NTac	B6N MGP Select 20140105	MGP Select	Chtop	MFUD27.1g	M01711129	+/+	Female	2014-01-05	9	22.2	g	1	C57BL/6N;C57BL/6NTac	B6N
MFUD	Chtop tm1a(EUCOMM)Wtsi EPD0635_2_D03	C57BL/6N;C57BL/6NTac	B6N MGP Select 20140105	MGP Select	Chtop	MFUD27.1f	M01711128	+/+	Female	2014-01-05	9	20.7	g	1	C57BL/6N;C57BL/6NTac	B6N
MFUD	Chtop tm1a(EUCOMM)Wtsi EPD0635_2_D03	C57BL/6N;C57BL/6NTac	B6N MGP Select 20140105	MGP Select	Chtop	MFUD27.1c	M01711125	+/+	Female	2014-01-05	9	20.2	g	1	C57BL/6N;C57BL/6NTac	B6N
MFUD	Chtop tm1a(EUCOMM)Wtsi EPD0635_2_D03	C57BL/6N;C57BL/6NTac	B6N MGP Select 20140105	MGP Select	Chtop	MFUD27.1b	M01711124	+/+	Male	2014-01-05	9	24.8	g	1	C57BL/6N;C57BL/6NTac	B6N
MFUD	Chtop tm1a(EUCOMM)Wtsi EPD0635_2_D03	C57BL/6N;C57BL/6NTac	B6N MGP Select 20140105	MGP Select	Chtop	MFUD26.1g	M01711122	+/+	Female	2014-01-05	9	24.2	g	1	C57BL/6N;C57BL/6NTac	B6N
MFUD	Chtop tm1a(EUCOMM)Wtsi EPD0635_2_D03	C57BL/6N;C57BL/6NTac	B6N MGP Select 20140105	MGP Select	Chtop	MFUD26.1d	M01711119	+/+	Male	2014-01-05	9	28.1	g	1	C57BL/6N;C57BL/6NTac	B6N
MFUD	Chtop tm1a(EUCOMM)Wtsi EPD0635_2_D03	C57BL/6N;C57BL/6NTac	B6N MGP Select 20140105	MGP Select	Chtop	MFUD26.1b	M01711117	+/+	Male	2014-01-05	9	28.5	g	1	C57BL/6N;C57BL/6NTac	B6N
MFUD	Chtop tm1a(EUCOMM)Wtsi EPD0635_2_D03	C57BL/6N;C57BL/6NTac	B6N MGP Select 20140105	MGP Select	Chtop	MFUD26.1a	M01711116	+/+	Male	2014-01-05	9	24.3	g	1	C57BL/6N;C57BL/6NTac	B6N
MFMT	Tcp11 tm1a(EUCOMM)Wtsi EPD0666_2_D01	C57BL/6N;C57BL/6NTac	B6N MGP Select 20131210	MGP Select	Tcp11	MFMT21.2d	M01681777	+/+	Male	2013-12-11	9	28.4	g	1	C57BL/6N;C57BL/6NTac	B6N
MFMT	Tcp11 tm1a(EUCOMM)Wtsi EPD0666_2_D01	C57BL/6N;C57BL/6NTac	B6N MGP Select 20131210	MGP Select	Tcp11	MFMT21.2a	M01681774	+/+	Male	2013-12-11	9	28.7	g	1	C57BL/6N;C57BL/6NTac	B6N
[truncated: 1,626 more rows]

## Sheet: ABRresults_Nat10Het
	X	Method	Dependent.variable	Batch.included	Residual.variances.homogeneity	Genotype.contribution	Genotype.estimate	Genotype.standard.error	Genotype_pValue_lowTest	Genotype_pValue_highTest	Genotype.percentage.change	Sex.estimate	Sex.standard.error	Sex.p.val	Weight.estimate	Weight.standard.error	Weight.p.val	Gp1.genotype	Gp1.Residuals.normality.test	Gp2.genotype	Gp2.Residuals.normality.test	Blups.test	Rotated.residuals.normality.test	Intercept.estimate	Intercept.standard.error	Interaction.included	Interaction.p.val	Sex.FvKO.estimate	Sex.FvKO.standard.error	Sex.FvKO.p.val	Sex.MvKO.estimate	Sex.MvKO.standard.error	Sex.MvKO.p.val	Classification.tag	Transformation	Additional.information	X.1	X.2	X.3	MinPvalue	p_adjusted	callSummary	HeatMap
[truncated: 6 more rows]

[truncated: 13 more sheets: GrowthCurveData , Nat10 AUC data, Nat10Calorimetry, Nat10CBC_Insulin, Nat10DEXA, Nat10EyeMorphology, Nat10GripStrength, Nat10Haem, Nat10HeartWeight, Nat10IPGTT, Nat10NaMPADysmorphology, Nat10PBL, Nat10XRay]
