# Supplementary material for: Targeting of NAT10 enhances healthspan in a mouse model of human accelerated aging syndrome
Source: Nat Commun. 2018 Apr 27;9:1700. doi: 10.1038/s41467-018-03770-3 (PMC5923383; doi:10.1038/s41467-018-03770-3)
Supplement: Supplementary file 8 — Supplementary Data 2 [file 41467_2018_3770_MOESM8_ESM.xls]

## Sheet: NAT10_vs_WT
ensembl id	deseq2	edgeR	cuffdiffs	MGI ID	Gene name
ENSMUSG00000002289	1.34269	1.7404	1.7276	MGI:1888999	Angptl4
ENSMUSG00000002910	1.30955	1.52756	1.6606	MGI:1918057	Arrdc2
ENSMUSG00000005483	-1.13844	-1.21841	-1.04415	MGI:1931874	Dnajb1
ENSMUSG00000006154	0.869202	1.53142	2.62773	MGI:1914675	Eps8l1
ENSMUSG00000019577	0.866218	0.942728	0.93885	MGI:1351481	Pdk4
ENSMUSG00000021071	1.59423	2.94118	inf	MGI:2137354	Trim9
ENSMUSG00000021250	-0.685783	-1.45516	-1.30523	MGI:95574	Fos
ENSMUSG00000021750	1.16737	1.32956	1.74394	MGI:3041256	Fam107a
ENSMUSG00000023034	-1.36466	-1.57879	-1.72499	MGI:1352454	Nr4a1
ENSMUSG00000026203	1.61712	1.86838	1.85203	MGI:1928739	Dnajb2
ENSMUSG00000026628	-1.39812	-1.95782	-2.13609	MGI:109384	Atf3
ENSMUSG00000027185	-0.960785	-1.07738	0.0247932	MGI:2138939	Nat10
ENSMUSG00000028862	1.1722	1.24219	1.2179	MGI:1855691	Map3k6
ENSMUSG00000029135	-0.850423	-0.912812	-0.935869	MGI:102858	Fosl2
ENSMUSG00000030087	0.718778	0.743613	0.9936	MGI:1929988	Klf15
ENSMUSG00000030103	-0.929049	-1.01336	-1.10173	MGI:1097714	Bhlhe40
ENSMUSG00000030546	-0.145788	-0.982493	-1.9332	MGI:1890505	Plin1
ENSMUSG00000031722	-0.239201	-2.13737	-1.98445	MGI:96211	Hp
ENSMUSG00000036264	1.27298	1.45032	-0.333953	MGI:2443199	Fstl4
ENSMUSG00000038894	-1.12931	-1.27314	-1.4395	MGI:109334	Irs2
ENSMUSG00000039114	-1.03941	-1.27004	-1.41013	MGI:1915654	Nrn1
ENSMUSG00000043415	-0.868743	-0.972394	-1.04543	MGI:1918448	Otud1
ENSMUSG00000063415	0.797549	1.10621	1.5245	MGI:2176159	Cyp26b1
ENSMUSG00000065952	-2.12854	-4.61609	-2.10834	MGI:3612471	C330021F23Rik
ENSMUSG00000070729	-1.6537	-3.46363	-3.78927	MGI:3652043	Gm12966
ENSMUSG00000074516	0.72537	0.988123	1.42285	MGI:3642754	Gm10709
ENSMUSG00000075279	1.87684	2.26912	2.28175	MGI:3650679	Mrpl23-ps1
ENSMUSG00000087412	-0.573405	-1.146	-3.49263	MGI:3704296	Gm15501
ENSMUSG00000090877	-1.49225	-1.8639	-1.97889	MGI:99517	Hspa1b
ENSMUSG00000091421	1.22273	3.52862	3.70429	MGI:3782379	Gm4202
ENSMUSG00000091971	-1.40663	-2.1777	-2.30409	MGI:96244	Hspa1a

## Sheet: VLAD_Nat10
TermID	Term	P	Q	k	n	K	N	k/n	K/N	k/K	Fold enrichment	n/N	Qset	Symbols
GO:0090084	negative regulation of inclusion body assembly	6.26e-05	0.0241	2	26	8	16999	0.0769	0.0005	0.25	153.8	0.0015	qset0	Dnajb1, Dnajb2
GO:0048523	negative regulation of cellular process	6.3e-05	0.0241	16	26	4154	16999	0.6154	0.2444	0.0039	2.518	0.0015	qset0	Angptl4, Atf3, Bhlhe40, C330021F23Rik, Cyp26b1, Dnajb1, Dnajb2, Fstl4, Hp, Hspa1b, Irs2, Klf15, Nat10, Nr4a1, Pdk4, Trim9
GO:0031668	cellular response to extracellular stimulus	8.5e-05	0.0241	4	26	155	16999	0.1538	0.0091	0.0258	16.9011	0.0015	qset0	Angptl4, Atf3, Fos, Pdk4
GO:0035914	skeletal muscle cell differentiation	0.000103	0.0241	3	26	60	16999	0.1154	0.0035	0.05	32.9714	0.0015	qset0	Atf3, Fos, Nr4a1
GO:0071496	cellular response to external stimulus	0.000151	0.0241	4	26	180	16999	0.1538	0.0106	0.0222	14.5094	0.0015	qset0	Angptl4, Atf3, Fos, Pdk4
GO:0048519	negative regulation of biological process	0.000181	0.0241	16	26	4508	16999	0.6154	0.2652	0.0035	2.32051	0.0015	qset0	Angptl4, Atf3, Bhlhe40, C330021F23Rik, Cyp26b1, Dnajb1, Dnajb2, Fstl4, Hp, Hspa1b, Irs2, Klf15, Nat10, Nr4a1, Pdk4, Trim9
GO:0042026	protein refolding	0.000202	0.0241	2	26	14	16999	0.0769	0.0008	0.1429	96.125	0.0015	qset0	Dnajb1, Dnajb2
GO:0090083	regulation of inclusion body assembly	0.000202	0.0241	2	26	14	16999	0.0769	0.0008	0.1429	96.125	0.0015	qset0	Dnajb1, Dnajb2
GO:0009267	cellular response to starvation	0.000599	0.0626	3	26	109	16999	0.1154	0.0064	0.0275	18.0312	0.0015	qset0	Angptl4, Atf3, Pdk4
GO:0009991	response to extracellular stimulus	0.000659	0.0626	4	26	265	16999	0.1538	0.0156	0.0151	9.85897	0.0015	qset0	Angptl4, Atf3, Fos, Pdk4
GO:0042594	response to starvation	0.000913	0.0747	3	26	126	16999	0.1154	0.0074	0.0238	15.5946	0.0015	qset0	Angptl4, Atf3, Pdk4
GO:0031669	cellular response to nutrient levels	0.000999	0.0747	3	26	130	16999	0.1154	0.0076	0.0231	15.1842	0.0015	qset0	Angptl4, Atf3, Pdk4
GO:0007519	skeletal muscle tissue development	0.00102	0.0747	3	26	131	16999	0.1154	0.0077	0.0229	14.987	0.0015	qset0	Atf3, Fos, Nr4a1
GO:0046320	regulation of fatty acid oxidation	0.00115	0.0768	2	26	33	16999	0.0769	0.0019	0.0606	40.4737	0.0015	qset0	Irs2, Pdk4
GO:0060538	skeletal muscle organ development	0.00121	0.0768	3	26	139	16999	0.1154	0.0082	0.0216	14.0732	0.0015	qset0	Atf3, Fos, Nr4a1
GO:2000296	negative regulation of hydrogen peroxide catabolic process	0.00153	0.0877	1	26	1	16999	0.0385	0.0001	1	385	0.0015	qset0	Hp
GO:0071375	cellular response to peptide hormone stimulus	0.00157	0.0877	3	26	152	16999	0.1154	0.0089	0.0197	12.9663	0.0015	qset0	Irs2, Nr4a1, Pdk4
GO:1901700	response to oxygen-containing compound	0.00172	0.0906	7	26	1200	16999	0.2692	0.0706	0.0058	3.81303	0.0015	qset0	Cyp26b1, Fos, Fosl2, Hp, Irs2, Nr4a1, Pdk4
GO:1901653	cellular response to peptide	0.00185	0.0925	3	26	161	16999	0.1154	0.0095	0.0186	12.1474	0.0015	qset0	Irs2, Nr4a1, Pdk4
GO:0044092	negative regulation of molecular function	0.00199	0.0925	6	26	899	16999	0.2308	0.0529	0.0067	4.36295	0.0015	qset0	Angptl4, Bhlhe40, Hp, Hspa1b, Irs2, Nr4a1
GO:0051129	negative regulation of cellular component organization	0.00204	0.0925	5	26	609	16999	0.1923	0.0358	0.0082	5.37151	0.0015	qset0	Dnajb1, Dnajb2, Fstl4, Nat10, Trim9
GO:0043086	negative regulation of catalytic activity	0.00256	0.0969	5	26	641	16999	0.1923	0.0377	0.0078	5.1008	0.0015	qset0	Angptl4, Hp, Hspa1b, Irs2, Nr4a1
GO:0008286	insulin receptor signaling pathway	0.00295	0.0969	2	26	53	16999	0.0769	0.0031	0.0377	24.8065	0.0015	qset0	Irs2, Pdk4
GO:0035544	negative regulation of SNARE complex assembly	0.00306	0.0969	1	26	2	16999	0.0385	0.0001	0.5	385	0.0015	qset0	Trim9
GO:0031549	negative regulation of brain-derived neurotrophic factor receptor signaling pathway	0.00306	0.0969	1	26	2	16999	0.0385	0.0001	0.5	385	0.0015	qset0	Fstl4
GO:1902811	positive regulation of skeletal muscle fiber differentiation	0.00306	0.0969	1	26	2	16999	0.0385	0.0001	0.5	385	0.0015	qset0	Cyp26b1
GO:2001037	positive regulation of tongue muscle cell differentiation	0.00306	0.0969	1	26	2	16999	0.0385	0.0001	0.5	385	0.0015	qset0	Cyp26b1
GO:0031548	regulation of brain-derived neurotrophic factor receptor signaling pathway	0.00306	0.0969	1	26	2	16999	0.0385	0.0001	0.5	385	0.0015	qset0	Fstl4
GO:2000295	regulation of hydrogen peroxide catabolic process	0.00306	0.0969	1	26	2	16999	0.0385	0.0001	0.5	385	0.0015	qset0	Hp
GO:2001035	regulation of tongue muscle cell differentiation	0.00306	0.0969	1	26	2	16999	0.0385	0.0001	0.5	385	0.0015	qset0	Cyp26b1
GO:0031324	negative regulation of cellular metabolic process	0.004	0.117	9	26	2204	16999	0.3462	0.1297	0.0041	2.66924	0.0015	qset0	Atf3, Bhlhe40, C330021F23Rik, Hp, Hspa1b, Irs2, Klf15, Nat10, Nr4a1
GO:0006950	response to stress	0.00417	0.117	10	26	2665	16999	0.3846	0.1568	0.0038	2.45281	0.0015	qset0	Angptl4, Atf3, Cyp26b1, Fos, Fosl2, Hp, Hspa1a, Hspa1b, Klf15, Pdk4
GO:0070268	cornification	0.00458	0.117	1	26	3	16999	0.0385	0.0002	0.3333	192.5	0.0015	qset0	Cyp26b1
GO:1903984	positive regulation of TRAIL-activated apoptotic signaling pathway	0.00458	0.117	1	26	3	16999	0.0385	0.0002	0.3333	192.5	0.0015	qset0	Atf3
GO:1902809	regulation of skeletal muscle fiber differentiation	0.00458	0.117	1	26	3	16999	0.0385	0.0002	0.3333	192.5	0.0015	qset0	Cyp26b1
GO:0043434	response to peptide hormone	0.00463	0.117	3	26	223	16999	0.1154	0.0131	0.0135	8.80916	0.0015	qset0	Irs2, Nr4a1, Pdk4
GO:0031667	response to nutrient levels	0.00555	0.117	3	26	238	16999	0.1154	0.014	0.0126	8.24286	0.0015	qset0	Angptl4, Atf3, Pdk4
GO:0009408	response to heat	0.00583	0.117	2	26	75	16999	0.0769	0.0044	0.0267	17.4773	0.0015	qset0	Hspa1a, Hspa1b
GO:0071376	cellular response to corticotropin-releasing hormone stimulus	0.0061	0.117	1	26	4	16999	0.0385	0.0002	0.25	192.5	0.0015	qset0	Nr4a1
GO:0016103	diterpenoid catabolic process	0.0061	0.117	1	26	4	16999	0.0385	0.0002	0.25	192.5	0.0015	qset0	Cyp26b1
GO:0010748	negative regulation of plasma membrane long-chain fatty acid transport	0.0061	0.117	1	26	4	16999	0.0385	0.0002	0.25	192.5	0.0015	qset0	Irs2
GO:1903121	regulation of TRAIL-activated apoptotic signaling pathway	0.0061	0.117	1	26	4	16999	0.0385	0.0002	0.25	192.5	0.0015	qset0	Atf3
GO:0010510	regulation of acetyl-CoA biosynthetic process from pyruvate	0.0061	0.117	1	26	4	16999	0.0385	0.0002	0.25	192.5	0.0015	qset0	Pdk4
GO:0043435	response to corticotropin-releasing hormone	0.0061	0.117	1	26	4	16999	0.0385	0.0002	0.25	192.5	0.0015	qset0	Nr4a1
GO:0034653	retinoic acid catabolic process	0.0061	0.117	1	26	4	16999	0.0385	0.0002	0.25	192.5	0.0015	qset0	Cyp26b1
GO:0019217	regulation of fatty acid metabolic process	0.00613	0.117	2	26	77	16999	0.0769	0.0045	0.026	17.0889	0.0015	qset0	Irs2, Pdk4
GO:0010941	regulation of cell death	0.00615	0.117	7	26	1505	16999	0.2692	0.0885	0.0047	3.04181	0.0015	qset0	Angptl4, Atf3, Hp, Hspa1b, Irs2, Nr4a1, Pdk4
GO:0043154	negative regulation of cysteine-type endopeptidase activity involved in apoptotic process	0.00629	0.117	2	26	78	16999	0.0769	0.0046	0.0256	16.7174	0.0015	qset0	Hspa1b, Nr4a1
GO:1901701	cellular response to oxygen-containing compound	0.0063	0.117	5	26	792	16999	0.1923	0.0466	0.0063	4.12661	0.0015	qset0	Cyp26b1, Fos, Irs2, Nr4a1, Pdk4
GO:1901652	response to peptide	0.00651	0.117	3	26	252	16999	0.1154	0.0148	0.0119	7.7973	0.0015	qset0	Irs2, Nr4a1, Pdk4
GO:0050794	regulation of cellular process	0.00677	0.117	22	26	10215	16999	0.8462	0.6009	0.0022	1.40822	0.0015	qset0	Angptl4, Arrdc2, Atf3, Bhlhe40, C330021F23Rik, Cyp26b1, Dnajb1, Dnajb2, Eps8l1, Fam107a, Fos, Fosl2, Fstl4, Hp, Hspa1b, Irs2, Klf15, Map3k6, Nat10, Nr4a1, Pdk4, Trim9
GO:0009892	negative regulation of metabolic process	0.00711	0.117	9	26	2401	16999	0.3462	0.1412	0.0037	2.45184	0.0015	qset0	Atf3, Bhlhe40, C330021F23Rik, Hp, Hspa1b, Irs2, Klf15, Nat10, Nr4a1
GO:0009605	response to external stimulus	0.00742	0.117	7	26	1558	16999	0.2692	0.0917	0.0045	2.93566	0.0015	qset0	Angptl4, Atf3, Bhlhe40, Fos, Hp, Nr4a1, Pdk4
GO:0007517	muscle organ development	0.00755	0.117	3	26	266	16999	0.1154	0.0156	0.0113	7.39744	0.0015	qset0	Atf3, Fos, Nr4a1
GO:0070389	chaperone cofactor-dependent protein refolding	0.00763	0.117	1	26	5	16999	0.0385	0.0003	0.2	128.333	0.0015	qset0	Dnajb1
GO:0001768	establishment of T cell polarity	0.00763	0.117	1	26	5	16999	0.0385	0.0003	0.2	128.333	0.0015	qset0	Cyp26b1
GO:0001767	establishment of lymphocyte polarity	0.00763	0.117	1	26	5	16999	0.0385	0.0003	0.2	128.333	0.0015	qset0	Cyp26b1
GO:0010727	negative regulation of hydrogen peroxide metabolic process	0.00763	0.117	1	26	5	16999	0.0385	0.0003	0.2	128.333	0.0015	qset0	Hp
GO:0051005	negative regulation of lipoprotein lipase activity	0.00763	0.117	1	26	5	16999	0.0385	0.0003	0.2	128.333	0.0015	qset0	Angptl4
GO:0031339	negative regulation of vesicle fusion	0.00763	0.117	1	26	5	16999	0.0385	0.0003	0.2	128.333	0.0015	qset0	Trim9
GO:2001016	positive regulation of skeletal muscle cell differentiation	0.00763	0.117	1	26	5	16999	0.0385	0.0003	0.2	128.333	0.0015	qset0	Cyp26b1
GO:0050812	regulation of acyl-CoA biosynthetic process	0.00763	0.117	1	26	5	16999	0.0385	0.0003	0.2	128.333	0.0015	qset0	Pdk4
GO:0043066	negative regulation of apoptotic process	0.00801	0.121	5	26	839	16999	0.1923	0.0494	0.006	3.89271	0.0015	qset0	Angptl4, Hspa1b, Irs2, Nr4a1, Pdk4
GO:0006006	glucose metabolic process	0.0083	0.123	2	26	90	16999	0.0769	0.0053	0.0222	14.5094	0.0015	qset0	Atf3, Pdk4
GO:0050790	regulation of catalytic activity	0.00853	0.123	7	26	1599	16999	0.2692	0.0941	0.0044	2.86079	0.0015	qset0	Angptl4, Dnajb1, Hp, Hspa1b, Irs2, Map3k6, Nr4a1
GO:0043069	negative regulation of programmed cell death	0.00862	0.123	5	26	854	16999	0.1923	0.0502	0.0059	3.83068	0.0015	qset0	Angptl4, Hspa1b, Irs2, Nr4a1, Pdk4
GO:2000117	negative regulation of cysteine-type endopeptidase activity	0.00865	0.123	2	26	92	16999	0.0769	0.0054	0.0217	14.2407	0.0015	qset0	Hspa1b, Nr4a1
GO:0019222	regulation of metabolic process	0.00904	0.124	15	26	5660	16999	0.5769	0.333	0.0027	1.73243	0.0015	qset0	Angptl4, Atf3, Bhlhe40, C330021F23Rik, Cyp26b1, Fos, Fosl2, Hp, Hspa1b, Irs2, Klf15, Map3k6, Nat10, Nr4a1, Pdk4
GO:0010746	regulation of plasma membrane long-chain fatty acid transport	0.00914	0.124	1	26	6	16999	0.0385	0.0004	0.1667	96.25	0.0015	qset0	Irs2
GO:0016115	terpenoid catabolic process	0.00914	0.124	1	26	6	16999	0.0385	0.0004	0.1667	96.25	0.0015	qset0	Cyp26b1
GO:0009628	response to abiotic stimulus	0.00966	0.127	5	26	878	16999	0.1923	0.0517	0.0057	3.71954	0.0015	qset0	Bhlhe40, Fos, Fosl2, Hspa1a, Hspa1b
GO:0019216	regulation of lipid metabolic process	0.0103	0.127	3	26	298	16999	0.1154	0.0175	0.0101	6.59429	0.0015	qset0	Angptl4, Irs2, Pdk4
GO:1902430	negative regulation of beta-amyloid formation	0.0107	0.127	1	26	7	16999	0.0385	0.0004	0.1429	96.25	0.0015	qset0	C330021F23Rik
GO:0048671	negative regulation of collateral sprouting	0.0107	0.127	1	26	7	16999	0.0385	0.0004	0.1429	96.25	0.0015	qset0	Fstl4
GO:2000192	negative regulation of fatty acid transport	0.0107	0.127	1	26	7	16999	0.0385	0.0004	0.1429	96.25	0.0015	qset0	Irs2
GO:0010739	positive regulation of protein kinase A signaling	0.0107	0.127	1	26	7	16999	0.0385	0.0004	0.1429	96.25	0.0015	qset0	C330021F23Rik
GO:1900029	positive regulation of ruffle assembly	0.0107	0.127	1	26	7	16999	0.0385	0.0004	0.1429	96.25	0.0015	qset0	Eps8l1
GO:0014706	striated muscle tissue development	0.0109	0.127	3	26	304	16999	0.1154	0.0179	0.0099	6.44693	0.0015	qset0	Atf3, Fos, Nr4a1
GO:0010565	regulation of cellular ketone metabolic process	0.0109	0.127	2	26	104	16999	0.0769	0.0061	0.0192	12.6066	0.0015	qset0	Irs2, Pdk4
GO:0065007	biological regulation	0.011	0.127	23	26	11328	16999	0.8846	0.6664	0.002	1.32743	0.0015	qset0	Angptl4, Arrdc2, Atf3, Bhlhe40, C330021F23Rik, Cyp26b1, Dnajb1, Dnajb2, Eps8l1, Fam107a, Fos, Fosl2, Fstl4, Hp, Hspa1a, Hspa1b, Irs2, Klf15, Map3k6, Nat10, Nr4a1, Pdk4, Trim9
GO:0032869	cellular response to insulin stimulus	0.0116	0.127	2	26	107	16999	0.0769	0.0063	0.0187	12.2063	0.0015	qset0	Irs2, Pdk4
GO:0030216	keratinocyte differentiation	0.0116	0.127	2	26	107	16999	0.0769	0.0063	0.0187	12.2063	0.0015	qset0	Cyp26b1, Fosl2
GO:0065009	regulation of molecular function	0.0118	0.127	8	26	2133	16999	0.3077	0.1255	0.0038	2.45179	0.0015	qset0	Angptl4, Bhlhe40, Dnajb1, Hp, Hspa1b, Irs2, Map3k6, Nr4a1
GO:0010906	regulation of glucose metabolic process	0.012	0.127	2	26	109	16999	0.0769	0.0064	0.0183	12.0156	0.0015	qset0	Irs2, Pdk4
GO:0032269	negative regulation of cellular protein metabolic process	0.012	0.127	5	26	927	16999	0.1923	0.0545	0.0054	3.52844	0.0015	qset0	Atf3, C330021F23Rik, Hspa1b, Klf15, Nr4a1
GO:0042363	fat-soluble vitamin catabolic process	0.0122	0.127	1	26	8	16999	0.0385	0.0005	0.125	77	0.0015	qset0	Cyp26b1
GO:1903960	negative regulation of anion transmembrane transport	0.0122	0.127	1	26	8	16999	0.0385	0.0005	0.125	77	0.0015	qset0	Irs2
GO:0032891	negative regulation of organic acid transport	0.0122	0.127	1	26	8	16999	0.0385	0.0005	0.125	77	0.0015	qset0	Irs2
GO:0048387	negative regulation of retinoic acid receptor signaling pathway	0.0122	0.127	1	26	8	16999	0.0385	0.0005	0.125	77	0.0015	qset0	Cyp26b1
GO:0035542	regulation of SNARE complex assembly	0.0122	0.127	1	26	8	16999	0.0385	0.0005	0.125	77	0.0015	qset0	Trim9
GO:0009111	vitamin catabolic process	0.0122	0.127	1	26	8	16999	0.0385	0.0005	0.125	77	0.0015	qset0	Cyp26b1
GO:0060537	muscle tissue development	0.0126	0.13	3	26	321	16999	0.1154	0.0189	0.0093	6.10582	0.0015	qset0	Atf3, Fos, Nr4a1
GO:0060548	negative regulation of cell death	0.013	0.133	5	26	945	16999	0.1923	0.0556	0.0053	3.45863	0.0015	qset0	Angptl4, Hspa1b, Irs2, Nr4a1, Pdk4
GO:0008300	isoprenoid catabolic process	0.0137	0.134	1	26	9	16999	0.0385	0.0005	0.1111	77	0.0015	qset0	Cyp26b1
GO:1902992	negative regulation of amyloid precursor protein catabolic process	0.0137	0.134	1	26	9	16999	0.0385	0.0005	0.1111	77	0.0015	qset0	C330021F23Rik
GO:0032000	positive regulation of fatty acid beta-oxidation	0.0137	0.134	1	26	9	16999	0.0385	0.0005	0.1111	77	0.0015	qset0	Irs2
GO:0043587	tongue morphogenesis	0.0137	0.134	1	26	9	16999	0.0385	0.0005	0.1111	77	0.0015	qset0	Cyp26b1
GO:0019318	hexose metabolic process	0.0146	0.142	2	26	121	16999	0.0769	0.0071	0.0165	10.831	0.0015	qset0	Atf3, Pdk4
GO:0035767	endothelial cell chemotaxis	0.0152	0.142	1	26	10	16999	0.0385	0.0006	0.1	64.1667	0.0015	qset0	Nr4a1
GO:0032211	negative regulation of telomere maintenance via telomerase	0.0152	0.142	1	26	10	16999	0.0385	0.0006	0.1	64.1667	0.0015	qset0	Nat10
GO:0042981	regulation of apoptotic process	0.0152	0.142	6	26	1367	16999	0.2308	0.0804	0.0044	2.87065	0.0015	qset0	Angptl4, Atf3, Hspa1b, Irs2, Nr4a1, Pdk4
GO:0033993	response to lipid	0.0152	0.142	4	26	638	16999	0.1538	0.0375	0.0063	4.10133	0.0015	qset0	Cyp26b1, Fosl2, Nr4a1, Pdk4
GO:0051248	negative regulation of protein metabolic process	0.0155	0.142	5	26	987	16999	0.1923	0.0581	0.0051	3.30981	0.0015	qset0	Atf3, C330021F23Rik, Hspa1b, Klf15, Nr4a1
GO:0009266	response to temperature stimulus	0.0155	0.142	2	26	125	16999	0.0769	0.0074	0.016	10.3919	0.0015	qset0	Hspa1a, Hspa1b
GO:0010951	negative regulation of endopeptidase activity	0.016	0.142	2	26	127	16999	0.0769	0.0075	0.0157	10.2533	0.0015	qset0	Hspa1b, Nr4a1
GO:0043067	regulation of programmed cell death	0.016	0.142	6	26	1383	16999	0.2308	0.0814	0.0043	2.83538	0.0015	qset0	Angptl4, Atf3, Hspa1b, Irs2, Nr4a1, Pdk4
GO:0051346	negative regulation of hydrolase activity	0.0165	0.142	3	26	355	16999	0.1154	0.0209	0.0085	5.52153	0.0015	qset0	Angptl4, Hspa1b, Nr4a1
GO:0050789	regulation of biological process	0.0165	0.142	22	26	10788	16999	0.8462	0.6346	0.002	1.33344	0.0015	qset0	Angptl4, Arrdc2, Atf3, Bhlhe40, C330021F23Rik, Cyp26b1, Dnajb1, Dnajb2, Eps8l1, Fam107a, Fos, Fosl2, Fstl4, Hp, Hspa1b, Irs2, Klf15, Map3k6, Nat10, Nr4a1, Pdk4, Trim9
GO:0032870	cellular response to hormone stimulus	0.0167	0.142	3	26	357	16999	0.1154	0.021	0.0084	5.49524	0.0015	qset0	Irs2, Nr4a1, Pdk4
GO:1990440	positive regulation of transcription from RNA polymerase II promoter in response to endoplasmic reticulum stress	0.0167	0.142	1	26	11	16999	0.0385	0.0006	0.0909	64.1667	0.0015	qset0	Atf3
GO:0010310	regulation of hydrogen peroxide metabolic process	0.0167	0.142	1	26	11	16999	0.0385	0.0006	0.0909	64.1667	0.0015	qset0	Hp
GO:0005996	monosaccharide metabolic process	0.0167	0.142	2	26	130	16999	0.0769	0.0076	0.0154	10.1184	0.0015	qset0	Atf3, Pdk4
GO:0000302	response to reactive oxygen species	0.0175	0.146	2	26	133	16999	0.0769	0.0078	0.015	9.85897	0.0015	qset0	Fos, Hp
GO:0045955	negative regulation of calcium ion-dependent exocytosis	0.0182	0.146	1	26	12	16999	0.0385	0.0007	0.0833	55	0.0015	qset0	Trim9
GO:0061000	negative regulation of dendritic spine development	0.0182	0.146	1	26	12	16999	0.0385	0.0007	0.0833	55	0.0015	qset0	Fstl4
GO:1902003	regulation of beta-amyloid formation	0.0182	0.146	1	26	12	16999	0.0385	0.0007	0.0833	55	0.0015	qset0	C330021F23Rik
GO:0042762	regulation of sulfur metabolic process	0.0182	0.146	1	26	12	16999	0.0385	0.0007	0.0833	55	0.0015	qset0	Pdk4
GO:0061469	regulation of type B pancreatic cell proliferation	0.0182	0.146	1	26	12	16999	0.0385	0.0007	0.0833	55	0.0015	qset0	Nr4a1
GO:0010035	response to inorganic substance	0.0182	0.146	3	26	369	16999	0.1154	0.0217	0.0081	5.31797	0.0015	qset0	Fos, Hp, Nr4a1
GO:0045944	positive regulation of transcription from RNA polymerase II promoter	0.0187	0.147	5	26	1035	16999	0.1923	0.0609	0.0048	3.15764	0.0015	qset0	Atf3, Fos, Fosl2, Klf15, Nr4a1
GO:0010675	regulation of cellular carbohydrate metabolic process	0.0187	0.147	2	26	138	16999	0.0769	0.0081	0.0145	9.49383	0.0015	qset0	Irs2, Pdk4
GO:0045834	positive regulation of lipid metabolic process	0.0195	0.15	2	26	141	16999	0.0769	0.0083	0.0142	9.26506	0.0015	qset0	Angptl4, Irs2
GO:0051085	chaperone mediated protein folding requiring cofactor	0.0197	0.15	1	26	13	16999	0.0385	0.0008	0.0769	48.125	0.0015	qset0	Dnajb1
GO:0060192	negative regulation of lipase activity	0.0197	0.15	1	26	13	16999	0.0385	0.0008	0.0769	48.125	0.0015	qset0	Angptl4
GO:1904357	negative regulation of telomere maintenance via telomere lengthening	0.0197	0.15	1	26	13	16999	0.0385	0.0008	0.0769	48.125	0.0015	qset0	Nat10
GO:0032868	response to insulin	0.0203	0.152	2	26	144	16999	0.0769	0.0085	0.0139	9.04706	0.0015	qset0	Irs2, Pdk4
GO:0050435	beta-amyloid metabolic process	0.0212	0.152	1	26	14	16999	0.0385	0.0008	0.0714	48.125	0.0015	qset0	C330021F23Rik
GO:0071398	cellular response to fatty acid	0.0212	0.152	1	26	14	16999	0.0385	0.0008	0.0714	48.125	0.0015	qset0	Pdk4
GO:0072311	glomerular epithelial cell differentiation	0.0212	0.152	1	26	14	16999	0.0385	0.0008	0.0714	48.125	0.0015	qset0	Klf15
GO:0072112	glomerular visceral epithelial cell differentiation	0.0212	0.152	1	26	14	16999	0.0385	0.0008	0.0714	48.125	0.0015	qset0	Klf15
GO:0003334	keratinocyte development	0.0212	0.152	1	26	14	16999	0.0385	0.0008	0.0714	48.125	0.0015	qset0	Fosl2
GO:2000811	negative regulation of anoikis	0.0212	0.152	1	26	14	16999	0.0385	0.0008	0.0714	48.125	0.0015	qset0	Pdk4
GO:0061318	renal filtration cell differentiation	0.0212	0.152	1	26	14	16999	0.0385	0.0008	0.0714	48.125	0.0015	qset0	Klf15
GO:0071417	cellular response to organonitrogen compound	0.0215	0.153	3	26	393	16999	0.1154	0.0231	0.0076	4.99567	0.0015	qset0	Irs2, Nr4a1, Pdk4
GO:0009893	positive regulation of metabolic process	0.0225	0.153	9	26	2878	16999	0.3462	0.1693	0.0031	2.04489	0.0015	qset0	Angptl4, Atf3, Cyp26b1, Fos, Fosl2, Irs2, Klf15, Map3k6, Nr4a1
GO:0072010	glomerular epithelium development	0.0227	0.153	1	26	15	16999	0.0385	0.0009	0.0667	42.7778	0.0015	qset0	Klf15
GO:0045725	positive regulation of glycogen biosynthetic process	0.0227	0.153	1	26	15	16999	0.0385	0.0009	0.0667	42.7778	0.0015	qset0	Irs2
GO:1902991	regulation of amyloid precursor protein catabolic process	0.0227	0.153	1	26	15	16999	0.0385	0.0009	0.0667	42.7778	0.0015	qset0	C330021F23Rik
GO:0051004	regulation of lipoprotein lipase activity	0.0227	0.153	1	26	15	16999	0.0385	0.0009	0.0667	42.7778	0.0015	qset0	Angptl4
GO:0048385	regulation of retinoic acid receptor signaling pathway	0.0227	0.153	1	26	15	16999	0.0385	0.0009	0.0667	42.7778	0.0015	qset0	Cyp26b1
GO:0042573	retinoic acid metabolic process	0.0227	0.153	1	26	15	16999	0.0385	0.0009	0.0667	42.7778	0.0015	qset0	Cyp26b1
GO:0006457	protein folding	0.0235	0.158	2	26	156	16999	0.0769	0.0092	0.0128	8.3587	0.0015	qset0	Dnajb1, Dnajb2
GO:0071396	cellular response to lipid	0.0242	0.159	3	26	411	16999	0.1154	0.0242	0.0073	4.7686	0.0015	qset0	Cyp26b1, Nr4a1, Pdk4
GO:0002042	cell migration involved in sprouting angiogenesis	0.0242	0.159	1	26	16	16999	0.0385	0.0009	0.0625	42.7778	0.0015	qset0	Nr4a1
GO:1903959	regulation of anion transmembrane transport	0.0242	0.159	1	26	16	16999	0.0385	0.0009	0.0625	42.7778	0.0015	qset0	Irs2
GO:0048731	system development	0.0245	0.159	11	26	3960	16999	0.4231	0.233	0.0028	1.81588	0.0015	qset0	Angptl4, Atf3, Cyp26b1, Fos, Fosl2, Fstl4, Hp, Irs2, Klf15, Nr4a1, Nrn1
GO:0009913	epidermal cell differentiation	0.0247	0.16	2	26	160	16999	0.0769	0.0094	0.0125	8.18085	0.0015	qset0	Cyp26b1, Fosl2
GO:0006109	regulation of carbohydrate metabolic process	0.0253	0.162	2	26	162	16999	0.0769	0.0095	0.0123	8.09474	0.0015	qset0	Irs2, Pdk4
GO:0046321	positive regulation of fatty acid oxidation	0.0257	0.162	1	26	17	16999	0.0385	0.001	0.0588	38.5	0.0015	qset0	Irs2
GO:0070875	positive regulation of glycogen metabolic process	0.0257	0.162	1	26	17	16999	0.0385	0.001	0.0588	38.5	0.0015	qset0	Irs2
GO:0048384	retinoic acid receptor signaling pathway	0.0257	0.162	1	26	17	16999	0.0385	0.001	0.0588	38.5	0.0015	qset0	Cyp26b1
GO:0042326	negative regulation of phosphorylation	0.0263	0.163	3	26	425	16999	0.1154	0.025	0.0071	4.616	0.0015	qset0	Atf3, C330021F23Rik, Irs2
GO:0010557	positive regulation of macromolecule biosynthetic process	0.0266	0.163	6	26	1548	16999	0.2308	0.0911	0.0039	2.53348	0.0015	qset0	Atf3, Fos, Fosl2, Irs2, Klf15, Nr4a1
GO:0014887	cardiac muscle adaptation	0.0272	0.163	1	26	18	16999	0.0385	0.0011	0.0556	35	0.0015	qset0	Klf15
GO:0014898	cardiac muscle hypertrophy in response to stress	0.0272	0.163	1	26	18	16999	0.0385	0.0011	0.0556	35	0.0015	qset0	Klf15
GO:0003299	muscle hypertrophy in response to stress	0.0272	0.163	1	26	18	16999	0.0385	0.0011	0.0556	35	0.0015	qset0	Klf15
GO:1902043	positive regulation of extrinsic apoptotic signaling pathway via death domain receptors	0.0272	0.163	1	26	18	16999	0.0385	0.0011	0.0556	35	0.0015	qset0	Atf3
GO:0048670	regulation of collateral sprouting	0.0272	0.163	1	26	18	16999	0.0385	0.0011	0.0556	35	0.0015	qset0	Fstl4
GO:0031998	regulation of fatty acid beta-oxidation	0.0272	0.163	1	26	18	16999	0.0385	0.0011	0.0556	35	0.0015	qset0	Irs2
GO:0009888	tissue development	0.0274	0.163	6	26	1559	16999	0.2308	0.0917	0.0038	2.5169	0.0015	qset0	Atf3, Cyp26b1, Fos, Fosl2, Klf15, Nr4a1
GO:0044087	regulation of cellular component biogenesis	0.0282	0.164	4	26	770	16999	0.1538	0.0453	0.0052	3.39514	0.0015	qset0	Dnajb1, Dnajb2, Eps8l1, Trim9
GO:0071310	cellular response to organic substance	0.0285	0.164	6	26	1573	16999	0.2308	0.0925	0.0038	2.49514	0.0015	qset0	Atf3, Cyp26b1, Fos, Irs2, Nr4a1, Pdk4
GO:0016601	Rac protein signal transduction	0.0287	0.164	1	26	19	16999	0.0385	0.0011	0.0526	35	0.0015	qset0	Eps8l1
GO:0043153	entrainment of circadian clock by photoperiod	0.0287	0.164	1	26	19	16999	0.0385	0.0011	0.0526	35	0.0015	qset0	Bhlhe40
GO:0061436	establishment of skin barrier	0.0287	0.164	1	26	19	16999	0.0385	0.0011	0.0526	35	0.0015	qset0	Cyp26b1
GO:0035994	response to muscle stretch	0.0287	0.164	1	26	19	16999	0.0385	0.0011	0.0526	35	0.0015	qset0	Fos
GO:0080090	regulation of primary metabolic process	0.03	0.166	13	26	5205	16999	0.5	0.3062	0.0025	1.63292	0.0015	qset0	Angptl4, Atf3, Bhlhe40, C330021F23Rik, Fos, Fosl2, Hspa1b, Irs2, Klf15, Map3k6, Nat10, Nr4a1, Pdk4
GO:0051084	'de novo' posttranslational protein folding	0.0302	0.166	1	26	20	16999	0.0385	0.0012	0.05	32.0833	0.0015	qset0	Dnajb1
GO:0006458	'de novo' protein folding	0.0302	0.166	1	26	20	16999	0.0385	0.0012	0.05	32.0833	0.0015	qset0	Dnajb1
GO:2000757	negative regulation of peptidyl-lysine acetylation	0.0302	0.166	1	26	20	16999	0.0385	0.0012	0.05	32.0833	0.0015	qset0	Klf15
GO:0009648	photoperiodism	0.0302	0.166	1	26	20	16999	0.0385	0.0012	0.05	32.0833	0.0015	qset0	Bhlhe40
GO:2000209	regulation of anoikis	0.0302	0.166	1	26	20	16999	0.0385	0.0012	0.05	32.0833	0.0015	qset0	Pdk4
GO:0070542	response to fatty acid	0.0302	0.166	1	26	20	16999	0.0385	0.0012	0.05	32.0833	0.0015	qset0	Pdk4
GO:0061061	muscle structure development	0.0314	0.168	3	26	455	16999	0.1154	0.0268	0.0066	4.30597	0.0015	qset0	Atf3, Fos, Nr4a1
GO:1901984	negative regulation of protein acetylation	0.0317	0.168	1	26	21	16999	0.0385	0.0012	0.0476	32.0833	0.0015	qset0	Klf15
GO:0036003	positive regulation of transcription from RNA polymerase II promoter in response to stress	0.0317	0.168	1	26	21	16999	0.0385	0.0012	0.0476	32.0833	0.0015	qset0	Atf3
GO:0032890	regulation of organic acid transport	0.0317	0.168	1	26	21	16999	0.0385	0.0012	0.0476	32.0833	0.0015	qset0	Irs2
GO:1900027	regulation of ruffle assembly	0.0317	0.168	1	26	21	16999	0.0385	0.0012	0.0476	32.0833	0.0015	qset0	Eps8l1
GO:0043586	tongue development	0.0317	0.168	1	26	21	16999	0.0385	0.0012	0.0476	32.0833	0.0015	qset0	Cyp26b1
GO:1901699	cellular response to nitrogen compound	0.0321	0.168	3	26	459	16999	0.1154	0.027	0.0065	4.27407	0.0015	qset0	Irs2, Nr4a1, Pdk4
GO:0031323	regulation of cellular metabolic process	0.0322	0.168	13	26	5251	16999	0.5	0.3089	0.0025	1.61865	0.0015	qset0	Atf3, Bhlhe40, C330021F23Rik, Fos, Fosl2, Hp, Hspa1b, Irs2, Klf15, Map3k6, Nat10, Nr4a1, Pdk4
GO:0043281	regulation of cysteine-type endopeptidase activity involved in apoptotic process	0.0329	0.168	2	26	187	16999	0.0769	0.011	0.0107	6.99091	0.0015	qset0	Hspa1b, Nr4a1
GO:0051354	negative regulation of oxidoreductase activity	0.0331	0.168	1	26	22	16999	0.0385	0.0013	0.0455	29.6154	0.0015	qset0	Hp
GO:1903306	negative regulation of regulated secretory pathway	0.0331	0.168	1	26	22	16999	0.0385	0.0013	0.0455	29.6154	0.0015	qset0	Trim9
GO:1902895	positive regulation of pri-miRNA transcription from RNA polymerase II promoter	0.0331	0.168	1	26	22	16999	0.0385	0.0013	0.0455	29.6154	0.0015	qset0	Fos
GO:0070536	protein K63-linked deubiquitination	0.0331	0.168	1	26	22	16999	0.0385	0.0013	0.0455	29.6154	0.0015	qset0	Otud1
GO:0010738	regulation of protein kinase A signaling	0.0331	0.168	1	26	22	16999	0.0385	0.0013	0.0455	29.6154	0.0015	qset0	C330021F23Rik
GO:0010628	positive regulation of gene expression	0.0332	0.168	6	26	1630	16999	0.2308	0.0959	0.0037	2.40667	0.0015	qset0	Atf3, Cyp26b1, Fos, Fosl2, Klf15, Nr4a1
GO:0009649	entrainment of circadian clock	0.0346	0.17	1	26	23	16999	0.0385	0.0014	0.0435	27.5	0.0015	qset0	Bhlhe40
GO:0006775	fat-soluble vitamin metabolic process	0.0346	0.17	1	26	23	16999	0.0385	0.0014	0.0435	27.5	0.0015	qset0	Cyp26b1
GO:0002903	negative regulation of B cell apoptotic process	0.0346	0.17	1	26	23	16999	0.0385	0.0014	0.0435	27.5	0.0015	qset0	Irs2
GO:0032205	negative regulation of telomere maintenance	0.0346	0.17	1	26	23	16999	0.0385	0.0014	0.0435	27.5	0.0015	qset0	Nat10
GO:0033561	regulation of water loss via skin	0.0346	0.17	1	26	23	16999	0.0385	0.0014	0.0435	27.5	0.0015	qset0	Cyp26b1
GO:0033554	cellular response to stress	0.0347	0.17	5	26	1216	16999	0.1923	0.0715	0.0041	2.68951	0.0015	qset0	Angptl4, Atf3, Fos, Hspa1a, Pdk4
GO:0006366	transcription from RNA polymerase II promoter	0.0355	0.173	2	26	195	16999	0.0769	0.0115	0.0103	6.68696	0.0015	qset0	Fos, Fosl2
GO:0032369	negative regulation of lipid transport	0.0361	0.175	1	26	24	16999	0.0385	0.0014	0.0417	27.5	0.0015	qset0	Irs2
GO:0031328	positive regulation of cellular biosynthetic process	0.0373	0.177	6	26	1675	16999	0.2308	0.0985	0.0036	2.34315	0.0015	qset0	Atf3, Fos, Fosl2, Irs2, Klf15, Nr4a1
GO:0071495	cellular response to endogenous stimulus	0.0374	0.177	4	26	841	16999	0.1538	0.0495	0.0048	3.10707	0.0015	qset0	Fos, Irs2, Nr4a1, Pdk4
GO:0034198	cellular response to amino acid starvation	0.0376	0.177	1	26	25	16999	0.0385	0.0015	0.04	25.6667	0.0015	qset0	Atf3
GO:0035924	cellular response to vascular endothelial growth factor stimulus	0.0376	0.177	1	26	25	16999	0.0385	0.0015	0.04	25.6667	0.0015	qset0	Nr4a1
GO:0035850	epithelial cell differentiation involved in kidney development	0.0376	0.177	1	26	25	16999	0.0385	0.0015	0.04	25.6667	0.0015	qset0	Klf15
GO:0006094	gluconeogenesis	0.0376	0.177	1	26	25	16999	0.0385	0.0015	0.04	25.6667	0.0015	qset0	Atf3
GO:0030855	epithelial cell differentiation	0.0379	0.177	3	26	490	16999	0.1154	0.0288	0.0061	4.00694	0.0015	qset0	Cyp26b1, Fosl2, Klf15
GO:0043534	blood vessel endothelial cell migration	0.039	0.178	1	26	26	16999	0.0385	0.0015	0.0385	25.6667	0.0015	qset0	Nr4a1
GO:1903792	negative regulation of anion transport	0.039	0.178	1	26	26	16999	0.0385	0.0015	0.0385	25.6667	0.0015	qset0	Irs2
GO:0048643	positive regulation of skeletal muscle tissue development	0.039	0.178	1	26	26	16999	0.0385	0.0015	0.0385	25.6667	0.0015	qset0	Cyp26b1
GO:0008284	positive regulation of cell proliferation	0.0391	0.178	4	26	853	16999	0.1538	0.0502	0.0047	3.06375	0.0015	qset0	Atf3, Fosl2, Irs2, Nr4a1
GO:0051336	regulation of hydrolase activity	0.0392	0.178	4	26	854	16999	0.1538	0.0502	0.0047	3.06375	0.0015	qset0	Angptl4, Dnajb1, Hspa1b, Nr4a1
GO:0009725	response to hormone	0.04	0.178	3	26	501	16999	0.1154	0.0295	0.006	3.91186	0.0015	qset0	Irs2, Nr4a1, Pdk4
GO:0050996	positive regulation of lipid catabolic process	0.0405	0.178	1	26	27	16999	0.0385	0.0016	0.037	24.0625	0.0015	qset0	Irs2
GO:0045672	positive regulation of osteoclast differentiation	0.0405	0.178	1	26	27	16999	0.0385	0.0016	0.037	24.0625	0.0015	qset0	Fos
GO:2000191	regulation of fatty acid transport	0.0405	0.178	1	26	27	16999	0.0385	0.0016	0.037	24.0625	0.0015	qset0	Irs2
GO:0010962	regulation of glucan biosynthetic process	0.0405	0.178	1	26	27	16999	0.0385	0.0016	0.037	24.0625	0.0015	qset0	Irs2
GO:0005979	regulation of glycogen biosynthetic process	0.0405	0.178	1	26	27	16999	0.0385	0.0016	0.037	24.0625	0.0015	qset0	Irs2
GO:2001014	regulation of skeletal muscle cell differentiation	0.0405	0.178	1	26	27	16999	0.0385	0.0016	0.037	24.0625	0.0015	qset0	Cyp26b1
GO:0014888	striated muscle adaptation	0.0405	0.178	1	26	27	16999	0.0385	0.0016	0.037	24.0625	0.0015	qset0	Klf15
GO:0009891	positive regulation of biosynthetic process	0.0406	0.178	6	26	1709	16999	0.2308	0.1005	0.0035	2.29652	0.0015	qset0	Atf3, Fos, Fosl2, Irs2, Klf15, Nr4a1
GO:0010604	positive regulation of macromolecule metabolic process	0.041	0.179	8	26	2673	16999	0.3077	0.1572	0.003	1.95738	0.0015	qset0	Atf3, Cyp26b1, Fos, Fosl2, Irs2, Klf15, Map3k6, Nr4a1
GO:2000116	regulation of cysteine-type endopeptidase activity	0.0414	0.179	2	26	212	16999	0.0769	0.0125	0.0094	6.152	0.0015	qset0	Hspa1b, Nr4a1
GO:0019319	hexose biosynthetic process	0.042	0.179	1	26	28	16999	0.0385	0.0016	0.0357	24.0625	0.0015	qset0	Atf3
GO:2000352	negative regulation of endothelial cell apoptotic process	0.042	0.179	1	26	28	16999	0.0385	0.0016	0.0357	24.0625	0.0015	qset0	Angptl4
GO:0071229	cellular response to acid chemical	0.0421	0.179	2	26	214	16999	0.0769	0.0126	0.0093	6.10317	0.0015	qset0	Cyp26b1, Pdk4
GO:0031400	negative regulation of protein modification process	0.0421	0.179	3	26	511	16999	0.1154	0.0301	0.0059	3.83389	0.0015	qset0	Atf3, C330021F23Rik, Klf15
GO:0010605	negative regulation of macromolecule metabolic process	0.0425	0.18	7	26	2197	16999	0.2692	0.1292	0.0032	2.08359	0.0015	qset0	Atf3, Bhlhe40, C330021F23Rik, Hspa1b, Klf15, Nat10, Nr4a1
GO:0010466	negative regulation of peptidase activity	0.0428	0.181	2	26	216	16999	0.0769	0.0127	0.0093	6.05512	0.0015	qset0	Hspa1b, Nr4a1
GO:0045920	negative regulation of exocytosis	0.0435	0.182	1	26	29	16999	0.0385	0.0017	0.0345	22.6471	0.0015	qset0	Trim9
GO:0032781	positive regulation of ATPase activity	0.0435	0.182	1	26	29	16999	0.0385	0.0017	0.0345	22.6471	0.0015	qset0	Dnajb1
GO:0006357	regulation of transcription from RNA polymerase II promoter	0.0445	0.185	6	26	1746	16999	0.2308	0.1027	0.0034	2.24732	0.0015	qset0	Atf3, Bhlhe40, Fos, Fosl2, Klf15, Nr4a1
GO:0046364	monosaccharide biosynthetic process	0.0449	0.186	1	26	30	16999	0.0385	0.0018	0.0333	21.3889	0.0015	qset0	Atf3
GO:0002902	regulation of B cell apoptotic process	0.0449	0.186	1	26	30	16999	0.0385	0.0018	0.0333	21.3889	0.0015	qset0	Irs2
GO:0016042	lipid catabolic process	0.0453	0.186	2	26	223	16999	0.0769	0.0131	0.009	5.87023	0.0015	qset0	Cyp26b1, Plin1
GO:0043500	muscle adaptation	0.0464	0.187	1	26	31	16999	0.0385	0.0018	0.0323	21.3889	0.0015	qset0	Klf15
GO:2000279	negative regulation of DNA biosynthetic process	0.0464	0.187	1	26	31	16999	0.0385	0.0018	0.0323	21.3889	0.0015	qset0	Nat10
GO:1902893	regulation of pri-miRNA transcription from RNA polymerase II promoter	0.0464	0.187	1	26	31	16999	0.0385	0.0018	0.0323	21.3889	0.0015	qset0	Fos
GO:1903508	positive regulation of nucleic acid-templated transcription	0.0465	0.187	5	26	1317	16999	0.1923	0.0775	0.0038	2.48129	0.0015	qset0	Atf3, Fos, Fosl2, Klf15, Nr4a1
GO:0045893	positive regulation of transcription, DNA-templated	0.0465	0.187	5	26	1317	16999	0.1923	0.0775	0.0038	2.48129	0.0015	qset0	Atf3, Fos, Fosl2, Klf15, Nr4a1
GO:1902680	positive regulation of RNA biosynthetic process	0.047	0.187	5	26	1321	16999	0.1923	0.0777	0.0038	2.4749	0.0015	qset0	Atf3, Fos, Fosl2, Klf15, Nr4a1
GO:0007167	enzyme linked receptor protein signaling pathway	0.0476	0.187	3	26	537	16999	0.1154	0.0316	0.0056	3.6519	0.0015	qset0	Fos, Irs2, Pdk4
GO:0055090	acylglycerol homeostasis	0.0478	0.187	1	26	32	16999	0.0385	0.0019	0.0312	20.2632	0.0015	qset0	Angptl4
GO:0003300	cardiac muscle hypertrophy	0.0478	0.187	1	26	32	16999	0.0385	0.0019	0.0312	20.2632	0.0015	qset0	Klf15
GO:2000171	negative regulation of dendrite development	0.0478	0.187	1	26	32	16999	0.0385	0.0019	0.0312	20.2632	0.0015	qset0	Fstl4
GO:0042304	regulation of fatty acid biosynthetic process	0.0478	0.187	1	26	32	16999	0.0385	0.0019	0.0312	20.2632	0.0015	qset0	Pdk4
GO:0070328	triglyceride homeostasis	0.0478	0.187	1	26	32	16999	0.0385	0.0019	0.0312	20.2632	0.0015	qset0	Angptl4
GO:0010033	response to organic substance	0.0481	0.187	7	26	2256	16999	0.2692	0.1327	0.0031	2.02864	0.0015	qset0	Atf3, Cyp26b1, Fos, Fosl2, Irs2, Nr4a1, Pdk4
GO:0010831	positive regulation of myotube differentiation	0.0493	0.191	1	26	33	16999	0.0385	0.0019	0.0303	20.2632	0.0015	qset0	Cyp26b1
GO:0070873	regulation of glycogen metabolic process	0.0493	0.191	1	26	33	16999	0.0385	0.0019	0.0303	20.2632	0.0015	qset0	Irs2
GO:0045936	negative regulation of phosphate metabolic process	0.05	0.192	3	26	548	16999	0.1154	0.0322	0.0055	3.58385	0.0015	qset0	Atf3, C330021F23Rik, Irs2
GO:0010563	negative regulation of phosphorus metabolic process	0.05	0.192	3	26	548	16999	0.1154	0.0322	0.0055	3.58385	0.0015	qset0	Atf3, C330021F23Rik, Irs2
GO:0051128	regulation of cellular component organization	0.0503	0.192	7	26	2278	16999	0.2692	0.134	0.0031	2.00896	0.0015	qset0	Dnajb1, Dnajb2, Eps8l1, Fam107a, Fstl4, Nat10, Trim9
GO:0014897	striated muscle hypertrophy	0.0508	0.193	1	26	34	16999	0.0385	0.002	0.0294	19.25	0.0015	qset0	Klf15
GO:0000186	activation of MAPKK activity	0.0522	0.194	1	26	35	16999	0.0385	0.0021	0.0286	18.3333	0.0015	qset0	Map3k6
GO:0006953	acute-phase response	0.0522	0.194	1	26	35	16999	0.0385	0.0021	0.0286	18.3333	0.0015	qset0	Hp
GO:0007339	binding of sperm to zona pellucida	0.0522	0.194	1	26	35	16999	0.0385	0.0021	0.0286	18.3333	0.0015	qset0	Hspa1b
GO:0031424	keratinization	0.0522	0.194	1	26	35	16999	0.0385	0.0021	0.0286	18.3333	0.0015	qset0	Cyp26b1
GO:0009954	proximal/distal pattern formation	0.0522	0.194	1	26	35	16999	0.0385	0.0021	0.0286	18.3333	0.0015	qset0	Cyp26b1
GO:0032885	regulation of polysaccharide biosynthetic process	0.0522	0.194	1	26	35	16999	0.0385	0.0021	0.0286	18.3333	0.0015	qset0	Irs2
GO:0061005	cell differentiation involved in kidney development	0.0537	0.197	1	26	36	16999	0.0385	0.0021	0.0278	18.3333	0.0015	qset0	Klf15
GO:0014896	muscle hypertrophy	0.0537	0.197	1	26	36	16999	0.0385	0.0021	0.0278	18.3333	0.0015	qset0	Klf15
GO:0002053	positive regulation of mesenchymal cell proliferation	0.0537	0.197	1	26	36	16999	0.0385	0.0021	0.0278	18.3333	0.0015	qset0	Irs2
GO:0043588	skin development	0.054	0.197	2	26	246	16999	0.0769	0.0145	0.0081	5.30345	0.0015	qset0	Cyp26b1, Fosl2
GO:0051254	positive regulation of RNA metabolic process	0.0542	0.197	5	26	1374	16999	0.1923	0.0808	0.0036	2.37995	0.0015	qset0	Atf3, Fos, Fosl2, Klf15, Nr4a1
GO:0050891	multicellular organismal water homeostasis	0.0551	0.199	1	26	37	16999	0.0385	0.0022	0.027	17.5	0.0015	qset0	Cyp26b1
GO:0045923	positive regulation of fatty acid metabolic process	0.0551	0.199	1	26	37	16999	0.0385	0.0022	0.027	17.5	0.0015	qset0	Irs2
GO:0048518	positive regulation of biological process	0.0553	0.199	12	26	5039	16999	0.4615	0.2964	0.0024	1.55702	0.0015	qset0	Angptl4, Atf3, C330021F23Rik, Cyp26b1, Eps8l1, Fos, Fosl2, Hp, Irs2, Klf15, Map3k6, Nr4a1
GO:0035036	sperm-egg recognition	0.0566	0.203	1	26	38	16999	0.0385	0.0022	0.0263	17.5	0.0015	qset0	Hspa1b
GO:0052548	regulation of endopeptidase activity	0.0579	0.207	2	26	256	16999	0.0769	0.0151	0.0078	5.09272	0.0015	qset0	Hspa1b, Nr4a1
GO:0010907	positive regulation of glucose metabolic process	0.0595	0.208	1	26	40	16999	0.0385	0.0024	0.025	16.0417	0.0015	qset0	Irs2
GO:1902105	regulation of leukocyte differentiation	0.06	0.208	2	26	261	16999	0.0769	0.0154	0.0077	4.99351	0.0015	qset0	Cyp26b1, Fos
GO:0006351	transcription, DNA-templated	0.0602	0.208	6	26	1880	16999	0.2308	0.1106	0.0032	2.0868	0.0015	qset0	Atf3, Bhlhe40, Fos, Fosl2, Klf15, Nr4a1
GO:0097659	nucleic acid-templated transcription	0.0603	0.208	6	26	1881	16999	0.2308	0.1107	0.0032	2.08491	0.0015	qset0	Atf3, Bhlhe40, Fos, Fosl2, Klf15, Nr4a1
GO:0048513	animal organ development	0.0604	0.208	8	26	2883	16999	0.3077	0.1696	0.0028	1.81427	0.0015	qset0	Atf3, Cyp26b1, Fos, Fosl2, Hp, Irs2, Klf15, Nr4a1
GO:0010639	negative regulation of organelle organization	0.0608	0.208	2	26	263	16999	0.0769	0.0155	0.0076	4.96129	0.0015	qset0	Nat10, Trim9
GO:0001709	cell fate determination	0.0609	0.208	1	26	41	16999	0.0385	0.0024	0.0244	16.0417	0.0015	qset0	Cyp26b1
GO:0015758	glucose transport	0.0609	0.208	1	26	41	16999	0.0385	0.0024	0.0244	16.0417	0.0015	qset0	Klf15
GO:0045124	regulation of bone resorption	0.0609	0.208	1	26	41	16999	0.0385	0.0024	0.0244	16.0417	0.0015	qset0	Pdk4
GO:0032881	regulation of polysaccharide metabolic process	0.0609	0.208	1	26	41	16999	0.0385	0.0024	0.0244	16.0417	0.0015	qset0	Irs2
GO:0043618	regulation of transcription from RNA polymerase II promoter in response to stress	0.0609	0.208	1	26	41	16999	0.0385	0.0024	0.0244	16.0417	0.0015	qset0	Atf3
GO:0032774	RNA biosynthetic process	0.0612	0.208	6	26	1888	16999	0.2308	0.1111	0.0032	2.07741	0.0015	qset0	Atf3, Bhlhe40, Fos, Fosl2, Klf15, Nr4a1
GO:0010942	positive regulation of cell death	0.0614	0.208	3	26	596	16999	0.1154	0.0351	0.005	3.28775	0.0015	qset0	Atf3, Hp, Nr4a1
GO:0008544	epidermis development	0.0616	0.208	2	26	265	16999	0.0769	0.0156	0.0075	4.92949	0.0015	qset0	Cyp26b1, Fosl2
GO:0071704	organic substance metabolic process	0.0619	0.208	16	26	7580	16999	0.6154	0.4459	0.0021	1.38013	0.0015	qset0	Atf3, Bhlhe40, C330021F23Rik, Cyp26b1, Fos, Fosl2, Hp, Hspa1a, Klf15, Map3k6, Nat10, Nr4a1, Otud1, Pdk4, Plin1, Trim9
GO:0030890	positive regulation of B cell proliferation	0.0623	0.208	1	26	42	16999	0.0385	0.0025	0.0238	15.4	0.0015	qset0	Irs2
GO:0046326	positive regulation of glucose import	0.0623	0.208	1	26	42	16999	0.0385	0.0025	0.0238	15.4	0.0015	qset0	Irs2
GO:0032210	regulation of telomere maintenance via telomerase	0.0623	0.208	1	26	42	16999	0.0385	0.0025	0.0238	15.4	0.0015	qset0	Nat10
GO:0001523	retinoid metabolic process	0.0623	0.208	1	26	42	16999	0.0385	0.0025	0.0238	15.4	0.0015	qset0	Cyp26b1
GO:0010243	response to organonitrogen compound	0.0629	0.208	3	26	602	16999	0.1154	0.0354	0.005	3.25989	0.0015	qset0	Irs2, Nr4a1, Pdk4
GO:0007275	multicellular organism development	0.0632	0.208	11	26	4556	16999	0.4231	0.268	0.0024	1.57873	0.0015	qset0	Angptl4, Atf3, Cyp26b1, Fos, Fosl2, Fstl4, Hp, Irs2, Klf15, Nr4a1, Nrn1
GO:0048522	positive regulation of cellular process	0.0634	0.208	11	26	4559	16999	0.4231	0.2682	0.0024	1.57755	0.0015	qset0	Atf3, C330021F23Rik, Cyp26b1, Eps8l1, Fos, Fosl2, Hp, Irs2, Klf15, Map3k6, Nr4a1
GO:0008645	hexose transport	0.0638	0.208	1	26	43	16999	0.0385	0.0025	0.0233	15.4	0.0015	qset0	Klf15
GO:0015749	monosaccharide transport	0.0638	0.208	1	26	43	16999	0.0385	0.0025	0.0233	15.4	0.0015	qset0	Klf15
GO:2000351	regulation of endothelial cell apoptotic process	0.0638	0.208	1	26	43	16999	0.0385	0.0025	0.0233	15.4	0.0015	qset0	Angptl4
GO:0032355	response to estradiol	0.0638	0.208	1	26	43	16999	0.0385	0.0025	0.0233	15.4	0.0015	qset0	Fosl2
GO:0016101	diterpenoid metabolic process	0.0652	0.21	1	26	44	16999	0.0385	0.0026	0.0227	14.8077	0.0015	qset0	Cyp26b1
GO:0007140	male meiosis	0.0652	0.21	1	26	44	16999	0.0385	0.0026	0.0227	14.8077	0.0015	qset0	Cyp26b1
GO:0043462	regulation of ATPase activity	0.0652	0.21	1	26	44	16999	0.0385	0.0026	0.0227	14.8077	0.0015	qset0	Dnajb1
GO:0010464	regulation of mesenchymal cell proliferation	0.0652	0.21	1	26	44	16999	0.0385	0.0026	0.0227	14.8077	0.0015	qset0	Irs2
GO:0071277	cellular response to calcium ion	0.0666	0.211	1	26	45	16999	0.0385	0.0026	0.0222	14.8077	0.0015	qset0	Fos
GO:0032835	glomerulus development	0.0666	0.211	1	26	45	16999	0.0385	0.0026	0.0222	14.8077	0.0015	qset0	Klf15
GO:1904036	negative regulation of epithelial cell apoptotic process	0.0666	0.211	1	26	45	16999	0.0385	0.0026	0.0222	14.8077	0.0015	qset0	Angptl4
GO:0043620	regulation of DNA-templated transcription in response to stress	0.0666	0.211	1	26	45	16999	0.0385	0.0026	0.0222	14.8077	0.0015	qset0	Atf3
GO:0006805	xenobiotic metabolic process	0.0666	0.211	1	26	45	16999	0.0385	0.0026	0.0222	14.8077	0.0015	qset0	Cyp26b1
GO:0007266	Rho protein signal transduction	0.0681	0.211	1	26	46	16999	0.0385	0.0027	0.0217	14.2593	0.0015	qset0	Eps8l1
GO:0071300	cellular response to retinoic acid	0.0681	0.211	1	26	46	16999	0.0385	0.0027	0.0217	14.2593	0.0015	qset0	Cyp26b1
GO:0061077	chaperone-mediated protein folding	0.0681	0.211	1	26	46	16999	0.0385	0.0027	0.0217	14.2593	0.0015	qset0	Dnajb1
GO:0070229	negative regulation of lymphocyte apoptotic process	0.0681	0.211	1	26	46	16999	0.0385	0.0027	0.0217	14.2593	0.0015	qset0	Irs2
GO:0051196	regulation of coenzyme metabolic process	0.0681	0.211	1	26	46	16999	0.0385	0.0027	0.0217	14.2593	0.0015	qset0	Pdk4
GO:0045861	negative regulation of proteolysis	0.0687	0.211	2	26	282	16999	0.0769	0.0166	0.0071	4.63253	0.0015	qset0	Hspa1b, Nr4a1
GO:0001101	response to acid chemical	0.0691	0.211	2	26	283	16999	0.0769	0.0166	0.0071	4.63253	0.0015	qset0	Cyp26b1, Pdk4
GO:0051193	regulation of cofactor metabolic process	0.0695	0.211	1	26	47	16999	0.0385	0.0028	0.0213	13.75	0.0015	qset0	Pdk4
GO:1902041	regulation of extrinsic apoptotic signaling pathway via death domain receptors	0.0695	0.211	1	26	47	16999	0.0385	0.0028	0.0213	13.75	0.0015	qset0	Atf3
GO:1904356	regulation of telomere maintenance via telomere lengthening	0.0695	0.211	1	26	47	16999	0.0385	0.0028	0.0213	13.75	0.0015	qset0	Nat10
GO:0002040	sprouting angiogenesis	0.0695	0.211	1	26	47	16999	0.0385	0.0028	0.0213	13.75	0.0015	qset0	Nr4a1
GO:0030104	water homeostasis	0.0695	0.211	1	26	47	16999	0.0385	0.0028	0.0213	13.75	0.0015	qset0	Cyp26b1
GO:0001525	angiogenesis	0.0717	0.216	2	26	289	16999	0.0769	0.017	0.0069	4.52353	0.0015	qset0	Angptl4, Nr4a1
GO:0044707	single-multicellular organism process	0.0721	0.216	12	26	5236	16999	0.4615	0.308	0.0023	1.49838	0.0015	qset0	Angptl4, Atf3, Bhlhe40, Cyp26b1, Fos, Fosl2, Fstl4, Hp, Irs2, Klf15, Nr4a1, Nrn1
GO:0071466	cellular response to xenobiotic stimulus	0.0724	0.216	1	26	49	16999	0.0385	0.0029	0.0204	13.2759	0.0015	qset0	Cyp26b1
GO:2001251	negative regulation of chromosome organization	0.0724	0.216	1	26	49	16999	0.0385	0.0029	0.0204	13.2759	0.0015	qset0	Nat10
GO:0010828	positive regulation of glucose transport	0.0724	0.216	1	26	49	16999	0.0385	0.0029	0.0204	13.2759	0.0015	qset0	Irs2
GO:0006721	terpenoid metabolic process	0.0724	0.216	1	26	49	16999	0.0385	0.0029	0.0204	13.2759	0.0015	qset0	Cyp26b1
GO:0009988	cell-cell recognition	0.0738	0.218	1	26	50	16999	0.0385	0.0029	0.02	13.2759	0.0015	qset0	Hspa1b
GO:0006766	vitamin metabolic process	0.0738	0.218	1	26	50	16999	0.0385	0.0029	0.02	13.2759	0.0015	qset0	Cyp26b1
GO:0006979	response to oxidative stress	0.0738	0.218	2	26	294	16999	0.0769	0.0173	0.0068	4.44509	0.0015	qset0	Fos, Hp
GO:0044723	single-organism carbohydrate metabolic process	0.0747	0.22	2	26	296	16999	0.0769	0.0174	0.0068	4.41954	0.0015	qset0	Atf3, Pdk4
GO:0030968	endoplasmic reticulum unfolded protein response	0.0752	0.22	1	26	51	16999	0.0385	0.003	0.0196	12.8333	0.0015	qset0	Atf3
GO:0046850	regulation of bone remodeling	0.0752	0.22	1	26	51	16999	0.0385	0.003	0.0196	12.8333	0.0015	qset0	Pdk4
GO:0043542	endothelial cell migration	0.0766	0.224	1	26	52	16999	0.0385	0.0031	0.0192	12.4194	0.0015	qset0	Nr4a1
GO:0070887	cellular response to chemical stimulus	0.0775	0.225	6	26	2004	16999	0.2308	0.1179	0.003	1.95759	0.0015	qset0	Atf3, Cyp26b1, Fos, Irs2, Nr4a1, Pdk4
GO:0034620	cellular response to unfolded protein	0.078	0.226	1	26	53	16999	0.0385	0.0031	0.0189	12.4194	0.0015	qset0	Atf3
GO:0044238	primary metabolic process	0.0786	0.227	15	26	7144	16999	0.5769	0.4203	0.0021	1.37259	0.0015	qset0	Atf3, Bhlhe40, Cyp26b1, Fos, Fosl2, Hp, Hspa1a, Klf15, Map3k6, Nat10, Nr4a1, Otud1, Pdk4, Plin1, Trim9
GO:0060255	regulation of macromolecule metabolic process	0.0787	0.227	12	26	5305	16999	0.4615	0.3121	0.0023	1.47869	0.0015	qset0	Atf3, Bhlhe40, C330021F23Rik, Cyp26b1, Fos, Fosl2, Hspa1b, Irs2, Klf15, Map3k6, Nat10, Nr4a1
GO:0031329	regulation of cellular catabolic process	0.0804	0.23	2	26	309	16999	0.0769	0.0182	0.0065	4.22527	0.0015	qset0	Hp, Irs2
GO:2000378	negative regulation of reactive oxygen species metabolic process	0.0809	0.23	1	26	55	16999	0.0385	0.0032	0.0182	12.0312	0.0015	qset0	Hp
GO:2000756	regulation of peptidyl-lysine acetylation	0.0809	0.23	1	26	55	16999	0.0385	0.0032	0.0182	12.0312	0.0015	qset0	Klf15
GO:0009410	response to xenobiotic stimulus	0.0809	0.23	1	26	55	16999	0.0385	0.0032	0.0182	12.0312	0.0015	qset0	Cyp26b1
GO:0090304	nucleic acid metabolic process	0.0816	0.232	8	26	3066	16999	0.3077	0.1804	0.0026	1.70565	0.0015	qset0	Atf3, Bhlhe40, Fos, Fosl2, Hspa1a, Klf15, Nat10, Nr4a1
GO:0010830	regulation of myotube differentiation	0.0823	0.232	1	26	56	16999	0.0385	0.0033	0.0179	11.6667	0.0015	qset0	Cyp26b1
GO:0031338	regulation of vesicle fusion	0.0823	0.232	1	26	56	16999	0.0385	0.0033	0.0179	11.6667	0.0015	qset0	Trim9
GO:0009719	response to endogenous stimulus	0.0827	0.233	4	26	1095	16999	0.1538	0.0644	0.0037	2.3882	0.0015	qset0	Fos, Irs2, Nr4a1, Pdk4
GO:0044344	cellular response to fibroblast growth factor stimulus	0.0837	0.233	1	26	57	16999	0.0385	0.0034	0.0175	11.3235	0.0015	qset0	Nr4a1
GO:0050771	negative regulation of axonogenesis	0.0837	0.233	1	26	57	16999	0.0385	0.0034	0.0175	11.3235	0.0015	qset0	Fstl4
GO:0002763	positive regulation of myeloid leukocyte differentiation	0.0837	0.233	1	26	57	16999	0.0385	0.0034	0.0175	11.3235	0.0015	qset0	Fos
GO:0050994	regulation of lipid catabolic process	0.0837	0.233	1	26	57	16999	0.0385	0.0034	0.0175	11.3235	0.0015	qset0	Irs2
GO:1990138	neuron projection extension	0.0851	0.236	1	26	58	16999	0.0385	0.0034	0.0172	11.3235	0.0015	qset0	Nrn1
GO:0044260	cellular macromolecule metabolic process	0.0852	0.236	12	26	5369	16999	0.4615	0.3158	0.0022	1.46137	0.0015	qset0	Atf3, Bhlhe40, Fos, Fosl2, Hspa1a, Klf15, Map3k6, Nat10, Nr4a1, Otud1, Pdk4, Trim9
GO:0032922	circadian regulation of gene expression	0.0865	0.236	1	26	59	16999	0.0385	0.0035	0.0169	11	0.0015	qset0	Bhlhe40
GO:0010676	positive regulation of cellular carbohydrate metabolic process	0.0865	0.236	1	26	59	16999	0.0385	0.0035	0.0169	11	0.0015	qset0	Irs2
GO:2001238	positive regulation of extrinsic apoptotic signaling pathway	0.0865	0.236	1	26	59	16999	0.0385	0.0035	0.0169	11	0.0015	qset0	Atf3
GO:0071774	response to fibroblast growth factor	0.0865	0.236	1	26	59	16999	0.0385	0.0035	0.0169	11	0.0015	qset0	Nr4a1
GO:0043170	macromolecule metabolic process	0.0866	0.236	13	26	5985	16999	0.5	0.3521	0.0022	1.42005	0.0015	qset0	Atf3, Bhlhe40, Fos, Fosl2, Hp, Hspa1a, Klf15, Map3k6, Nat10, Nr4a1, Otud1, Pdk4, Trim9
GO:1901983	regulation of protein acetylation	0.0879	0.238	1	26	60	16999	0.0385	0.0035	0.0167	11	0.0015	qset0	Klf15
GO:0000723	telomere maintenance	0.0879	0.238	1	26	60	16999	0.0385	0.0035	0.0167	11	0.0015	qset0	Hspa1a
GO:0070373	negative regulation of ERK1 and ERK2 cascade	0.0893	0.24	1	26	61	16999	0.0385	0.0036	0.0164	10.6944	0.0015	qset0	Atf3
GO:0016079	synaptic vesicle exocytosis	0.0893	0.24	1	26	61	16999	0.0385	0.0036	0.0164	10.6944	0.0015	qset0	Trim9
GO:0032200	telomere organization	0.0893	0.24	1	26	61	16999	0.0385	0.0036	0.0164	10.6944	0.0015	qset0	Hspa1a
GO:0007169	transmembrane receptor protein tyrosine kinase signaling pathway	0.0896	0.24	2	26	329	16999	0.0769	0.0194	0.0061	3.96392	0.0015	qset0	Irs2, Pdk4
GO:0030888	regulation of B cell proliferation	0.0921	0.246	1	26	63	16999	0.0385	0.0037	0.0159	10.4054	0.0015	qset0	Irs2
GO:0045935	positive regulation of nucleobase-containing compound metabolic process	0.0927	0.247	5	26	1606	16999	0.1923	0.0945	0.0031	2.03492	0.0015	qset0	Atf3, Fos, Fosl2, Klf15, Nr4a1
GO:0017158	regulation of calcium ion-dependent exocytosis	0.0935	0.248	1	26	64	16999	0.0385	0.0038	0.0156	10.1316	0.0015	qset0	Trim9
GO:0048641	regulation of skeletal muscle tissue development	0.0935	0.248	1	26	64	16999	0.0385	0.0038	0.0156	10.1316	0.0015	qset0	Cyp26b1
GO:1901698	response to nitrogen compound	0.0939	0.248	3	26	714	16999	0.1154	0.042	0.0042	2.74762	0.0015	qset0	Irs2, Nr4a1, Pdk4
GO:0002526	acute inflammatory response	0.0949	0.248	1	26	65	16999	0.0385	0.0038	0.0154	10.1316	0.0015	qset0	Hp
GO:2000107	negative regulation of leukocyte apoptotic process	0.0949	0.248	1	26	65	16999	0.0385	0.0038	0.0154	10.1316	0.0015	qset0	Irs2
GO:0001938	positive regulation of endothelial cell proliferation	0.0949	0.248	1	26	65	16999	0.0385	0.0038	0.0154	10.1316	0.0015	qset0	Nr4a1
GO:0045670	regulation of osteoclast differentiation	0.0949	0.248	1	26	65	16999	0.0385	0.0038	0.0154	10.1316	0.0015	qset0	Fos
GO:0048146	positive regulation of fibroblast proliferation	0.0963	0.249	1	26	66	16999	0.0385	0.0039	0.0152	9.87179	0.0015	qset0	Fosl2
GO:0051155	positive regulation of striated muscle cell differentiation	0.0963	0.249	1	26	66	16999	0.0385	0.0039	0.0152	9.87179	0.0015	qset0	Cyp26b1
GO:0060191	regulation of lipase activity	0.0963	0.249	1	26	66	16999	0.0385	0.0039	0.0152	9.87179	0.0015	qset0	Angptl4
GO:0032204	regulation of telomere maintenance	0.0963	0.249	1	26	66	16999	0.0385	0.0039	0.0152	9.87179	0.0015	qset0	Nat10
GO:0034654	nucleobase-containing compound biosynthetic process	0.0972	0.25	6	26	2126	16999	0.2308	0.1251	0.0028	1.84492	0.0015	qset0	Atf3, Bhlhe40, Fos, Fosl2, Klf15, Nr4a1
GO:0035967	cellular response to topologically incorrect protein	0.0977	0.25	1	26	67	16999	0.0385	0.0039	0.0149	9.87179	0.0015	qset0	Atf3
GO:0051341	regulation of oxidoreductase activity	0.0977	0.25	1	26	67	16999	0.0385	0.0039	0.0149	9.87179	0.0015	qset0	Hp
GO:0016070	RNA metabolic process	0.0977	0.25	7	26	2648	16999	0.2692	0.1558	0.0026	1.72786	0.0015	qset0	Atf3, Bhlhe40, Fos, Fosl2, Klf15, Nat10, Nr4a1
GO:0052547	regulation of peptidase activity	0.099	0.251	2	26	349	16999	0.0769	0.0205	0.0057	3.75122	0.0015	qset0	Hspa1b, Nr4a1
GO:0046324	regulation of glucose import	0.099	0.251	1	26	68	16999	0.0385	0.004	0.0147	9.625	0.0015	qset0	Irs2
GO:0031326	regulation of cellular biosynthetic process	0.0996	0.251	9	26	3753	16999	0.3462	0.2208	0.0024	1.56793	0.0015	qset0	Atf3, Bhlhe40, Fos, Fosl2, Irs2, Klf15, Nat10, Nr4a1, Pdk4
GO:0008152	metabolic process	0.1	0.251	16	26	8005	16999	0.6154	0.4709	0.002	1.30686	0.0015	qset0	Atf3, Bhlhe40, C330021F23Rik, Cyp26b1, Fos, Fosl2, Hp, Hspa1a, Klf15, Map3k6, Nat10, Nr4a1, Otud1, Pdk4, Plin1, Trim9
GO:0034754	cellular hormone metabolic process	0.1	0.251	1	26	69	16999	0.0385	0.0041	0.0145	9.39024	0.0015	qset0	Cyp26b1
GO:0006720	isoprenoid metabolic process	0.1	0.251	1	26	69	16999	0.0385	0.0041	0.0145	9.39024	0.0015	qset0	Cyp26b1
GO:0034766	negative regulation of ion transmembrane transport	0.1	0.251	1	26	69	16999	0.0385	0.0041	0.0145	9.39024	0.0015	qset0	Irs2
GO:0060998	regulation of dendritic spine development	0.1	0.251	1	26	69	16999	0.0385	0.0041	0.0145	9.39024	0.0015	qset0	Fstl4
GO:0017156	calcium ion regulated exocytosis	0.102	0.253	1	26	70	16999	0.0385	0.0041	0.0143	9.39024	0.0015	qset0	Trim9
GO:0010631	epithelial cell migration	0.102	0.253	1	26	70	16999	0.0385	0.0041	0.0143	9.39024	0.0015	qset0	Nr4a1
GO:0098609	cell-cell adhesion	0.102	0.253	3	26	740	16999	0.1154	0.0435	0.0041	2.65287	0.0015	qset0	Cyp26b1, Dnajb1, Hspa1a
GO:0071363	cellular response to growth factor stimulus	0.103	0.254	2	26	357	16999	0.0769	0.021	0.0056	3.6619	0.0015	qset0	Fos, Nr4a1
GO:0034103	regulation of tissue remodeling	0.103	0.254	1	26	71	16999	0.0385	0.0042	0.0141	9.16667	0.0015	qset0	Pdk4
GO:1903706	regulation of hemopoiesis	0.103	0.254	2	26	358	16999	0.0769	0.0211	0.0056	3.64455	0.0015	qset0	Cyp26b1, Fos
GO:0031325	positive regulation of cellular metabolic process	0.104	0.254	7	26	2685	16999	0.2692	0.158	0.0026	1.7038	0.0015	qset0	Atf3, Fos, Fosl2, Irs2, Klf15, Map3k6, Nr4a1
GO:0007154	cell communication	0.104	0.255	11	26	4939	16999	0.4231	0.2905	0.0022	1.45645	0.0015	qset0	Angptl4, Arrdc2, Atf3, Cyp26b1, Eps8l1, Fos, Hp, Irs2, Nr4a1, Pdk4, Trim9
GO:0090132	epithelium migration	0.105	0.255	1	26	72	16999	0.0385	0.0042	0.0139	9.16667	0.0015	qset0	Nr4a1
GO:0010646	regulation of cell communication	0.105	0.255	7	26	2694	16999	0.2692	0.1585	0.0026	1.69842	0.0015	qset0	Atf3, C330021F23Rik, Cyp26b1, Eps8l1, Fstl4, Irs2, Map3k6
GO:0048636	positive regulation of muscle organ development	0.106	0.255	1	26	73	16999	0.0385	0.0043	0.0137	8.95349	0.0015	qset0	Cyp26b1
GO:0045844	positive regulation of striated muscle tissue development	0.106	0.255	1	26	73	16999	0.0385	0.0043	0.0137	8.95349	0.0015	qset0	Cyp26b1
GO:0007179	transforming growth factor beta receptor signaling pathway	0.106	0.255	1	26	73	16999	0.0385	0.0043	0.0137	8.95349	0.0015	qset0	Fos
GO:0048856	anatomical structure development	0.107	0.255	11	26	4963	16999	0.4231	0.292	0.0022	1.44897	0.0015	qset0	Angptl4, Atf3, Cyp26b1, Fos, Fosl2, Fstl4, Hp, Irs2, Klf15, Nr4a1, Nrn1
GO:0018130	heterocycle biosynthetic process	0.107	0.255	6	26	2183	16999	0.2308	0.1284	0.0027	1.79751	0.0015	qset0	Atf3, Bhlhe40, Fos, Fosl2, Klf15, Nr4a1
GO:0009889	regulation of biosynthetic process	0.107	0.255	9	26	3809	16999	0.3462	0.2241	0.0024	1.54485	0.0015	qset0	Atf3, Bhlhe40, Fos, Fosl2, Irs2, Klf15, Nat10, Nr4a1, Pdk4
GO:0008643	carbohydrate transport	0.107	0.255	1	26	74	16999	0.0385	0.0044	0.0135	8.75	0.0015	qset0	Klf15
GO:0045913	positive regulation of carbohydrate metabolic process	0.107	0.255	1	26	74	16999	0.0385	0.0044	0.0135	8.75	0.0015	qset0	Irs2
GO:1901863	positive regulation of muscle tissue development	0.107	0.255	1	26	74	16999	0.0385	0.0044	0.0135	8.75	0.0015	qset0	Cyp26b1
GO:0070228	regulation of lymphocyte apoptotic process	0.107	0.255	1	26	74	16999	0.0385	0.0044	0.0135	8.75	0.0015	qset0	Irs2
GO:0023051	regulation of signaling	0.109	0.255	7	26	2716	16999	0.2692	0.1598	0.0026	1.68461	0.0015	qset0	Atf3, C330021F23Rik, Cyp26b1, Eps8l1, Fstl4, Irs2, Map3k6
GO:0070848	response to growth factor	0.109	0.255	2	26	369	16999	0.0769	0.0217	0.0054	3.54378	0.0015	qset0	Fos, Nr4a1
GO:0034763	negative regulation of transmembrane transport	0.109	0.255	1	26	75	16999	0.0385	0.0044	0.0133	8.75	0.0015	qset0	Irs2
GO:1904035	regulation of epithelial cell apoptotic process	0.109	0.255	1	26	75	16999	0.0385	0.0044	0.0133	8.75	0.0015	qset0	Angptl4
GO:0090130	tissue migration	0.109	0.255	1	26	75	16999	0.0385	0.0044	0.0133	8.75	0.0015	qset0	Nr4a1
GO:0065008	regulation of biological quality	0.11	0.256	8	26	3267	16999	0.3077	0.1922	0.0024	1.60094	0.0015	qset0	Angptl4, Cyp26b1, Fstl4, Hspa1a, Irs2, Nat10, Pdk4, Trim9
GO:0019438	aromatic compound biosynthetic process	0.11	0.256	6	26	2197	16999	0.2308	0.1292	0.0027	1.78638	0.0015	qset0	Atf3, Bhlhe40, Fos, Fosl2, Klf15, Nr4a1
GO:0060395	SMAD protein signal transduction	0.11	0.256	1	26	76	16999	0.0385	0.0045	0.0132	8.55556	0.0015	qset0	Fos
GO:0042542	response to hydrogen peroxide	0.11	0.256	1	26	76	16999	0.0385	0.0045	0.0132	8.55556	0.0015	qset0	Hp
GO:0031330	negative regulation of cellular catabolic process	0.111	0.257	1	26	77	16999	0.0385	0.0045	0.013	8.55556	0.0015	qset0	Hp
GO:0032024	positive regulation of insulin secretion	0.111	0.257	1	26	77	16999	0.0385	0.0045	0.013	8.55556	0.0015	qset0	Irs2
GO:0099003	vesicle-mediated transport in synapse	0.111	0.257	1	26	77	16999	0.0385	0.0045	0.013	8.55556	0.0015	qset0	Trim9
GO:0051173	positive regulation of nitrogen compound metabolic process	0.113	0.259	5	26	1704	16999	0.1923	0.1002	0.0029	1.91916	0.0015	qset0	Atf3, Fos, Fosl2, Klf15, Nr4a1
GO:0032268	regulation of cellular protein metabolic process	0.113	0.26	6	26	2215	16999	0.2308	0.1303	0.0027	1.7713	0.0015	qset0	Atf3, C330021F23Rik, Hspa1b, Klf15, Map3k6, Nr4a1
GO:0072329	monocarboxylic acid catabolic process	0.114	0.262	1	26	79	16999	0.0385	0.0046	0.0127	8.36957	0.0015	qset0	Cyp26b1
GO:0010827	regulation of glucose transport	0.116	0.264	1	26	80	16999	0.0385	0.0047	0.0125	8.19149	0.0015	qset0	Irs2
GO:0005975	carbohydrate metabolic process	0.116	0.264	2	26	383	16999	0.0769	0.0225	0.0052	3.41778	0.0015	qset0	Atf3, Pdk4
GO:0001933	negative regulation of protein phosphorylation	0.117	0.265	2	26	385	16999	0.0769	0.0226	0.0052	3.40265	0.0015	qset0	Atf3, C330021F23Rik
GO:0016051	carbohydrate biosynthetic process	0.117	0.265	1	26	81	16999	0.0385	0.0048	0.0123	8.02083	0.0015	qset0	Atf3
GO:0006986	response to unfolded protein	0.117	0.265	1	26	81	16999	0.0385	0.0048	0.0123	8.02083	0.0015	qset0	Atf3
GO:0042221	response to chemical	0.117	0.265	8	26	3316	16999	0.3077	0.1951	0.0024	1.57714	0.0015	qset0	Atf3, Cyp26b1, Fos, Fosl2, Hp, Irs2, Nr4a1, Pdk4
GO:0030522	intracellular receptor signaling pathway	0.118	0.266	1	26	82	16999	0.0385	0.0048	0.0122	8.02083	0.0015	qset0	Cyp26b1
GO:0048514	blood vessel morphogenesis	0.12	0.268	2	26	391	16999	0.0769	0.023	0.0051	3.34348	0.0015	qset0	Angptl4, Nr4a1
GO:0048732	gland development	0.12	0.268	2	26	391	16999	0.0769	0.023	0.0051	3.34348	0.0015	qset0	Hp, Irs2
GO:0034614	cellular response to reactive oxygen species	0.12	0.268	1	26	83	16999	0.0385	0.0049	0.012	7.85714	0.0015	qset0	Fos
GO:0001558	regulation of cell growth	0.12	0.268	2	26	392	16999	0.0769	0.0231	0.0051	3.329	0.0015	qset0	Fam107a, Fstl4
GO:0007269	neurotransmitter secretion	0.121	0.268	1	26	84	16999	0.0385	0.0049	0.0119	7.85714	0.0015	qset0	Trim9
GO:0044070	regulation of anion transport	0.121	0.268	1	26	84	16999	0.0385	0.0049	0.0119	7.85714	0.0015	qset0	Irs2
GO:0099643	signal release from synapse	0.121	0.268	1	26	84	16999	0.0385	0.0049	0.0119	7.85714	0.0015	qset0	Trim9
GO:0050896	response to stimulus	0.121	0.268	15	26	7543	16999	0.5769	0.4437	0.002	1.3002	0.0015	qset0	Angptl4, Arrdc2, Atf3, Bhlhe40, Cyp26b1, Eps8l1, Fos, Fosl2, Hp, Hspa1a, Hspa1b, Irs2, Klf15, Nr4a1, Pdk4
GO:0009987	cellular process	0.121	0.268	24	26	13894	16999	0.9231	0.8173	0.0017	1.12945	0.0015	qset0	Angptl4, Arrdc2, Atf3, Bhlhe40, C330021F23Rik, Cyp26b1, Dnajb1, Dnajb2, Eps8l1, Fos, Fosl2, Fstl4, Hp, Hspa1a, Hspa1b, Irs2, Klf15, Map3k6, Nat10, Nr4a1, Nrn1, Otud1, Pdk4, Trim9
GO:0051249	regulation of lymphocyte activation	0.122	0.268	2	26	396	16999	0.0769	0.0233	0.0051	3.30043	0.0015	qset0	Cyp26b1, Irs2
GO:0048588	developmental cell growth	0.122	0.268	1	26	85	16999	0.0385	0.005	0.0118	7.7	0.0015	qset0	Nrn1
GO:0099504	synaptic vesicle cycle	0.122	0.268	1	26	85	16999	0.0385	0.005	0.0118	7.7	0.0015	qset0	Trim9
GO:0010771	negative regulation of cell morphogenesis involved in differentiation	0.125	0.273	1	26	87	16999	0.0385	0.0051	0.0115	7.54902	0.0015	qset0	Fstl4
GO:0099531	presynaptic process involved in chemical synaptic transmission	0.125	0.273	1	26	87	16999	0.0385	0.0051	0.0115	7.54902	0.0015	qset0	Trim9
GO:0032526	response to retinoic acid	0.126	0.275	1	26	88	16999	0.0385	0.0052	0.0114	7.40385	0.0015	qset0	Cyp26b1
GO:1901362	organic cyclic compound biosynthetic process	0.127	0.276	6	26	2288	16999	0.2308	0.1346	0.0026	1.71471	0.0015	qset0	Atf3, Bhlhe40, Fos, Fosl2, Klf15, Nr4a1
GO:0045639	positive regulation of myeloid cell differentiation	0.128	0.277	1	26	89	16999	0.0385	0.0052	0.0112	7.40385	0.0015	qset0	Fos
GO:0060349	bone morphogenesis	0.129	0.277	1	26	90	16999	0.0385	0.0053	0.0111	7.26415	0.0015	qset0	Cyp26b1
GO:0051149	positive regulation of muscle cell differentiation	0.129	0.277	1	26	90	16999	0.0385	0.0053	0.0111	7.26415	0.0015	qset0	Cyp26b1
GO:0006885	regulation of pH	0.129	0.277	1	26	90	16999	0.0385	0.0053	0.0111	7.26415	0.0015	qset0	Pdk4
GO:0043401	steroid hormone mediated signaling pathway	0.129	0.277	1	26	90	16999	0.0385	0.0053	0.0111	7.26415	0.0015	qset0	Nr4a1
GO:0072593	reactive oxygen species metabolic process	0.13	0.279	1	26	91	16999	0.0385	0.0054	0.011	7.12963	0.0015	qset0	Pdk4
GO:0043255	regulation of carbohydrate biosynthetic process	0.13	0.279	1	26	91	16999	0.0385	0.0054	0.011	7.12963	0.0015	qset0	Irs2
GO:0072009	nephron epithelium development	0.132	0.28	1	26	92	16999	0.0385	0.0054	0.0109	7.12963	0.0015	qset0	Klf15
GO:2000278	regulation of DNA biosynthetic process	0.132	0.28	1	26	92	16999	0.0385	0.0054	0.0109	7.12963	0.0015	qset0	Nat10
GO:0009749	response to glucose	0.132	0.28	1	26	92	16999	0.0385	0.0054	0.0109	7.12963	0.0015	qset0	Irs2
GO:0006954	inflammatory response	0.133	0.281	2	26	417	16999	0.0769	0.0245	0.0048	3.13878	0.0015	qset0	Cyp26b1, Hp
GO:0043467	regulation of generation of precursor metabolites and energy	0.133	0.281	1	26	93	16999	0.0385	0.0055	0.0108	7	0.0015	qset0	Irs2
GO:0001889	liver development	0.134	0.282	1	26	94	16999	0.0385	0.0055	0.0106	7	0.0015	qset0	Hp
GO:0051592	response to calcium ion	0.134	0.282	1	26	94	16999	0.0385	0.0055	0.0106	7	0.0015	qset0	Fos
GO:0044237	cellular metabolic process	0.135	0.282	14	26	7017	16999	0.5385	0.4128	0.002	1.30451	0.0015	qset0	Atf3, Bhlhe40, C330021F23Rik, Cyp26b1, Fos, Fosl2, Hspa1a, Klf15, Map3k6, Nat10, Nr4a1, Otud1, Pdk4, Trim9
GO:0071248	cellular response to metal ion	0.136	0.282	1	26	95	16999	0.0385	0.0056	0.0105	6.875	0.0015	qset0	Fos
GO:0050871	positive regulation of B cell activation	0.136	0.282	1	26	95	16999	0.0385	0.0056	0.0105	6.875	0.0015	qset0	Irs2
GO:0001936	regulation of endothelial cell proliferation	0.136	0.282	1	26	95	16999	0.0385	0.0056	0.0105	6.875	0.0015	qset0	Nr4a1
GO:0009746	response to hexose	0.136	0.282	1	26	95	16999	0.0385	0.0056	0.0105	6.875	0.0015	qset0	Irs2
GO:0034284	response to monosaccharide	0.137	0.284	1	26	96	16999	0.0385	0.0056	0.0104	6.875	0.0015	qset0	Irs2
GO:0061008	hepaticobiliary system development	0.138	0.285	1	26	97	16999	0.0385	0.0057	0.0103	6.75439	0.0015	qset0	Hp
GO:0032368	regulation of lipid transport	0.138	0.285	1	26	97	16999	0.0385	0.0057	0.0103	6.75439	0.0015	qset0	Irs2
GO:0035966	response to topologically incorrect protein	0.138	0.285	1	26	97	16999	0.0385	0.0057	0.0103	6.75439	0.0015	qset0	Atf3
GO:0030154	cell differentiation	0.139	0.285	8	26	3443	16999	0.3077	0.2025	0.0023	1.51951	0.0015	qset0	Atf3, Cyp26b1, Fos, Fosl2, Fstl4, Klf15, Nr4a1, Nrn1
GO:0030010	establishment of cell polarity	0.14	0.287	1	26	98	16999	0.0385	0.0058	0.0102	6.63793	0.0015	qset0	Cyp26b1
GO:0016579	protein deubiquitination	0.141	0.289	1	26	99	16999	0.0385	0.0058	0.0101	6.63793	0.0015	qset0	Otud1
GO:0097480	establishment of synaptic vesicle localization	0.142	0.29	1	26	100	16999	0.0385	0.0059	0.01	6.52542	0.0015	qset0	Trim9
GO:0048145	regulation of fibroblast proliferation	0.142	0.29	1	26	100	16999	0.0385	0.0059	0.01	6.52542	0.0015	qset0	Fosl2
GO:0048489	synaptic vesicle transport	0.142	0.29	1	26	100	16999	0.0385	0.0059	0.01	6.52542	0.0015	qset0	Trim9
GO:0048640	negative regulation of developmental growth	0.144	0.292	1	26	101	16999	0.0385	0.0059	0.0099	6.52542	0.0015	qset0	Fstl4
GO:0044767	single-organism developmental process	0.144	0.292	11	26	5230	16999	0.4231	0.3077	0.0021	1.37504	0.0015	qset0	Angptl4, Atf3, Cyp26b1, Fos, Fosl2, Fstl4, Hp, Irs2, Klf15, Nr4a1, Nrn1
GO:2000112	regulation of cellular macromolecule biosynthetic process	0.145	0.292	8	26	3479	16999	0.3077	0.2047	0.0023	1.50318	0.0015	qset0	Atf3, Bhlhe40, Fos, Fosl2, Irs2, Klf15, Nat10, Nr4a1
GO:2000106	regulation of leukocyte apoptotic process	0.145	0.292	1	26	102	16999	0.0385	0.006	0.0098	6.41667	0.0015	qset0	Irs2
GO:0097479	synaptic vesicle localization	0.145	0.292	1	26	102	16999	0.0385	0.006	0.0098	6.41667	0.0015	qset0	Trim9
GO:0009966	regulation of signal transduction	0.146	0.294	6	26	2379	16999	0.2308	0.1399	0.0025	1.64975	0.0015	qset0	Atf3, C330021F23Rik, Cyp26b1, Eps8l1, Fstl4, Map3k6
GO:0009894	regulation of catabolic process	0.148	0.296	2	26	446	16999	0.0769	0.0262	0.0045	2.93511	0.0015	qset0	Hp, Irs2
GO:0034641	cellular nitrogen compound metabolic process	0.148	0.296	9	26	4072	16999	0.3462	0.2395	0.0022	1.44551	0.0015	qset0	Atf3, Bhlhe40, C330021F23Rik, Fos, Fosl2, Hspa1a, Klf15, Nat10, Nr4a1
GO:0042325	regulation of phosphorylation	0.149	0.296	4	26	1356	16999	0.1538	0.0798	0.0029	1.92732	0.0015	qset0	Atf3, C330021F23Rik, Irs2, Map3k6
GO:0071560	cellular response to transforming growth factor beta stimulus	0.149	0.296	1	26	105	16999	0.0385	0.0062	0.0095	6.20968	0.0015	qset0	Fos
GO:0090277	positive regulation of peptide hormone secretion	0.149	0.296	1	26	105	16999	0.0385	0.0062	0.0095	6.20968	0.0015	qset0	Irs2
GO:0051153	regulation of striated muscle cell differentiation	0.149	0.296	1	26	105	16999	0.0385	0.0062	0.0095	6.20968	0.0015	qset0	Cyp26b1
GO:0051246	regulation of protein metabolic process	0.15	0.297	6	26	2397	16999	0.2308	0.141	0.0025	1.63688	0.0015	qset0	Atf3, C330021F23Rik, Hspa1b, Klf15, Map3k6, Nr4a1
GO:0009743	response to carbohydrate	0.15	0.297	1	26	106	16999	0.0385	0.0062	0.0094	6.20968	0.0015	qset0	Irs2
GO:0042752	regulation of circadian rhythm	0.152	0.298	1	26	107	16999	0.0385	0.0063	0.0093	6.11111	0.0015	qset0	Bhlhe40
GO:0008033	tRNA processing	0.152	0.298	1	26	107	16999	0.0385	0.0063	0.0093	6.11111	0.0015	qset0	Nat10
GO:0006139	nucleobase-containing compound metabolic process	0.152	0.298	8	26	3517	16999	0.3077	0.2069	0.0023	1.48719	0.0015	qset0	Atf3, Bhlhe40, Fos, Fosl2, Hspa1a, Klf15, Nat10, Nr4a1
GO:0032502	developmental process	0.152	0.298	11	26	5280	16999	0.4231	0.3106	0.0021	1.3622	0.0015	qset0	Angptl4, Atf3, Cyp26b1, Fos, Fosl2, Fstl4, Hp, Irs2, Klf15, Nr4a1, Nrn1
GO:0071559	response to transforming growth factor beta	0.153	0.299	1	26	108	16999	0.0385	0.0064	0.0093	6.01562	0.0015	qset0	Fos
GO:0002793	positive regulation of peptide secretion	0.154	0.3	1	26	109	16999	0.0385	0.0064	0.0092	6.01562	0.0015	qset0	Irs2
GO:1903305	regulation of regulated secretory pathway	0.154	0.3	1	26	109	16999	0.0385	0.0064	0.0092	6.01562	0.0015	qset0	Trim9
GO:0045055	regulated exocytosis	0.155	0.302	1	26	110	16999	0.0385	0.0065	0.0091	5.92308	0.0015	qset0	Trim9
GO:0007338	single fertilization	0.155	0.302	1	26	110	16999	0.0385	0.0065	0.0091	5.92308	0.0015	qset0	Hspa1b
GO:0002694	regulation of leukocyte activation	0.157	0.303	2	26	462	16999	0.0769	0.0272	0.0043	2.82721	0.0015	qset0	Cyp26b1, Irs2
GO:0010467	gene expression	0.157	0.303	7	26	2979	16999	0.2692	0.1752	0.0023	1.53653	0.0015	qset0	Atf3, Bhlhe40, Fos, Fosl2, Klf15, Nat10, Nr4a1
GO:0032844	regulation of homeostatic process	0.158	0.304	2	26	464	16999	0.0769	0.0273	0.0043	2.81685	0.0015	qset0	Nat10, Pdk4
GO:0051053	negative regulation of DNA metabolic process	0.158	0.304	1	26	112	16999	0.0385	0.0066	0.0089	5.83333	0.0015	qset0	Nat10
GO:0031333	negative regulation of protein complex assembly	0.159	0.305	1	26	113	16999	0.0385	0.0066	0.0088	5.83333	0.0015	qset0	Trim9
GO:0061387	regulation of extent of cell growth	0.159	0.305	1	26	113	16999	0.0385	0.0066	0.0088	5.83333	0.0015	qset0	Fstl4
GO:0010817	regulation of hormone levels	0.16	0.305	2	26	468	16999	0.0769	0.0275	0.0043	2.79636	0.0015	qset0	Cyp26b1, Irs2
GO:0007219	Notch signaling pathway	0.161	0.305	1	26	114	16999	0.0385	0.0067	0.0088	5.74627	0.0015	qset0	Hp
GO:0007265	Ras protein signal transduction	0.161	0.305	1	26	114	16999	0.0385	0.0067	0.0088	5.74627	0.0015	qset0	Eps8l1
GO:0002761	regulation of myeloid leukocyte differentiation	0.161	0.305	1	26	114	16999	0.0385	0.0067	0.0088	5.74627	0.0015	qset0	Fos
GO:0042592	homeostatic process	0.162	0.307	4	26	1400	16999	0.1538	0.0824	0.0029	1.8665	0.0015	qset0	Angptl4, Cyp26b1, Hspa1a, Pdk4
GO:0035023	regulation of Rho protein signal transduction	0.162	0.307	1	26	115	16999	0.0385	0.0068	0.0087	5.66176	0.0015	qset0	Eps8l1
GO:0045444	fat cell differentiation	0.163	0.308	1	26	116	16999	0.0385	0.0068	0.0086	5.66176	0.0015	qset0	Nr4a1
GO:0072006	nephron development	0.163	0.308	1	26	116	16999	0.0385	0.0068	0.0086	5.66176	0.0015	qset0	Klf15
GO:0010556	regulation of macromolecule biosynthetic process	0.164	0.309	8	26	3584	16999	0.3077	0.2108	0.0022	1.45968	0.0015	qset0	Atf3, Bhlhe40, Fos, Fosl2, Irs2, Klf15, Nat10, Nr4a1
GO:0009755	hormone-mediated signaling pathway	0.164	0.309	1	26	117	16999	0.0385	0.0069	0.0085	5.57971	0.0015	qset0	Nr4a1
GO:0010647	positive regulation of cell communication	0.166	0.311	4	26	1415	16999	0.1538	0.0832	0.0028	1.84856	0.0015	qset0	Atf3, C330021F23Rik, Irs2, Map3k6
GO:0048878	chemical homeostasis	0.166	0.311	3	26	926	16999	0.1154	0.0545	0.0032	2.11743	0.0015	qset0	Angptl4, Cyp26b1, Pdk4
GO:0070646	protein modification by small protein removal	0.167	0.312	1	26	119	16999	0.0385	0.007	0.0084	5.5	0.0015	qset0	Otud1
GO:0051051	negative regulation of transport	0.168	0.313	2	26	483	16999	0.0769	0.0284	0.0041	2.70775	0.0015	qset0	Irs2, Trim9
GO:0023056	positive regulation of signaling	0.168	0.313	4	26	1422	16999	0.1538	0.0837	0.0028	1.83751	0.0015	qset0	Atf3, C330021F23Rik, Irs2, Map3k6
GO:0055067	monovalent inorganic cation homeostasis	0.168	0.313	1	26	120	16999	0.0385	0.0071	0.0083	5.42254	0.0015	qset0	Pdk4
GO:0060560	developmental growth involved in morphogenesis	0.17	0.313	1	26	121	16999	0.0385	0.0071	0.0083	5.42254	0.0015	qset0	Nrn1
GO:0042445	hormone metabolic process	0.17	0.313	1	26	121	16999	0.0385	0.0071	0.0083	5.42254	0.0015	qset0	Cyp26b1
GO:0055088	lipid homeostasis	0.17	0.313	1	26	121	16999	0.0385	0.0071	0.0083	5.42254	0.0015	qset0	Angptl4
GO:0030879	mammary gland development	0.17	0.313	1	26	121	16999	0.0385	0.0071	0.0083	5.42254	0.0015	qset0	Irs2
GO:0043271	negative regulation of ion transport	0.171	0.314	1	26	122	16999	0.0385	0.0072	0.0082	5.34722	0.0015	qset0	Irs2
GO:0046483	heterocycle metabolic process	0.171	0.314	8	26	3619	16999	0.3077	0.2129	0.0022	1.44528	0.0015	qset0	Atf3, Bhlhe40, Fos, Fosl2, Hspa1a, Klf15, Nat10, Nr4a1
GO:0007623	circadian rhythm	0.172	0.315	1	26	123	16999	0.0385	0.0072	0.0081	5.34722	0.0015	qset0	Bhlhe40
GO:0001568	blood vessel development	0.173	0.316	2	26	492	16999	0.0769	0.0289	0.0041	2.6609	0.0015	qset0	Angptl4, Nr4a1
GO:0006836	neurotransmitter transport	0.173	0.316	1	26	124	16999	0.0385	0.0073	0.0081	5.27397	0.0015	qset0	Trim9
GO:0051172	negative regulation of nitrogen compound metabolic process	0.174	0.316	4	26	1440	16999	0.1538	0.0847	0.0028	1.81582	0.0015	qset0	Atf3, Bhlhe40, C330021F23Rik, Nat10
GO:0048869	cellular developmental process	0.174	0.316	8	26	3633	16999	0.3077	0.2137	0.0022	1.43987	0.0015	qset0	Atf3, Cyp26b1, Fos, Fosl2, Fstl4, Klf15, Nr4a1, Nrn1
GO:0050865	regulation of cell activation	0.177	0.32	2	26	500	16999	0.0769	0.0294	0.004	2.61565	0.0015	qset0	Cyp26b1, Irs2
GO:0072073	kidney epithelium development	0.177	0.32	1	26	127	16999	0.0385	0.0075	0.0079	5.13333	0.0015	qset0	Klf15
GO:0045580	regulation of T cell differentiation	0.177	0.32	1	26	127	16999	0.0385	0.0075	0.0079	5.13333	0.0015	qset0	Cyp26b1
GO:0044700	single organism signaling	0.178	0.322	10	26	4835	16999	0.3846	0.2844	0.0021	1.35232	0.0015	qset0	Arrdc2, Atf3, Cyp26b1, Eps8l1, Fos, Hp, Irs2, Nr4a1, Pdk4, Trim9
GO:0023052	signaling	0.179	0.323	10	26	4839	16999	0.3846	0.2847	0.0021	1.3509	0.0015	qset0	Arrdc2, Atf3, Cyp26b1, Eps8l1, Fos, Hp, Irs2, Nr4a1, Pdk4, Trim9
GO:0071383	cellular response to steroid hormone stimulus	0.18	0.323	1	26	129	16999	0.0385	0.0076	0.0078	5.06579	0.0015	qset0	Nr4a1
GO:0050671	positive regulation of lymphocyte proliferation	0.18	0.323	1	26	129	16999	0.0385	0.0076	0.0078	5.06579	0.0015	qset0	Irs2
GO:0032946	positive regulation of mononuclear cell proliferation	0.182	0.326	1	26	131	16999	0.0385	0.0077	0.0076	5	0.0015	qset0	Irs2
GO:0009612	response to mechanical stimulus	0.182	0.326	1	26	131	16999	0.0385	0.0077	0.0076	5	0.0015	qset0	Fos
GO:0006725	cellular aromatic compound metabolic process	0.183	0.326	8	26	3680	16999	0.3077	0.2165	0.0022	1.42125	0.0015	qset0	Atf3, Bhlhe40, Fos, Fosl2, Hspa1a, Klf15, Nat10, Nr4a1
GO:0008037	cell recognition	0.184	0.326	1	26	132	16999	0.0385	0.0078	0.0076	4.9359	0.0015	qset0	Hspa1b
GO:0032845	negative regulation of homeostatic process	0.184	0.326	1	26	132	16999	0.0385	0.0078	0.0076	4.9359	0.0015	qset0	Nat10
GO:0016049	cell growth	0.185	0.328	1	26	133	16999	0.0385	0.0078	0.0075	4.9359	0.0015	qset0	Nrn1
GO:1902531	regulation of intracellular signal transduction	0.186	0.33	4	26	1480	16999	0.1538	0.0871	0.0027	1.76579	0.0015	qset0	Atf3, C330021F23Rik, Eps8l1, Map3k6
GO:0043433	negative regulation of sequence-specific DNA binding transcription factor activity	0.19	0.335	1	26	137	16999	0.0385	0.0081	0.0073	4.75309	0.0015	qset0	Bhlhe40
GO:0070665	positive regulation of leukocyte proliferation	0.19	0.335	1	26	137	16999	0.0385	0.0081	0.0073	4.75309	0.0015	qset0	Irs2
GO:0001944	vasculature development	0.192	0.337	2	26	526	16999	0.0769	0.0309	0.0038	2.48867	0.0015	qset0	Angptl4, Nr4a1
GO:0050864	regulation of B cell activation	0.192	0.338	1	26	139	16999	0.0385	0.0082	0.0072	4.69512	0.0015	qset0	Irs2
GO:0009968	negative regulation of signal transduction	0.194	0.339	3	26	997	16999	0.1154	0.0587	0.003	1.96593	0.0015	qset0	Atf3, Cyp26b1, Fstl4
GO:0033044	regulation of chromosome organization	0.194	0.339	1	26	140	16999	0.0385	0.0082	0.0071	4.69512	0.0015	qset0	Nat10
GO:0009895	negative regulation of catabolic process	0.195	0.34	1	26	141	16999	0.0385	0.0083	0.0071	4.63855	0.0015	qset0	Hp
GO:0046887	positive regulation of hormone secretion	0.195	0.34	1	26	141	16999	0.0385	0.0083	0.0071	4.63855	0.0015	qset0	Irs2
GO:0010977	negative regulation of neuron projection development	0.196	0.341	1	26	142	16999	0.0385	0.0084	0.007	4.58333	0.0015	qset0	Fstl4
GO:0060429	epithelium development	0.196	0.341	3	26	1004	16999	0.1154	0.0591	0.003	1.95262	0.0015	qset0	Cyp26b1, Fosl2, Klf15
GO:0007399	nervous system development	0.197	0.341	5	26	2049	16999	0.1923	0.1205	0.0024	1.59585	0.0015	qset0	Fos, Fstl4, Irs2, Klf15, Nrn1
GO:0035113	embryonic appendage morphogenesis	0.197	0.341	1	26	143	16999	0.0385	0.0084	0.007	4.58333	0.0015	qset0	Cyp26b1
GO:0030326	embryonic limb morphogenesis	0.197	0.341	1	26	143	16999	0.0385	0.0084	0.007	4.58333	0.0015	qset0	Cyp26b1
GO:0042127	regulation of cell proliferation	0.198	0.341	4	26	1516	16999	0.1538	0.0892	0.0026	1.72422	0.0015	qset0	Atf3, Fosl2, Irs2, Nr4a1
GO:0044271	cellular nitrogen compound biosynthetic process	0.198	0.341	6	26	2605	16999	0.2308	0.1532	0.0023	1.50653	0.0015	qset0	Atf3, Bhlhe40, Fos, Fosl2, Klf15, Nr4a1
GO:0046395	carboxylic acid catabolic process	0.199	0.341	1	26	144	16999	0.0385	0.0085	0.0069	4.52941	0.0015	qset0	Cyp26b1
GO:0072358	cardiovascular system development	0.199	0.341	2	26	539	16999	0.0769	0.0317	0.0037	2.42587	0.0015	qset0	Angptl4, Nr4a1
GO:0044242	cellular lipid catabolic process	0.202	0.345	1	26	147	16999	0.0385	0.0086	0.0068	4.47674	0.0015	qset0	Cyp26b1
GO:0043409	negative regulation of MAPK cascade	0.202	0.345	1	26	147	16999	0.0385	0.0086	0.0068	4.47674	0.0015	qset0	Atf3
GO:0046890	regulation of lipid biosynthetic process	0.202	0.345	1	26	147	16999	0.0385	0.0086	0.0068	4.47674	0.0015	qset0	Pdk4
GO:1902107	positive regulation of leukocyte differentiation	0.205	0.348	1	26	149	16999	0.0385	0.0088	0.0067	4.375	0.0015	qset0	Fos
GO:0016202	regulation of striated muscle tissue development	0.205	0.348	1	26	149	16999	0.0385	0.0088	0.0067	4.375	0.0015	qset0	Cyp26b1
GO:0010001	glial cell differentiation	0.206	0.349	1	26	150	16999	0.0385	0.0088	0.0067	4.375	0.0015	qset0	Klf15
GO:0060491	regulation of cell projection assembly	0.206	0.349	1	26	150	16999	0.0385	0.0088	0.0067	4.375	0.0015	qset0	Eps8l1
GO:0043065	positive regulation of apoptotic process	0.206	0.349	2	26	552	16999	0.0769	0.0325	0.0036	2.36615	0.0015	qset0	Atf3, Nr4a1
GO:0007163	establishment or maintenance of cell polarity	0.207	0.349	1	26	151	16999	0.0385	0.0089	0.0066	4.32584	0.0015	qset0	Cyp26b1
GO:0048634	regulation of muscle organ development	0.207	0.349	1	26	151	16999	0.0385	0.0089	0.0066	4.32584	0.0015	qset0	Cyp26b1
GO:1901861	regulation of muscle tissue development	0.208	0.351	1	26	152	16999	0.0385	0.0089	0.0066	4.32584	0.0015	qset0	Cyp26b1
GO:0043068	positive regulation of programmed cell death	0.209	0.351	2	26	557	16999	0.0769	0.0328	0.0036	2.34451	0.0015	qset0	Atf3, Nr4a1
GO:0031399	regulation of protein modification process	0.211	0.354	4	26	1558	16999	0.1538	0.0917	0.0026	1.67721	0.0015	qset0	Atf3, C330021F23Rik, Klf15, Map3k6
GO:0051650	establishment of vesicle localization	0.212	0.354	1	26	155	16999	0.0385	0.0091	0.0065	4.23077	0.0015	qset0	Trim9
GO:0050773	regulation of dendrite development	0.212	0.354	1	26	155	16999	0.0385	0.0091	0.0065	4.23077	0.0015	qset0	Fstl4
GO:0006508	proteolysis	0.213	0.355	3	26	1046	16999	0.1154	0.0615	0.0029	1.87642	0.0015	qset0	Hp, Otud1, Trim9
GO:0045619	regulation of lymphocyte differentiation	0.213	0.355	1	26	156	16999	0.0385	0.0092	0.0064	4.18478	0.0015	qset0	Cyp26b1
GO:0006807	nitrogen compound metabolic process	0.214	0.355	9	26	4420	16999	0.3462	0.26	0.002	1.33154	0.0015	qset0	Atf3, Bhlhe40, C330021F23Rik, Fos, Fosl2, Hspa1a, Klf15, Nat10, Nr4a1
GO:0034599	cellular response to oxidative stress	0.214	0.355	1	26	157	16999	0.0385	0.0092	0.0064	4.18478	0.0015	qset0	Fos
GO:0009566	fertilization	0.214	0.355	1	26	157	16999	0.0385	0.0092	0.0064	4.18478	0.0015	qset0	Hspa1b
GO:2001236	regulation of extrinsic apoptotic signaling pathway	0.214	0.355	1	26	157	16999	0.0385	0.0092	0.0064	4.18478	0.0015	qset0	Atf3
GO:0051171	regulation of nitrogen compound metabolic process	0.215	0.356	8	26	3832	16999	0.3077	0.2254	0.0021	1.36513	0.0015	qset0	Atf3, Bhlhe40, C330021F23Rik, Fos, Fosl2, Klf15, Nat10, Nr4a1
GO:0006399	tRNA metabolic process	0.216	0.356	1	26	158	16999	0.0385	0.0093	0.0063	4.13978	0.0015	qset0	Nat10
GO:0007126	meiotic nuclear division	0.217	0.356	1	26	159	16999	0.0385	0.0094	0.0063	4.09574	0.0015	qset0	Cyp26b1
GO:0023061	signal release	0.217	0.356	1	26	159	16999	0.0385	0.0094	0.0063	4.09574	0.0015	qset0	Trim9
GO:0071241	cellular response to inorganic substance	0.218	0.358	1	26	160	16999	0.0385	0.0094	0.0062	4.09574	0.0015	qset0	Fos
GO:0016054	organic acid catabolic process	0.219	0.359	1	26	161	16999	0.0385	0.0095	0.0062	4.05263	0.0015	qset0	Cyp26b1
GO:0019220	regulation of phosphate metabolic process	0.22	0.359	4	26	1584	16999	0.1538	0.0932	0.0025	1.65021	0.0015	qset0	Atf3, C330021F23Rik, Irs2, Map3k6
GO:0051174	regulation of phosphorus metabolic process	0.22	0.359	4	26	1585	16999	0.1538	0.0932	0.0025	1.65021	0.0015	qset0	Atf3, C330021F23Rik, Irs2, Map3k6
GO:1901360	organic cyclic compound metabolic process	0.221	0.36	8	26	3857	16999	0.3077	0.2269	0.0021	1.3561	0.0015	qset0	Atf3, Bhlhe40, Fos, Fosl2, Hspa1a, Klf15, Nat10, Nr4a1
GO:0034645	cellular macromolecule biosynthetic process	0.222	0.36	6	26	2698	16999	0.2308	0.1587	0.0022	1.45432	0.0015	qset0	Atf3, Bhlhe40, Fos, Fosl2, Klf15, Nr4a1
GO:0051648	vesicle localization	0.222	0.36	1	26	163	16999	0.0385	0.0096	0.0061	4.01042	0.0015	qset0	Trim9
GO:0044712	single-organism catabolic process	0.222	0.36	2	26	580	16999	0.0769	0.0341	0.0034	2.25513	0.0015	qset0	Cyp26b1, Plin1
GO:0001667	ameboidal-type cell migration	0.223	0.36	1	26	164	16999	0.0385	0.0096	0.0061	4.01042	0.0015	qset0	Nr4a1
GO:0060326	cell chemotaxis	0.223	0.36	1	26	164	16999	0.0385	0.0096	0.0061	4.01042	0.0015	qset0	Nr4a1
GO:2000377	regulation of reactive oxygen species metabolic process	0.224	0.361	1	26	165	16999	0.0385	0.0097	0.0061	3.96907	0.0015	qset0	Hp
GO:0060348	bone development	0.225	0.362	1	26	166	16999	0.0385	0.0098	0.006	3.92857	0.0015	qset0	Cyp26b1
GO:0017157	regulation of exocytosis	0.225	0.362	1	26	166	16999	0.0385	0.0098	0.006	3.92857	0.0015	qset0	Trim9
GO:0031345	negative regulation of cell projection organization	0.227	0.363	1	26	167	16999	0.0385	0.0098	0.006	3.92857	0.0015	qset0	Fstl4
GO:2001235	positive regulation of apoptotic signaling pathway	0.227	0.363	1	26	167	16999	0.0385	0.0098	0.006	3.92857	0.0015	qset0	Atf3
GO:0051147	regulation of muscle cell differentiation	0.228	0.364	1	26	168	16999	0.0385	0.0099	0.006	3.88889	0.0015	qset0	Cyp26b1
GO:0050679	positive regulation of epithelial cell proliferation	0.229	0.364	1	26	169	16999	0.0385	0.0099	0.0059	3.88889	0.0015	qset0	Nr4a1
GO:0050796	regulation of insulin secretion	0.229	0.364	1	26	169	16999	0.0385	0.0099	0.0059	3.88889	0.0015	qset0	Irs2
GO:0009059	macromolecule biosynthetic process	0.229	0.364	6	26	2726	16999	0.2308	0.1604	0.0022	1.4389	0.0015	qset0	Atf3, Bhlhe40, Fos, Fosl2, Klf15, Nr4a1
GO:1903046	meiotic cell cycle process	0.23	0.365	1	26	170	16999	0.0385	0.01	0.0059	3.85	0.0015	qset0	Cyp26b1
GO:0006364	rRNA processing	0.23	0.365	1	26	170	16999	0.0385	0.01	0.0059	3.85	0.0015	qset0	Nat10
GO:0007155	cell adhesion	0.232	0.366	3	26	1093	16999	0.1154	0.0643	0.0027	1.79471	0.0015	qset0	Cyp26b1, Dnajb1, Hspa1a
GO:0035107	appendage morphogenesis	0.234	0.366	1	26	173	16999	0.0385	0.0102	0.0058	3.77451	0.0015	qset0	Cyp26b1
GO:0033500	carbohydrate homeostasis	0.234	0.366	1	26	173	16999	0.0385	0.0102	0.0058	3.77451	0.0015	qset0	Pdk4
GO:0042593	glucose homeostasis	0.234	0.366	1	26	173	16999	0.0385	0.0102	0.0058	3.77451	0.0015	qset0	Pdk4
GO:0035108	limb morphogenesis	0.234	0.366	1	26	173	16999	0.0385	0.0102	0.0058	3.77451	0.0015	qset0	Cyp26b1
GO:0030308	negative regulation of cell growth	0.234	0.366	1	26	173	16999	0.0385	0.0102	0.0058	3.77451	0.0015	qset0	Fstl4
GO:0002682	regulation of immune system process	0.234	0.366	3	26	1097	16999	0.1154	0.0645	0.0027	1.78915	0.0015	qset0	Cyp26b1, Fos, Irs2
GO:0030162	regulation of proteolysis	0.235	0.367	2	26	602	16999	0.0769	0.0354	0.0033	2.17232	0.0015	qset0	Hspa1b, Nr4a1
GO:0050770	regulation of axonogenesis	0.235	0.367	1	26	174	16999	0.0385	0.0102	0.0057	3.77451	0.0015	qset0	Fstl4
GO:0022610	biological adhesion	0.236	0.368	3	26	1103	16999	0.1154	0.0649	0.0027	1.77812	0.0015	qset0	Cyp26b1, Dnajb1, Hspa1a
GO:0016072	rRNA metabolic process	0.237	0.369	1	26	176	16999	0.0385	0.0104	0.0057	3.70192	0.0015	qset0	Nat10
GO:0001666	response to hypoxia	0.237	0.369	1	26	176	16999	0.0385	0.0104	0.0057	3.70192	0.0015	qset0	Fosl2
GO:0001505	regulation of neurotransmitter levels	0.238	0.37	1	26	177	16999	0.0385	0.0104	0.0056	3.70192	0.0015	qset0	Trim9
GO:0010648	negative regulation of cell communication	0.242	0.375	3	26	1117	16999	0.1154	0.0657	0.0027	1.75647	0.0015	qset0	Atf3, Cyp26b1, Fstl4
GO:0007165	signal transduction	0.243	0.375	9	26	4554	16999	0.3462	0.2679	0.002	1.29227	0.0015	qset0	Arrdc2, Atf3, Cyp26b1, Eps8l1, Fos, Hp, Irs2, Nr4a1, Pdk4
GO:0036293	response to decreased oxygen levels	0.243	0.375	1	26	181	16999	0.0385	0.0106	0.0055	3.63208	0.0015	qset0	Fosl2
GO:0023057	negative regulation of signaling	0.244	0.376	3	26	1121	16999	0.1154	0.0659	0.0027	1.75114	0.0015	qset0	Atf3, Cyp26b1, Fstl4
GO:0034249	negative regulation of cellular amide metabolic process	0.244	0.376	1	26	182	16999	0.0385	0.0107	0.0055	3.59813	0.0015	qset0	C330021F23Rik
GO:0014070	response to organic cyclic compound	0.245	0.376	2	26	621	16999	0.0769	0.0365	0.0032	2.10685	0.0015	qset0	Fosl2, Nr4a1
GO:0034976	response to endoplasmic reticulum stress	0.245	0.376	1	26	183	16999	0.0385	0.0108	0.0055	3.56481	0.0015	qset0	Atf3
GO:0048545	response to steroid hormone	0.245	0.376	1	26	183	16999	0.0385	0.0108	0.0055	3.56481	0.0015	qset0	Nr4a1
GO:0007166	cell surface receptor signaling pathway	0.246	0.376	4	26	1662	16999	0.1538	0.0978	0.0024	1.5726	0.0015	qset0	Fos, Hp, Irs2, Pdk4
GO:1903708	positive regulation of hemopoiesis	0.247	0.376	1	26	184	16999	0.0385	0.0108	0.0054	3.56481	0.0015	qset0	Fos
GO:0008361	regulation of cell size	0.248	0.378	1	26	185	16999	0.0385	0.0109	0.0054	3.53211	0.0015	qset0	Fstl4
GO:0031344	regulation of cell projection organization	0.252	0.383	2	26	632	16999	0.0769	0.0372	0.0032	2.0672	0.0015	qset0	Eps8l1, Fstl4
GO:0042063	gliogenesis	0.254	0.385	1	26	190	16999	0.0385	0.0112	0.0053	3.4375	0.0015	qset0	Klf15
GO:0031331	positive regulation of cellular catabolic process	0.257	0.39	1	26	193	16999	0.0385	0.0114	0.0052	3.37719	0.0015	qset0	Irs2
GO:0043408	regulation of MAPK cascade	0.259	0.391	2	26	645	16999	0.0769	0.0379	0.0031	2.02902	0.0015	qset0	Atf3, Map3k6
GO:0048736	appendage development	0.259	0.391	1	26	195	16999	0.0385	0.0115	0.0051	3.34783	0.0015	qset0	Cyp26b1
GO:0060173	limb development	0.259	0.391	1	26	195	16999	0.0385	0.0115	0.0051	3.34783	0.0015	qset0	Cyp26b1
GO:0043549	regulation of kinase activity	0.26	0.391	2	26	647	16999	0.0769	0.0381	0.0031	2.01837	0.0015	qset0	Irs2, Map3k6
GO:0032147	activation of protein kinase activity	0.26	0.391	1	26	196	16999	0.0385	0.0115	0.0051	3.34783	0.0015	qset0	Map3k6
GO:0045637	regulation of myeloid cell differentiation	0.26	0.391	1	26	196	16999	0.0385	0.0115	0.0051	3.34783	0.0015	qset0	Fos
GO:0006887	exocytosis	0.262	0.392	1	26	197	16999	0.0385	0.0116	0.0051	3.31897	0.0015	qset0	Trim9
GO:0046578	regulation of Ras protein signal transduction	0.262	0.392	1	26	197	16999	0.0385	0.0116	0.0051	3.31897	0.0015	qset0	Eps8l1
GO:1903531	negative regulation of secretion by cell	0.266	0.398	1	26	201	16999	0.0385	0.0118	0.005	3.26271	0.0015	qset0	Trim9
GO:0007178	transmembrane receptor protein serine/threonine kinase signaling pathway	0.267	0.399	1	26	202	16999	0.0385	0.0119	0.005	3.23529	0.0015	qset0	Fos
GO:0051321	meiotic cell cycle	0.272	0.405	1	26	206	16999	0.0385	0.0121	0.0049	3.18182	0.0015	qset0	Cyp26b1
GO:0050670	regulation of lymphocyte proliferation	0.272	0.405	1	26	206	16999	0.0385	0.0121	0.0049	3.18182	0.0015	qset0	Irs2
GO:0040008	regulation of growth	0.272	0.405	2	26	668	16999	0.0769	0.0393	0.003	1.95674	0.0015	qset0	Fam107a, Fstl4
GO:0032944	regulation of mononuclear cell proliferation	0.274	0.406	1	26	208	16999	0.0385	0.0122	0.0048	3.15574	0.0015	qset0	Irs2
GO:0090276	regulation of peptide hormone secretion	0.274	0.406	1	26	208	16999	0.0385	0.0122	0.0048	3.15574	0.0015	qset0	Irs2
GO:0010038	response to metal ion	0.275	0.407	1	26	209	16999	0.0385	0.0123	0.0048	3.13008	0.0015	qset0	Fos
GO:1903530	regulation of secretion by cell	0.278	0.41	2	26	677	16999	0.0769	0.0398	0.003	1.93216	0.0015	qset0	Irs2, Trim9
GO:0002064	epithelial cell development	0.279	0.411	1	26	212	16999	0.0385	0.0125	0.0047	3.08	0.0015	qset0	Fosl2
GO:0002791	regulation of peptide secretion	0.28	0.412	1	26	213	16999	0.0385	0.0125	0.0047	3.08	0.0015	qset0	Irs2
GO:0090087	regulation of peptide transport	0.282	0.414	1	26	215	16999	0.0385	0.0126	0.0047	3.05556	0.0015	qset0	Irs2
GO:0003012	muscle system process	0.283	0.415	1	26	216	16999	0.0385	0.0127	0.0046	3.0315	0.0015	qset0	Klf15
GO:0070663	regulation of leukocyte proliferation	0.283	0.415	1	26	216	16999	0.0385	0.0127	0.0046	3.0315	0.0015	qset0	Irs2
GO:0045665	negative regulation of neuron differentiation	0.286	0.418	1	26	219	16999	0.0385	0.0129	0.0046	2.9845	0.0015	qset0	Fstl4
GO:0042493	response to drug	0.286	0.418	1	26	219	16999	0.0385	0.0129	0.0046	2.9845	0.0015	qset0	Fos
GO:0051056	regulation of small GTPase mediated signal transduction	0.287	0.419	1	26	220	16999	0.0385	0.0129	0.0045	2.9845	0.0015	qset0	Eps8l1
GO:0051716	cellular response to stimulus	0.289	0.42	11	26	5998	16999	0.4231	0.3528	0.0018	1.19926	0.0015	qset0	Angptl4, Arrdc2, Atf3, Cyp26b1, Eps8l1, Fos, Hp, Hspa1a, Irs2, Nr4a1, Pdk4
GO:0033673	negative regulation of kinase activity	0.292	0.424	1	26	224	16999	0.0385	0.0132	0.0045	2.91667	0.0015	qset0	Irs2
GO:0051048	negative regulation of secretion	0.292	0.424	1	26	224	16999	0.0385	0.0132	0.0045	2.91667	0.0015	qset0	Trim9
GO:0019219	regulation of nucleobase-containing compound metabolic process	0.292	0.424	7	26	3555	16999	0.2692	0.2091	0.002	1.28742	0.0015	qset0	Atf3, Bhlhe40, Fos, Fosl2, Klf15, Nat10, Nr4a1
GO:1901575	organic substance catabolic process	0.295	0.427	3	26	1242	16999	0.1154	0.0731	0.0024	1.57866	0.0015	qset0	Cyp26b1, Plin1, Trim9
GO:0044282	small molecule catabolic process	0.295	0.427	1	26	227	16999	0.0385	0.0134	0.0044	2.87313	0.0015	qset0	Cyp26b1
GO:0043161	proteasome-mediated ubiquitin-dependent protein catabolic process	0.298	0.43	1	26	230	16999	0.0385	0.0135	0.0043	2.85185	0.0015	qset0	Trim9
GO:0048705	skeletal system morphogenesis	0.298	0.43	1	26	230	16999	0.0385	0.0135	0.0043	2.85185	0.0015	qset0	Cyp26b1
GO:0002684	positive regulation of immune system process	0.299	0.431	2	26	715	16999	0.0769	0.0421	0.0028	1.8266	0.0015	qset0	Fos, Irs2
GO:0001932	regulation of protein phosphorylation	0.301	0.432	3	26	1256	16999	0.1154	0.0739	0.0024	1.56157	0.0015	qset0	Atf3, C330021F23Rik, Map3k6
GO:0070482	response to oxygen levels	0.302	0.433	1	26	233	16999	0.0385	0.0137	0.0043	2.81022	0.0015	qset0	Fosl2
GO:0045934	negative regulation of nucleobase-containing compound metabolic process	0.303	0.434	3	26	1260	16999	0.1154	0.0741	0.0024	1.55735	0.0015	qset0	Atf3, Bhlhe40, Nat10
GO:0009967	positive regulation of signal transduction	0.304	0.435	3	26	1264	16999	0.1154	0.0744	0.0024	1.55108	0.0015	qset0	Atf3, C330021F23Rik, Map3k6
GO:0051046	regulation of secretion	0.307	0.437	2	26	728	16999	0.0769	0.0428	0.0027	1.79673	0.0015	qset0	Irs2, Trim9
GO:0050714	positive regulation of protein secretion	0.307	0.437	1	26	238	16999	0.0385	0.014	0.0042	2.75	0.0015	qset0	Irs2
GO:0010498	proteasomal protein catabolic process	0.307	0.437	1	26	238	16999	0.0385	0.014	0.0042	2.75	0.0015	qset0	Trim9
GO:2000113	negative regulation of cellular macromolecule biosynthetic process	0.31	0.44	3	26	1276	16999	0.1154	0.0751	0.0024	1.53662	0.0015	qset0	Atf3, Bhlhe40, Nat10
GO:0006468	protein phosphorylation	0.31	0.44	2	26	733	16999	0.0769	0.0431	0.0027	1.78422	0.0015	qset0	Map3k6, Pdk4
GO:0000122	negative regulation of transcription from RNA polymerase II promoter	0.31	0.44	2	26	734	16999	0.0769	0.0432	0.0027	1.78009	0.0015	qset0	Atf3, Bhlhe40
GO:0051338	regulation of transferase activity	0.314	0.444	2	26	741	16999	0.0769	0.0436	0.0027	1.76376	0.0015	qset0	Irs2, Map3k6
GO:0045165	cell fate commitment	0.315	0.444	1	26	245	16999	0.0385	0.0144	0.0041	2.67361	0.0015	qset0	Cyp26b1
GO:0045926	negative regulation of growth	0.315	0.444	1	26	245	16999	0.0385	0.0144	0.0041	2.67361	0.0015	qset0	Fstl4
GO:0019953	sexual reproduction	0.317	0.447	2	26	746	16999	0.0769	0.0439	0.0027	1.75171	0.0015	qset0	Cyp26b1, Hspa1b
GO:0048585	negative regulation of response to stimulus	0.32	0.449	3	26	1300	16999	0.1154	0.0765	0.0023	1.5085	0.0015	qset0	Atf3, Cyp26b1, Fstl4
GO:0060249	anatomical structure homeostasis	0.32	0.449	1	26	250	16999	0.0385	0.0147	0.004	2.61905	0.0015	qset0	Hspa1a
GO:0051251	positive regulation of lymphocyte activation	0.321	0.45	1	26	251	16999	0.0385	0.0148	0.004	2.60135	0.0015	qset0	Irs2
GO:0070372	regulation of ERK1 and ERK2 cascade	0.321	0.45	1	26	251	16999	0.0385	0.0148	0.004	2.60135	0.0015	qset0	Atf3
GO:0009896	positive regulation of catabolic process	0.322	0.45	1	26	252	16999	0.0385	0.0148	0.004	2.60135	0.0015	qset0	Irs2
GO:0001822	kidney development	0.323	0.451	1	26	253	16999	0.0385	0.0149	0.004	2.58389	0.0015	qset0	Klf15
GO:0051348	negative regulation of transferase activity	0.324	0.452	1	26	254	16999	0.0385	0.0149	0.0039	2.58389	0.0015	qset0	Irs2
GO:0009056	catabolic process	0.325	0.452	3	26	1312	16999	0.1154	0.0772	0.0023	1.49482	0.0015	qset0	Cyp26b1, Plin1, Trim9
GO:0042254	ribosome biogenesis	0.325	0.452	1	26	255	16999	0.0385	0.015	0.0039	2.56667	0.0015	qset0	Nat10
GO:0006355	regulation of transcription, DNA-templated	0.326	0.453	6	26	3076	16999	0.2308	0.181	0.002	1.27514	0.0015	qset0	Atf3, Bhlhe40, Fos, Fosl2, Klf15, Nr4a1
GO:0042110	T cell activation	0.329	0.456	1	26	259	16999	0.0385	0.0152	0.0039	2.53289	0.0015	qset0	Cyp26b1
GO:0070489	T cell aggregation	0.329	0.456	1	26	259	16999	0.0385	0.0152	0.0039	2.53289	0.0015	qset0	Cyp26b1
GO:1903506	regulation of nucleic acid-templated transcription	0.331	0.457	6	26	3092	16999	0.2308	0.1819	0.0019	1.26883	0.0015	qset0	Atf3, Bhlhe40, Fos, Fosl2, Klf15, Nr4a1
GO:0071593	lymphocyte aggregation	0.331	0.457	1	26	261	16999	0.0385	0.0154	0.0038	2.5	0.0015	qset0	Cyp26b1
GO:2001141	regulation of RNA biosynthetic process	0.333	0.459	6	26	3099	16999	0.2308	0.1823	0.0019	1.26604	0.0015	qset0	Atf3, Bhlhe40, Fos, Fosl2, Klf15, Nr4a1
GO:0042742	defense response to bacterium	0.335	0.46	1	26	264	16999	0.0385	0.0155	0.0038	2.48387	0.0015	qset0	Hp
GO:0048871	multicellular organismal homeostasis	0.336	0.461	1	26	265	16999	0.0385	0.0156	0.0038	2.46795	0.0015	qset0	Cyp26b1
GO:0009416	response to light stimulus	0.337	0.461	1	26	266	16999	0.0385	0.0156	0.0038	2.46795	0.0015	qset0	Bhlhe40
GO:0010558	negative regulation of macromolecule biosynthetic process	0.337	0.461	3	26	1339	16999	0.1154	0.0788	0.0022	1.46447	0.0015	qset0	Atf3, Bhlhe40, Nat10
GO:0070486	leukocyte aggregation	0.338	0.462	1	26	267	16999	0.0385	0.0157	0.0037	2.45223	0.0015	qset0	Cyp26b1
GO:0048583	regulation of response to stimulus	0.339	0.463	6	26	3118	16999	0.2308	0.1834	0.0019	1.25845	0.0015	qset0	Atf3, C330021F23Rik, Cyp26b1, Eps8l1, Fstl4, Map3k6
GO:0050863	regulation of T cell activation	0.34	0.463	1	26	269	16999	0.0385	0.0158	0.0037	2.43671	0.0015	qset0	Cyp26b1
GO:0048511	rhythmic process	0.342	0.466	1	26	271	16999	0.0385	0.0159	0.0037	2.42138	0.0015	qset0	Bhlhe40
GO:0043405	regulation of MAP kinase activity	0.343	0.466	1	26	272	16999	0.0385	0.016	0.0037	2.40625	0.0015	qset0	Map3k6
GO:0046883	regulation of hormone secretion	0.343	0.466	1	26	272	16999	0.0385	0.016	0.0037	2.40625	0.0015	qset0	Irs2
GO:0051260	protein homooligomerization	0.345	0.467	1	26	274	16999	0.0385	0.0161	0.0036	2.3913	0.0015	qset0	Angptl4
GO:0072001	renal system development	0.345	0.467	1	26	274	16999	0.0385	0.0161	0.0036	2.3913	0.0015	qset0	Klf15
GO:0012501	programmed cell death	0.352	0.477	2	26	808	16999	0.0769	0.0475	0.0025	1.61895	0.0015	qset0	Cyp26b1, Nr4a1
GO:0090596	sensory organ morphogenesis	0.353	0.477	1	26	282	16999	0.0385	0.0166	0.0035	2.31928	0.0015	qset0	Cyp26b1
GO:0002696	positive regulation of leukocyte activation	0.355	0.478	1	26	284	16999	0.0385	0.0167	0.0035	2.30539	0.0015	qset0	Irs2
GO:1903037	regulation of leukocyte cell-cell adhesion	0.355	0.478	1	26	284	16999	0.0385	0.0167	0.0035	2.30539	0.0015	qset0	Cyp26b1
GO:0050768	negative regulation of neurogenesis	0.356	0.479	1	26	285	16999	0.0385	0.0168	0.0035	2.29167	0.0015	qset0	Fstl4
GO:0010769	regulation of cell morphogenesis involved in differentiation	0.357	0.479	1	26	286	16999	0.0385	0.0168	0.0035	2.29167	0.0015	qset0	Fstl4
GO:0031327	negative regulation of cellular biosynthetic process	0.361	0.484	3	26	1395	16999	0.1154	0.0821	0.0022	1.4056	0.0015	qset0	Atf3, Bhlhe40, Nat10
GO:0044281	small molecule metabolic process	0.362	0.485	3	26	1398	16999	0.1154	0.0822	0.0021	1.40389	0.0015	qset0	Atf3, Cyp26b1, Pdk4
GO:0007159	leukocyte cell-cell adhesion	0.363	0.485	1	26	292	16999	0.0385	0.0172	0.0034	2.23837	0.0015	qset0	Cyp26b1
GO:0051252	regulation of RNA metabolic process	0.367	0.49	6	26	3213	16999	0.2308	0.189	0.0019	1.22116	0.0015	qset0	Atf3, Bhlhe40, Fos, Fosl2, Klf15, Nr4a1
GO:0050867	positive regulation of cell activation	0.368	0.49	1	26	297	16999	0.0385	0.0175	0.0034	2.2	0.0015	qset0	Irs2
GO:0032501	multicellular organismal process	0.368	0.49	12	26	6982	16999	0.4615	0.4107	0.0017	1.12369	0.0015	qset0	Angptl4, Atf3, Bhlhe40, Cyp26b1, Fos, Fosl2, Fstl4, Hp, Irs2, Klf15, Nr4a1, Nrn1
GO:0034470	ncRNA processing	0.372	0.494	1	26	301	16999	0.0385	0.0177	0.0033	2.17514	0.0015	qset0	Nat10
GO:0010468	regulation of gene expression	0.374	0.496	7	26	3854	16999	0.2692	0.2267	0.0018	1.18747	0.0015	qset0	Atf3, Bhlhe40, Cyp26b1, Fos, Fosl2, Klf15, Nr4a1
GO:0044703	multi-organism reproductive process	0.374	0.496	2	26	846	16999	0.0769	0.0498	0.0024	1.54418	0.0015	qset0	Cyp26b1, Hspa1b
GO:0009890	negative regulation of biosynthetic process	0.374	0.496	3	26	1426	16999	0.1154	0.0839	0.0021	1.37545	0.0015	qset0	Atf3, Bhlhe40, Nat10
GO:1902533	positive regulation of intracellular signal transduction	0.375	0.496	2	26	848	16999	0.0769	0.0499	0.0024	1.54108	0.0015	qset0	C330021F23Rik, Map3k6
GO:0008219	cell death	0.376	0.497	2	26	850	16999	0.0769	0.05	0.0024	1.538	0.0015	qset0	Cyp26b1, Nr4a1
GO:0051961	negative regulation of nervous system development	0.378	0.498	1	26	307	16999	0.0385	0.0181	0.0033	2.12707	0.0015	qset0	Fstl4
GO:0051656	establishment of organelle localization	0.379	0.499	1	26	308	16999	0.0385	0.0181	0.0032	2.12707	0.0015	qset0	Trim9
GO:0072359	circulatory system development	0.379	0.499	2	26	856	16999	0.0769	0.0504	0.0023	1.52579	0.0015	qset0	Angptl4, Nr4a1
GO:0007264	small GTPase mediated signal transduction	0.381	0.5	1	26	310	16999	0.0385	0.0182	0.0032	2.11538	0.0015	qset0	Eps8l1
GO:0001655	urogenital system development	0.382	0.502	1	26	312	16999	0.0385	0.0184	0.0032	2.09239	0.0015	qset0	Klf15
GO:0007409	axonogenesis	0.386	0.506	1	26	316	16999	0.0385	0.0186	0.0032	2.06989	0.0015	qset0	Nrn1
GO:0050678	regulation of epithelial cell proliferation	0.387	0.506	1	26	317	16999	0.0385	0.0186	0.0032	2.06989	0.0015	qset0	Nr4a1
GO:0044283	small molecule biosynthetic process	0.387	0.506	1	26	317	16999	0.0385	0.0186	0.0032	2.06989	0.0015	qset0	Atf3
GO:0050878	regulation of body fluid levels	0.389	0.508	1	26	319	16999	0.0385	0.0188	0.0031	2.04787	0.0015	qset0	Cyp26b1
GO:0010721	negative regulation of cell development	0.393	0.512	1	26	323	16999	0.0385	0.019	0.0031	2.02632	0.0015	qset0	Fstl4
GO:0045786	negative regulation of cell cycle	0.399	0.519	1	26	329	16999	0.0385	0.0194	0.003	1.98454	0.0015	qset0	Nr4a1
GO:0061564	axon development	0.406	0.528	1	26	337	16999	0.0385	0.0198	0.003	1.94444	0.0015	qset0	Nrn1
GO:0051090	regulation of sequence-specific DNA binding transcription factor activity	0.407	0.528	1	26	338	16999	0.0385	0.0199	0.003	1.93467	0.0015	qset0	Bhlhe40
GO:0003002	regionalization	0.408	0.529	1	26	339	16999	0.0385	0.0199	0.0029	1.93467	0.0015	qset0	Cyp26b1
GO:0043085	positive regulation of catalytic activity	0.412	0.534	2	26	916	16999	0.0769	0.0539	0.0022	1.42672	0.0015	qset0	Dnajb1, Map3k6
GO:0043254	regulation of protein complex assembly	0.418	0.538	1	26	350	16999	0.0385	0.0206	0.0029	1.86893	0.0015	qset0	Trim9
GO:0098916	anterograde trans-synaptic signaling	0.419	0.538	1	26	351	16999	0.0385	0.0206	0.0028	1.86893	0.0015	qset0	Trim9
GO:0007268	chemical synaptic transmission	0.419	0.538	1	26	351	16999	0.0385	0.0206	0.0028	1.86893	0.0015	qset0	Trim9
GO:0048638	regulation of developmental growth	0.419	0.538	1	26	351	16999	0.0385	0.0206	0.0028	1.86893	0.0015	qset0	Fstl4
GO:0099536	synaptic signaling	0.419	0.538	1	26	351	16999	0.0385	0.0206	0.0028	1.86893	0.0015	qset0	Trim9
GO:0099537	trans-synaptic signaling	0.419	0.538	1	26	351	16999	0.0385	0.0206	0.0028	1.86893	0.0015	qset0	Trim9
GO:0071407	cellular response to organic cyclic compound	0.421	0.539	1	26	353	16999	0.0385	0.0208	0.0028	1.85096	0.0015	qset0	Nr4a1
GO:0032535	regulation of cellular component size	0.425	0.544	1	26	358	16999	0.0385	0.0211	0.0028	1.82464	0.0015	qset0	Fstl4
GO:0009653	anatomical structure morphogenesis	0.426	0.545	4	26	2164	16999	0.1538	0.1273	0.0018	1.20817	0.0015	qset0	Angptl4, Cyp26b1, Nr4a1, Nrn1
GO:0044249	cellular biosynthetic process	0.428	0.547	6	26	3419	16999	0.2308	0.2011	0.0018	1.14769	0.0015	qset0	Atf3, Bhlhe40, Fos, Fosl2, Klf15, Nr4a1
GO:0045597	positive regulation of cell differentiation	0.43	0.547	2	26	949	16999	0.0769	0.0558	0.0021	1.37814	0.0015	qset0	Cyp26b1, Fos
GO:0045860	positive regulation of protein kinase activity	0.431	0.547	1	26	364	16999	0.0385	0.0214	0.0027	1.79907	0.0015	qset0	Map3k6
GO:0051052	regulation of DNA metabolic process	0.431	0.547	1	26	364	16999	0.0385	0.0214	0.0027	1.79907	0.0015	qset0	Nat10
GO:0022613	ribonucleoprotein complex biogenesis	0.432	0.548	1	26	365	16999	0.0385	0.0215	0.0027	1.7907	0.0015	qset0	Nat10
GO:0009314	response to radiation	0.433	0.549	1	26	367	16999	0.0385	0.0216	0.0027	1.78241	0.0015	qset0	Bhlhe40
GO:0032940	secretion by cell	0.434	0.55	1	26	368	16999	0.0385	0.0216	0.0027	1.78241	0.0015	qset0	Trim9
GO:0022407	regulation of cell-cell adhesion	0.435	0.55	1	26	369	16999	0.0385	0.0217	0.0027	1.77419	0.0015	qset0	Cyp26b1
GO:0016310	phosphorylation	0.435	0.55	2	26	958	16999	0.0769	0.0564	0.0021	1.36348	0.0015	qset0	Map3k6, Pdk4
GO:0022008	neurogenesis	0.437	0.551	3	26	1574	16999	0.1154	0.0926	0.0019	1.24622	0.0015	qset0	Fstl4, Klf15, Nrn1
GO:0034248	regulation of cellular amide metabolic process	0.438	0.551	1	26	372	16999	0.0385	0.0219	0.0027	1.75799	0.0015	qset0	C330021F23Rik
GO:0031346	positive regulation of cell projection organization	0.439	0.552	1	26	373	16999	0.0385	0.0219	0.0027	1.75799	0.0015	qset0	Eps8l1
GO:0034765	regulation of ion transmembrane transport	0.439	0.552	1	26	374	16999	0.0385	0.022	0.0027	1.75	0.0015	qset0	Irs2
GO:2001233	regulation of apoptotic signaling pathway	0.44	0.552	1	26	375	16999	0.0385	0.0221	0.0027	1.74208	0.0015	qset0	Atf3
GO:0033043	regulation of organelle organization	0.444	0.556	2	26	974	16999	0.0769	0.0573	0.0021	1.34206	0.0015	qset0	Nat10, Trim9
GO:0006281	DNA repair	0.446	0.557	1	26	381	16999	0.0385	0.0224	0.0026	1.71875	0.0015	qset0	Hspa1a
GO:0051640	organelle localization	0.446	0.557	1	26	381	16999	0.0385	0.0224	0.0026	1.71875	0.0015	qset0	Trim9
GO:0048667	cell morphogenesis involved in neuron differentiation	0.446	0.557	1	26	382	16999	0.0385	0.0225	0.0026	1.71111	0.0015	qset0	Nrn1
GO:0071900	regulation of protein serine/threonine kinase activity	0.451	0.562	1	26	387	16999	0.0385	0.0228	0.0026	1.6886	0.0015	qset0	Map3k6
GO:0006629	lipid metabolic process	0.452	0.563	2	26	990	16999	0.0769	0.0582	0.002	1.32131	0.0015	qset0	Cyp26b1, Plin1
GO:1903532	positive regulation of secretion by cell	0.453	0.563	1	26	390	16999	0.0385	0.0229	0.0026	1.68122	0.0015	qset0	Irs2
GO:0034762	regulation of transmembrane transport	0.453	0.563	1	26	390	16999	0.0385	0.0229	0.0026	1.68122	0.0015	qset0	Irs2
GO:1901576	organic substance biosynthetic process	0.454	0.563	6	26	3505	16999	0.2308	0.2062	0.0017	1.1193	0.0015	qset0	Atf3, Bhlhe40, Fos, Fosl2, Klf15, Nr4a1
GO:0046649	lymphocyte activation	0.456	0.564	1	26	393	16999	0.0385	0.0231	0.0025	1.66667	0.0015	qset0	Cyp26b1
GO:0034660	ncRNA metabolic process	0.456	0.564	1	26	393	16999	0.0385	0.0231	0.0025	1.66667	0.0015	qset0	Nat10
GO:0033674	positive regulation of kinase activity	0.46	0.568	1	26	398	16999	0.0385	0.0234	0.0025	1.6453	0.0015	qset0	Map3k6
GO:0048589	developmental growth	0.464	0.573	1	26	403	16999	0.0385	0.0237	0.0025	1.62447	0.0015	qset0	Nrn1
GO:0048646	anatomical structure formation involved in morphogenesis	0.466	0.574	2	26	1017	16999	0.0769	0.0598	0.002	1.28595	0.0015	qset0	Angptl4, Nr4a1
GO:0050708	regulation of protein secretion	0.467	0.574	1	26	406	16999	0.0385	0.0239	0.0025	1.61088	0.0015	qset0	Irs2
GO:0006511	ubiquitin-dependent protein catabolic process	0.47	0.578	1	26	410	16999	0.0385	0.0241	0.0024	1.59751	0.0015	qset0	Trim9
GO:0048812	neuron projection morphogenesis	0.473	0.58	1	26	413	16999	0.0385	0.0243	0.0024	1.58436	0.0015	qset0	Nrn1
GO:0098542	defense response to other organism	0.474	0.58	1	26	414	16999	0.0385	0.0244	0.0024	1.57787	0.0015	qset0	Hp
GO:0051276	chromosome organization	0.475	0.582	1	26	416	16999	0.0385	0.0245	0.0024	1.57143	0.0015	qset0	Hspa1a
GO:0044089	positive regulation of cellular component biogenesis	0.476	0.582	1	26	417	16999	0.0385	0.0245	0.0024	1.57143	0.0015	qset0	Eps8l1
GO:0009058	biosynthetic process	0.477	0.582	6	26	3582	16999	0.2308	0.2107	0.0017	1.0954	0.0015	qset0	Atf3, Bhlhe40, Fos, Fosl2, Klf15, Nr4a1
GO:0019941	modification-dependent protein catabolic process	0.478	0.582	1	26	419	16999	0.0385	0.0246	0.0024	1.56504	0.0015	qset0	Trim9
GO:0051047	positive regulation of secretion	0.478	0.582	1	26	420	16999	0.0385	0.0247	0.0024	1.5587	0.0015	qset0	Irs2
GO:0006952	defense response	0.479	0.582	2	26	1041	16999	0.0769	0.0612	0.0019	1.25654	0.0015	qset0	Cyp26b1, Hp
GO:0045595	regulation of cell differentiation	0.479	0.582	3	26	1675	16999	0.1154	0.0985	0.0018	1.17157	0.0015	qset0	Cyp26b1, Fos, Fstl4
GO:0006935	chemotaxis	0.481	0.583	1	26	423	16999	0.0385	0.0249	0.0024	1.54618	0.0015	qset0	Nr4a1
GO:0042330	taxis	0.483	0.584	1	26	425	16999	0.0385	0.025	0.0024	1.54	0.0015	qset0	Nr4a1
GO:0045892	negative regulation of transcription, DNA-templated	0.483	0.584	2	26	1049	16999	0.0769	0.0617	0.0019	1.24635	0.0015	qset0	Atf3, Bhlhe40
GO:0043632	modification-dependent macromolecule catabolic process	0.483	0.584	1	26	426	16999	0.0385	0.0251	0.0023	1.53386	0.0015	qset0	Trim9
GO:0030335	positive regulation of cell migration	0.487	0.588	1	26	431	16999	0.0385	0.0254	0.0023	1.51575	0.0015	qset0	Irs2
GO:0051345	positive regulation of hydrolase activity	0.49	0.59	1	26	434	16999	0.0385	0.0255	0.0023	1.5098	0.0015	qset0	Dnajb1
GO:1903507	negative regulation of nucleic acid-templated transcription	0.491	0.591	2	26	1065	16999	0.0769	0.0627	0.0019	1.22648	0.0015	qset0	Atf3, Bhlhe40
GO:0048584	positive regulation of response to stimulus	0.496	0.596	3	26	1716	16999	0.1154	0.1009	0.0017	1.14371	0.0015	qset0	Atf3, C330021F23Rik, Map3k6
GO:0051704	multi-organism process	0.497	0.596	3	26	1717	16999	0.1154	0.101	0.0017	1.14257	0.0015	qset0	Cyp26b1, Hp, Hspa1b
GO:0032787	monocarboxylic acid metabolic process	0.497	0.596	1	26	443	16999	0.0385	0.0261	0.0023	1.4751	0.0015	qset0	Cyp26b1
GO:1902679	negative regulation of RNA biosynthetic process	0.498	0.596	2	26	1079	16999	0.0769	0.0635	0.0019	1.21102	0.0015	qset0	Atf3, Bhlhe40
GO:2000147	positive regulation of cell motility	0.499	0.596	1	26	445	16999	0.0385	0.0262	0.0022	1.46947	0.0015	qset0	Irs2
GO:1902532	negative regulation of intracellular signal transduction	0.502	0.597	1	26	449	16999	0.0385	0.0264	0.0022	1.45833	0.0015	qset0	Atf3
GO:0043410	positive regulation of MAPK cascade	0.502	0.597	1	26	449	16999	0.0385	0.0264	0.0022	1.45833	0.0015	qset0	Map3k6
GO:0001501	skeletal system development	0.502	0.597	1	26	449	16999	0.0385	0.0264	0.0022	1.45833	0.0015	qset0	Cyp26b1
GO:0044248	cellular catabolic process	0.502	0.597	2	26	1087	16999	0.0769	0.0639	0.0018	1.20344	0.0015	qset0	Cyp26b1, Trim9
GO:0060627	regulation of vesicle-mediated transport	0.502	0.597	1	26	450	16999	0.0385	0.0265	0.0022	1.45283	0.0015	qset0	Trim9
GO:0007389	pattern specification process	0.507	0.601	1	26	456	16999	0.0385	0.0268	0.0022	1.43657	0.0015	qset0	Cyp26b1
GO:0051272	positive regulation of cellular component movement	0.507	0.601	1	26	456	16999	0.0385	0.0268	0.0022	1.43657	0.0015	qset0	Irs2
GO:0016337	single organismal cell-cell adhesion	0.508	0.602	1	26	457	16999	0.0385	0.0269	0.0022	1.43123	0.0015	qset0	Cyp26b1
GO:0000280	nuclear division	0.512	0.605	1	26	462	16999	0.0385	0.0272	0.0022	1.41544	0.0015	qset0	Cyp26b1
GO:0045321	leukocyte activation	0.515	0.608	1	26	466	16999	0.0385	0.0274	0.0021	1.40511	0.0015	qset0	Cyp26b1
GO:0051347	positive regulation of transferase activity	0.516	0.608	1	26	467	16999	0.0385	0.0275	0.0021	1.4	0.0015	qset0	Map3k6
GO:0051222	positive regulation of protein transport	0.517	0.609	1	26	469	16999	0.0385	0.0276	0.0021	1.39493	0.0015	qset0	Irs2
GO:0006518	peptide metabolic process	0.519	0.61	1	26	471	16999	0.0385	0.0277	0.0021	1.38989	0.0015	qset0	C330021F23Rik
GO:0040017	positive regulation of locomotion	0.519	0.61	1	26	471	16999	0.0385	0.0277	0.0021	1.38989	0.0015	qset0	Irs2
GO:0040007	growth	0.52	0.61	1	26	473	16999	0.0385	0.0278	0.0021	1.38489	0.0015	qset0	Nrn1
GO:0051253	negative regulation of RNA metabolic process	0.52	0.61	2	26	1124	16999	0.0769	0.0661	0.0018	1.16339	0.0015	qset0	Atf3, Bhlhe40
GO:0046903	secretion	0.522	0.612	1	26	476	16999	0.0385	0.028	0.0021	1.375	0.0015	qset0	Trim9
GO:0051259	protein oligomerization	0.523	0.612	1	26	477	16999	0.0385	0.0281	0.0021	1.37011	0.0015	qset0	Angptl4
GO:0051603	proteolysis involved in cellular protein catabolic process	0.526	0.615	1	26	481	16999	0.0385	0.0283	0.0021	1.36042	0.0015	qset0	Trim9
GO:0098602	single organism cell adhesion	0.528	0.616	1	26	483	16999	0.0385	0.0284	0.0021	1.35563	0.0015	qset0	Cyp26b1
GO:0048285	organelle fission	0.533	0.621	1	26	490	16999	0.0385	0.0288	0.002	1.33681	0.0015	qset0	Cyp26b1
GO:0022604	regulation of cell morphogenesis	0.534	0.621	1	26	491	16999	0.0385	0.0289	0.002	1.33218	0.0015	qset0	Fstl4
GO:0010975	regulation of neuron projection development	0.535	0.622	1	26	493	16999	0.0385	0.029	0.002	1.32759	0.0015	qset0	Fstl4
GO:0044257	cellular protein catabolic process	0.536	0.623	1	26	495	16999	0.0385	0.0291	0.002	1.32302	0.0015	qset0	Trim9
GO:0000904	cell morphogenesis involved in differentiation	0.539	0.625	1	26	498	16999	0.0385	0.0293	0.002	1.31399	0.0015	qset0	Nrn1
GO:2000026	regulation of multicellular organismal development	0.541	0.627	3	26	1830	16999	0.1154	0.1077	0.0016	1.07149	0.0015	qset0	Cyp26b1, Fos, Fstl4
GO:0044702	single organism reproductive process	0.542	0.627	2	26	1168	16999	0.0769	0.0687	0.0017	1.11936	0.0015	qset0	Cyp26b1, Hspa1b
GO:1904951	positive regulation of establishment of protein localization	0.543	0.627	1	26	504	16999	0.0385	0.0296	0.002	1.30068	0.0015	qset0	Irs2
GO:0007283	spermatogenesis	0.544	0.628	1	26	506	16999	0.0385	0.0298	0.002	1.29195	0.0015	qset0	Cyp26b1
GO:0048232	male gamete generation	0.545	0.628	1	26	507	16999	0.0385	0.0298	0.002	1.29195	0.0015	qset0	Cyp26b1
GO:0090066	regulation of anatomical structure size	0.552	0.636	1	26	517	16999	0.0385	0.0304	0.0019	1.26645	0.0015	qset0	Fstl4
GO:0030163	protein catabolic process	0.559	0.642	1	26	526	16999	0.0385	0.0309	0.0019	1.24595	0.0015	qset0	Trim9
GO:0044093	positive regulation of molecular function	0.565	0.649	2	26	1217	16999	0.0769	0.0716	0.0016	1.07402	0.0015	qset0	Dnajb1, Map3k6
GO:0019538	protein metabolic process	0.574	0.658	5	26	3254	16999	0.1923	0.1914	0.0015	1.0047	0.0015	qset0	Hp, Map3k6, Otud1, Pdk4, Trim9
GO:0009617	response to bacterium	0.574	0.658	1	26	549	16999	0.0385	0.0323	0.0018	1.19195	0.0015	qset0	Hp
GO:0001775	cell activation	0.58	0.663	1	26	557	16999	0.0385	0.0328	0.0018	1.17378	0.0015	qset0	Cyp26b1
GO:0007423	sensory organ development	0.583	0.666	1	26	562	16999	0.0385	0.0331	0.0018	1.16314	0.0015	qset0	Cyp26b1
GO:0008283	cell proliferation	0.584	0.667	1	26	564	16999	0.0385	0.0332	0.0018	1.15964	0.0015	qset0	Irs2
GO:0043269	regulation of ion transport	0.585	0.667	1	26	565	16999	0.0385	0.0332	0.0018	1.15964	0.0015	qset0	Irs2
GO:0007420	brain development	0.586	0.668	1	26	567	16999	0.0385	0.0334	0.0018	1.15269	0.0015	qset0	Irs2
GO:0070647	protein modification by small protein conjugation or removal	0.587	0.668	1	26	568	16999	0.0385	0.0334	0.0018	1.15269	0.0015	qset0	Otud1
GO:0022414	reproductive process	0.589	0.668	2	26	1270	16999	0.0769	0.0747	0.0016	1.02945	0.0015	qset0	Cyp26b1, Hspa1b
GO:0000003	reproduction	0.589	0.668	2	26	1271	16999	0.0769	0.0748	0.0016	1.02807	0.0015	qset0	Cyp26b1, Hspa1b
GO:0031175	neuron projection development	0.59	0.669	1	26	573	16999	0.0385	0.0337	0.0017	1.14243	0.0015	qset0	Nrn1
GO:0043603	cellular amide metabolic process	0.592	0.67	1	26	575	16999	0.0385	0.0338	0.0017	1.13905	0.0015	qset0	C330021F23Rik
GO:0006974	cellular response to DNA damage stimulus	0.6	0.678	1	26	589	16999	0.0385	0.0346	0.0017	1.11272	0.0015	qset0	Hspa1a
GO:0045859	regulation of protein kinase activity	0.6	0.678	1	26	589	16999	0.0385	0.0346	0.0017	1.11272	0.0015	qset0	Map3k6
GO:0055080	cation homeostasis	0.601	0.678	1	26	590	16999	0.0385	0.0347	0.0017	1.10951	0.0015	qset0	Pdk4
GO:0048598	embryonic morphogenesis	0.61	0.687	1	26	604	16999	0.0385	0.0355	0.0017	1.08451	0.0015	qset0	Cyp26b1
GO:0051094	positive regulation of developmental process	0.611	0.687	2	26	1321	16999	0.0769	0.0777	0.0015	0.989704	0.0015	qset0	Cyp26b1, Fos
GO:0098771	inorganic ion homeostasis	0.611	0.687	1	26	606	16999	0.0385	0.0356	0.0017	1.08146	0.0015	qset0	Pdk4
GO:0044267	cellular protein metabolic process	0.612	0.687	4	26	2705	16999	0.1538	0.1591	0.0015	0.966688	0.0015	qset0	Map3k6, Otud1, Pdk4, Trim9
GO:0050801	ion homeostasis	0.614	0.688	1	26	610	16999	0.0385	0.0359	0.0016	1.07242	0.0015	qset0	Pdk4
GO:0007276	gamete generation	0.614	0.688	1	26	611	16999	0.0385	0.0359	0.0016	1.07242	0.0015	qset0	Cyp26b1
GO:0060322	head development	0.615	0.688	1	26	612	16999	0.0385	0.036	0.0016	1.06944	0.0015	qset0	Irs2
GO:0044710	single-organism metabolic process	0.617	0.689	4	26	2721	16999	0.1538	0.1601	0.0015	0.96065	0.0015	qset0	Atf3, Cyp26b1, Pdk4, Plin1
GO:0006259	DNA metabolic process	0.618	0.689	1	26	618	16999	0.0385	0.0364	0.0016	1.05769	0.0015	qset0	Hspa1a
GO:0048858	cell projection morphogenesis	0.618	0.689	1	26	618	16999	0.0385	0.0364	0.0016	1.05769	0.0015	qset0	Nrn1
GO:0030155	regulation of cell adhesion	0.618	0.689	1	26	618	16999	0.0385	0.0364	0.0016	1.05769	0.0015	qset0	Cyp26b1
GO:0051239	regulation of multicellular organismal process	0.62	0.69	4	26	2732	16999	0.1538	0.1607	0.0015	0.957063	0.0015	qset0	Cyp26b1, Fos, Fstl4, Pdk4
GO:0032990	cell part morphogenesis	0.632	0.702	1	26	640	16999	0.0385	0.0376	0.0016	1.02394	0.0015	qset0	Nrn1
GO:0044265	cellular macromolecule catabolic process	0.633	0.703	1	26	643	16999	0.0385	0.0378	0.0016	1.01852	0.0015	qset0	Trim9
GO:0045664	regulation of neuron differentiation	0.64	0.71	1	26	655	16999	0.0385	0.0385	0.0015	1	0.0015	qset0	Fstl4
GO:0019752	carboxylic acid metabolic process	0.648	0.718	1	26	669	16999	0.0385	0.0394	0.0015	0.977157	0.0015	qset0	Cyp26b1
GO:0043436	oxoacid metabolic process	0.652	0.72	1	26	675	16999	0.0385	0.0397	0.0015	0.969773	0.0015	qset0	Cyp26b1
GO:0044763	single-organism cellular process	0.657	0.726	16	26	10760	16999	0.6154	0.633	0.0015	0.972196	0.0015	qset0	Angptl4, Arrdc2, Atf3, Cyp26b1, Eps8l1, Fos, Fosl2, Fstl4, Hp, Hspa1b, Irs2, Klf15, Nr4a1, Nrn1, Pdk4, Trim9
GO:0045596	negative regulation of cell differentiation	0.658	0.726	1	26	686	16999	0.0385	0.0404	0.0015	0.95297	0.0015	qset0	Fstl4
GO:0006464	cellular protein modification process	0.661	0.728	3	26	2166	16999	0.1154	0.1274	0.0014	0.905808	0.0015	qset0	Map3k6, Otud1, Pdk4
GO:0036211	protein modification process	0.661	0.728	3	26	2166	16999	0.1154	0.1274	0.0014	0.905808	0.0015	qset0	Map3k6, Otud1, Pdk4
GO:0006396	RNA processing	0.664	0.73	1	26	698	16999	0.0385	0.0411	0.0014	0.93674	0.0015	qset0	Nat10
GO:1902580	single-organism cellular localization	0.665	0.73	1	26	699	16999	0.0385	0.0411	0.0014	0.93674	0.0015	qset0	Trim9
GO:0010629	negative regulation of gene expression	0.665	0.73	2	26	1456	16999	0.0769	0.0857	0.0014	0.897316	0.0015	qset0	Atf3, Bhlhe40
GO:0048699	generation of neurons	0.673	0.737	2	26	1477	16999	0.0769	0.0869	0.0014	0.884925	0.0015	qset0	Fstl4, Nrn1
GO:0030334	regulation of cell migration	0.674	0.737	1	26	716	16999	0.0385	0.0421	0.0014	0.914489	0.0015	qset0	Irs2
GO:0016477	cell migration	0.674	0.737	1	26	717	16999	0.0385	0.0422	0.0014	0.912322	0.0015	qset0	Nr4a1
GO:0043207	response to external biotic stimulus	0.68	0.742	1	26	729	16999	0.0385	0.0429	0.0014	0.897436	0.0015	qset0	Hp
GO:0051707	response to other organism	0.68	0.742	1	26	729	16999	0.0385	0.0429	0.0014	0.897436	0.0015	qset0	Hp
GO:0009057	macromolecule catabolic process	0.681	0.742	1	26	731	16999	0.0385	0.043	0.0014	0.895349	0.0015	qset0	Trim9
GO:0051223	regulation of protein transport	0.686	0.746	1	26	740	16999	0.0385	0.0435	0.0014	0.885057	0.0015	qset0	Irs2
GO:0048609	multicellular organismal reproductive process	0.688	0.748	1	26	744	16999	0.0385	0.0438	0.0013	0.878995	0.0015	qset0	Cyp26b1
GO:0006082	organic acid metabolic process	0.689	0.748	1	26	747	16999	0.0385	0.0439	0.0013	0.876993	0.0015	qset0	Cyp26b1
GO:0048666	neuron development	0.691	0.748	1	26	751	16999	0.0385	0.0442	0.0013	0.871041	0.0015	qset0	Nrn1
GO:2000145	regulation of cell motility	0.692	0.748	1	26	752	16999	0.0385	0.0442	0.0013	0.871041	0.0015	qset0	Irs2
GO:0007417	central nervous system development	0.692	0.748	1	26	753	16999	0.0385	0.0443	0.0013	0.869074	0.0015	qset0	Irs2
GO:0032504	multicellular organism reproduction	0.692	0.748	1	26	753	16999	0.0385	0.0443	0.0013	0.869074	0.0015	qset0	Cyp26b1
GO:0009607	response to biotic stimulus	0.694	0.75	1	26	757	16999	0.0385	0.0445	0.0013	0.865169	0.0015	qset0	Hp
GO:0044255	cellular lipid metabolic process	0.7	0.755	1	26	769	16999	0.0385	0.0452	0.0013	0.85177	0.0015	qset0	Cyp26b1
GO:0051240	positive regulation of multicellular organismal process	0.702	0.756	2	26	1557	16999	0.0769	0.0916	0.0013	0.83952	0.0015	qset0	Cyp26b1, Fos
GO:0007267	cell-cell signaling	0.703	0.756	1	26	775	16999	0.0385	0.0456	0.0013	0.844298	0.0015	qset0	Trim9
GO:0006915	apoptotic process	0.704	0.756	1	26	777	16999	0.0385	0.0457	0.0013	0.842451	0.0015	qset0	Nr4a1
GO:0051726	regulation of cell cycle	0.712	0.763	1	26	795	16999	0.0385	0.0468	0.0013	0.82265	0.0015	qset0	Nr4a1
GO:0048468	cell development	0.713	0.763	2	26	1587	16999	0.0769	0.0934	0.0013	0.82334	0.0015	qset0	Fosl2, Nrn1
GO:0070201	regulation of establishment of protein localization	0.713	0.763	1	26	796	16999	0.0385	0.0468	0.0013	0.82265	0.0015	qset0	Irs2
GO:0050767	regulation of neurogenesis	0.714	0.764	1	26	798	16999	0.0385	0.0469	0.0013	0.820896	0.0015	qset0	Fstl4
GO:0006796	phosphate-containing compound metabolic process	0.716	0.765	2	26	1598	16999	0.0769	0.094	0.0013	0.818085	0.0015	qset0	Map3k6, Pdk4
GO:0044699	single-organism process	0.718	0.765	18	26	12269	16999	0.6923	0.7217	0.0015	0.959263	0.0015	qset0	Angptl4, Arrdc2, Atf3, Bhlhe40, Cyp26b1, Eps8l1, Fos, Fosl2, Fstl4, Hp, Hspa1b, Irs2, Klf15, Nr4a1, Nrn1, Pdk4, Plin1, Trim9
GO:0006793	phosphorus metabolic process	0.718	0.765	2	26	1602	16999	0.0769	0.0942	0.0012	0.816348	0.0015	qset0	Map3k6, Pdk4
GO:0048870	cell motility	0.719	0.765	1	26	810	16999	0.0385	0.0476	0.0012	0.808824	0.0015	qset0	Nr4a1
GO:0051674	localization of cell	0.719	0.765	1	26	810	16999	0.0385	0.0476	0.0012	0.808824	0.0015	qset0	Nr4a1
GO:0051270	regulation of cellular component movement	0.722	0.766	1	26	815	16999	0.0385	0.0479	0.0012	0.803758	0.0015	qset0	Irs2
GO:0044711	single-organism biosynthetic process	0.722	0.766	1	26	816	16999	0.0385	0.048	0.0012	0.802083	0.0015	qset0	Atf3
GO:0000902	cell morphogenesis	0.724	0.766	1	26	820	16999	0.0385	0.0482	0.0012	0.798755	0.0015	qset0	Nrn1
GO:0022402	cell cycle process	0.724	0.766	1	26	821	16999	0.0385	0.0483	0.0012	0.797101	0.0015	qset0	Cyp26b1
GO:0040012	regulation of locomotion	0.724	0.766	1	26	821	16999	0.0385	0.0483	0.0012	0.797101	0.0015	qset0	Irs2
GO:0006461	protein complex assembly	0.73	0.77	1	26	834	16999	0.0385	0.0491	0.0012	0.784114	0.0015	qset0	Angptl4
GO:0070271	protein complex biogenesis	0.73	0.77	1	26	834	16999	0.0385	0.0491	0.0012	0.784114	0.0015	qset0	Angptl4
GO:0050793	regulation of developmental process	0.73	0.77	3	26	2395	16999	0.1154	0.1409	0.0013	0.819021	0.0015	qset0	Cyp26b1, Fos, Fstl4
GO:0043412	macromolecule modification	0.733	0.772	3	26	2405	16999	0.1154	0.1415	0.0012	0.815548	0.0015	qset0	Map3k6, Otud1, Pdk4
GO:0055114	oxidation-reduction process	0.735	0.773	1	26	846	16999	0.0385	0.0498	0.0012	0.773092	0.0015	qset0	Cyp26b1
GO:0044765	single-organism transport	0.736	0.773	2	26	1657	16999	0.0769	0.0975	0.0012	0.788718	0.0015	qset0	Klf15, Trim9
GO:0001934	positive regulation of protein phosphorylation	0.74	0.776	1	26	857	16999	0.0385	0.0504	0.0012	0.763889	0.0015	qset0	Map3k6
GO:0051960	regulation of nervous system development	0.756	0.792	1	26	896	16999	0.0385	0.0527	0.0011	0.73055	0.0015	qset0	Fstl4
GO:0042327	positive regulation of phosphorylation	0.757	0.793	1	26	900	16999	0.0385	0.0529	0.0011	0.727788	0.0015	qset0	Map3k6
GO:0032989	cellular component morphogenesis	0.758	0.793	1	26	903	16999	0.0385	0.0531	0.0011	0.725047	0.0015	qset0	Nrn1
GO:0002376	immune system process	0.759	0.793	2	26	1732	16999	0.0769	0.1019	0.0012	0.754661	0.0015	qset0	Cyp26b1, Hp
GO:0051093	negative regulation of developmental process	0.762	0.796	1	26	913	16999	0.0385	0.0537	0.0011	0.716946	0.0015	qset0	Fstl4
GO:0071822	protein complex subunit organization	0.764	0.796	1	26	918	16999	0.0385	0.054	0.0011	0.712963	0.0015	qset0	Angptl4
GO:0060284	regulation of cell development	0.764	0.796	1	26	918	16999	0.0385	0.054	0.0011	0.712963	0.0015	qset0	Fstl4
GO:0016192	vesicle-mediated transport	0.769	0.8	1	26	931	16999	0.0385	0.0548	0.0011	0.702555	0.0015	qset0	Trim9
GO:0051049	regulation of transport	0.769	0.8	2	26	1769	16999	0.0769	0.1041	0.0011	0.738713	0.0015	qset0	Irs2, Trim9
GO:0009887	animal organ morphogenesis	0.772	0.8	1	26	939	16999	0.0385	0.0552	0.0011	0.697464	0.0015	qset0	Cyp26b1
GO:0030182	neuron differentiation	0.772	0.8	1	26	939	16999	0.0385	0.0552	0.0011	0.697464	0.0015	qset0	Nrn1
GO:0030030	cell projection organization	0.772	0.8	1	26	940	16999	0.0385	0.0553	0.0011	0.696203	0.0015	qset0	Nrn1
GO:0032880	regulation of protein localization	0.777	0.804	1	26	953	16999	0.0385	0.0561	0.001	0.686275	0.0015	qset0	Irs2
GO:0071840	cellular component organization or biogenesis	0.778	0.804	6	26	4763	16999	0.2308	0.2802	0.0013	0.823697	0.0015	qset0	Angptl4, Cyp26b1, Fstl4, Hspa1a, Nat10, Nrn1
GO:0022603	regulation of anatomical structure morphogenesis	0.78	0.806	1	26	962	16999	0.0385	0.0566	0.001	0.680212	0.0015	qset0	Fstl4
GO:0051050	positive regulation of transport	0.784	0.809	1	26	972	16999	0.0385	0.0572	0.001	0.673077	0.0015	qset0	Irs2
GO:0040011	locomotion	0.798	0.822	1	26	1013	16999	0.0385	0.0596	0.001	0.645973	0.0015	qset0	Nr4a1
GO:0045937	positive regulation of phosphate metabolic process	0.799	0.822	1	26	1017	16999	0.0385	0.0598	0.001	0.643813	0.0015	qset0	Map3k6
GO:0010562	positive regulation of phosphorus metabolic process	0.799	0.822	1	26	1017	16999	0.0385	0.0598	0.001	0.643813	0.0015	qset0	Map3k6
GO:1902578	single-organism localization	0.802	0.823	2	26	1890	16999	0.0769	0.1112	0.0011	0.691547	0.0015	qset0	Klf15, Trim9
GO:0031401	positive regulation of protein modification process	0.806	0.827	1	26	1039	16999	0.0385	0.0611	0.001	0.630115	0.0015	qset0	Map3k6
GO:0007049	cell cycle	0.812	0.833	1	26	1059	16999	0.0385	0.0623	0.0009	0.617978	0.0015	qset0	Cyp26b1
GO:0009790	embryo development	0.82	0.839	1	26	1084	16999	0.0385	0.0638	0.0009	0.603448	0.0015	qset0	Cyp26b1
GO:0044085	cellular component biogenesis	0.826	0.844	2	26	1990	16999	0.0769	0.1171	0.001	0.656704	0.0015	qset0	Angptl4, Nat10
GO:0051241	negative regulation of multicellular organismal process	0.829	0.847	1	26	1116	16999	0.0385	0.0657	0.0009	0.585997	0.0015	qset0	Fstl4
GO:0065003	macromolecular complex assembly	0.838	0.855	1	26	1147	16999	0.0385	0.0675	0.0009	0.57037	0.0015	qset0	Angptl4
GO:0006928	movement of cell or subcellular component	0.84	0.856	1	26	1157	16999	0.0385	0.0681	0.0009	0.565345	0.0015	qset0	Nr4a1
GO:0051649	establishment of localization in cell	0.845	0.86	1	26	1176	16999	0.0385	0.0692	0.0009	0.556358	0.0015	qset0	Trim9
GO:0051130	positive regulation of cellular component organization	0.845	0.86	1	26	1177	16999	0.0385	0.0692	0.0008	0.556358	0.0015	qset0	Eps8l1
GO:0035556	intracellular signal transduction	0.857	0.87	1	26	1223	16999	0.0385	0.0719	0.0008	0.535466	0.0015	qset0	Eps8l1
GO:0032270	positive regulation of cellular protein metabolic process	0.87	0.883	1	26	1284	16999	0.0385	0.0755	0.0008	0.509934	0.0015	qset0	Map3k6
GO:0016043	cellular component organization	0.872	0.884	5	26	4602	16999	0.1923	0.2707	0.0011	0.71038	0.0015	qset0	Angptl4, Cyp26b1, Fstl4, Hspa1a, Nrn1
GO:0051247	positive regulation of protein metabolic process	0.889	0.9	1	26	1376	16999	0.0385	0.0809	0.0007	0.475896	0.0015	qset0	Map3k6
GO:0006996	organelle organization	0.899	0.909	2	26	2399	16999	0.0769	0.1411	0.0008	0.545004	0.0015	qset0	Cyp26b1, Hspa1a
GO:1901564	organonitrogen compound metabolic process	0.899	0.909	1	26	1436	16999	0.0385	0.0845	0.0007	0.455621	0.0015	qset0	C330021F23Rik
GO:0032879	regulation of localization	0.907	0.916	2	26	2460	16999	0.0769	0.1447	0.0008	0.531444	0.0015	qset0	Irs2, Trim9
GO:0051641	cellular localization	0.931	0.939	1	26	1664	16999	0.0385	0.0979	0.0006	0.393258	0.0015	qset0	Trim9
GO:0071702	organic substance transport	0.932	0.939	1	26	1671	16999	0.0385	0.0983	0.0006	0.391658	0.0015	qset0	Klf15
GO:0043933	macromolecular complex subunit organization	0.938	0.944	1	26	1720	16999	0.0385	0.1012	0.0006	0.380435	0.0015	qset0	Angptl4
GO:0022607	cellular component assembly	0.945	0.95	1	26	1796	16999	0.0385	0.1057	0.0006	0.364238	0.0015	qset0	Angptl4
GO:0006810	transport	0.974	0.978	2	26	3309	16999	0.0769	0.1947	0.0006	0.394967	0.0015	qset0	Klf15, Trim9
GO:0051179	localization	0.979	0.982	3	26	4390	16999	0.1154	0.2583	0.0007	0.446767	0.0015	qset0	Klf15, Nr4a1, Trim9
GO:0051234	establishment of localization	0.98	0.982	2	26	3462	16999	0.0769	0.2037	0.0006	0.377516	0.0015	qset0	Klf15, Trim9
GO:0003008	system process	0.982	0.983	1	26	2434	16999	0.0385	0.1432	0.0004	0.268855	0.0015	qset0	Klf15
GO:0008150	biological_process	1	1	26	26	16999	16999	1	1	0.0015	1	0.0015	qset0	Angptl4, Arrdc2, Atf3, Bhlhe40, C330021F23Rik, Cyp26b1, Dnajb1, Dnajb2, Eps8l1, Fam107a, Fos, Fosl2, Fstl4, Hp
k= number of genes in the query set annotated to term or its descendants
n= size of the query set
K= total number of genes in the database annotated to term or its descendants
N= total number of annotated genes
