# Supplementary material for: Targeting of NAT10 enhances healthspan in a mouse model of human accelerated aging syndrome
Source: Nat Commun. 2018 Apr 27;9:1700. doi: 10.1038/s41467-018-03770-3 (PMC5923383; doi:10.1038/s41467-018-03770-3)
Supplement: Supplementary file 9 — Supplementary Data 3 [file 41467_2018_3770_MOESM9_ESM.xls]

## Sheet: Results
Title: Comparison of LMNA Hom, WT and LMNA HOM & Nat10 Het phenotyping data
Natasha Karp
9th August 2016
========================================================
Conclusions
29 of the 38 variables had a statistically significant genotype effect when comparing the three genotypes (WT, LMNA Hom and LMNA Hom and Nat10 Het).
Looking at the output - I have grouped the variables by outcome
1. Noise to tail length, BMC, BMD, Fat mass, - both 'LMNA Hom' and 'LMNA hom & Nat10 het' lower but effect between the two knockouts were the same as the contrast was not significant. Similarly Cl, thyrx, Mg, Hdl, Ck, chol, Length..L., Ca, Alp, Amy,Chol_HDLratio, LDL_HDLratio, Tbilc effected by genotype but the contrast was not significant
2. For Glyc and Urea both the genotype and contrast was significant because the effect was only seen in the LMNA HOM and Nat10 Het
3. Tp - the phenotype was significant only in LMNA Hom -1.4 ±0.5 however the results aren't that convincing when looking at the raw data.
4. Ast -The effect was seen in both genotypes but the contrast significant because effect was larger in the LMNA Hom and Nat10 het
5. Lc.2 - The decreased phenotype effect was only seen in the LMNA hom
6. the seven remaining variable: Weight, Creat, Gluc, Alb, Alt, lean.Mass and Fat % estimated had complex relationship because the genotype was found to depend on sex and a contrast between 'LMNA Hom' and 'LMNA hom and Nat10 het' were significant. For example: For lean mass both 'LMNA Hom' and 'LMNA hom and Nat10 het' the genotype lead to a decrease in the variable. The effect was stronger for th…
Method
Mixed model data analysis was performed using R (package: nlme version 3.1). An iterative top down modelling strategy was implemented starting with the fully loaded model (Eq. A). For the bone screen, where only one sex was collected, Eq. B details the starting model. The final model is selected by first selecting a structure for the random effects, then a covariance structure for the residual, a…
Y=Genotype + Sex + Genotype*Sex + Age + (1|Batch) [Eq. A] Y=Genotype + + Age + (1|Batch) [Eq. B]
Load libraries
Load clinical chemistry data, clean and ensure factors are correctly recognised
setwd("Y:\\Natasha\\Gabriel Balmus\\Lmma and Nat10 project")
data=read.csv("AU400 data_GB.csv")
levels(data$Genotype2)
## [1] "Lmna HET" "Lmna HET and Nat10 HET" "Lmna HOM" "Lmna HOM and Nat10 HET"
## [5] "Nat10 HET" "WT"
#only focus on "WT", "Lmna HOM" and "Lmna HOM and Nat10 HET"
target <- c("WT", "Lmna HOM" , "Lmna HOM and Nat10 HET")
data1=filter(data, Genotype2 %in% target)
data1$Genotype2= factor(data1$Genotype2)
levels(data1$Genotype2)
## [1] "Lmna HOM" "Lmna HOM and Nat10 HET" "WT"
#check other factors in the dataset
data1$Assay.Date= as.factor(data1$Assay.Date)
levels(data1$Assay.Date)
## [1] "09-Sep-15" "17-Jul-15" "19-Apr-16" "26-Jun-15" "29-Apr-16"
table(data1$Age.In.Weeks)
##
## 9 12
## 33 17
levels(data1$Gender)
## [1] "Female" "Male"
#ensure age is treated as a factor
data1$Age=as.factor(as.character(data1$Age.In.Weeks))
levels(data1$Age)
## [1] "12" "9"
#setting reference levels
data1$Genotype2=relevel(data1$Genotype2, ref="WT")
data1$Age=relevel(data1$Age, ref="9")
data1$Gender=relevel(data1$Gender, ref="Female")
data1$LDL_HDLratio=data1$Ldl/data1$Hdl
data1$Chol_HDLratio=data1$Chol/data1$Hdl
CC_VariableList=c("Sodium", "K", "Cl", "Gluc", "Trigs", "Chol", "Hdl", "Ldl", "Nefac", "Glyc", "Frct", "Amy", "Tp", "Alb", "Ca", "Phos", "Iron", "Ast", "Alp", "Alt", "Creat", "Urea","Tbilc", "Ck", "Mg", "Thyrx", "LDL_HDLratio", "Chol_HDLratio")
Load functions to run the analyses
#Function to return model formula depending on factors deemed significant
#modelToFit(depVariable="Lean.Mass", keepGender=TRUE, keepAge=TRUE, keepInteraction=TRUE , type="full")
modelToFit<-function(depVariable, keepGender, keepAge, keepInteraction , type){
if(type=="full"){
if(!keepAge){
if (!keepGender && !keepInteraction){
model.formula <- as.formula(paste(depVariable, "~", "Genotype2"))
}else if((keepGender && keepInteraction)|(!keepGender && keepInteraction)){
model.formula <- as.formula(paste(depVariable, "~", paste("Gender", "Genotype2:Gender", sep= "+")))
}else if(keepGender && !keepInteraction){
model.formula <- as.formula(paste(depVariable, "~", paste("Gender","Genotype2", sep= "+")))
}
}else{
if(!keepGender && !keepInteraction){
model.formula <- as.formula(paste(depVariable, "~", paste("Age", "Genotype2", sep= "+")))
}else if((keepGender && keepInteraction)|(!keepGender && keepInteraction)){
model.formula <- as.formula(paste(depVariable, "~", paste("Age", "Gender", "Genotype2:Gender", sep= "+")))
}else if(keepGender && !keepInteraction){
model.formula <- as.formula(paste(depVariable, "~", paste("Age", "Gender", "Genotype2", sep= "+")))
}
}
}else{
if(!keepAge){
if (!keepGender && !keepInteraction){
model.formula <- as.formula(paste(depVariable, "~", "1"))
}else if((keepGender && keepInteraction)|(!keepGender && keepInteraction)|(keepGender && !keepInteraction)){
model.formula <- as.formula(paste(depVariable, "~", "Gender"))
}
}else{
if (!keepGender && !keepInteraction){
model.formula <- as.formula(paste(depVariable, "~", "Age" ))
}else if((keepGender && keepInteraction)|(!keepGender && keepInteraction)|(keepGender && !keepInteraction)){
model.formula <- as.formula(paste(depVariable, "~", paste( "Age" ,"Gender", sep= "+")))
}
}
}
return(model.formula)
}
#http://mindingthebrain.blogspot.co.uk/2013/04/multiple-pairwise-comparisons-for.html setting up the constrast of interest
contrastMatrix<-function(keepGender, keepAge, keepInteraction){
if(!keepAge){
if (!keepGender && !keepInteraction){#Intercept, Genotype
contrast.matrix <- rbind(`Lmna HOM and Nat10 HET vs. Lmna HOM` = c(0, -1, 1))
}else if((keepGender && keepInteraction)|(!keepGender && keepInteraction)){#Intercept, Gender, Genotype:Sex
contrast.matrix <- rbind(`Lmna HOM and Nat10 HET:Female vs. Lmna HOM:Female` = c(0, 0, -1, 1,0, 0),
`Lmna HOM and Nat10 HET:Male vs. Lmna HOM:GenderMale` = c(0, 0, 0, 0,-1, 1))
}else if(keepGender && !keepInteraction){#Intercept, Gender, Genotype
contrast.matrix <- rbind(`Lmna HOM and Nat10 HET vs. Lmna HOM` = c(0, 0, -1, 1))
}
}else{
if(!keepGender && !keepInteraction){#Intercept, Age, Genotype
contrast.matrix <-rbind(`Lmna HOM and Nat10 HET vs. Lmna HOM` = c(0,0, -1, 1))
}else if((keepGender && keepInteraction)|(!keepGender && keepInteraction)){#Intercept, Age, Gender, Genotype:Sex
contrast.matrix <- rbind(`Lmna HOM and Nat10 HET:Female vs. Lmna HOM:Female` = c(0, 0, 0, -1, 1,0, 0),
`Lmna HOM and Nat10 HET:Male vs. Lmna HOM:GenderMale` = c(0, 0, 0, 0, 0,-1, 1))
}else if(keepGender && !keepInteraction){#Intercept, Age, Gender, Genotype
contrast.matrix <- rbind(`Lmna HOM and Nat10 HET vs. Lmna HOM` = c(0, 0, 0, -1, 1))
}
}
return(contrast.matrix)
}
#function to return a graph of the data
GraphRawData<-function(df, variable, screen){
if(screen!="Bone"){
plot1 <- ggplot(data=df, mapping=aes_string("Genotype2", y=variable, col="Gender", shape="Age"))
plot1<-plot1+geom_point()+theme(axis.text.x = element_text(angle = 45, vjust = 1, hjust=1))
plot1<- plot1+xlab("Genotype")
}else{
plot1 <- ggplot(data=df, mapping=aes_string("Genotype2", y=variable, shape="Age"))
plot1<-plot1+geom_point()+theme(axis.text.x = element_text(angle = 45, vjust = 1, hjust=1))
plot1<- plot1+xlab("Genotype")
}
return(plot1)
}
AssessingRoleOfGenotype<-function(df, variable){
model.formula <- as.formula(paste(variable, "~", paste("Genotype2", "Gender", "Genotype2*Gender", "Age", sep= "+")))
model_test = do.call("lme", args = list(model.formula, random=~1|Assay.Date,weights=varIdent(form=~1|Genotype2), data = df, na.action="na.exclude", method="REML"))
model_null = do.call("lme", args = list(model.formula, random=~1|Assay.Date, data = df, na.action="na.exclude", method="REML"))
varResult=anova(model_test, model_null)$p[2]
if(varResult<=0.05){
anova_results = anova(model_test, type="marginal")$"p-value" < 0.05 #1st: intercept, 2nd: Genotype2, 3rd: Sex, 4th: Age: 5th Genotype2*Gender )
keepGender= anova_results[3]
keepAge= anova_results[4]
keepInteraction= anova_results[5]
fullModelFormula=modelToFit(depVariable=variable, keepGender, keepAge, keepInteraction , type="full")
nullModelFormula=modelToFit(depVariable=variable, keepGender, keepAge, keepInteraction , type="null")
model_genotype=do.call("lme", args = list(fullModelFormula, random=~1|Assay.Date, df,weights=varIdent(form=~1|Genotype2), na.action="na.exclude", method="ML"))
model_null=do.call("lme", args=list(nullModelFormula, df, random=~1|Assay.Date,weights=varIdent(form=~1|Genotype2), na.action="na.exclude", method="ML"))
print(c("The variable being analysed:",variable ))
Genotype_p.value=(anova(model_genotype, model_null)$p[2])
print(c("Genotype p value", Genotype_p.value))
res=resid(model_genotype)
pred = predict(model_genotype)
data_all= data.frame(df, res, pred)
par(mfrow = c(1, 2))
qqnorm(data_all$res, main=" ")
qqline(data_all$res)
plot(x=data_all$pred, y=data_all$res, xlab="Predicted", ylab="Residual")
rawplot=GraphRawData(df, variable, screen="other")
print(rawplot)
ab1=summary(model_genotype)
print(ab1$tTable)
contrast.matrix1 <- contrastMatrix(keepGender, keepAge, keepInteraction)
print(contrast.matrix1)
ab3=summary(glht(model_genotype, linfct = contrast.matrix1))
print(c("p values from contrast testing",as.numeric(ab3$test$pvalues)))
ab4=confint(glht(model_genotype, linfct = contrast.matrix1))
print( ab4$confint)
}else{
anova_results = anova(model_null, type="marginal")$"p-value" < 0.05 #1st: intercept, 2nd: Genotype2, 3rd: Sex, 4th: Age: 5th Genotype2*Gender )
keepGender= anova_results[3]
keepAge= anova_results[4]
keepInteraction= anova_results[5]
fullModelFormula=modelToFit(depVariable=variable, keepGender, keepAge, keepInteraction , type="full")
nullModelFormula=modelToFit(depVariable=variable, keepGender, keepAge, keepInteraction , type="null")
model_genotype=do.call("lme", args = list(fullModelFormula, random=~1|Assay.Date, df,na.action="na.exclude", method="ML"))
model_null=do.call("lme", args=list(nullModelFormula, df, random=~1|Assay.Date, na.action="na.exclude", method="ML"))
print(c("The variable being analysed:",variable ))
Genotype_p.value=(anova(model_genotype, model_null)$p[2])
print(c("Genotype p value", Genotype_p.value))
res=resid(model_genotype)
pred = predict(model_genotype)
data_all= data.frame(df, res, pred)
par(mfrow = c(1, 2))
qqnorm(data_all$res, main=" ")
qqline(data_all$res)
plot(x=data_all$pred, y=data_all$res, xlab="Predicted", ylab="Residual")
rawplot=GraphRawData(df, variable, screen="other")
print(rawplot)
ab1=summary(model_genotype)
print(ab1$tTable)
contrast.matrix1<- contrastMatrix(keepGender, keepAge, keepInteraction)
print(contrast.matrix1)
ab3=summary(glht(model_genotype, linfct = contrast.matrix1))
print(c("p values from contrast testing",as.numeric(ab3$test$pvalues)))
ab4=confint(glht(model_genotype, linfct = contrast.matrix1))
print( ab4$confint)
}
}
Wrapper to run around each variable
WrapperAnalysis<-function(df, variablesToTest){
for(bob in variablesToTest){
AssessingRoleOfGenotype(df, variable=bob)
}
}
WrapperAnalysis(df=data1, variablesToTest=CC_VariableList)
## [1] "The variable being analysed:" "Sodium"
## [1] "Genotype p value" "0.0562916086517242"
## Warning: Removed 15 rows containing missing values (geom_point).
## Value Std.Error DF t-value p-value
## (Intercept) 144.814292 0.7424759 29 195.042409 8.982193e-47
## Genotype2Lmna HOM 1.307142 0.6269518 29 2.084915 4.598985e-02
## Genotype2Lmna HOM and Nat10 HET 1.713799 0.8272053 29 2.071795 4.728299e-02
## [,1] [,2] [,3]
## Lmna HOM and Nat10 HET vs. Lmna HOM 0 -1 1
## [1] "p values from contrast testing" "0.585021733816299"
## Estimate lwr upr
## Lmna HOM and Nat10 HET vs. Lmna HOM 0.4066579 -1.052941 1.866257
## attr(,"conf.level")
## [1] 0.95
## attr(,"calpha")
## [1] 1.959964
## [1] "The variable being analysed:" "K"
## [1] "Genotype p value" "0.819723896136008"
## Warning: Removed 16 rows containing missing values (geom_point).
## Value Std.Error DF t-value p-value
## (Intercept) 4.03432967 0.2173302 27 18.5631362 6.683417e-17
## GenderMale 0.34932789 0.1875873 27 1.8622151 7.348962e-02
## Genotype2Lmna HOM 0.09663524 0.2055799 27 0.4700617 6.420857e-01
## Genotype2Lmna HOM and Nat10 HET -0.03245917 0.2480996 27 -0.1308312 8.968788e-01
## [,1] [,2] [,3] [,4]
## Lmna HOM and Nat10 HET vs. Lmna HOM 0 0 -1 1
## [1] "p values from contrast testing" "0.563123078908857"
## Estimate lwr upr
## Lmna HOM and Nat10 HET vs. Lmna HOM -0.1290944 -0.5666878 0.308499
## attr(,"conf.level")
## [1] 0.95
## attr(,"calpha")
## [1] 1.959964
## [1] "The variable being analysed:" "Cl"
## [1] "Genotype p value" "0.00391668621983357"
## Warning: Removed 15 rows containing missing values (geom_point).
## Value Std.Error DF t-value p-value
## (Intercept) 109.074735 0.4946313 29 220.517246 2.560362e-48
## Genotype2Lmna HOM 1.434075 0.4578149 29 3.132434 3.941059e-03
## Genotype2Lmna HOM and Nat10 HET 1.617630 0.5900766 29 2.741390 1.036788e-02
## [,1] [,2] [,3]
## Lmna HOM and Nat10 HET vs. Lmna HOM 0 -1 1
## [1] "p values from contrast testing" "0.730669749334833"
## Estimate lwr upr
## Lmna HOM and Nat10 HET vs. Lmna HOM 0.1835551 -0.8615496 1.22866
## attr(,"conf.level")
## [1] 0.95
## attr(,"calpha")
## [1] 1.959964
## [1] "The variable being analysed:" "Gluc"
## [1] "Genotype p value" "4.0212511917898e-05"
## Value Std.Error DF t-value p-value
## (Intercept) 18.7827926 1.0456862 40 17.9621692 9.418869e-21
## GenderMale 5.3496560 1.0999618 40 4.8634927 1.827432e-05
## GenderFemale:Genotype2Lmna HOM -0.8647869 1.0956856 40 -0.7892656 4.346104e-01
## GenderMale:Genotype2Lmna HOM -4.9121620 0.9782198 40 -5.0215317 1.105457e-05
## GenderFemale:Genotype2Lmna HOM and Nat10 HET -2.9842957 1.4452690 40 -2.0648722 4.545922e-02
## GenderMale:Genotype2Lmna HOM and Nat10 HET -1.6909811 1.2931367 40 -1.3076585 1.984554e-01
## [,1] [,2] [,3] [,4] [,5] [,6]
## Lmna HOM and Nat10 HET:Female vs. Lmna HOM:Female 0 0 -1 1 0 0
## Lmna HOM and Nat10 HET:Male vs. Lmna HOM:GenderMale 0 0 0 0 -1 1
## [1] "p values from contrast testing" "0.00711805442903168" "0.695602499358632"
## Estimate lwr upr
## Lmna HOM and Nat10 HET:Female vs. Lmna HOM:Female -4.047375 -7.141971 -0.952779
## Lmna HOM and Nat10 HET:Male vs. Lmna HOM:GenderMale 1.293315 -2.607688 5.194317
## attr(,"conf.level")
## [1] 0.95
## attr(,"calpha")
## [1] 2.22508
## [1] "The variable being analysed:" "Trigs"
## [1] "Genotype p value" "0.0526659828092146"
## Value Std.Error DF t-value p-value
## (Intercept) 1.5420636 0.1009350 43 15.277786 5.543421e-19
## Genotype2Lmna HOM -0.2519786 0.1036192 43 -2.431775 1.926431e-02
## Genotype2Lmna HOM and Nat10 HET -0.1599318 0.1365303 43 -1.171401 2.478879e-01
## [,1] [,2] [,3]
## Lmna HOM and Nat10 HET vs. Lmna HOM 0 -1 1
## [1] "p values from contrast testing" "0.47889950890679"
## Estimate lwr upr
## Lmna HOM and Nat10 HET vs. Lmna HOM 0.09204685 -0.1627409 0.3468346
## attr(,"conf.level")
## [1] 0.95
## attr(,"calpha")
## [1] 1.959964
## [1] "The variable being analysed:" "Chol"
## [1] "Genotype p value" "2.62018292044457e-13"
## Value Std.Error DF t-value p-value
## (Intercept) 2.2558262 0.07704950 42 29.277624 1.429218e-29
## GenderMale 0.2567849 0.05576075 42 4.605119 3.795135e-05
## Genotype2Lmna HOM -0.5384538 0.05705930 42 -9.436740 6.151805e-12
## Genotype2Lmna HOM and Nat10 HET -0.5464040 0.07961616 42 -6.862979 2.282965e-08
## [,1] [,2] [,3] [,4]
## Lmna HOM and Nat10 HET vs. Lmna HOM 0 0 -1 1
## [1] "p values from contrast testing" "0.9156201989352"
## Estimate lwr upr
## Lmna HOM and Nat10 HET vs. Lmna HOM -0.007950265 -0.1550186 0.1391181
## attr(,"conf.level")
## [1] 0.95
## attr(,"calpha")
## [1] 1.959964
## [1] "The variable being analysed:" "Hdl"
## [1] "Genotype p value" "2.82285561122248e-14"
## Value Std.Error DF t-value p-value
## (Intercept) 1.4700858 0.06221629 42 23.628630 6.999330e-26
## GenderMale 0.2424200 0.04090391 42 5.926574 5.065491e-07
## Genotype2Lmna HOM -0.4237268 0.04140551 42 -10.233586 5.605952e-13
## Genotype2Lmna HOM and Nat10 HET -0.4310743 0.05891240 42 -7.317208 5.131452e-09
## [,1] [,2] [,3] [,4]
## Lmna HOM and Nat10 HET vs. Lmna HOM 0 0 -1 1
## [1] "p values from contrast testing" "0.894779389980941"
## Estimate lwr upr
## Lmna HOM and Nat10 HET vs. Lmna HOM -0.007347451 -0.1162303 0.1015354
## attr(,"conf.level")
## [1] 0.95
## attr(,"calpha")
## [1] 1.959964
## [1] "The variable being analysed:" "Ldl"
## [1] "Genotype p value" "0.102318238755457"
## Value Std.Error DF t-value p-value
## (Intercept) 0.48482313 0.02528203 43 19.176592 1.079979e-22
## Genotype2Lmna HOM -0.03926094 0.02106066 43 -1.864184 6.913208e-02
## Genotype2Lmna HOM and Nat10 HET -0.04923534 0.02920487 43 -1.685861 9.906694e-02
## [,1] [,2] [,3]
## Lmna HOM and Nat10 HET vs. Lmna HOM 0 -1 1
## [1] "p values from contrast testing" "0.720250182078104"
## Estimate lwr upr
## Lmna HOM and Nat10 HET vs. Lmna HOM -0.009974397 -0.06456285 0.04461406
## attr(,"conf.level")
## [1] 0.95
## attr(,"calpha")
## [1] 1.959964
## [1] "The variable being analysed:" "Nefac"
## [1] "Genotype p value" "0.0503452274385013"
## Warning: Removed 3 rows containing missing values (geom_point).
## Value Std.Error DF t-value p-value
## (Intercept) 0.54153435 0.05401554 40 10.0255293 1.794305e-12
## Genotype2Lmna HOM -0.08229496 0.03794868 40 -2.1685856 3.611803e-02
## Genotype2Lmna HOM and Nat10 HET 0.02718177 0.06289931 40 0.4321473 6.679551e-01
## [,1] [,2] [,3]
## Lmna HOM and Nat10 HET vs. Lmna HOM 0 -1 1
## [1] "p values from contrast testing" "0.0518632652878992"
## Estimate lwr upr
## Lmna HOM and Nat10 HET vs. Lmna HOM 0.1094767 -0.0008838589 0.2198373
## attr(,"conf.level")
## [1] 0.95
## attr(,"calpha")
## [1] 1.959964
## [1] "The variable being analysed:" "Glyc"
## [1] "Genotype p value" "0.00687271455253515"
## Value Std.Error DF t-value p-value
## (Intercept) 102.68333 6.637973 43 15.469079 3.518743e-19
## Genotype2Lmna HOM -10.71333 9.149815 43 -1.170880 2.480950e-01
## Genotype2Lmna HOM and Nat10 HET 32.75833 10.495558 43 3.121162 3.215331e-03
## [,1] [,2] [,3]
## Lmna HOM and Nat10 HET vs. Lmna HOM 0 -1 1
## [1] "p values from contrast testing" "1.29974512979025e-05"
## Estimate lwr upr
## Lmna HOM and Nat10 HET vs. Lmna HOM 43.47167 23.93038 63.01295
## attr(,"conf.level")
## [1] 0.95
## attr(,"calpha")
## [1] 1.959964
## [1] "The variable being analysed:" "Frct"
## [1] "Genotype p value" "0.232504385048891"
## Value Std.Error DF t-value p-value
## (Intercept) 216.766409 4.061782 43 53.367321 6.202946e-41
## Age12 -34.456260 3.192416 3 -10.793160 1.701234e-03
## Genotype2Lmna HOM -6.959336 4.106927 43 -1.694536 9.739530e-02
## Genotype2Lmna HOM and Nat10 HET -6.244765 4.397559 43 -1.420053 1.628025e-01
## [,1] [,2] [,3] [,4]
## Lmna HOM and Nat10 HET vs. Lmna HOM 0 0 -1 1
## [1] "p values from contrast testing" "0.78533042570899"
## Estimate lwr upr
## Lmna HOM and Nat10 HET vs. Lmna HOM 0.7145712 -4.427281 5.856423
## attr(,"conf.level")
## [1] 0.95
## attr(,"calpha")
## [1] 1.959964
## [1] "The variable being analysed:" "Amy"
## [1] "Genotype p value" "8.55935996919626e-06"
## Warning: Removed 1 rows containing missing values (geom_point).
## Value Std.Error DF t-value p-value
## (Intercept) 493.75756 16.81690 39 29.360797 3.317804e-28
## GenderMale 101.07229 22.53612 39 4.484902 6.263880e-05
## GenderFemale:Genotype2Lmna HOM -53.75902 23.07914 39 -2.329334 2.511287e-02
## GenderMale:Genotype2Lmna HOM -93.54251 20.75134 39 -4.507782 5.836271e-05
## GenderFemale:Genotype2Lmna HOM and Nat10 HET -40.49499 27.11646 39 -1.493373 1.433864e-01
## GenderMale:Genotype2Lmna HOM and Nat10 HET -112.99373 24.54343 39 -4.603828 4.333440e-05
## [,1] [,2] [,3] [,4] [,5] [,6]
## Lmna HOM and Nat10 HET:Female vs. Lmna HOM:Female 0 0 -1 1 0 0
## Lmna HOM and Nat10 HET:Male vs. Lmna HOM:GenderMale 0 0 0 0 -1 1
## [1] "p values from contrast testing" "0.294458833659747" "0.0640012171607252"
## Estimate lwr upr
## Lmna HOM and Nat10 HET:Female vs. Lmna HOM:Female -39.78349 -104.2655 24.698509
## Lmna HOM and Nat10 HET:Male vs. Lmna HOM:GenderMale -72.49874 -148.4524 3.454884
## attr(,"conf.level")
## [1] 0.95
## attr(,"calpha")
## [1] 2.217672
## [1] "The variable being analysed:" "Tp"
## [1] "Genotype p value" "0.013495572412653"
## Value Std.Error DF t-value p-value
## (Intercept) 44.1131681 0.3773829 43 116.8923340 1.814542e-55
## Age12 -2.6842566 0.4960827 3 -5.4109053 1.237886e-02
## Genotype2Lmna HOM -1.3671040 0.4976878 43 -2.7469109 8.752150e-03
## Genotype2Lmna HOM and Nat10 HET -0.1569971 0.6117795 43 -0.2566237 7.986932e-01
## [,1] [,2] [,3] [,4]
## Lmna HOM and Nat10 HET vs. Lmna HOM 0 0 -1 1
## [1] "p values from contrast testing" "0.0343119738775282"
## Estimate lwr upr
## Lmna HOM and Nat10 HET vs. Lmna HOM 1.210107 0.08943907 2.330775
## attr(,"conf.level")
## [1] 0.95
## attr(,"calpha")
## [1] 1.959964
## [1] "The variable being analysed:" "Alb"
## [1] "Genotype p value" "0.00837894466478057"
## Value Std.Error DF t-value p-value
## (Intercept) 24.7837500 0.4144210 40 59.803319 9.464060e-41
## GenderMale -1.9227500 0.5560041 40 -3.458158 1.304747e-03
## GenderFemale:Genotype2Lmna HOM -1.4826389 0.5695672 40 -2.603098 1.289834e-02
## GenderMale:Genotype2Lmna HOM 0.7617273 0.5121534 40 1.487303 1.447759e-01
## GenderFemale:Genotype2Lmna HOM and Nat10 HET -1.1620833 0.6330385 40 -1.835723 7.384056e-02
## GenderMale:Genotype2Lmna HOM and Nat10 HET 1.5406667 0.6053006 40 2.545292 1.487863e-02
## [,1] [,2] [,3] [,4] [,5] [,6]
## Lmna HOM and Nat10 HET:Female vs. Lmna HOM:Female 0 0 -1 1 0 0
## Lmna HOM and Nat10 HET:Male vs. Lmna HOM:GenderMale 0 0 0 0 -1 1
## [1] "p values from contrast testing" "0.00350084970236875" "0.0019745858611564"
## Estimate lwr upr
## Lmna HOM and Nat10 HET:Female vs. Lmna HOM:Female 2.244366 0.6518438 3.836888
## Lmna HOM and Nat10 HET:Male vs. Lmna HOM:GenderMale 2.702750 0.8817578 4.523742
## attr(,"conf.level")
## [1] 0.95
## attr(,"calpha")
## [1] 2.216324
## [1] "The variable being analysed:" "Ca"
## [1] "Genotype p value" "1.33016110674533e-07"
## Value Std.Error DF t-value p-value
## (Intercept) 2.18902062 0.01551478 43 141.092582 5.673794e-59
## Genotype2Lmna HOM -0.08508199 0.01366307 43 -6.227151 1.708153e-07
## Genotype2Lmna HOM and Nat10 HET -0.08121199 0.01874188 43 -4.333183 8.674777e-05
## [,1] [,2] [,3]
## Lmna HOM and Nat10 HET vs. Lmna HOM 0 -1 1
## [1] "p values from contrast testing" "0.828522160691872"
## Estimate lwr upr
## Lmna HOM and Nat10 HET vs. Lmna HOM 0.003869994 -0.03114913 0.03888912
## attr(,"conf.level")
## [1] 0.95
## attr(,"calpha")
## [1] 1.959964
## [1] "The variable being analysed:" "Phos"
## [1] "Genotype p value" "0.809450415731755"
## Value Std.Error DF t-value p-value
## (Intercept) 3.17967164 0.0851447 43 37.3443305 2.086114e-34
## Genotype2Lmna HOM 0.05840363 0.0948514 43 0.6157382 5.413130e-01
## Genotype2Lmna HOM and Nat10 HET 0.04683631 0.1213699 43 0.3858972 7.014755e-01
## [,1] [,2] [,3]
## Lmna HOM and Nat10 HET vs. Lmna HOM 0 -1 1
## [1] "p values from contrast testing" "0.920202364890509"
## Estimate lwr upr
## Lmna HOM and Nat10 HET vs. Lmna HOM -0.01156732 -0.2378779 0.2147433
## attr(,"conf.level")
## [1] 0.95
## attr(,"calpha")
## [1] 1.959964
## [1] "The variable being analysed:" "Iron"
## [1] "Genotype p value" "0.145068120824498"
## Value Std.Error DF t-value p-value
## (Intercept) 20.068516 1.2106429 43 16.5767433 2.731218e-20
## Genotype2Lmna HOM -1.892186 0.9734676 43 -1.9437582 5.848729e-02
## Genotype2Lmna HOM and Nat10 HET -1.053467 1.3581601 43 -0.7756574 4.421966e-01
## [,1] [,2] [,3]
## Lmna HOM and Nat10 HET vs. Lmna HOM 0 -1 1
## [1] "p values from contrast testing" "0.51736507671244"
## Estimate lwr upr
## Lmna HOM and Nat10 HET vs. Lmna HOM 0.8387187 -1.700402 3.37784
## attr(,"conf.level")
## [1] 0.95
## attr(,"calpha")
## [1] 1.959964
## [1] "The variable being analysed:" "Ast"
## [1] "Genotype p value" "0.000886820373036057"
## Warning: Removed 6 rows containing missing values (geom_point).
## Value Std.Error DF t-value p-value
## (Intercept) 85.85428 7.702846 37 11.145786 2.199439e-13
## Genotype2Lmna HOM 23.71962 10.537335 37 2.251008 3.041338e-02
## Genotype2Lmna HOM and Nat10 HET 51.14860 13.039445 37 3.922606 3.659227e-04
## [,1] [,2] [,3]
## Lmna HOM and Nat10 HET vs. Lmna HOM 0 -1 1
## [1] "p values from contrast testing" "0.0302992370324673"
## Estimate lwr upr
## Lmna HOM and Nat10 HET vs. Lmna HOM 27.42898 2.610914 52.24704
## attr(,"conf.level")
## [1] 0.95
## attr(,"calpha")
## [1] 1.959964
## [1] "The variable being analysed:" "Alp"
## [1] "Genotype p value" "1.38940756035738e-06"
## Value Std.Error DF t-value p-value
## (Intercept) 141.80858 5.884084 42 24.100365 3.226192e-26
## GenderMale -37.86625 4.311380 42 -8.782861 4.656133e-11
## Genotype2Lmna HOM -20.78018 4.419532 42 -4.701896 2.785406e-05
## Genotype2Lmna HOM and Nat10 HET -29.73686 6.147247 42 -4.837427 1.801593e-05
## [,1] [,2] [,3] [,4]
## Lmna HOM and Nat10 HET vs. Lmna HOM 0 0 -1 1
## [1] "p values from contrast testing" "0.122083620354509"
## Estimate lwr upr
## Lmna HOM and Nat10 HET vs. Lmna HOM -8.956679 -20.311 2.397644
## attr(,"conf.level")
## [1] 0.95
## attr(,"calpha")
## [1] 1.959964
## [1] "The variable being analysed:" "Alt"
## [1] "Genotype p value" "0.00528576111587259"
## Value Std.Error DF t-value p-value
## (Intercept) 48.64120 13.67229 40 3.5576489 0.0009809176
## GenderMale 40.84338 15.76676 40 2.5904737 0.0133089376
## GenderFemale:Genotype2Lmna HOM 42.44470 15.45465 40 2.7464034 0.0089870778
## GenderMale:Genotype2Lmna HOM -33.36005 13.80149 40 -2.4171344 0.0202947776
## GenderFemale:Genotype2Lmna HOM and Nat10 HET 35.89161 27.38985 40 1.3103978 0.1975361736
## GenderMale:Genotype2Lmna HOM and Nat10 HET 19.77028 26.09652 40 0.7575829 0.4531408039
## [,1] [,2] [,3] [,4] [,5] [,6]
## Lmna HOM and Nat10 HET:Female vs. Lmna HOM:Female 0 0 -1 1 0 0
## Lmna HOM and Nat10 HET:Male vs. Lmna HOM:GenderMale 0 0 0 0 -1 1
## [1] "p values from contrast testing" "0.000219264454316637" "0.869402903785608"
## Estimate lwr upr
## Lmna HOM and Nat10 HET:Female vs. Lmna HOM:Female -75.80475 -119.50516 -32.10434
## Lmna HOM and Nat10 HET:Male vs. Lmna HOM:GenderMale -16.12133 -94.07381 61.83116
## attr(,"conf.level")
## [1] 0.95
## attr(,"calpha")
## [1] 2.22982
## [1] "The variable being analysed:" "Creat"
## [1] "Genotype p value" "1.61490434580617e-05"
## Warning: Removed 1 rows containing missing values (geom_point).
## Value Std.Error DF t-value p-value
## (Intercept) 10.8411726 0.5704992 39 19.0029575 2.558396e-21
## Age12 -2.7293807 0.5645082 3 -4.8349712 1.687125e-02
## GenderMale -1.6623584 0.7659253 39 -2.1703923 3.612848e-02
## GenderFemale:Genotype2Lmna HOM 3.5431342 0.7799887 39 4.5425454 5.240914e-05
## GenderMale:Genotype2Lmna HOM 1.3291987 0.6997949 39 1.8994118 6.492447e-02
## GenderFemale:Genotype2Lmna HOM and Nat10 HET 0.8082082 1.0379093 39 0.7786886 4.408624e-01
## GenderMale:Genotype2Lmna HOM and Nat10 HET 2.4476460 0.8270831 39 2.9593714 5.219454e-03
## [,1] [,2] [,3] [,4] [,5] [,6] [,7]
## Lmna HOM and Nat10 HET:Female vs. Lmna HOM:Female 0 0 0 -1 1 0 0
## Lmna HOM and Nat10 HET:Male vs. Lmna HOM:GenderMale 0 0 0 0 0 -1 1
## [1] "p values from contrast testing" "0.0427413727367676" "0.308421523698678"
## Estimate lwr upr
## Lmna HOM and Nat10 HET:Female vs. Lmna HOM:Female -2.213936 -4.367650 -0.06022062
## Lmna HOM and Nat10 HET:Male vs. Lmna HOM:GenderMale 1.639438 -1.071688 4.35056393
## attr(,"conf.level")
## [1] 0.95
## attr(,"calpha")
## [1] 2.218236
## [1] "The variable being analysed:" "Urea"
## [1] "Genotype p value" "0.0313243827012825"
## Warning: Removed 1 rows containing missing values (geom_point).
## Value Std.Error DF t-value p-value
## (Intercept) 8.5954256 0.3017491 42 28.4853360 4.286036e-29
## Genotype2Lmna HOM 0.3529275 0.4066637 42 0.8678609 3.904023e-01
## Genotype2Lmna HOM and Nat10 HET -1.4231619 0.4859618 42 -2.9285471 5.481459e-03
## [,1] [,2] [,3]
## Lmna HOM and Nat10 HET vs. Lmna HOM 0 -1 1
## [1] "p values from contrast testing" "0.000120453787514352"
## Estimate lwr upr
## Lmna HOM and Nat10 HET vs. Lmna HOM -1.776089 -2.681392 -0.8707865
## attr(,"conf.level")
## [1] 0.95
## attr(,"calpha")
## [1] 1.959964
## [1] "The variable being analysed:" "Tbilc"
## [1] "Genotype p value" "0.000175913306926852"
## Warning: Removed 1 rows containing missing values (geom_point).
## Value Std.Error DF t-value p-value
## (Intercept) 1.7604291 0.1063803 42 16.548451 5.203723e-20
## Genotype2Lmna HOM 0.3852918 0.1092627 42 3.526290 1.033881e-03
## Genotype2Lmna HOM and Nat10 HET 0.6227345 0.1817148 42 3.426988 1.377408e-03
## [,1] [,2] [,3]
## Lmna HOM and Nat10 HET vs. Lmna HOM 0 -1 1
## [1] "p values from contrast testing" "0.214837620647182"
## Estimate lwr upr
## Lmna HOM and Nat10 HET vs. Lmna HOM 0.2374427 -0.1377503 0.6126356
## attr(,"conf.level")
## [1] 0.95
## attr(,"calpha")
## [1] 1.959964
## [1] "The variable being analysed:" "Ck"
## [1] "Genotype p value" "0.00939271792161344"
## Warning: Removed 4 rows containing missing values (geom_point).
## Value Std.Error DF t-value p-value
## (Intercept) 541.4444 98.08681 39 5.520053 2.401590e-06
## Genotype2Lmna HOM 308.0082 136.87832 39 2.250234 3.014926e-02
## Genotype2Lmna HOM and Nat10 HET 490.3222 169.89134 39 2.886093 6.326953e-03
## [,1] [,2] [,3]
## Lmna HOM and Nat10 HET vs. Lmna HOM 0 -1 1
## [1] "p values from contrast testing" "0.262802837369583"
## Estimate lwr upr
## Lmna HOM and Nat10 HET vs. Lmna HOM 182.314 -136.7892 501.4173
## attr(,"conf.level")
## [1] 0.95
## attr(,"calpha")
## [1] 1.959964
## [1] "The variable being analysed:" "Mg"
## [1] "Genotype p value" "0.000324634482793308"
## Warning: Removed 3 rows containing missing values (geom_point).
## Value Std.Error DF t-value p-value
## (Intercept) 1.19666667 0.01754031 40 68.223803 5.121555e-43
## Genotype2Lmna HOM -0.08555556 0.02480574 40 -3.449022 1.339152e-03
## Genotype2Lmna HOM and Nat10 HET -0.10575758 0.02848000 40 -3.713399 6.235533e-04
## [,1] [,2] [,3]
## Lmna HOM and Nat10 HET vs. Lmna HOM 0 -1 1
## [1] "p values from contrast testing" "0.463482774614025"
## Estimate lwr upr
## Lmna HOM and Nat10 HET vs. Lmna HOM -0.02020202 -0.07421093 0.03380689
## attr(,"conf.level")
## [1] 0.95
## attr(,"calpha")
## [1] 1.959964
## [1] "The variable being analysed:" "Thyrx"
## [1] "Genotype p value" "0.00776167080870851"
## Value Std.Error DF t-value p-value
## (Intercept) 4.4982783 0.2183828 43 20.598131 6.703053e-24
## Genotype2Lmna HOM -0.6403348 0.2055135 43 -3.115781 3.263444e-03
## Genotype2Lmna HOM and Nat10 HET -0.1786755 0.2776102 43 -0.643620 5.232399e-01
## [,1] [,2] [,3]
## Lmna HOM and Nat10 HET vs. Lmna HOM 0 -1 1
## [1] "p values from contrast testing" "0.0809433902410688"
## Estimate lwr upr
## Lmna HOM and Nat10 HET vs. Lmna HOM 0.4616593 -0.05680032 0.980119
## attr(,"conf.level")
## [1] 0.95
## attr(,"calpha")
## [1] 1.959964
## [1] "The variable being analysed:" "LDL_HDLratio"
## [1] "Genotype p value" "6.9649806494539e-05"
## Value Std.Error DF t-value p-value
## (Intercept) 0.38786923 0.01801559 42 21.529642 2.601993e-24
## Age12 -0.08065813 0.02106495 3 -3.829021 3.138122e-02
## GenderMale -0.08588964 0.01536105 42 -5.591393 1.533965e-06
## Genotype2Lmna HOM 0.07229990 0.01663513 42 4.346218 8.608796e-05
## Genotype2Lmna HOM and Nat10 HET 0.07070492 0.02166377 42 3.263740 2.189781e-03
## [,1] [,2] [,3] [,4] [,5]
## Lmna HOM and Nat10 HET vs. Lmna HOM 0 0 0 -1 1
## [1] "p values from contrast testing" "0.936739785695419"
## Estimate lwr upr
## Lmna HOM and Nat10 HET vs. Lmna HOM -0.001594978 -0.04098229 0.03779234
## attr(,"conf.level")
## [1] 0.95
## attr(,"calpha")
## [1] 1.959964
## [1] "The variable being analysed:" "Chol_HDLratio"
## [1] "Genotype p value" "2.14219023722641e-07"
## Value Std.Error DF t-value p-value
## (Intercept) 1.61326828 0.01333871 42 120.946353 4.803026e-55
## Age12 -0.14999651 0.01787817 3 -8.389923 3.551567e-03
## GenderMale -0.10290041 0.01318575 42 -7.803913 1.053117e-09
## Genotype2Lmna HOM 0.07661462 0.01648901 42 4.646405 3.326596e-05
## Genotype2Lmna HOM and Nat10 HET 0.09663407 0.01968750 42 4.908397 1.432523e-05
## [,1] [,2] [,3] [,4] [,5]
## Lmna HOM and Nat10 HET vs. Lmna HOM 0 0 0 -1 1
## [1] "p values from contrast testing" "0.362434129051882"
## Estimate lwr upr
## Lmna HOM and Nat10 HET vs. Lmna HOM 0.02001945 -0.02306369 0.06310259
## attr(,"conf.level")
## [1] 0.95
## attr(,"calpha")
## [1] 1.959964
Run the analysis now for DEXA
DEXAdata=read.csv("DEXA data_GB.csv")
levels(DEXAdata$Genotype2)
## [1] "Lmna HET" "Lmna HET and Nat10 HET" "Lmna HOM" "Lmna HOM and Nat10 HET"
## [5] "Nat10 HET" "WT"
target <- c("WT", "Lmna HOM" , "Lmna HOM and Nat10 HET")
data2=filter(DEXAdata, Genotype2 %in% target)
data2$Genotype2= factor(data2$Genotype2)
levels(data2$Genotype2)
## [1] "Lmna HOM" "Lmna HOM and Nat10 HET" "WT"
#check other factors in the dataset
data2$Assay.Date= as.factor(data2$Assay.Date)
levels(data2$Assay.Date) #
## [1] "09-Sep-15" "13-Oct-15" "17-Jul-15" "19-Apr-16" "26-Jun-15" "29-Apr-16"
table(data2$Age.In.Weeks)
##
## 9 12
## 32 20
levels(data2$Gender)
## [1] "Female" "Male"
data2$Genotype2=relevel(data2$Genotype2, ref="WT")
#ensure age is treated as a factor
data2$Age=as.factor(as.character(data2$Age.In.Weeks))
levels(data2$Age)
## [1] "12" "9"
DEXA_VariableList=c("Nose.To.Tail.Base.Length", "Bone.Mineral.Density", "Bone.Mineral.Content","Lean.Mass","Fat.Mass","Fat.Percentage.Estimate", "Weight")
WrapperAnalysis(df=data2, variablesToTest=DEXA_VariableList)
## [1] "The variable being analysed:" "Nose.To.Tail.Base.Length"
## [1] "Genotype p value" "3.41009660666415e-21"
## Value Std.Error DF t-value p-value
## (Intercept) 9.8699502 0.09180422 43 107.510858 6.544871e-54
## GenderMale 0.3954137 0.06522205 43 6.062577 2.965056e-07
## Genotype2Lmna HOM -0.9929068 0.06678783 43 -14.866582 1.492702e-18
## Genotype2Lmna HOM and Nat10 HET -1.0757243 0.09455006 43 -11.377300 1.491104e-14
## [,1] [,2] [,3] [,4]
## Lmna HOM and Nat10 HET vs. Lmna HOM 0 0 -1 1
## [1] "p values from contrast testing" "0.339353756321105"
## Estimate lwr upr
## Lmna HOM and Nat10 HET vs. Lmna HOM -0.08281749 -0.2527065 0.08707157
## attr(,"conf.level")
## [1] 0.95
## attr(,"calpha")
## [1] 1.959964
## [1] "The variable being analysed:" "Bone.Mineral.Density"
## [1] "Genotype p value" "1.78852411508373e-12"
## Value Std.Error DF t-value p-value
## (Intercept) 0.044934902 0.0007345745 43 61.171330 1.889624e-43
## GenderMale 0.002467905 0.0005646405 43 4.370754 7.703144e-05
## Genotype2Lmna HOM -0.005104752 0.0005864066 43 -8.705140 4.870654e-11
## Genotype2Lmna HOM and Nat10 HET -0.005597680 0.0008110258 43 -6.901974 1.784465e-08
## [,1] [,2] [,3] [,4]
## Lmna HOM and Nat10 HET vs. Lmna HOM 0 0 -1 1
## [1] "p values from contrast testing" "0.508016185055755"
## Estimate lwr upr
## Lmna HOM and Nat10 HET vs. Lmna HOM -0.0004929276 -0.001952478 0.0009666233
## attr(,"conf.level")
## [1] 0.95
## attr(,"calpha")
## [1] 1.959964
## [1] "The variable being analysed:" "Bone.Mineral.Content"
## [1] "Genotype p value" "2.2649981367532e-13"
## Value Std.Error DF t-value p-value
## (Intercept) 0.38040993 0.012657625 43 30.053817 1.690229e-30
## GenderMale 0.04713609 0.009883941 43 4.768958 2.149280e-05
## Genotype2Lmna HOM -0.09380354 0.010300091 43 -9.107060 1.363547e-11
## Genotype2Lmna HOM and Nat10 HET -0.10638320 0.014163410 43 -7.511129 2.359326e-09
## [,1] [,2] [,3] [,4]
## Lmna HOM and Nat10 HET vs. Lmna HOM 0 0 -1 1
## [1] "p values from contrast testing" "0.333578137093333"
## Estimate lwr upr
## Lmna HOM and Nat10 HET vs. Lmna HOM -0.01257966 -0.03807855 0.01291923
## attr(,"conf.level")
## [1] 0.95
## attr(,"calpha")
## [1] 1.959964
## [1] "The variable being analysed:" "Lean.Mass"
## [1] "Genotype p value" "9.142445128703e-19"
## Value Std.Error DF t-value p-value
## (Intercept) 17.504866 0.6096708 41 28.711994 8.959465e-29
## GenderMale 5.122717 0.5675110 41 9.026640 2.711287e-11
## GenderFemale:Genotype2Lmna HOM -3.716071 0.5351949 41 -6.943398 1.980763e-08
## GenderMale:Genotype2Lmna HOM -6.195306 0.5227886 41 -11.850499 8.015692e-15
## GenderFemale:Genotype2Lmna HOM and Nat10 HET -5.263309 0.7003237 41 -7.515536 3.114208e-09
## GenderMale:Genotype2Lmna HOM and Nat10 HET -6.275309 0.7602136 41 -8.254666 2.969901e-10
## [,1] [,2] [,3] [,4] [,5] [,6]
## Lmna HOM and Nat10 HET:Female vs. Lmna HOM:Female 0 0 -1 1 0 0
## Lmna HOM and Nat10 HET:Male vs. Lmna HOM:GenderMale 0 0 0 0 -1 1
## [1] "p values from contrast testing" "0.000968388456115021" "0.462242942803358"
## Estimate lwr upr
## Lmna HOM and Nat10 HET:Female vs. Lmna HOM:Female -2.479234 -4.060272 -0.8981973
## Lmna HOM and Nat10 HET:Male vs. Lmna HOM:GenderMale -1.012001 -3.086221 1.0622191
## attr(,"conf.level")
## [1] 0.95
## attr(,"calpha")
## [1] 2.22418
## [1] "The variable being analysed:" "Fat.Mass"
## [1] "Genotype p value" "2.76059974944531e-07"
## Value Std.Error DF t-value p-value
## (Intercept) 3.9021558 0.3820670 41 10.2132772 7.869467e-13
## GenderMale 0.1848633 0.4018868 41 0.4599885 6.479546e-01
## GenderFemale:Genotype2Lmna HOM -1.6542491 0.3041904 41 -5.4382022 2.713635e-06
## GenderMale:Genotype2Lmna HOM -1.9097228 0.3020603 41 -6.3223236 1.505185e-07
## GenderFemale:Genotype2Lmna HOM and Nat10 HET -2.5079804 0.3859842 41 -6.4976249 8.480488e-08
## GenderMale:Genotype2Lmna HOM and Nat10 HET -1.6270161 0.4011718 41 -4.0556588 2.182550e-04
## [,1] [,2] [,3] [,4] [,5] [,6]
## Lmna HOM and Nat10 HET:Female vs. Lmna HOM:Female 0 0 -1 1 0 0
## Lmna HOM and Nat10 HET:Male vs. Lmna HOM:GenderMale 0 0 0 0 -1 1
## [1] "p values from contrast testing" "0.730335130711376" "0.142746130842862"
## Estimate lwr upr
## Lmna HOM and Nat10 HET:Female vs. Lmna HOM:Female -0.2554738 -1.1437380 0.6327904
## Lmna HOM and Nat10 HET:Male vs. Lmna HOM:GenderMale 0.8809643 -0.2418125 2.0037411
## attr(,"conf.level")
## [1] 0.95
## attr(,"calpha")
## [1] 2.190169
## [1] "The variable being analysed:" "Fat.Percentage.Estimate"
## [1] "Genotype p value" "4.41743047438374e-05"
## Value Std.Error DF t-value p-value
## (Intercept) 20.559970 1.278726 41 16.078477 2.622375e-19
## Age9 -5.083363 1.006086 4 -5.052615 7.217824e-03
## GenderMale -2.375389 1.491871 41 -1.592222 1.190165e-01
## GenderFemale:Genotype2Lmna HOM -4.394734 1.185863 41 -3.705937 6.232163e-04
## GenderMale:Genotype2Lmna HOM -4.093051 1.173202 41 -3.488786 1.173438e-03
## GenderFemale:Genotype2Lmna HOM and Nat10 HET -7.069201 1.497783 41 -4.719776 2.749384e-05
## GenderMale:Genotype2Lmna HOM and Nat10 HET -2.625584 1.477913 41 -1.776548 8.306341e-02
## [,1] [,2] [,3] [,4] [,5] [,6] [,7]
## Lmna HOM and Nat10 HET:Female vs. Lmna HOM:Female 0 0 0 -1 1 0 0
## Lmna HOM and Nat10 HET:Male vs. Lmna HOM:GenderMale 0 0 0 0 0 -1 1
## [1] "p values from contrast testing" "0.970166165188874" "0.0386634875311116"
## Estimate lwr upr
## Lmna HOM and Nat10 HET:Female vs. Lmna HOM:Female 0.3016825 -3.1194463 3.722811
## Lmna HOM and Nat10 HET:Male vs. Lmna HOM:GenderMale 4.4436171 0.1984194 8.688815
## attr(,"conf.level")
## [1] 0.95
## attr(,"calpha")
## [1] 2.195407
## [1] "The variable being analysed:" "Weight"
## [1] "Genotype p value" "1.51083528526387e-21"
## Value Std.Error DF t-value p-value
## (Intercept) 21.915280 0.7153265 41 30.636753 7.034231e-30
## GenderMale 5.573092 0.6792457 41 8.204825 3.474063e-10
## GenderFemale:Genotype2Lmna HOM -5.456522 0.6408670 41 -8.514281 1.317943e-10
## GenderMale:Genotype2Lmna HOM -8.516396 0.6260211 41 -13.604008 8.595474e-17
## GenderFemale:Genotype2Lmna HOM and Nat10 HET -7.755571 0.8365470 41 -9.270933 1.289678e-11
## GenderMale:Genotype2Lmna HOM and Nat10 HET -8.290912 0.9064613 41 -9.146460 1.881522e-11
## [,1] [,2] [,3] [,4] [,5] [,6]
## Lmna HOM and Nat10 HET:Female vs. Lmna HOM:Female 0 0 -1 1 0 0
## Lmna HOM and Nat10 HET:Male vs. Lmna HOM:GenderMale 0 0 0 0 -1 1
## [1] "p values from contrast testing" "0.000645163347086752" "0.854680354546541"
## Estimate lwr upr
## Lmna HOM and Nat10 HET:Female vs. Lmna HOM:Female -3.0598739 -4.952769 -1.166979
## Lmna HOM and Nat10 HET:Male vs. Lmna HOM:GenderMale -0.5353416 -3.010491 1.939808
## attr(,"conf.level")
## [1] 0.95
## attr(,"calpha")
## [1] 2.224031
load the bone data This data is analysed separately as it has data only on the males
BoneData=read.csv("BoneData.csv")
levels(BoneData$Genotype2)
## [1] "Lmna HOM" "Lmna HOM and Nat10 HET" "WT"
BoneData$Assay.date= as.factor(BoneData$Assay.date)
#ensure age is treated as a factor
BoneData$Age=as.factor(as.character(BoneData$Age))
#setting reference levels
BoneData$Genotype2=relevel(BoneData$Genotype2, ref="WT")
BoneData$Age=relevel(BoneData$Age, ref="2")
AssessingRoleOfGenotypeBONE<-function(df, variable){
model.formula <- as.formula(paste(variable, "~", paste("Genotype2", "Age", sep= "+")))
model_test = do.call("lme", args = list(model.formula, random=~1|Assay.date,weights=varIdent(form=~1|Genotype2), data = df, na.action="na.exclude", method="REML"))
model_null = do.call("lme", args = list(model.formula, random=~1|Assay.date, data = df, na.action="na.exclude", method="REML"))
varResult=anova(model_test, model_null)$p[2]
if(varResult<=0.05){
anova_results = anova(model_test, type="marginal")$"p-value" < 0.05 #1st: intercept, 2nd: Genotype2, 3rd: Age
keepAge= anova_results[3]
if(keepAge==TRUE){
fullModelFormula=model.formula
nullModelFormula=as.formula(paste(variable, "~", "Age" ))
}else{
fullModelFormula=as.formula(paste(variable, "~","Genotype2"))
nullModelFormula=as.formula(paste(variable, "~","1"))
}
model_genotype=do.call("lme", args = list(fullModelFormula, random=~1|Assay.date, df,weights=varIdent(form=~1|Genotype2), na.action="na.exclude", method="ML"))
model_null=do.call("lme", args=list(nullModelFormula, df, random=~1|Assay.date,weights=varIdent(form=~1|Genotype2), na.action="na.exclude", method="ML"))
Genotype_p.value=(anova(model_genotype, model_null)$p[2])
print(c("The variable being analysed:",variable ))
print(c("Genotype p value", Genotype_p.value))
rawplot=GraphRawData(df, variable, screen="Bone")
print(rawplot)
res=resid(model_genotype)
pred = predict(model_genotype)
data_all= data.frame(df, res, pred)
par(mfrow = c(1, 2))
qqnorm(data_all$res, main=" ")
qqline(data_all$res)
plot(x=data_all$pred, y=data_all$res, xlab="Predicted", ylab="Residual")
ab1=summary(model_genotype)
print(ab1$tTable)
if(keepAge==TRUE){
contrast.matrix <- rbind(`Lmna HOM and Nat10 HET vs. Lmna HOM` = c(0, 0, -1, 1))
}else{
contrast.matrix <- rbind(`Lmna HOM and Nat10 HET vs. Lmna HOM` = c(0, -1, 1))
}
print(contrast.matrix)
ab3=summary(glht(model_genotype, linfct = contrast.matrix))
print(c("p values from contrast testing",as.numeric(ab3$test$pvalues)))
ab4=confint(glht(model_genotype, linfct = contrast.matrix))
print( ab4$confint)
}else{
anova_results = anova(model_null, type="marginal")$"p-value" < 0.05 #1st: intercept, 2nd: Genotype2, 3rd: Age
keepAge= anova_results[3]
if(keepAge==TRUE){
fullModelFormula=model.formula
nullModelFormula=as.formula(paste(variable, "~", "Age" ))
}else{
fullModelFormula=as.formula(paste(variable, "~","Genotype2"))
nullModelFormula=as.formula(paste(variable, "~","1"))
}
model_genotype=do.call("lme", args = list(fullModelFormula, random=~1|Assay.date, df, na.action="na.exclude", method="ML"))
model_null=do.call("lme", args=list(nullModelFormula, df, random=~1|Assay.date, na.action="na.exclude", method="ML"))
Genotype_p.value=(anova(model_genotype, model_null)$p[2])
print(c("The variable being analysed:",variable ))
print(c("Genotype p value", Genotype_p.value))
rawplot=GraphRawData(df, variable, screen="Bone")
print(rawplot)
res=resid(model_genotype)
pred = predict(model_genotype)
data_all= data.frame(df, res, pred)
par(mfrow = c(1, 2))
qqnorm(data_all$res, main=" ")
qqline(data_all$res)
plot(x=data_all$pred, y=data_all$res, xlab="Predicted", ylab="Residual")
ab1=summary(model_genotype)
print(ab1$tTable)
if(keepAge==TRUE){
contrast.matrix <- rbind(`Lmna HOM and Nat10 HET vs. Lmna HOM` = c(0, 0, -1, 1))
}else{
contrast.matrix <- rbind(`Lmna HOM and Nat10 HET vs. Lmna HOM` = c(0, -1, 1))
}
print(contrast.matrix)
ab3=summary(glht(model_genotype, linfct = contrast.matrix))
print(c("p values from contrast testing",as.numeric(ab3$test$pvalues)))
ab4=confint(glht(model_genotype, linfct = contrast.matrix))
print( ab4$confint)
}
}
AssessingRoleOfGenotypeBONE(df=BoneData, variable="length..L.")
## [1] "The variable being analysed:" "length..L."
## [1] "Genotype p value" "5.06153223141138e-10"
## Value Std.Error DF t-value p-value
## (Intercept) 15.380000 0.1658659 14 92.725483 6.289254e-21
## Genotype2Lmna HOM -1.977000 0.2098057 14 -9.423006 1.940343e-07
## Genotype2Lmna HOM and Nat10 HET -2.055714 0.2260372 14 -9.094585 2.986350e-07
## [,1] [,2] [,3]
## Lmna HOM and Nat10 HET vs. Lmna HOM 0 -1 1
## [1] "p values from contrast testing" "0.673321554231101"
## Estimate lwr upr
## Lmna HOM and Nat10 HET vs. Lmna HOM -0.07871429 -0.4446522 0.2872237
## attr(,"conf.level")
## [1] 0.95
## attr(,"calpha")
## [1] 1.959964
AssessingRoleOfGenotypeBONE(df=BoneData, variable="c2")
## [1] "The variable being analysed:" "c2"
## [1] "Genotype p value" "0.0715180888225897"
## Value Std.Error DF t-value p-value
## (Intercept) 2.11936260 0.1546653 14 13.7028976 1.673586e-09
## Genotype2Lmna HOM 0.09964567 0.1079210 14 0.9233209 3.714802e-01
## Genotype2Lmna HOM and Nat10 HET -0.17672627 0.1164237 14 -1.5179584 1.512795e-01
## [,1] [,2] [,3]
## Lmna HOM and Nat10 HET vs. Lmna HOM 0 -1 1
## [1] "p values from contrast testing" "0.0153774830915252"
## Estimate lwr upr
## Lmna HOM and Nat10 HET vs. Lmna HOM -0.2763719 -0.4998955 -0.0528484
## attr(,"conf.level")
## [1] 0.95
## attr(,"calpha")
## [1] 1.959964
AssessingRoleOfGenotypeBONE(df=BoneData, variable="L.c2")
## [1] "The variable being analysed:" "L.c2"
## [1] "Genotype p value" "0.00327085703934877"
## Value Std.Error DF t-value p-value
## (Intercept) 7.4252937 0.4748094 14 15.6384710 2.928325e-10
## Genotype2Lmna HOM -1.0109104 0.2851445 14 -3.5452564 3.231224e-03
## Genotype2Lmna HOM and Nat10 HET -0.2281847 0.3069380 14 -0.7434227 4.695189e-01
## [,1] [,2] [,3]
## Lmna HOM and Nat10 HET vs. Lmna HOM 0 -1 1
## [1] "p values from contrast testing" "0.00934930836661607"
## Estimate lwr upr
## Lmna HOM and Nat10 HET vs. Lmna HOM 0.7827257 0.192457 1.372994
## attr(,"conf.level")
## [1] 0.95
## attr(,"calpha")
## [1] 1.959964
Collecting the p values from the CC and DEXA data set and adjusting for multiple testing
OutputJustPValue<-function(df, variable){
model.formula <- as.formula(paste(variable, "~", paste("Genotype2", "Gender", "Genotype2*Gender", "Age", sep= "+")))
model_test = do.call("lme", args = list(model.formula, random=~1|Assay.Date,weights=varIdent(form=~1|Genotype2), data = df, na.action="na.exclude", method="REML"))
model_null = do.call("lme", args = list(model.formula, random=~1|Assay.Date, data = df, na.action="na.exclude", method="REML"))
varResult=anova(model_test, model_null)$p[2]
if(varResult<=0.05){
anova_results = anova(model_test, type="marginal")$"p-value" < 0.05 #1st: intercept, 2nd: Genotype2, 3rd: Sex, 4th: Age: 5th Genotype2*Gender )
keepGender= anova_results[3]
keepAge= anova_results[4]
keepInteraction= anova_results[5]
fullModelFormula=modelToFit(depVariable=variable, keepGender, keepAge, keepInteraction , type="full")
nullModelFormula=modelToFit(depVariable=variable, keepGender, keepAge, keepInteraction , type="null")
model_genotype=do.call("lme", args = list(fullModelFormula, random=~1|Assay.Date, df,weights=varIdent(form=~1|Genotype2), na.action="na.exclude", method="ML"))
model_null=do.call("lme", args=list(nullModelFormula, df, random=~1|Assay.Date,weights=varIdent(form=~1|Genotype2), na.action="na.exclude", method="ML"))
Genotype_p.value=(anova(model_genotype, model_null)$p[2])
}else{
anova_results = anova(model_null, type="marginal")$"p-value" < 0.05 #1st: intercept, 2nd: Genotype2, 3rd: Sex, 4th: Age: 5th Genotype2*Gender )
keepGender= anova_results[3]
keepAge= anova_results[4]
keepInteraction= anova_results[5]
fullModelFormula=modelToFit(depVariable=variable, keepGender, keepAge, keepInteraction , type="full")
nullModelFormula=modelToFit(depVariable=variable, keepGender, keepAge, keepInteraction , type="null")
model_genotype=do.call("lme", args = list(fullModelFormula, random=~1|Assay.Date, df,na.action="na.exclude", method="ML"))
model_null=do.call("lme", args=list(nullModelFormula, df, random=~1|Assay.Date, na.action="na.exclude", method="ML"))
Genotype_p.value=(anova(model_genotype, model_null)$p[2])
}
return(Genotype_p.value)
}
WrapperCollectPvalues<-function(df, variablesToTest){
output=c()
for(bob in variablesToTest){
pvalue=OutputJustPValue(df, variable=bob)
results=c(pvalue, bob)
output=rbind(output, results)
}
return(output)
}
returnPvaluesFromBONE<-function(df, variable){
model.formula <- as.formula(paste(variable, "~", paste("Genotype2", "Age", sep= "+")))
model_test = do.call("lme", args = list(model.formula, random=~1|Assay.date,weights=varIdent(form=~1|Genotype2), data = df, na.action="na.exclude", method="REML"))
model_null = do.call("lme", args = list(model.formula, random=~1|Assay.date, data = df, na.action="na.exclude", method="REML"))
varResult=anova(model_test, model_null)$p[2]
if(varResult<=0.05){
anova_results = anova(model_test, type="marginal")$"p-value" < 0.05 #1st: intercept, 2nd: Genotype2, 3rd: Age
keepAge= anova_results[3]
if(keepAge==TRUE){
fullModelFormula=model.formula
nullModelFormula=as.formula(paste(variable, "~", "Age" ))
}else{
fullModelFormula=as.formula(paste(variable, "~","Genotype2"))
nullModelFormula=as.formula(paste(variable, "~","1"))
}
model_genotype=do.call("lme", args = list(fullModelFormula, random=~1|Assay.date, df,weights=varIdent(form=~1|Genotype2), na.action="na.exclude", method="ML"))
model_null=do.call("lme", args=list(nullModelFormula, df, random=~1|Assay.date,weights=varIdent(form=~1|Genotype2), na.action="na.exclude", method="ML"))
Genotype_p.value=(anova(model_genotype, model_null)$p[2])
}else{
anova_results = anova(model_null, type="marginal")$"p-value" < 0.05 #1st: intercept, 2nd: Genotype2, 3rd: Age
keepAge= anova_results[3]
if(keepAge==TRUE){
fullModelFormula=model.formula
nullModelFormula=as.formula(paste(variable, "~", "Age" ))
}else{
fullModelFormula=as.formula(paste(variable, "~","Genotype2"))
nullModelFormula=as.formula(paste(variable, "~","1"))
}
model_genotype=do.call("lme", args = list(fullModelFormula, random=~1|Assay.date, df, na.action="na.exclude", method="ML"))
model_null=do.call("lme", args=list(nullModelFormula, df, random=~1|Assay.date, na.action="na.exclude", method="ML"))
Genotype_p.value=(anova(model_genotype, model_null)$p[2])
}
return(Genotype_p.value)
}
WrapperCollectPvaluesBone<-function(df, variablesToTest){
output=c()
for(bob in variablesToTest){
pvalue=returnPvaluesFromBONE(df, variable=bob)
results=c(pvalue, bob)
output=rbind(output, results)
}
return(output)
}
results_Bone=WrapperCollectPvaluesBone(df=BoneData, variablesToTest=c("length..L.", "c2","L.c2" ))
results1_CC=WrapperCollectPvalues(df=data1, variablesToTest=CC_VariableList)
results1_DEXA=WrapperCollectPvalues(df=data2, variablesToTest=DEXA_VariableList)
finalResults=rbind(results1_CC, results1_DEXA,results_Bone)
write.csv(finalResults, "temp.csv")
finalResults=read.csv("temp.csv")
finalResults$p.adjusted=p.adjust(finalResults$V1, method="fdr")
names(finalResults)[names(finalResults)=="V1"]="raw p value"
names(finalResults)[names(finalResults)=="V2"]="Variable"
nrow(finalResults[finalResults$p.adjusted<=0.05,])
## [1] 29
nrow(finalResults)
## [1] 38
finalResults<- finalResults[order(finalResults$p.adjusted),]
SigData=filter(finalResults, p.adjusted<0.05)
print(SigData)
## X raw p value Variable p.adjusted
## 1 results 1.510835e-21 Weight 5.741174e-20
## 2 results 3.410097e-21 Nose.To.Tail.Base.Length 6.479184e-20
## 3 results 9.142445e-19 Lean.Mass 1.158043e-17
## 4 results 2.822856e-14 Hdl 2.681713e-13
## 5 results 2.620183e-13 Chol 1.659449e-12
## 6 results 2.264998e-13 Bone.Mineral.Content 1.659449e-12
## 7 results 1.788524e-12 Bone.Mineral.Density 9.709131e-12
## 8 results 5.061532e-10 length..L. 2.404228e-09
## 9 results 1.330161e-07 Ca 5.616236e-07
## 10 results 2.142190e-07 Chol_HDLratio 8.140323e-07
## 11 results 2.760600e-07 Fat.Mass 9.536617e-07
## 12 results 1.389408e-06 Alp 4.399791e-06
## 13 results 8.559360e-06 Amy 2.501967e-05
## 14 results 1.614904e-05 Creat 4.383312e-05
## 15 results 4.021251e-05 Gluc 1.018717e-04
## 16 results 4.417430e-05 Fat.Percentage.Estimate 1.049140e-04
## 17 results 6.964981e-05 LDL_HDLratio 1.556878e-04
## 18 results 1.759133e-04 Tbilc 3.713725e-04
## 19 results 3.246345e-04 Mg 6.492690e-04
## 20 results 8.868204e-04 Ast 1.684959e-03
## 21 results 3.270857e-03 L.c2 5.918694e-03
## 22 results 3.916686e-03 Cl 6.765185e-03
## 23 results 5.285761e-03 Alt 8.732997e-03
## 24 results 6.872715e-03 Glyc 1.088180e-02
## 25 results 7.761671e-03 Thyrx 1.179774e-02
## 26 results 8.378945e-03 Alb 1.224615e-02
## 27 results 9.392718e-03 Ck 1.321938e-02
## 28 results 1.349557e-02 Tp 1.831542e-02
## 29 results 3.132438e-02 Urea 4.104574e-02
LMNA and Nat10 heart rate analysis
nk3
2016-08-10
Conclusions
Of the five variables tested, only heart rate had a statistically significant genotype effect (p adjusted: 0.00407). A regression model identified that this differences arose from the LMNA Hom mice with an estimated effect of -39.1 bpm (SE: 11.14 p value 0.0022). The LMNA hom and Nat10 het mice were not significantly different from the wildtype mice (estimate:5.9, SE:14.4, pvalue:0.687) but were …
Methodology
A multilevel regression model was performed using R (package:nlme version 3.1). A model (Eq. 1), treating genotype, sex and age as fixed effects whilst the repeat measure nature of the dataset was accounted for by treating mouse as a random effect, was fitted to the data. The genotype effect was tested, model diagnostics assessed and contrasts used to directly compare LMNA Hom and LMNA Hom & Nat1…
Y~Genotype+Sex+Age+(1|Mouse) [Eq. 1]
Load libraries
Data import and cleaning
setwd("Y:\\Natasha\\Gabriel Balmus\\Lmma and Nat10 project")
data=read.csv("HeartRateDataLong.csv")
data$Age= as.factor(data$Age)
data$Name= as.factor(data$Name)
data$Sex=relevel(data$Sex, ref="Female")
data$Genotype.2=relevel(data$Genotype.2, ref="WT")
data$Age=relevel(data$Age, ref="9")
Data visualisation
options(width=120)
plot1 <- ggplot(data=data,
mapping=aes(x=Genotype.2, y=RR.ms, colour=Sex, shape=Age))
plot1<-plot1+geom_point()+theme(axis.text.x = element_text(angle = 45, vjust = 1, hjust=1))
plot1+xlab("Genotype")
plot1 <- ggplot(data=data,
mapping=aes(x=Genotype.2, y=HR.bpm, colour=Sex, shape=Age))
plot1<-plot1+geom_point()+theme(axis.text.x = element_text(angle = 45, vjust = 1, hjust=1))
plot1+xlab("Genotype")
plot1 <- ggplot(data=data,
mapping=aes(x=Genotype.2, y=PR.ms, colour=Sex, shape=Age))
plot1<-plot1+geom_point()+theme(axis.text.x = element_text(angle = 45, vjust = 1, hjust=1))
plot1+xlab("Genotype")
plot1 <- ggplot(data=data,
mapping=aes(x=Genotype.2, y=Pdur.ms, colour=Sex, shape=Age))
plot1<-plot1+geom_point()+theme(axis.text.x = element_text(angle = 45, vjust = 1, hjust=1))
plot1+xlab("Genotype")
plot1 <- ggplot(data=data,
mapping=aes(x=Genotype.2, y=QRS.ms, colour=Sex, shape=Age))
plot1<-plot1+geom_point()+theme(axis.text.x = element_text(angle = 45, vjust = 1, hjust=1))
plot1+xlab("Genotype")
Statistical analysis
options(width=120)
print("Variable RR.ms")
## [1] "Variable RR.ms"
test.formula <- as.formula(paste("RR.ms", "~", paste("Genotype.2", "Sex" ,"Age", sep= "+")))
null.formula <- as.formula(paste("RR.ms", "~", paste( "Sex" ,"Age", sep= "+")))
test.model=lme(test.formula, random=~1|Name, data=data, method="ML")
null.model=lme(null.formula, random=~1|Name, data=data, na.action="na.exclude", method="ML")
print(anova(test.model, null.model))
## Model df AIC BIC logLik Test L.Ratio p-value
## test.model 1 10 276.3230 296.2128 -128.1615
## null.model 2 5 275.8021 285.7471 -132.9011 1 vs 2 9.479182 0.0914
result=c("RR.ms",anova(test.model, null.model)$p[2])
test.model=lme(test.formula, random=~1|Name, data=data, method="REML")
print(summary(test.model))
## Linear mixed-effects model fit by REML
## Data: data
## AIC BIC logLik
## 263.1929 281.4793 -121.5965
##
## Random effects:
## Formula: ~1 | Name
## (Intercept) Residual
## StdDev: 0.0001563712 2.813963
##
## Fixed effects: list(test.formula)
## Value Std.Error DF t-value p-value
## (Intercept) 81.10180 1.2709719 26 63.81086 0.0000
## Genotype.2LMNA HET 0.49415 1.5371220 20 0.32148 0.7512
## Genotype.2LMNA HET and Nat10 HET -2.67251 1.7385653 20 -1.53719 0.1399
## Genotype.2LMNA HOM 1.24241 1.3419367 20 0.92583 0.3656
## Genotype.2LMNA HOM Nat10 HET -0.82882 1.3029033 20 -0.63613 0.5319
## Genotype.2Nat10 HET -1.60048 1.3732946 20 -1.16543 0.2576
## SexMale 0.54005 0.9227347 20 0.58527 0.5649
## Age12 0.46131 0.7658636 26 0.60235 0.5522
## Correlation:
## (Intr) G.2LMNAHE G.HaNH G.2LMNAHO G.2HNH G.2N1H SexMal
## Genotype.2LMNA HET -0.425
## Genotype.2LMNA HET and Nat10 HET -0.376 0.390
## Genotype.2LMNA HOM -0.636 0.464 0.411
## Genotype.2LMNA HOM Nat10 HET -0.791 0.441 0.390 0.603
## Genotype.2Nat10 HET -0.695 0.434 0.383 0.561 0.636
## SexMale -0.545 -0.150 -0.133 0.103 0.354 0.235
## Age12 -0.301 0.000 0.000 0.000 0.000 0.000 0.000
##
## Standardized Within-Group Residuals:
## Min Q1 Med Q3 Max
## -1.5935760 -0.6997151 -0.1967487 0.5083056 2.9018507
##
## Number of Observations: 54
## Number of Groups: 27
contrast.matrix <-rbind(`Lmna HOM and Nat10 HET vs. Lmna HOM` = c(0,0,0,1, -1,0,0,0))
print(contrast.matrix)
## [,1] [,2] [,3] [,4] [,5] [,6] [,7] [,8]
## Lmna HOM and Nat10 HET vs. Lmna HOM 0 0 0 1 -1 0 0 0
ab3=summary(glht(test.model, linfct = contrast.matrix))
print(c("p values from contrast testing",as.numeric(ab3$test$pvalues)))
## [1] "p values from contrast testing" "0.0790654079167481"
ab4=confint(glht(test.model, linfct = contrast.matrix))
print( ab4$confint)
## Estimate lwr upr
## Lmna HOM and Nat10 HET vs. Lmna HOM 2.071226 -0.2404009 4.382853
## attr(,"conf.level")
## [1] 0.95
## attr(,"calpha")
## [1] 1.959964
print("Variable HR.bpm")
## [1] "Variable HR.bpm"
test.formula <- as.formula(paste("HR.bpm", "~", paste("Genotype.2", "Sex" ,"Age", sep= "+")))
null.formula <- as.formula(paste("HR.bpm", "~", paste( "Sex" ,"Age", sep= "+")))
test.model=lme(test.formula, random=~1|Name, data=data, method="ML")
null.model=lme(null.formula, random=~1|Name, data=data, na.action="na.exclude", method="ML")
print(anova(test.model, null.model))
## Model df AIC BIC logLik Test L.Ratio p-value
## test.model 1 10 502.3064 522.1963 -241.1532
## null.model 2 5 513.2915 523.2364 -251.6457 1 vs 2 20.98502 8e-04
result2=c("HR.bpm",anova(test.model, null.model)$p[2])
test.model=lme(test.formula, random=~1|Name, data=data, method="REML")
print(summary(test.model))
## Linear mixed-effects model fit by REML
## Data: data
## AIC BIC logLik
## 455.652 473.9384 -217.826
##
## Random effects:
## Formula: ~1 | Name
## (Intercept) Residual
## StdDev: 4.834763 22.35615
##
## Fixed effects: list(test.formula)
## Value Std.Error DF t-value p-value
## (Intercept) 751.2733 10.518138 26 71.42645 0.0000
## Genotype.2LMNA HET -23.5009 12.770383 20 -1.84027 0.0806
## Genotype.2LMNA HET and Nat10 HET 5.9074 14.443971 20 0.40899 0.6869
## Genotype.2LMNA HOM -39.0980 11.148787 20 -3.50693 0.0022
## Genotype.2LMNA HOM Nat10 HET -4.1617 10.824498 20 -0.38447 0.7047
## Genotype.2Nat10 HET 1.4671 11.409308 20 0.12859 0.8990
## SexMale 4.1204 7.666064 20 0.53749 0.5969
## Age12 -6.1522 6.084574 26 -1.01111 0.3213
## Correlation:
## (Intr) G.2LMNAHE G.HaNH G.2LMNAHO G.2HNH G.2N1H SexMal
## Genotype.2LMNA HET -0.427
## Genotype.2LMNA HET and Nat10 HET -0.377 0.390
## Genotype.2LMNA HOM -0.639 0.464 0.411
## Genotype.2LMNA HOM Nat10 HET -0.794 0.441 0.390 0.603
## Genotype.2Nat10 HET -0.698 0.434 0.383 0.561 0.636
## SexMale -0.547 -0.150 -0.133 0.103 0.354 0.235
## Age12 -0.289 0.000 0.000 0.000 0.000 0.000 0.000
##
## Standardized Within-Group Residuals:
## Min Q1 Med Q3 Max
## -2.83100076 -0.52601049 0.07833046 0.58393754 2.08348868
##
## Number of Observations: 54
## Number of Groups: 27
contrast.matrix <-rbind(`Lmna HOM and Nat10 HET vs. Lmna HOM` = c(0,0,0,1, -1,0,0,0))
print(contrast.matrix)
## [,1] [,2] [,3] [,4] [,5] [,6] [,7] [,8]
## Lmna HOM and Nat10 HET vs. Lmna HOM 0 0 0 1 -1 0 0 0
ab3=summary(glht(test.model, linfct = contrast.matrix))
print(c("p values from contrast testing",as.numeric(ab3$test$pvalues)))
## [1] "p values from contrast testing" "0.000363253152359633"
ab4=confint(glht(test.model, linfct = contrast.matrix))
print( ab4$confint)
## Estimate lwr upr
## Lmna HOM and Nat10 HET vs. Lmna HOM -34.93637 -54.14132 -15.73141
## attr(,"conf.level")
## [1] 0.95
## attr(,"calpha")
## [1] 1.959964
print("Variable PR.ms")
## [1] "Variable PR.ms"
test.formula <- as.formula(paste("PR.ms", "~", paste("Genotype.2", "Sex" ,"Age", sep= "+")))
null.formula <- as.formula(paste("PR.ms", "~", paste( "Sex" ,"Age", sep= "+")))
test.model=lme(test.formula, random=~1|Name, data=data, na.action="na.omit", method="ML")
null.model=lme(null.formula, random=~1|Name, data=data, na.action="na.omit", method="ML")
print(anova(test.model, null.model))
## Model df AIC BIC logLik Test L.Ratio p-value
## test.model 1 10 294.5969 314.2998 -137.2985
## null.model 2 5 296.6441 306.4956 -143.3221 1 vs 2 12.0472 0.0341
result3=c("PR.ms",anova(test.model, null.model)$p[2])
test.model=lme(test.formula, random=~1|Name, data=data, na.action="na.omit", method="REML")
print(summary(test.model))
## Linear mixed-effects model fit by REML
## Data: data
## AIC BIC logLik
## 277.8878 295.9544 -128.9439
##
## Random effects:
## Formula: ~1 | Name
## (Intercept) Residual
## StdDev: 0.0004553554 3.502277
##
## Fixed effects: list(test.formula)
## Value Std.Error DF t-value p-value
## (Intercept) 34.18889 1.5818717 25 21.612935 0.0000
## Genotype.2LMNA HET 1.79414 1.9132711 20 0.937733 0.3596
## Genotype.2LMNA HET and Nat10 HET -2.50586 2.1639705 20 -1.157993 0.2605
## Genotype.2LMNA HOM -0.43538 1.6702489 20 -0.260670 0.7970
## Genotype.2LMNA HOM Nat10 HET -2.37307 1.6315499 20 -1.454485 0.1613
## Genotype.2Nat10 HET -3.86179 1.7095599 20 -2.258940 0.0352
## SexMale 0.42345 1.1526642 20 0.367364 0.7172
## Age12 -1.41295 0.9628252 25 -1.467503 0.1547
## Correlation:
## (Intr) G.2LMNAHE G.HaNH G.2LMNAHO G.2HNH G.2N1H SexMal
## Genotype.2LMNA HET -0.425
## Genotype.2LMNA HET and Nat10 HET -0.376 0.390
## Genotype.2LMNA HOM -0.637 0.464 0.410
## Genotype.2LMNA HOM Nat10 HET -0.785 0.440 0.389 0.598
## Genotype.2Nat10 HET -0.695 0.433 0.383 0.561 0.630
## SexMale -0.543 -0.151 -0.133 0.104 0.341 0.236
## Age12 -0.298 0.002 0.002 -0.001 0.016 -0.003 -0.012
##
## Standardized Within-Group Residuals:
## Min Q1 Med Q3 Max
## -3.37997083 -0.25680071 0.05628492 0.45332331 1.73768481
##
## Number of Observations: 53
## Number of Groups: 27
contrast.matrix <-rbind(`Lmna HOM and Nat10 HET vs. Lmna HOM` = c(0,0,0,1, -1,0,0,0))
print(contrast.matrix)
## [,1] [,2] [,3] [,4] [,5] [,6] [,7] [,8]
## Lmna HOM and Nat10 HET vs. Lmna HOM 0 0 0 1 -1 0 0 0
ab3=summary(glht(test.model, linfct = contrast.matrix))
print(c("p values from contrast testing",as.numeric(ab3$test$pvalues)))
## [1] "p values from contrast testing" "0.190682276720507"
ab4=confint(glht(test.model, linfct = contrast.matrix))
print( ab4$confint)
## Estimate lwr upr
## Lmna HOM and Nat10 HET vs. Lmna HOM 1.937683 -0.964575 4.83994
## attr(,"conf.level")
## [1] 0.95
## attr(,"calpha")
## [1] 1.959964
print("Variable Pdur.ms")
## [1] "Variable Pdur.ms"
test.formula <- as.formula(paste("Pdur.ms", "~", paste("Genotype.2", "Sex" ,"Age", sep= "+")))
null.formula <- as.formula(paste("Pdur.ms", "~", paste( "Sex" ,"Age", sep= "+")))
test.model=lme(test.formula, random=~1|Name, data=data, method="ML")
null.model=lme(null.formula, random=~1|Name, data=data, na.action="na.exclude", method="ML")
print(anova(test.model, null.model))
## Model df AIC BIC logLik Test L.Ratio p-value
## test.model 1 10 145.7642 165.6540 -62.88210
## null.model 2 5 140.5114 150.4563 -65.25571 1 vs 2 4.747214 0.4475
result4=c("Pdur.ms",anova(test.model, null.model)$p[2])
test.model=lme(test.formula, random=~1|Name, data=data, method="REML")
print(summary(test.model))
## Linear mixed-effects model fit by REML
## Data: data
## AIC BIC logLik
## 151.9762 170.2626 -65.98809
##
## Random effects:
## Formula: ~1 | Name
## (Intercept) Residual
## StdDev: 5.996814e-05 0.8400584
##
## Fixed effects: list(test.formula)
## Value Std.Error DF t-value p-value
## (Intercept) 11.594376 0.3794260 26 30.557673 0.0000
## Genotype.2LMNA HET 0.064940 0.4588804 20 0.141519 0.8889
## Genotype.2LMNA HET and Nat10 HET -0.026726 0.5190177 20 -0.051494 0.9594
## Genotype.2LMNA HOM -0.271264 0.4006113 20 -0.677125 0.5061
## Genotype.2LMNA HOM Nat10 HET -0.318203 0.3889586 20 -0.818090 0.4229
## Genotype.2Nat10 HET -0.716033 0.4099726 20 -1.746538 0.0961
## SexMale 0.106906 0.2754660 20 0.388091 0.7020
## Age12 -0.299111 0.2286349 26 -1.308248 0.2022
## Correlation:
## (Intr) G.2LMNAHE G.HaNH G.2LMNAHO G.2HNH G.2N1H SexMal
## Genotype.2LMNA HET -0.425
## Genotype.2LMNA HET and Nat10 HET -0.376 0.390
## Genotype.2LMNA HOM -0.636 0.464 0.411
## Genotype.2LMNA HOM Nat10 HET -0.791 0.441 0.390 0.603
## Genotype.2Nat10 HET -0.695 0.434 0.383 0.561 0.636
## SexMale -0.545 -0.150 -0.133 0.103 0.354 0.235
## Age12 -0.301 0.000 0.000 0.000 0.000 0.000 0.000
##
## Standardized Within-Group Residuals:
## Min Q1 Med Q3 Max
## -2.4714625 -0.5450071 0.1272896 0.6624023 1.7912266
##
## Number of Observations: 54
## Number of Groups: 27
contrast.matrix <-rbind(`Lmna HOM and Nat10 HET vs. Lmna HOM` = c(0,0,0,1, -1,0,0,0))
print(contrast.matrix)
## [,1] [,2] [,3] [,4] [,5] [,6] [,7] [,8]
## Lmna HOM and Nat10 HET vs. Lmna HOM 0 0 0 1 -1 0 0 0
ab3=summary(glht(test.model, linfct = contrast.matrix))
print(c("p values from contrast testing",as.numeric(ab3$test$pvalues)))
## [1] "p values from contrast testing" "0.893945315649327"
ab4=confint(glht(test.model, linfct = contrast.matrix))
print( ab4$confint)
## Estimate lwr upr
## Lmna HOM and Nat10 HET vs. Lmna HOM 0.04693918 -0.6431559 0.7370342
## attr(,"conf.level")
## [1] 0.95
## attr(,"calpha")
## [1] 1.959964
print("Variable QRS.ms")
## [1] "Variable QRS.ms"
test.formula <- as.formula(paste("QRS.ms", "~", paste("Genotype.2", "Sex" ,"Age", sep= "+")))
null.formula <- as.formula(paste("QRS.ms", "~", paste( "Sex" ,"Age", sep= "+")))
test.model=lme(test.formula, random=~1|Name, data=data, method="ML")
null.model=lme(null.formula, random=~1|Name, data=data, na.action="na.exclude", method="ML")
print(anova(test.model, null.model))
## Model df AIC BIC logLik Test L.Ratio p-value
## test.model 1 10 95.65899 115.54883 -37.82949
## null.model 2 5 89.07667 99.02159 -39.53834 1 vs 2 3.417689 0.6359
result5=c("QRS.ms",anova(test.model, null.model)$p[2])
test.model=lme(test.formula, random=~1|Name, data=data, method="REML")
print(summary(test.model))
## Linear mixed-effects model fit by REML
## Data: data
## AIC BIC logLik
## 108.0417 126.3281 -44.02086
##
## Random effects:
## Formula: ~1 | Name
## (Intercept) Residual
## StdDev: 0.2796841 0.4624696
##
## Fixed effects: list(test.formula)
## Value Std.Error DF t-value p-value
## (Intercept) 9.380540 0.2695365 26 34.80248 0.0000
## Genotype.2LMNA HET 0.173498 0.3324155 20 0.52193 0.6075
## Genotype.2LMNA HET and Nat10 HET 0.281831 0.3759793 20 0.74959 0.4622
## Genotype.2LMNA HOM 0.121401 0.2902050 20 0.41833 0.6802
## Genotype.2LMNA HOM Nat10 HET -0.169256 0.2817637 20 -0.60070 0.5548
## Genotype.2Nat10 HET 0.130436 0.2969864 20 0.43920 0.6652
## SexMale -0.277325 0.1995491 20 -1.38976 0.1799
## Age12 0.079907 0.1258683 26 0.63485 0.5311
## Correlation:
## (Intr) G.2LMNAHE G.HaNH G.2LMNAHO G.2HNH G.2N1H SexMal
## Genotype.2LMNA HET -0.433
## Genotype.2LMNA HET and Nat10 HET -0.383 0.390
## Genotype.2LMNA HOM -0.649 0.464 0.411
## Genotype.2LMNA HOM Nat10 HET -0.806 0.441 0.390 0.603
## Genotype.2Nat10 HET -0.709 0.434 0.383 0.561 0.636
## SexMale -0.555 -0.150 -0.133 0.103 0.354 0.235
## Age12 -0.233 0.000 0.000 0.000 0.000 0.000 0.000
##
## Standardized Within-Group Residuals:
## Min Q1 Med Q3 Max
## -2.1855730 -0.5283791 -0.2611296 0.4255694 2.1824820
##
## Number of Observations: 54
## Number of Groups: 27
contrast.matrix <-rbind(`Lmna HOM and Nat10 HET vs. Lmna HOM` = c(0,0,0,1, -1,0,0,0))
print(contrast.matrix)
## [,1] [,2] [,3] [,4] [,5] [,6] [,7] [,8]
## Lmna HOM and Nat10 HET vs. Lmna HOM 0 0 0 1 -1 0 0 0
ab3=summary(glht(test.model, linfct = contrast.matrix))
print(c("p values from contrast testing",as.numeric(ab3$test$pvalues)))
## [1] "p values from contrast testing" "0.254467559285727"
ab4=confint(glht(test.model, linfct = contrast.matrix))
print( ab4$confint)
## Estimate lwr upr
## Lmna HOM and Nat10 HET vs. Lmna HOM 0.2906576 -0.2092511 0.7905662
## attr(,"conf.level")
## [1] 0.95
## attr(,"calpha")
## [1] 1.959964
pvals=rbind(result, result2, result3, result4, result5)
write.csv(pvals, "temp.csv")
pvals=read.csv("temp.csv")
pvals$adjustedPval=p.adjust(pvals$V2, method="fdr")
print(pvals)
## X V1 V2 adjustedPval
## 1 result RR.ms 0.091411203 0.15235200
## 2 result2 HR.bpm 0.000815356 0.00407678
## 3 result3 PR.ms 0.034146763 0.08536691
## 4 result4 Pdur.ms 0.447502790 0.55937849
## 5 result5 QRS.ms 0.635877218 0.63587722

## Sheet: Heart_rate_9_weeks
					ms	bpm	ms	ms	ms
		Name	Sex	Gnotype	RR	HR	PR	Pdur	QRS
		GBAO27.2b	Female	Lmna:+/+ Nat10:+/+	80.529	745.069	34.5	9.941	10.25
		GBAO28.2k	Female	Lmna:+/+ Nat10/+	78.8745	761.346	31.5555	10.987	10.849
		GBAO31.1c	Female	Lmna:+/+ Nat10/+	81.7235	735.053	32.963	9.5585	9.1035
		GBAO31.1f	Female	Lmna:+/+ Nat10/+	77	779.221	31	11	9
		GBAO28.2d	Male	Lmna:+/+ Nat10:+/+	84.671	779.452	35.018	11.138	8.939
		GBAO28.2e	Male	Lmna:+/+ Nat10:+/+	85.4135	762.655	36.168	11.5128	9.23775
		GBAO33.1b	Male	Lmna:+/+ Nat10:+/+	83	722.892	34.842	11.368	9
		GBAO30.1c	Male	Lmna:+/+ Nat10/+	79	759.494	32	11	9
		GBAO32.1d	Male	Lmna:+/+ Nat10/+	82.435	728.413	36.6665	11.91	8.7765
		GBAO29.1b	Male	Lmna/+ Nat10:+/+	83.3245	720.106	33.6835	12.6835	10
		GBAO32.1b	Male	Lmna/+ Nat10:+/+	84.737	708.075	41	12.053	9.053
		GBAO32.1c	Male	Lmna/+ Nat10:+/+	83.4115	719.509	36.5	12.141	9.0265
		GBAO29.1c	Male	Lmna/+ Nat10/+	79.9595	750.645	32.775	12.399	9.0185
		GBAO29.1d	Male	Lmna/+ Nat10/+	81.4565	736.59	31.69	11.983	9.366
		Name	Sex	Gnotype	RR	HR	PR	Pdur	QRS
		GBAO28.2g	Female	Lmna/Lmna Nat10:+/+	78.603	703.363	32.9755	11.318	9.308
		GBAO28.2i	Female	Lmna/Lmna Nat10:+/+	79.4607	705.519	31.2373	11.4612	9.2145
		GBAO29.1a	Male	Lmna/Lmna Nat10:+/+	85.388	708.682	33.412	10.9705	9.941
		GBAO28.2b	Male	Lmna/Lmna Nat10:+/+	85.956	698.035	34.578	11.844	9.622
		GBAO28.2c	Male	Lmna/Lmna Nat10:+/+	78.4415	764.944	31.0768	12.068	9.188
		Name	Sex	Gnotype	RR	HR	PR	Pdur	QRS
		GBAO27.2c	Female	Lmna/Lmna Nat10/+	79.6962	752.939	32.7728	10.7318	9.642
		GBAO29.1e	Female	Lmna/Lmna Nat10/+	78.7918	761.518	31.2423	12.1768	8.96075
		GBAO29.1f	Female	Lmna/Lmna Nat10/+	79.69	754.977	25.0823	9.17731	8.1791
		GBAO29.1g	Female	Lmna/Lmna Nat10/+	79	759.494	31.286	12.143	8.929
		GBAO29.1h	Female	Lmna/Lmna Nat10/+	80.484	745.491	32.545	11.273	9
		GBAO28.2j	Female	Lmna/Lmna Nat10/+	78.946	760.202	31.044	11.662	9.1765
		GBAO28.2f	Male	Lmna/Lmna Nat10/+	77.71	772.105	30.588	10.824	9.353
		GBAO30.1b	Male	Lmna/Lmna Nat10/+	77.906	770.158	31.111	11.8	9.028

## Sheet: Heart_rate_12_weeks
					ms	bpm	ms	ms	ms
		Name	Sex	Gnotype	RR	HR	PR	Pdur	QRS
		GBAO27.2b	Female	Lmna:+/+ Nat10:+/+	80.2632	747.575	33.3158	12.7895	8.94737
		GBAO28.2d	Male	Lmna:+/+ Nat10:+/+	79.221	758.308	32.329	11.529	9.088
		GBAO28.2e	Male	Lmna:+/+ Nat10:+/+	79.4725	755.74	31.6795	12.068	8.827
		GBAO33.1b	Male	Lmna:+/+ Nat10:+/+	81.25	738.462	32.575	11.875	9.525
		GBAO28.2k	Female	Lmna:+/+ Nat10/+	75.828	791.269	31.069	11.414	10.828
		GBAO31.1c	Female	Lmna:+/+ Nat10/+	81.824	733.892	17.5	9.8265	9.5
		GBAO31.1f	Female	Lmna:+/+ Nat10/+	79.956	750.417	35	10.289	9
		GBAO30.1c	Male	Lmna:+/+ Nat10/+	81.824	733.892	17.5	9.8265	9.5
		GBAO32.1d	Male	Lmna:+/+ Nat10/+	81.067	740.132	32.533	11.933	8.933
		GBAO29.1b	Male	Lmna/+ Nat10:+/+	78.865	760.79	33.25	10.365	9.75
		GBAO32.1b	Male	Lmna/+ Nat10:+/+	81.282	738.17	32.25	11.385	8.583
		GBAO32.1c	Male	Lmna/+ Nat10:+/+	82.625	726.172	37.396	11	9.375
		GBAO29.1c	Male	Lmna/+ Nat10/+	77.09	778.316	31.143	10.388	9
		GBAO29.1d	Male	Lmna/+ Nat10/+	78.186	767.4	30.047	11.326	10.349
		Name	Sex	Gnotype	RR	HR	PR	Pdur	QRS
		GBAO28.2g	Female	Lmna/Lmna Nat10:+/+	89.647	669.291	35.02	11.627	9.98
		GBAO28.2i	Female	Lmna/Lmna Nat10:+/+	83.025	722.674	30.75	11.225	9.075
		GBAO29.1a	Male	Lmna/Lmna Nat10:+/+	84.83	707.295	36.444	10.962	9
		GBAO28.2b	Male	Lmna/Lmna Nat10:+/+	82.533	726.979	35.733	10.933	9.333
		GBAO28.2c	Male	Lmna/Lmna Nat10:+/+	81.205	708.87	31.795	9.897	9.051
		Name	Sex	Gnotype	RR	HR	PR	Pdur	QRS
		GBAO27.2c	Female	Lmna/Lmna Nat10/+	88.897	675.051	33.659	9.188	9.0145
		GBAO29.1e	Female	Lmna/Lmna Nat10/+	78.438	764.94	30.267	10.688	10
		GBAO29.1f	Female	Lmna/Lmna Nat10/+	80.184	748.282	33.25	11.796	10.25
		GBAO29.1g	Female	Lmna/Lmna Nat10/+	85.644	700.571	0	11.844	9
		GBAO29.1h	Female	Lmna/Lmna Nat10/+	78.623	763.139	31.026	12.075	9
		GBAO28.2j	Female	Lmna/Lmna Nat10/+	82.444	727.763	30.556	11.2	9.111
		GBAO28.2f	Male	Lmna/Lmna Nat10/+	81.6645	734.78	30.5665	10.5425	9.2285
		GBAO30.1b	Male	Lmna/Lmna Nat10/+	82.239	729.58	34	11.217	9

## Sheet: Kyphosis_Index_9_weeks
	Mouse name	Genotype	Assay date	DOB	DOC	Sex	Age (months)	length (L)	c2	to WT (normalised)	KY (=L/c2)
	GBAO16.1a	Lmna:+/+ Nat10+/+	2015-09-09	2015-07-07	2015-09-09	Male	9.14286	15.34	2.02	1.15062	7.59406
	MMNA45.1a	Lmna:+/+ Nat10+/+	2015-07-16	2015-05-12	2015-07-17	Male	9.42857	15.9	2.64	0.912534	6.02273
	MMNA42.2e	Lmna:+/+ Nat10+/+	2015-07-17	2015-05-12	2015-07-17	Male	9.42857	14.94	2.42	0.935387	6.17355
	MMNA42.2a	Lmna/Lmna	2015-07-17	2015-05-12	2015-07-17	Male	9.42857	13.76	2.37	0.879683	5.80591
	MMNA42.2f	Lmna/Lmna	2015-07-17	2015-05-12	2015-07-17	Male	9.42857	12.43	2.83	0.665489	4.39223
	MMNA43.2a	Lmna/Lmna	2015-07-17	2015-05-12	2015-07-17	Male	9.42857	13.47	2.65	0.770154	5.08302
	MMNA46.1a	Lmna/Lmna	2015-06-26	2015-04-20	2015-06-26	Male	9.57143	13.37	2.55	0.794415	5.24314
	MMNA46.1c	Lmna/Lmna	2015-06-26	2015-04-20	2015-06-26	Male	9.57143	13.73	2.35	0.885235	5.84255
	MMNA40.1c	Lmna/Lmna	2015-06-26	2015-04-19	2015-06-26	Male	9.71429	13.47	2.45	0.833024	5.49796
	MMNA45.2d	Lmna/Lmna	2015-07-17	2015-05-10	2015-07-17	Male	9.71429	13.37	3	0.675253	4.45667
	GBAO15.1a	Lmna/Lmna Nat10/+	2015-09-09	2015-07-07	2015-09-09	Male	9.14286	13.05	1.78	1.11083	7.33146
	GBAO15.1c	Lmna/Lmna Nat10/+	2015-09-09	2015-07-07	2015-09-09	Male	9.14286	13.37	1.7	1.19162	7.86471
	GBAO15.1e	Lmna/Lmna Nat10/+	2015-09-09	2015-07-07	2015-09-09	Male	9.14286	13.52	1.7	1.20499	7.95294
	GBAO15.1f	Lmna/Lmna Nat10/+	2015-09-09	2015-07-07	2015-09-09	Male	9.14286	13.7	1.85	1.12203	7.40541

## Sheet: Kyphosis_index_12_weeks
	Mouse name	Genotype	Assay date	DOB	DOC	Sex	Age (months)	length (L)	c2	to WT (normalised)	KY (=L/c2)
	GBAO33.1b	Lmna:+/+ Nat10:+/+	2016-04-29	2016-02-04	2016-04-29	Male	12.1429	15.22	1.95	0.913949	7.80513
	GBAO18.1d	Lmna:+/+ Nat10:+/+	2015-10-13	2015-07-17	2015-10-13	Male	12.5714	15.89	1.8	1.0337	8.82778
	GBAO27.2b	Lmna:+/+ Nat10:+/+	2016-04-19	2016-01-28	2016-04-19	Male	11.7143	14.99	1.67	1.05106	8.97605
	GBAO29.1a	Lmna/Lmna Nat10:+/+	2016-04-19	2016-01-23	2016-04-19	Male	12.4286	13.48	1.85	0.853219	7.28649
	GBAO28.2b	Lmna/Lmna Nat10:+/+	2016-04-29	2016-02-04	2016-04-29	Male	12.1429	13.65	1.82	0.87822	7.5
	GBAO28.2c	Lmna/Lmna Nat10:+/+	2016-04-29	2016-02-04	2016-04-29	Male	12.1429	13.3	1.77	0.879874	7.51412
	GBAO30.1b	Lmna/Lmna Nat10/+	2016-04-29	2016-02-06	2016-04-29	Male	11.8571	13.92	1.83	0.890698	7.60656
	GBAO28.2f	Lmna/Lmna Nat10/+	2016-04-29	2016-02-04	2016-04-29	Male	12.1429	13.05	1.64	0.93177	7.95732
	GBAO28.2j	Lmna/Lmna Nat10/+	2016-04-29	2016-02-04	2016-04-29	Male	12.1429	12.66	1.59	0.932349	7.96226

## Sheet: DEXA_9_12_weeks
Mouse Name	Mouse	Genotype	Genotype2	Gender	Birth Date	Assay Date	Age In Weeks	Weight	Nose To Tail Base Length	Bone Mineral Density	Bone Mineral Content	Bone Area	Lean Mass	Fat Mass	Est Total Tissue Mass	Fat Percentage Estimate
LMNA63.3a	M02178173	Lmna/+ Nat10:+/+	Lmna HET	Male	2015-07-04	2015-09-09	9	21.6	9.7	0.0401	0.3173	7.92	18.66	2.52	21.18	11.9
GBAO29.1b	M02336362	Lmna/+ Nat10:+/+	Lmna HET	Male	2016-01-23	2016-04-19	12	27.1	10	0.0461	0.3858	8.37	20.84	5.25	26.09	20.13
GBAO32.1c	M02349357	Lmna/+ Nat10:+/+	Lmna HET	Male	2016-02-06	2016-04-29	12	26.8	10	0.0485	0.4354	8.98	20.26	5.27	25.53	20.64
GBAO32.1b	M02349356	Lmna/+ Nat10:+/+	Lmna HET	Male	2016-02-06	2016-04-29	12	26.6	10.1	0.0475	0.4118	8.67	20.37	5.2	25.57	20.34
GBAO18.1a	M02178273	Lmna/+ Nat10/+	Lmna HET and Nat10 HET	Male	2015-07-07	2015-09-09	9	25.2	9.9	0.0457	0.3971	8.7	20.44	4.02	24.46	16.42
GBAO15.1d	M02178261	Lmna/+ Nat10/+	Lmna HET and Nat10 HET	Male	2015-07-07	2015-09-09	9	25.4	10.1	0.0481	0.4212	8.76	22.03	2.77	24.8	11.16
GBAO15.1b	M02178259	Lmna/+ Nat10/+	Lmna HET and Nat10 HET	Male	2015-07-07	2015-09-09	9	25.6	10.2	0.0474	0.4378	9.23	22.31	3.18	25.49	12.48
GBAO29.1d	M02336364	Lmna/+ Nat10/+	Lmna HET and Nat10 HET	Male	2016-01-23	2016-04-19	12	26.3	10.1	0.048	0.4167	8.68	20.21	5.04	25.25	19.95
GBAO29.1c	M02336363	Lmna/+ Nat10/+	Lmna HET and Nat10 HET	Male	2016-01-23	2016-04-19	12	25.7	10	0.046	0.3873	8.42	19.67	5.47	25.14	21.75
MMNA42.1g	M02117304	Lmna/Lmna Nat10:+/+	Lmna HOM	Female	2015-04-20	2015-06-26	9	17.5	9.1	0.0396	0.2945	7.44	15.43	1.84	17.27	10.63
MMNA47.1d	M02117267	Lmna/Lmna Nat10:+/+	Lmna HOM	Female	2015-04-20	2015-06-26	9	18.2	9.2	0.0414	0.3203	7.73	15.77	1.83	17.6	10.42
MMNA47.1e	M02117268	Lmna/Lmna Nat10:+/+	Lmna HOM	Female	2015-04-20	2015-06-26	9	17.6	9.2	0.0391	0.2968	7.59	15.19	1.89	17.08	11.05
MMNA47.1f	M02117269	Lmna/Lmna Nat10:+/+	Lmna HOM	Female	2015-04-20	2015-06-26	9	16.9	9.1	0.0394	0.2969	7.54	14.15	2.13	16.28	13.08
MMNA38.1c	M02117248	Lmna/Lmna Nat10:+/+	Lmna HOM	Female	2015-04-19	2015-06-26	9	17	9.3	0.0402	0.303	7.54	14.74	1.62	16.36	9.93
MMNA46.1a	M02117258	Lmna/Lmna Nat10:+/+	Lmna HOM	Male	2015-04-20	2015-06-26	9	19	9.4	0.0449	0.3794	8.45	16.85	1.54	18.39	8.36
MMNA46.1c	M02117260	Lmna/Lmna Nat10:+/+	Lmna HOM	Male	2015-04-20	2015-06-26	9	20.4	9.6	0.0456	0.394	8.64	18.14	1.61	19.75	8.17
MMNA40.1c	M02117254	Lmna/Lmna Nat10:+/+	Lmna HOM	Male	2015-04-19	2015-06-26	9	19.7	9.4	0.0441	0.3634	8.25	17.82	1.79	19.61	9.12
MMNA42.2i	M02129897	Lmna/Lmna Nat10:+/+	Lmna HOM	Female	2015-05-12	2015-07-17	9	15.5	8.8	0.0403	0.3103	7.71	13.34	1.52	14.86	10.2
MMNA43.2b	M02129906	Lmna/Lmna Nat10:+/+	Lmna HOM	Female	2015-05-12	2015-07-17	9	17.3	9.1	0.0401	0.3062	7.64	14.83	1.83	16.66	10.96
MMNA42.2a	M02129889	Lmna/Lmna Nat10:+/+	Lmna HOM	Male	2015-05-12	2015-07-17	9	21.6	9.5	0.0403	0.3167	7.86	18.54	2.57	21.11	12.16
MMNA42.2f	M02129894	Lmna/Lmna Nat10:+/+	Lmna HOM	Male	2015-05-12	2015-07-17	9	16.6	9	0.0403	0.2921	7.24	14.8	1.21	16.01	7.55
MMNA43.2a	M02129905	Lmna/Lmna Nat10:+/+	Lmna HOM	Male	2015-05-12	2015-07-17	9	19.4	9.3	0.0448	0.3766	8.41	17.29	1.37	18.66	7.35
MMNA45.2d	M02134034	Lmna/Lmna Nat10:+/+	Lmna HOM	Male	2015-05-10	2015-07-17	9	18.6	9.2	0.0427	0.3457	8.11	16.74	1.38	18.12	7.61
GBAO15.1g	M02178264	Lmna/Lmna Nat10:+/+	Lmna HOM	Male	2015-07-07	2015-09-09	9	17.8	9.1	0.041	0.3238	7.89	15.95	1.57	17.52	8.97
GBAO16.1e	M02178269	Lmna/Lmna Nat10:+/+	Lmna HOM	Female	2015-07-07	2015-10-13	12	16.6	8.7	0.0391	0.2711	6.93	13.19	3.38	16.57	20.39
GBAO16.1c	M02178267	Lmna/Lmna Nat10/+	Lmna HOM and Nat10 HET	Female	2015-07-07	2015-10-13	12	14.5	8.8	0.0397	0.2672	6.74	12.21	2.03	14.24	14.27
GBAO29.1a	M02336361	Lmna/Lmna Nat10:+/+	Lmna HOM	Male	2016-01-23	2016-04-19	12	19	9.3	0.0432	0.3212	7.43	15.84	2.92	18.76	15.56
GBAO28.2i	M02349337	Lmna/Lmna Nat10:+/+	Lmna HOM	Female	2016-02-04	2016-04-29	12	14.5	8.6	0.0393	0.262	6.67	11.89	1.96	13.85	14.17
GBAO28.2g	M02349335	Lmna/Lmna Nat10:+/+	Lmna HOM	Female	2016-02-04	2016-04-29	12	14.6	8.7	0.0404	0.2822	6.98	12.6	1.86	14.46	12.87
GBAO28.2c	M02349331	Lmna/Lmna Nat10:+/+	Lmna HOM	Male	2016-02-04	2016-04-29	12	17.3	8.7	0.0389	0.2652	6.81	14.37	2.6	16.97	15.34
GBAO28.2b	M02349330	Lmna/Lmna Nat10:+/+	Lmna HOM	Male	2016-02-04	2016-04-29	12	17.2	8.7	0.038	0.2549	6.71	14.67	1.96	16.63	11.77
GBAO15.1f	M02178263	Lmna/Lmna Nat10/+	Lmna HOM and Nat10 HET	Male	2015-07-07	2015-09-09	9	20	9.4	0.0412	0.3032	7.36	16.36	3.19	19.55	16.34
GBAO15.1e	M02178262	Lmna/Lmna Nat10/+	Lmna HOM and Nat10 HET	Male	2015-07-07	2015-09-09	9	18.1	9.5	0.0394	0.2983	7.57	15.74	2.04	17.78	11.47
GBAO15.1c	M02178260	Lmna/Lmna Nat10/+	Lmna HOM and Nat10 HET	Male	2015-07-07	2015-09-09	9	18.4	9.2	0.0412	0.3231	7.85	16.03	1.68	17.71	9.49
GBAO15.1a	M02178258	Lmna/Lmna Nat10/+	Lmna HOM and Nat10 HET	Male	2015-07-07	2015-09-09	9	16.7	9.1	0.0395	0.3132	7.92	14.97	1.36	16.33	8.33
GBAO27.2c	M02342349	Lmna/Lmna Nat10/+	Lmna HOM and Nat10 HET	Female	2016-01-28	2016-04-19	12	14.6	9	0.0415	0.3049	7.35	12.64	1.88	14.52	12.94
GBAO29.1h	M02336368	Lmna/Lmna Nat10/+	Lmna HOM and Nat10 HET	Female	2016-01-23	2016-04-19	12	15.1	8.7	0.0398	0.2661	6.68	12.37	2.23	14.6	15.26
GBAO29.1g	M02336367	Lmna/Lmna Nat10/+	Lmna HOM and Nat10 HET	Female	2016-01-23	2016-04-19	12	13.6	8.6	0.0403	0.2793	6.93	11.55	1.65	13.2	12.53
GBAO29.1f	M02336366	Lmna/Lmna Nat10/+	Lmna HOM and Nat10 HET	Female	2016-01-23	2016-04-19	12	16	8.8	0.0411	0.2874	7	13.47	2.22	15.69	14.17
GBAO29.1e	M02336365	Lmna/Lmna Nat10/+	Lmna HOM and Nat10 HET	Female	2016-01-23	2016-04-19	12	15.2	8.9	0.0386	0.2594	6.71	12.65	1.99	14.64	13.59
GBAO28.2j	M02349338	Lmna/Lmna Nat10/+	Lmna HOM and Nat10 HET	Female	2016-02-04	2016-04-29	12	12.3	8.4	0.0399	0.2628	6.58	10.41	1.51	11.92	12.67
GBAO30.1b	M02349341	Lmna/Lmna Nat10/+	Lmna HOM and Nat10 HET	Male	2016-02-06	2016-04-29	12	20	9.3	0.0434	0.3459	7.97	16.65	2.85	19.5	14.62
GBAO28.2f	M02349334	Lmna/Lmna Nat10/+	Lmna HOM and Nat10 HET	Male	2016-02-04	2016-04-29	12	15.3	8.5	0.0384	0.261	6.8	13.07	1.76	14.83	11.9
GBAO31.1f	M02349351	Lmna:+/+ Nat10/+	Nat10 HET	Female	2016-02-06	2016-04-29	12	21.9	10	0.0462	0.381	8.26	17.93	3.43	21.36	16.08
GBAO31.1c	M02349348	Lmna:+/+ Nat10/+	Nat10 HET	Female	2016-02-06	2016-04-29	12	20.2	9.8	0.0457	0.3859	8.45	16.6	3.1	19.7	15.73
GBAO28.2k	M02349339	Lmna:+/+ Nat10/+	Nat10 HET	Female	2016-02-04	2016-04-29	12	18.9	9.7	0.0455	0.3711	8.16	15.6	2.23	17.83	12.52
GBAO32.1d	M02349358	Lmna:+/+ Nat10/+	Nat10 HET	Male	2016-02-06	2016-04-29	12	25.9	10.3	0.0491	0.4564	9.29	20.29	4.13	24.42	16.91
GBAO30.1c	M02349342	Lmna:+/+ Nat10/+	Nat10 HET	Male	2016-02-06	2016-04-29	12	32.2	10.3	0.0497	0.4521	9.1	22.75	8.39	31.14	26.94
MMNA42.1f	M02117303	Lmna:+/+ Nat10:+/+	WT	Female	2015-04-20	2015-06-26	9	22.7	9.8	0.0443	0.3637	8.21	17.63	4.69	22.32	21.01
MMNA46.1e	M02117262	Lmna:+/+ Nat10:+/+	WT	Female	2015-04-20	2015-06-26	9	21.6	9.9	0.0446	0.3841	8.61	18.24	2.58	20.82	12.37
MMNA40.1e	M02117256	Lmna:+/+ Nat10:+/+	WT	Female	2015-04-19	2015-06-26	9	22.4	9.8	0.0449	0.3798	8.47	17.82	4.18	22	18.98
MMNA45.1f	M02117275	Lmna:+/+ Nat10:+/+	WT	Female	2015-04-19	2015-06-26	9	22.7	10.2	0.0448	0.3928	8.77	19	3.39	22.39	15.16
MMNA41.1g	M02116209	Lmna:+/+ Nat10:+/+	WT	Female	2015-04-17	2015-06-26	9	20.2	9.7	0.0435	0.3497	8.04	16.87	2.57	19.44	13.22
MMNA42.1e	M02117302	Lmna:+/+ Nat10:+/+	WT	Male	2015-04-20	2015-06-26	9	29.3	10.5	0.0503	0.4692	9.32	25.26	3.12	28.38	11
MMNA47.1a	M02117264	Lmna:+/+ Nat10:+/+	WT	Male	2015-04-20	2015-06-26	9	28.8	10.5	0.0501	0.4963	9.9	25.04	2.67	27.71	9.62
MMNA45.1a	M02117270	Lmna:+/+ Nat10:+/+	WT	Male	2015-04-19	2015-06-26	9	29.1	10.6	0.0505	0.5073	10.05	24.83	3.19	28.02	11.39
MMNA43.2d	M02129908	Lmna:+/+ Nat10:+/+	WT	Female	2015-05-12	2015-07-17	9	20.8	9.6	0.0434	0.36	8.3	17.4	2.66	20.06	13.28
MMNA43.2f	M02129910	Lmna:+/+ Nat10:+/+	WT	Female	2015-05-12	2015-07-17	9	22.1	9.9	0.0442	0.3839	8.7	18.48	2.73	21.21	12.85
MMNA42.2b	M02129890	Lmna:+/+ Nat10:+/+	WT	Male	2015-05-12	2015-07-17	9	28	10.3	0.0468	0.4358	9.32	23.9	3.39	27.29	12.44
MMNA42.2d	M02129892	Lmna:+/+ Nat10:+/+	WT	Male	2015-05-12	2015-07-17	9	26.3	10.2	0.0449	0.3822	8.51	21.3	4.01	25.31	15.86
MMNA42.2e	M02129893	Lmna:+/+ Nat10:+/+	WT	Male	2015-05-12	2015-07-17	9	28.1	10.1	0.0453	0.3882	8.56	21.8	5.43	27.23	19.95
GBAO16.1a	M02178265	Lmna:+/+ Nat10/+	Nat10 HET	Male	2015-07-07	2015-09-09	9	25.1	10.1	0.049	0.4398	8.98	22.02	2.56	24.58	10.42
GBAO18.1d	M02178276	Lmna:+/+ Nat10:+/+	WT	Female	2015-07-07	2015-10-13	12	27.6	10.4	0.0516	0.4838	9.38	21.39	5.81	27.2	21.36
GBAO27.2b	M02342348	Lmna:+/+ Nat10:+/+	WT	Female	2016-01-28	2016-04-19	12	22.4	9.9	0.0469	0.407	8.68	17.55	4.69	22.24	21.09
GBAO28.2e	M02349333	Lmna:+/+ Nat10:+/+	WT	Male	2016-02-04	2016-04-29	12	24.8	10.2	0.0456	0.4002	8.77	20.12	3.58	23.7	15.1
GBAO28.2d	M02349332	Lmna:+/+ Nat10:+/+	WT	Male	2016-02-04	2016-04-29	12	23.2	10	0.0447	0.3648	8.16	18.81	3.95	22.76	17.37
GBAO33.1b	M02345446	Lmna:+/+ Nat10:+/+	WT	Male	2016-02-04	2016-04-29	12	26.2	10.1	0.0464	0.3992	8.61	21.26	4.24	25.5	16.62

## Sheet: AU400_9_12_weeks
Mouse Name	Mouse	Genotype	Genotype2	Weight Value	Gender	Assay Date	Age In Weeks	Sodium	K	Cl	Gluc	Trigs	Chol	Hdl	Ldl	Nefac	Glyc	Frct	Amy	Tp	Alb	Ca	Phos	Iron	Ast	Alp	Alt	Creat	Urea	Tbilc	Tbilb	Ck	Mg	Thyrx
GBAO15.1a	M02178258	Lmna/Lmna Nat10/+	Lmna HOM and Nat10 HET	16.7	Male	2015-09-09	9	148.3	4.4	109.5	20.4	0.77	1.64	0.99	0.42	0.536	125.6	210.46	472.6	43.8	24.39	2.18	4.02	21	119.3	92.8	71.7	12.2	6.7	3.4	36.2	962.9	1.14	4.6
GBAO15.1b	M02178259	Lmna/+ Nat10/+	Lmna HET and Nat10 HET	25.6	Male	2015-09-09	9	147.3	4.2	108	27.04	1.77	2.3	1.5	0.47	0.698	137.1	199.38	625.7	43.6	22.65	2.19	3.4	24	82.1	116.2	95.3	11.8	6.6	2.5	119.7	387.6	1.11	4.2
GBAO15.1c	M02178260	Lmna/Lmna Nat10/+	Lmna HOM and Nat10 HET	18.4	Male	2015-09-09	9	145.7	4.5	109.4	23.93	1.62	1.95	1.23	0.44	0.646	119.1	207.69	495.8	44.4	24.33	2.09	3.07	16.7	149.8	87.9	53.8	10.8	6.7	2.2	120.9	1389.3	1.01	5
GBAO15.1d	M02178261	Lmna/+ Nat10/+	Lmna HET and Nat10 HET	25.4	Male	2015-09-09	9	145.6	4.4	106.9	23.99	1.32	2.54	1.59	0.63	0.363	103.9	188.31	601.8	44	22.72	2.22	2.91	20.5	84	102.9	58.1	11.4	5	1.8	88.2	441.4	1.06	3.5
GBAO15.1e	M02178262	Lmna/Lmna Nat10/+	Lmna HOM and Nat10 HET	18.1	Male	2015-09-09	9	149.5	4.2	109.1	21.8	1.65	1.75	1.1	0.37	1.019	174.7	213.23	538.6	46.1	26.51	2.15	3.56	21.1	195.9	90.8	260.2	14.3	8.5	2.9	98.6	1632.9	1.09	4.7
GBAO15.1f	M02178263	Lmna/Lmna Nat10/+	Lmna HOM and Nat10 HET	20	Male	2015-09-09	9	148.8	3.8	110.9	21.91	1.19	1.77	1.17	0.28	0.871	174.1	210.46	565.5	45	24.9	2.13	3.24	20.5	108	83.1	79.5	9.1	5.4	2.3	29.2	838.1	1.07	4
GBAO15.1g	M02178264	Lmna/Lmna Nat10:+/+	Lmna HOM	17.8	Male	2015-09-09	9	148.3	4.3	112	19.15	1.13	1.67	1.04	0.36	0.792	129.5	216	517.1	45.2	26.27	2.14	3.53	18.6	123.8	107.7	46.1	10.5	7.5	2.9	57	958.5	1.13	5
GBAO16.1a	M02178265	Lmna:+/+ Nat10/+	WT	25.1	Male	2015-09-09	9				25.04	1.36	2.25	1.44	0.6	0.322	74.8	182.77	497	44.5	22.63	2.22	3.42	14.5	69.9	90.8	170.1	11.6	5.9	1.5	81.2	283.1	1.21	3.5
GBAO18.1a	M02178273	Lmna/+ Nat10/+	Lmna HET and Nat10 HET	25.2	Male	2015-09-09	9	144.9	4.8	109.9	26.72	1.23	2.13	1.44	0.34	0.631	165.5	213.23	638	42.9	24.03	2.18	3.58	21	125.4	115.4	112.8	11.5	7.6	2.1	48.1	1261	1.2	3.9
GBAO27.2b	M02342348	Lmna:+/+ Nat10:+/+	WT	22.4	Female	2016-04-19	12	143.8	3.6	108.4	17.71	1.79	2.05	1.41	0.4	0.678	160.3	192.97	558.8	41.4	23.47	2.13	2.97	19.7	103.1	122.7	50.5	6.8	8.8	1.5	82.6	604.4	1.21	4.8
GBAO27.2c	M02342349	Lmna/Lmna Nat10/+	Lmna HOM and Nat10 HET	14.6	Female	2016-04-19	12	150.5	4	112.5	13.32	1.85	1.67	1.02	0.42	0.473	109.1	162.65	443.1	38.8	22.91	2.04	3.11	17	131.6	92.9	42.8	11.1	10.6	2.5	124.1	936.3	1.15	4.1
GBAO28.2b	M02349330	Lmna/Lmna Nat10:+/+	Lmna HOM	17.2	Male	2016-04-29	12	144.3	4.4	111	21.24	1.54	1.86	1.27	0.38	0.35	86.4	184.17	447.8	40	23.68	2.15	3.82	16	104.3	88.9	50.2	8.9	10.2	1.6	48	814.2	1.22	4.3
GBAO28.2c	M02349331	Lmna/Lmna Nat10:+/+	Lmna HOM	17.3	Male	2016-04-29	12	145.8	3.8	111.5	20.72	1.76	1.93	1.38	0.36	0.44	120.8	172.83	412.2	38.7	21.9	2.14	3.07	15.3	77.2	87.9	32.8	7.7	9.5	1.7	55.2	406.5	1.14	4.9
GBAO28.2d	M02349332	Lmna:+/+ Nat10:+/+	WT	23.2	Male	2016-04-29	12	143.8	3.7	109.7	20.16	1.72	2.68	1.96	0.43	0.569	112.6	195.5	562.3	44	24.68	2.28	2.81	17	68.3	99.5	67	6.5	8.7	1.9	62.1	304.8	1.21	5.6
GBAO28.2e	M02349333	Lmna:+/+ Nat10:+/+	WT	24.8	Male	2016-04-29	12	143.5	4.4	109.5	24.77	1.35	2.67	2	0.44	0.44	97.4	198.33	620.2	42.3	23.8	2.26	3.04	17.2	49.4	100	53.1	7.2	8.4	1.3	21.5	152.6	1.24	5
GBAO28.2f	M02349334	Lmna/Lmna Nat10/+	Lmna HOM and Nat10 HET	15.3	Male	2016-04-29	12	144.2	3.6	111.7	21.71	1.4	1.81	1.21	0.38	0.574	128.2	181.33	358.9	40.1	22.93	2.13	2.94	14.8	105.7	85.3	75.3	8.2	7.3	1.7	31.2	863.5	1.13	5.3
GBAO28.2g	M02349335	Lmna/Lmna Nat10:+/+	Lmna HOM	14.6	Female	2016-04-29	12	145.5	4	111.1	20.54	1.28	1.78	1.21	0.42	0.533	114.2	167.17	470.6	39	22.1	2.07	3.67	11.4	161.9	110.9	61.4	11.7	8.3	1.8	60.9	1409.8	1.25	4.5
GBAO28.2i	M02349337	Lmna/Lmna Nat10:+/+	Lmna HOM	14.5	Female	2016-04-29	12	143.8	4.2	111.7	23.09	0.85	1.56	1.09	0.36	0.504	107	167.16	437.8	37.9	21.59	2.04	3.84	13.4	86.4	86.4	54.1	9.3	7.3	1.6	20.1	529.7	1.11	4.7
GBAO28.2j	M02349338	Lmna/Lmna Nat10/+	Lmna HOM and Nat10 HET	12.3	Female	2016-04-29	12				16.42	1.62	1.53	1.03	0.35		153.4	181.33		41	24.08	2.03	3.52	15.3		99.8	104.4			3.1		1278.1		4.6
GBAO28.2k	M02349339	Lmna:+/+ Nat10/+	Nat10 HET	18.9	Female	2016-04-29	12	146.7	3.9	111.6	23.27	1.77	2.11	1.47	0.41	0.662	140.6	201.16	529.5	43	25.65	2.2	3.72	19.7	102.3	144.8	37.9	11.7	9	1.9	74.8	610.5	1.4	3.7
GBAO29.1a	M02336361	Lmna/Lmna Nat10:+/+	Lmna HOM	19	Male	2016-04-19	12	147.3	4	110.2	21.65	1.56	1.9	1.28	0.36	0.591	127.5	179.19	433.2	41.6	23.96	2.09	3.23	17.2	97.6	81.3	40.9	9.8	7.1	2	89.8	659	1.06	3.8
GBAO29.1b	M02336362	Lmna/+ Nat10:+/+	Lmna HET	27.1	Male	2016-04-19	12	145.2	4.2	110.4	25.37	1.17	2.7	1.98	0.41	0.679	145.9	198.49	608.5	46	25.68	2.25	3.27	19.9	58.2	89.4	69.1	8.4	7.5	1.7	32.4	162.5	1.21	4.6
GBAO29.1c	M02336363	Lmna/+ Nat10/+	Lmna HET and Nat10 HET	25.7	Male	2016-04-19	12	146.3	4.4	111.1	27.23	1.45	3.04	2.15	0.54	0.653	139.8	192.97	584.1	46.5	25.79	2.24	3.33	18.7	68.2	90.2	59.5	7.4	7.8	2.1	44	296.5	1.11	3.4
GBAO29.1d	M02336364	Lmna/+ Nat10/+	Lmna HET and Nat10 HET	26.3	Male	2016-04-19	12	147.1	4	111.8	25.89	1.21	2.76	2.03	0.43	0.644	150.9	198.49	633.5	47	25.96	2.2	3.16	18.4	70.2	87	60.2	8.1	7.1	1.5	39.5	307	1.06	3.8
GBAO29.1e	M02336365	Lmna/Lmna Nat10/+	Lmna HOM and Nat10 HET	15.2	Female	2016-04-19	12	145.8	3.6	112.2	16.54	0.97	1.84	1.2	0.45	0.511	127.7	173.67	456.9	41.2	24.83	2.1	3.39	19.1		117.4	72.6	7.8	6.7	1.6	27.8		1.13	4.3
GBAO29.1f	M02336366	Lmna/Lmna Nat10/+	Lmna HOM and Nat10 HET	16	Female	2016-04-19	12	145.2	3.9	111	18.78	1.14	1.68	1.08	0.43	0.592	134.3	176.43	455.4	40.8	23.63	2.09	3.01	19.4	158	99.9	78.6	7.3	6.3	1.7	36.7	1110.6	1.08	3.6
GBAO29.1g	M02336367	Lmna/Lmna Nat10/+	Lmna HOM and Nat10 HET	13.6	Female	2016-04-19	12				15.54	1.41	1.87	1.14	0.51	0.534	112.1	170.92	456.3	41.2	23.09	2.07	3.12	14.8		94.3	84.3	9.8	7	1.9	76.6		1.07	4.9
GBAO29.1h	M02336368	Lmna/Lmna Nat10/+	Lmna HOM and Nat10 HET	15.1	Female	2016-04-19	12	146.2	4.1	112.3	16.63	1.55	1.86	1.17	0.46	0.681	153.2	170.92	454.6	41.3	23.19	2.16	3.12	17.7	189.1	74	93.6	8.6	6.6	2.2	52.9		1.08	4.2
GBAO30.1b	M02349341	Lmna/Lmna Nat10/+	Lmna HOM and Nat10 HET	20	Male	2016-04-29	12	144	5.2	110	26.16	1.62	2.07	1.44	0.44	0.548	113.8	187	459.4	42.3	23.35	2.18	2.88	17	74.9	61	122.4	9.7	6.9	1.9	51.1	274.2	1.05	4.2
GBAO30.1c	M02349342	Lmna:+/+ Nat10/+	Nat10 HET	32.2	Male	2016-04-29	12	146.6	4.1	110.2	28.76	1.59	3.39	2.46	0.5	0.642	143.2	215.33	784.4	49.2	27.16	2.3	3.16	17.2	74.9	103.1	71.1	7.5	9.3	1.6	51	287	1.22	4.8
GBAO31.1c	M02349348	Lmna:+/+ Nat10/+	Nat10 HET	20.2	Female	2016-04-29	12	142.9	4	108.5	25.31	1.83	1.9	1.32	0.36	0.654	141.8	198.33	537.6	43.7	27.21	2.16	3.69	23.1	73.8	162.1	74.1	12.7	8.3	2.1	84.8	288.2	1.33	4
GBAO31.1f	M02349351	Lmna:+/+ Nat10/+	Nat10 HET	21.9	Female	2016-04-29	12	144.7	3.9	112.7	21.24	1.26	2.25	1.57	0.47	0.829	172.4	184.17	534.3	42.1	24.98	2.18	3.68	20	92.5	144.2	67.9	9.3	7.8	1.8	28.3	627.9	1.23	3.9
GBAO32.1b	M02349356	Lmna/+ Nat10:+/+	Lmna HET	26.6	Male	2016-04-29	12	144.4	4.4	112.5	25.68	1.62	2.56	1.92	0.36	0.493	123.3	212.5	681	48.8	26.47	2.19	3.07	19	70.1	81.4	68.5	8.7	8.3	1.9	70.6	353.3	1.14	4.8
GBAO32.1c	M02349357	Lmna/+ Nat10:+/+	Lmna HET	26.8	Male	2016-04-29	12	142.3	4.3	111	26.78	1.81	2.45	1.84	0.34	0.683	150	204	676.9	46.4	25.71	2.21	3.23	15.2	75.1	82.2	127	7.9	7.7	1.8	70.6	323.4	1.12	4.6
GBAO32.1d	M02349358	Lmna:+/+ Nat10/+	Nat10 HET	25.9	Male	2016-04-29	12	144.7	4.2	111.8	24.95	1.26	2.45	1.85	0.35	0.415	104.3	206.83	670.2	46.6	26.5	2.17	3.54	19.5	61.3	95.9	90.6	8.5	7.8	1.9	42.4	171.5	1.1	4.4
GBAO33.1b	M02345446	Lmna:+/+ Nat10:+/+	WT	26.2	Male	2016-04-29	12	142.9	4.7	110.6	23.24	1.92	2.55	1.85	0.41	0.514	102.6	209.67	605.7	44.6	24.93	2.24	2.86	19.3	53.5	90.8	60.9	6.1	9.1	1.7	63.7	176.6	1.14	4.8
LMNA63.3a	M02178173	Lmna/+ Nat10:+/+	Lmna HET	21.6	Male	2015-09-09	9	146.3	4.1	108.1	25.35	0.87	1.98	1.39	0.29	0.774	147.5	202.15	539.4	41.2	21.79	2.2	3.78	21.5	85.8	136	93.8	8.4	6.8	2.2	24.9	505.1	1.23	3.7
MMNA38.1c	M02117248	Lmna/Lmna Nat10:+/+	Lmna HOM	17	Female	2015-06-26	9	145	5.3	110	19.44	0.95	1.88	1.14	0.53	0.433	81.6	207	435.3	42.3	23.98	2.1	3.64	21.2	131.8	130	109.7	13	9.3	1.6	52.2	1010.5	1.19	3.6
MMNA40.1c	M02117254	Lmna/Lmna Nat10:+/+	Lmna HOM	19.7	Male	2015-06-26	9	145.5	5.3	108.2	22.24	0.91	2.36	1.47	0.6	0.214	52.6	212.83	544.9	44.4	23.4	2.13	2.89	15.9	78.8	82.7	49.1	12.4	9.3	1.9	57.4	389.9	1.03	2.7
MMNA40.1e	M02117256	Lmna:+/+ Nat10:+/+	WT	22.4	Female	2015-06-26	9	142.9	4.5	107	22.33	1.19	2.4	1.45	0.59	0.577	107.1	218.66	496.5	43.2	24.5	2.17	3.32	22.6	61.9	137.6	53.4	8.5	8.1	1.7	38.7	298.8	1.24	4.9
MMNA41.1g	M02116209	Lmna:+/+ Nat10:+/+	WT	20.2	Female	2015-06-26	9	145.4	4.6	111	20.3	1.04	2.08	1.23	0.57	0.643	109	215.75	488.5	42.4	24	2.2	3.38	19.9	100.6	146.6	62.3	9.7	7.8	1.9	37	748.6	1.08	3.9
MMNA42.1e	M02117302	Lmna:+/+ Nat10:+/+	WT	29.3	Male	2015-06-26	9	146	5.1	108.6	25.66	1.45	2.37	1.57	0.54	0.406	85	195.34	604.3	42.3	20.38	2.17	3.29	23.1	73.1	108.6	112.1	8.2	8.4	1.7	64.6	322.5	1.24	3.9
MMNA42.1f	M02117303	Lmna:+/+ Nat10:+/+	WT	22.7	Female	2015-06-26	9	143.2	3.5	108.7	18.16	1.11	2.29	1.41	0.55	0.586	135.5	218.66	519	43.6	24.86	2.18	3.03	21.4	93.6	143.5	111.7	10.5	8.3	1.7	38.7	530.4	1.27	5.2
MMNA42.1g	M02117304	Lmna/Lmna Nat10:+/+	Lmna HOM	17.5	Female	2015-06-26	9	142.6		108.6	16.12	1.01	1.73	1.03	0.48	0.35	91.6	215.75	442.6	42.3	23.55	2.12	3.27	26		123.2	101.8	16.9	10.7		90.6		1.24	3.4
MMNA42.2a	M02129889	Lmna/Lmna Nat10:+/+	Lmna HOM	21.6	Male	2015-07-17	9				16.74	1.7	2.09	1.39	0.38	0.326	85.9	220.12	497.3	43.2	24.04	2.12	3.19	22	88.7	86	93	7.3	8.5	2.3	150.1	506.7	1.12	3.7
MMNA42.2b	M02129890	Lmna:+/+ Nat10:+/+	WT	28	Male	2015-07-17	9				21.02	1.3	2.77	1.89	0.47	0.351	81.5	211.37	588.3	42.9	22.28	2.14	3.02	19.5	99.9	115.1	54	8.7	8.5	2.1	102.9	855	1.03	3.9
MMNA42.2d	M02129892	Lmna:+/+ Nat10:+/+	WT	26.3	Male	2015-07-17	9				24.36	1.34	2.83	1.92	0.49	0.37	90.1	220.12	590.3	43	22.98	2.11	3.2	24	91.8	115	112	7.2	9.2	2.1	71.3	764.1	1.18	4.5
MMNA42.2e	M02129893	Lmna:+/+ Nat10:+/+	WT	28.1	Male	2015-07-17	9				23.41	2.81	2.96	1.97	0.51	0.499	92.3	220.12	640.6	43.7	23.28	2.13	2.89	22.9	55.9	103.9	35.5	9.1	10.5	2.3	189.7	220.1	1.12	3.6
MMNA42.2f	M02129894	Lmna/Lmna Nat10:+/+	Lmna HOM	16.6	Male	2015-07-17	9				11.54	1.66	2	1.26	0.46		75.6	211.38	537.8	41.9	22.78	2.08	2.74	22.2		106.5	82.5	11.1	9	3	191.5	1871.3		4.4
MMNA42.2i	M02129897	Lmna/Lmna Nat10:+/+	Lmna HOM	15.5	Female	2015-07-17	9				14.91	1.57	1.62	0.91	0.49	0.379	83.1	208.46	472.2	38.4	22.17	2	2.49	27.8	109.1	113.6	63.2	16.3	12	2.4	167.6	627	1.09	4
MMNA43.2a	M02129905	Lmna/Lmna Nat10:+/+	Lmna HOM	19.4	Male	2015-07-17	9				16.18	1.14	2.14	1.27	0.56	0.293	57.3	199.71	508.4	44	23.14	2.12	3.19	20.5	107.9	78.8	61.6	12	8.7	2.5	81	562.1	1.03	2.9
MMNA43.2b	M02129906	Lmna/Lmna Nat10:+/+	Lmna HOM	17.3	Female	2015-07-17	9				15.41	1.38	1.9	1.15	0.46	0.451	84.4	217.21	408.2	41	23.7	2.06	3.09	22.5	156.6	129.4	72.1	14.4	11	2.1	130.3	1297.9	1.17	3.6
MMNA43.2d	M02129908	Lmna:+/+ Nat10:+/+	WT	20.8	Female	2015-07-17	9				16.49	1.64	2.39	1.51	0.5	0.429	86.5	223.04	467.2	43.3	24.49	2.14	3.3	20.3	148.2	174.1	42.3	13.5	9.5	2	177.7	1413.8	1.32	4.7
MMNA43.2f	M02129910	Lmna:+/+ Nat10:+/+	WT	22.1	Female	2015-07-17	9				17.78	1.5	2.65	1.69	0.63	0.611	140.6	220.12	442.4	43	25	2.16	3.22	16.4	97.5	164.6	42	11.1	7.3	1.7	90.9	639	1.25	4.3
MMNA45.1a	M02117270	Lmna:+/+ Nat10:+/+	WT	29.1	Male	2015-06-26	9	145.1	5.7	107.4	28.56	1.56	2.63	1.76	0.56	0.588	115.9	204.09	705.9	46.1	23.03	2.23	3.58	25.1	125.2	96.1	135.8	9	8.6	1.8	66.1	831.1	1.24	4.2
MMNA45.1f	M02117275	Lmna:+/+ Nat10:+/+	WT	22.7	Female	2015-06-26	9	144.7	4.1	108	19.04	1.61	2.17	1.37	0.52	0.408	86.7	227.41	485.6	44.7	26.33	2.24	3.29	26.4	103.8	142.6	30.5	12.8	10.1	2.1	108.1	916.2	1.2	4.5
MMNA45.2d	M02134034	Lmna/Lmna Nat10:+/+	Lmna HOM	18.6	Male	2015-07-17	9				16.97	1.3	2.04	1.28	0.44	0.323	54.7	220.12	535.4	45.7	25.06	2.05	2.96	18.2	74	79.9	41.4	10.1	9.2	2.5	116.5	261.7	0.97	2.7
MMNA46.1a	M02117258	Lmna/Lmna Nat10:+/+	Lmna HOM	19	Male	2015-06-26	9	148.7	4.8	109.6	20.66	0.64	2.06	1.22	0.64	0.311	57.3	198.25	491.9	44.6	23.23	2.17	2.92	13.8	73.4	68.8	58.8	9.7	8	2.5	42.2	248.5	0.96	1.7
MMNA46.1c	M02117260	Lmna/Lmna Nat10:+/+	Lmna HOM	20.4	Male	2015-06-26	9	146.3	4.5	108.3	21.05	1.36	1.88	1.21	0.41	0.351	73.2	209.91	588.3	43.5	22.39	2.09	3.05	15	80.7	81.6	59.9	7.9	7.1	2.4	76.7	442.6	0.99	2.7
MMNA46.1e	M02117262	Lmna:+/+ Nat10:+/+	WT	21.6	Female	2015-06-26	9	145.2	4.3	108.9	19.54	1.37	1.97	1.2	0.46	0.39	80.2	227.41	492.8	44.5	25.62	2.24	3.36	24.7	74.6	163.4	48.1	11.1	10.2	2.1	95.8	378.4	1.24	3.7
MMNA47.1a	M02117264	Lmna:+/+ Nat10:+/+	WT	28.8	Male	2015-06-26	9	146.9	3.9	107.7	24.34	1.09	2.1	1.38	0.45	0.44	90.2	183.68	533.6	43.8	20.62	2.14	3.04	22.9	76.2	84.4	87	10	7.5	1.6	40.3	306.5	1.12	3.8
MMNA47.1d	M02117267	Lmna/Lmna Nat10:+/+	Lmna HOM	18.2	Female	2015-06-26	9	145.3	4.3	110.1	16.62	1.16	2.07	1.16	0.63	0.398	83.5	207.01	411.1	42.4	24.13	2.13	3.5	22.3	147.7	118.8	116	13.7	8.3	1.8	54.3	1166	1.15	4.4
MMNA47.1e	M02117268	Lmna/Lmna Nat10:+/+	Lmna HOM	17.6	Female	2015-06-26	9				22.32	1.35	1.78	1.1	0.48		198.6	204.08	464.8	43.8	24.5	2.15	3.3	21.5		154.1	196.3	15.6	8.6	3.1	123.6	1775.7		4.6
MMNA47.1f	M02117269	Lmna/Lmna Nat10:+/+	Lmna HOM	16.9	Female	2015-06-26	9	146.8	4.1	111.8	15.24	1.13	1.7	1.02	0.48	0.371	74.6	209.91	417.7	41.6	23.99	2.09	3.07	17.7	159.8	114.5	72.5	13.1	9.6	2.1	88.9	1202	1.15	3.6
