# Supplementary material for: Targeting of NAT10 enhances healthspan in a mouse model of human accelerated aging syndrome
Source: Nat Commun. 2018 Apr 27;9:1700. doi: 10.1038/s41467-018-03770-3 (PMC5923383; doi:10.1038/s41467-018-03770-3)
Supplement: Supplementary file 10 — Supplementary Data 4 [file 41467_2018_3770_MOESM10_ESM.xls]

## Sheet: continuous_data_Results_LmnaHet
Column1	X	Method	Dependent.variable	Batch.included	Residual.variances.homogeneity	Genotype.contribution	Genotype.estimate	Genotype.standard.error	Genotype.p.Val	Genotype.percentage.change	Sex.estimate	Sex.standard.error	Sex.p.val	Weight.estimate	Weight.standard.error	Weight.p.val	Gp1.genotype	Gp1.Residuals.normality.test	Gp2.genotype	Gp2.Residuals.normality.test	Blups.test	Rotated.residuals.normality.test	Intercept.estimate	Intercept.standard.error	Interaction.included	Interaction.p.val	Sex.FvKO.estimate	Sex.FvKO.standard.error	Sex.FvKO.p.val	Sex.MvKO.estimate	Sex.MvKO.standard.error	Sex.MvKO.p.val	Classification.tag	Transformation	Additional.information	X.1	X.2	X.3	p_adjusted	callSummary	HeatMap
118	PS_output	Mixed Model framework, linear mixed-effects model, equation withoutWeight	Igd.Mature.B.Cell.Number	TRUE	FALSE	2.20122e-06	-928.434	138.525	4.54999e-11	Female: -26.11%, Male: -26.11%	1083.14	51.2894	2.59326e-75	NA	NA	NA	+/+	0.199415	Lmna/+	0.147147	0.00644324	0.412117	3030.85	55.67	FALSE	0.61303	NA	NA	NA	NA	NA	NA	If phenotype is significant - both sexes equally	lambda=NA, scaleShift=NA, transformed=FALSE, code=0	{"+/+_Female":339,"+/+_Male":344,"Lmna/+_Female":7,"Lmna/+_Male":5,"variability":0.908,"Formula":"Igd.Mature.B.Cell.Number ~ Genotype + Sex"}	Lmna/+	Igd.Mature.B.Cell.Number	Continuous	0.000208019	significant	1
119	PS_output	Mixed Model framework, linear mixed-effects model, equation withoutWeight	B.Cell.Number	TRUE	FALSE	3.30189e-06	-1006.85	155.048	1.69341e-10	Female: -26.08%, Male: -26.08%	1140.94	55.5124	2.68155e-72	NA	NA	NA	+/+	0.276398	Lmna/+	0.209713	0.00367836	0.707065	3306.4	60.3665	FALSE	0.598485	NA	NA	NA	NA	NA	NA	If phenotype is significant - both sexes equally	lambda=NA, scaleShift=NA, transformed=FALSE, code=0	{"+/+_Female":339,"+/+_Male":344,"Lmna/+_Female":7,"Lmna/+_Male":5,"variability":0.922,"Formula":"B.Cell.Number ~ Genotype + Sex"}	Lmna/+	B.Cell.Number	Continuous	0.000208019	significant	1
61	PS_output	Mixed Model framework, linear mixed-effects model, equation withoutWeight	Nose.To.Tail.Base.Length	TRUE	TRUE	6.41282e-06	-0.306858	0.0653156	3.22841e-06	Female: -2.99%, Male: -2.99%	0.274489	0.0125765	5.1015e-79	NA	NA	NA	+/+	0.103588	Lmna/+	0.261375	0.44414	0.210458	10.1127	0.0174997	FALSE	0.0810236	NA	NA	NA	NA	NA	NA	If phenotype is significant - both sexes equally	lambda=NA, scaleShift=NA, transformed=FALSE, code=0	{"+/+_Female":334,"+/+_Male":340,"Lmna/+_Female":7,"Lmna/+_Male":5,"variability":0.025,"Formula":"Nose.To.Tail.Base.Length ~ Genotype + Sex"}	Lmna/+	Nose.To.Tail.Base.Length	Continuous	0.000269338	significant	1
128	PS_output	Mixed Model framework, linear mixed-effects model, equation withoutWeight	Gamma.Delta.T.Cell.Number	TRUE	FALSE	0.000271568	-8.73296	2.09202	3.40676e-05	Female: -20.69%, Male: -20.69%	-3.91506	0.720592	7.91236e-08	NA	NA	NA	+/+	2.008e-05	Lmna/+	0.489229	0.931417	2.42018e-06	44.4474	0.826084	FALSE	0.99266	NA	NA	NA	NA	NA	NA	If phenotype is significant - both sexes equally	lambda=NA, scaleShift=NA, transformed=FALSE, code=0	{"+/+_Female":339,"+/+_Male":344,"Lmna/+_Female":7,"Lmna/+_Male":5,"variability":0.104,"Formula":"Gamma.Delta.T.Cell.Number ~ Genotype + Sex"}	Lmna/+	Gamma.Delta.T.Cell.Number	Continuous	0.00855439	significant	1
30	PS_output	Mixed Model framework, linear mixed-effects model, equation withoutWeight	Gluc	TRUE	TRUE	0.00143252	-2.66178	0.833541	0.00147647	Female: -15.43%, Male: -15.43%	4.16116	0.202571	3.64373e-72	NA	NA	NA	+/+	0.207893	Lmna/+	0.862231	0.286039	0.0327383	15.1916	0.188852	FALSE	0.447641	NA	NA	NA	NA	NA	NA	If phenotype is significant - both sexes equally	lambda=NA, scaleShift=NA, transformed=FALSE, code=0	{"+/+_Female":336,"+/+_Male":344,"Lmna/+_Female":7,"Lmna/+_Male":5,"variability":0.764,"Formula":"Gluc ~ Genotype + Sex"}	Lmna/+	Gluc	Continuous	0.0360995	significant	1
98	PS_output	Mixed Model framework, linear mixed-effects model, equation withoutWeight	Rdw	TRUE	TRUE	0.00312949	NA	NA	NA	Female: 0.72%, Male: 5.63%	0.226184	0.028595	1.13957e-14	NA	NA	NA	+/+	7.37e-10	Lmna/+	0.228952	0.554271	7.37e-10	11.641	0.0312112	TRUE	0.0218008	0.0843189	0.15613	0.589346	0.661952	0.196819	0.000816385	If phenotype is significant - males only	lambda=NA, scaleShift=NA, transformed=FALSE, code=0	{"+/+_Female":339,"+/+_Male":344,"Lmna/+_Female":7,"Lmna/+_Male":5,"variability":0.236,"Formula":"Rdw ~ Sex + Genotype:Sex"}	Lmna/+	Rdw	Continuous	0.0657194	not significant	0
33	PS_output	Mixed Model framework, linear mixed-effects model, equation withoutWeight	Sodium	TRUE	TRUE	0.0039587	1.54083	0.534539	0.00407854	Female: 1.05%, Male: 1.05%	1.14255	0.125202	9.42356e-19	NA	NA	NA	+/+	7.76401e-07	Lmna/+	0.199956	0.095083	7.74417e-06	145.998	0.134529	FALSE	0.766557	NA	NA	NA	NA	NA	NA	If phenotype is significant - both sexes equally	lambda=NA, scaleShift=NA, transformed=FALSE, code=0	{"+/+_Female":336,"+/+_Male":344,"Lmna/+_Female":7,"Lmna/+_Male":5,"variability":0.133,"Formula":"Sodium ~ Genotype + Sex"}	Lmna/+	Sodium	Continuous	0.0712567	not significant	0
91	PS_output	Mixed Model framework, linear mixed-effects model, equation withoutWeight	Grip.Strength.All.Paws.3	TRUE	TRUE	0.00853262	NA	NA	NA	Female: -2.2%, Male: 33.41%	8.17804	1.80151	6.7392e-06	NA	NA	NA	+/+	2.82224e-05	Lmna/+	0.923302	0.0799731	2.56041e-05	130.658	3.28996	TRUE	0.0252247	-2.97293	15.8904	0.852292	45.2439	14.6729	0.00213414	If phenotype is significant - males only	lambda=NA, scaleShift=NA, transformed=FALSE, code=0	{"+/+_Female":339,"+/+_Male":345,"Lmna/+_Female":7,"Lmna/+_Male":5,"variability":0.392,"Formula":"Grip.Strength.All.Paws.3 ~ Sex + Genotype:Sex"}	Lmna/+	Grip.Strength.All.Paws.3	Continuous	0.10072	not significant	0
101	PS_output	Mixed Model framework, linear mixed-effects model, equation withoutWeight	Mcv	TRUE	TRUE	0.00766049	NA	NA	NA	Female: 0%, Male: -2.76%	-0.218063	0.0491541	1.07784e-05	NA	NA	NA	+/+	3.22611e-08	Lmna/+	0.104222	0.603659	3.61197e-07	44.5153	0.0833851	TRUE	0.0118444	0.000149968	0.286096	0.999582	-1.22529	0.392251	0.00186657	If phenotype is significant - males only	lambda=NA, scaleShift=NA, transformed=FALSE, code=0	{"+/+_Female":339,"+/+_Male":344,"Lmna/+_Female":7,"Lmna/+_Male":5,"variability":0.009,"Formula":"Mcv ~ Sex + Genotype:Sex"}	Lmna/+	Mcv	Continuous	0.10072	not significant	0
109	PS_output	Mixed Model framework, linear mixed-effects model, equation withoutWeight	Plasma.Glucose.Conc.T60	TRUE	FALSE	0.00879303	-1.29896	0.467385	0.00744265	Female: -9.37%, Male: -9.37%	6.51442	0.174472	6.4e-162	NA	NA	NA	+/+	1.60445e-07	Lmna/+	0.490437	0.928172	4.7811e-06	10.5981	0.150549	FALSE	0.641492	NA	NA	NA	NA	NA	NA	If phenotype is significant - both sexes equally	lambda=NA, scaleShift=NA, transformed=FALSE, code=0	{"+/+_Female":336,"+/+_Male":345,"Lmna/+_Female":7,"Lmna/+_Male":5,"variability":0.225,"Formula":"Plasma.Glucose.Conc.T60 ~ Genotype + Sex"}	Lmna/+	Plasma.Glucose.Conc.T60	Continuous	0.10072	not significant	0
139	PS_output	Mixed Model framework, linear mixed-effects model, equation withoutWeight	B.Cell.Percentage	TRUE	FALSE	0.00781424	-7.88058	2.63316	0.00287179	Female: -14.18%, Male: -14.18%	3.54825	0.380999	2.02004e-19	NA	NA	NA	+/+	7.37e-10	Lmna/+	0.202297	0.017608	7.37e-10	53.9353	0.359274	FALSE	0.457474	NA	NA	NA	NA	NA	NA	If phenotype is significant - both sexes equally	lambda=NA, scaleShift=NA, transformed=FALSE, code=0	{"+/+_Female":339,"+/+_Male":344,"Lmna/+_Female":7,"Lmna/+_Male":5,"variability":0.298,"Formula":"B.Cell.Percentage ~ Genotype + Sex"}	Lmna/+	B.Cell.Percentage	Continuous	0.10072	not significant	0
3	PS_output	Mixed Model framework, linear mixed-effects model, equation withoutWeight	Week13	TRUE	TRUE	0.0133027	-1.96687	0.793289	0.0134616	Female: -7.1%, Male: -7.1%	6.22793	0.197452	4.18079e-125	NA	NA	NA	+/+	0.000193681	Lmna/+	0.887637	0.131631	0.00872242	24.6267	0.18281	FALSE	0.552892	NA	NA	NA	NA	NA	NA	If phenotype is significant - both sexes equally	lambda=NA, scaleShift=NA, transformed=FALSE, code=0	{"+/+_Female":351,"+/+_Male":358,"Lmna/+_Female":7,"Lmna/+_Male":5,"variability":0.234,"Formula":"Week13 ~ Genotype + Sex"}	Lmna/+	Week13	Continuous	0.130553	not significant	0
129	PS_output	Mixed Model framework, linear mixed-effects model, equation withoutWeight	Cd8.Alpha.Beta.T.Cell.Number	TRUE	TRUE	0.0134697	-96.8147	39.1694	0.0137117	Female: -17.04%, Male: -17.04%	-43.7859	9.40946	3.98465e-06	NA	NA	NA	+/+	0.0106139	Lmna/+	0.485436	0.555419	0.0316992	592.501	9.28316	FALSE	0.534356	NA	NA	NA	NA	NA	NA	If phenotype is significant - both sexes equally	lambda=NA, scaleShift=NA, transformed=FALSE, code=0	{"+/+_Female":339,"+/+_Male":344,"Lmna/+_Female":7,"Lmna/+_Male":5,"variability":0.548,"Formula":"Cd8.Alpha.Beta.T.Cell.Number ~ Genotype + Sex"}	Lmna/+	Cd8.Alpha.Beta.T.Cell.Number	Continuous	0.130553	not significant	0
27	PS_output	Mixed Model framework, linear mixed-effects model, equation withoutWeight	Hdl	TRUE	TRUE	0.015572	-0.187473	0.0772653	0.0155286	Female: -10.28%, Male: -10.28%	0.52427	0.0181464	8.10357e-118	NA	NA	NA	+/+	0.072157	Lmna/+	0.69131	0.47509	0.0759931	1.56714	0.0191555	FALSE	0.234238	NA	NA	NA	NA	NA	NA	If phenotype is significant - both sexes equally	lambda=NA, scaleShift=NA, transformed=FALSE, code=0	{"+/+_Female":336,"+/+_Male":344,"Lmna/+_Female":7,"Lmna/+_Male":5,"variability":0.227,"Formula":"Hdl ~ Genotype + Sex"}	Lmna/+	Hdl	Continuous	0.140148	not significant	0
2	PS_output	Mixed Model framework, linear mixed-effects model, equation withoutWeight	Week16	TRUE	TRUE	0.0198548	-2.0422	0.873983	0.0198185	Female: -7.06%, Male: -7.06%	6.64944	0.21672	7.83269e-121	NA	NA	NA	+/+	0.000217274	Lmna/+	0.766154	0.222192	0.0326609	25.6119	0.208151	FALSE	0.823601	NA	NA	NA	NA	NA	NA	If phenotype is significant - both sexes equally	lambda=NA, scaleShift=NA, transformed=FALSE, code=0	{"+/+_Female":351,"+/+_Male":358,"Lmna/+_Female":7,"Lmna/+_Male":5,"variability":0.251,"Formula":"Week16 ~ Genotype + Sex"}	Lmna/+	Week16	Continuous	0.152911	not significant	0
96	PS_output	Mixed Model framework, linear mixed-effects model, equation withoutWeight	Grip.Strength.Fore.Paws.1	TRUE	TRUE	0.0218444	17.9408	7.83037	0.0222781	Female: 18.98%, Male: 18.98%	12.7803	1.48053	4.79125e-17	NA	NA	NA	+/+	0.0200865	Lmna/+	0.496729	0.363658	0.00559121	87.4844	2.09667	FALSE	0.406118	NA	NA	NA	NA	NA	NA	If phenotype is significant - both sexes equally	lambda=NA, scaleShift=NA, transformed=FALSE, code=0	{"+/+_Female":339,"+/+_Male":345,"Lmna/+_Female":7,"Lmna/+_Male":5,"variability":0.335,"Formula":"Grip.Strength.Fore.Paws.1 ~ Genotype + Sex"}	Lmna/+	Grip.Strength.Fore.Paws.1	Continuous	0.152911	not significant	0
131	PS_output	Mixed Model framework, linear mixed-effects model, equation withoutWeight	Alpha.Beta.T.Cell.Number	TRUE	TRUE	0.0209593	-217.519	94.2562	0.0213363	Female: -15.86%, Male: -15.86%	-127.777	22.5462	2.20687e-08	NA	NA	NA	+/+	0.0106285	Lmna/+	0.517144	0.173026	0.085916	1440.95	22.4331	FALSE	0.5743	NA	NA	NA	NA	NA	NA	If phenotype is significant - both sexes equally	lambda=NA, scaleShift=NA, transformed=FALSE, code=0	{"+/+_Female":339,"+/+_Male":344,"Lmna/+_Female":7,"Lmna/+_Male":5,"variability":0.744,"Formula":"Alpha.Beta.T.Cell.Number ~ Genotype + Sex"}	Lmna/+	Alpha.Beta.T.Cell.Number	Continuous	0.152911	not significant	0
132	PS_output	Mixed Model framework, linear mixed-effects model, equation withoutWeight	Total.T.Cell.Number	TRUE	TRUE	0.0211853	-225.271	97.7926	0.021571	Female: -15.71%, Male: -15.71%	-130.674	23.3234	3.15245e-08	NA	NA	NA	+/+	0.00940377	Lmna/+	0.508626	0.261523	0.0713019	1504.88	23.433	FALSE	0.572213	NA	NA	NA	NA	NA	NA	If phenotype is significant - both sexes equally	lambda=NA, scaleShift=NA, transformed=FALSE, code=0	{"+/+_Female":339,"+/+_Male":344,"Lmna/+_Female":7,"Lmna/+_Male":5,"variability":0.761,"Formula":"Total.T.Cell.Number ~ Genotype + Sex"}	Lmna/+	Total.T.Cell.Number	Continuous	0.152911	not significant	0
8	PS_output	Mixed Model framework, linear mixed-effects model, equation withoutWeight	Thyrx	TRUE	TRUE	0.0248766	NA	NA	NA	Female: 8.4%, Male: -17.81%	-0.415892	0.0482454	5.35485e-17	NA	NA	NA	+/+	0.0384193	Lmna/+	0.229596	0.888273	0.33462	4.4751	0.0492581	TRUE	0.00727907	0.357756	0.259613	0.16868	-0.758496	0.32322	0.0192491	If phenotype is significant - males only	lambda=NA, scaleShift=NA, transformed=FALSE, code=0	{"+/+_Female":336,"+/+_Male":344,"Lmna/+_Female":7,"Lmna/+_Male":5,"variability":0.065,"Formula":"Thyrx ~ Sex + Genotype:Sex"}	Lmna/+	Thyrx	Continuous	0.164971	not significant	0
16	PS_output	Mixed Model framework, linear mixed-effects model, equation withoutWeight	Ast	TRUE	FALSE	0.0278762	32.498	13.9315	0.0199894	Female: 48.39%, Male: 48.39%	-7.59729	1.77101	2.08049e-05	NA	NA	NA	+/+	7.37e-10	Lmna/+	0.107815	0.184468	7.37e-10	70.6516	1.76697	FALSE	0.853375	NA	NA	NA	NA	NA	NA	If phenotype is significant - both sexes equally	lambda=NA, scaleShift=NA, transformed=FALSE, code=0	{"+/+_Female":336,"+/+_Male":344,"Lmna/+_Female":7,"Lmna/+_Male":5,"variability":0.588,"Formula":"Ast ~ Genotype + Sex"}	Lmna/+	Ast	Continuous	0.17562	not significant	0
130	PS_output	Mixed Model framework, linear mixed-effects model, equation withoutWeight	Cd4.Alpha.Beta.T.Cell.Number	TRUE	TRUE	0.0318902	-117.744	54.93	0.0324564	Female: -15.16%, Male: -15.16%	-82.3853	13.2555	9.37954e-10	NA	NA	NA	+/+	0.00169122	Lmna/+	0.248479	0.225801	0.0203167	821.591	12.9506	FALSE	0.625285	NA	NA	NA	NA	NA	NA	If phenotype is significant - both sexes equally	lambda=NA, scaleShift=NA, transformed=FALSE, code=0	{"+/+_Female":339,"+/+_Male":344,"Lmna/+_Female":7,"Lmna/+_Male":5,"variability":0.63,"Formula":"Cd4.Alpha.Beta.T.Cell.Number ~ Genotype + Sex"}	Lmna/+	Cd4.Alpha.Beta.T.Cell.Number	Continuous	0.191341	not significant	0
13	PS_output	Mixed Model framework, linear mixed-effects model, equation withoutWeight	Creat	TRUE	TRUE	0.0356689	1.54739	0.736689	0.0360854	Female: 11.7%, Male: 11.7%	-2.92222	0.173458	7.51823e-53	NA	NA	NA	+/+	0.0528764	Lmna/+	0.00195257	0.543373	0.0264026	14.7015	0.183231	FALSE	0.289687	NA	NA	NA	NA	NA	NA	If phenotype is significant - both sexes equally	lambda=NA, scaleShift=NA, transformed=FALSE, code=0	{"+/+_Female":336,"+/+_Male":344,"Lmna/+_Female":7,"Lmna/+_Male":5,"variability":0.192,"Formula":"Creat ~ Genotype + Sex"}	Lmna/+	Creat	Continuous	0.204286	not significant	0
23	PS_output	Mixed Model framework, linear mixed-effects model, equation withoutWeight	Frct	TRUE	TRUE	0.0406285	-6.93396	3.37641	0.0404209	Female: -3.29%, Male: -3.29%	-10.1148	0.715118	1.16644e-39	NA	NA	NA	+/+	0.000119334	Lmna/+	0.0153951	0.0819216	7.71446e-05	215.775	1.23609	FALSE	0.0634727	NA	NA	NA	NA	NA	NA	If phenotype is significant - both sexes equally	lambda=NA, scaleShift=NA, transformed=FALSE, code=0	{"+/+_Female":336,"+/+_Male":344,"Lmna/+_Female":7,"Lmna/+_Male":5,"variability":0.579,"Formula":"Frct ~ Genotype + Sex"}	Lmna/+	Frct	Continuous	0.222574	not significant	0
93	PS_output	Mixed Model framework, linear mixed-effects model, equation withoutWeight	Grip.Strength.All.Paws.1	TRUE	TRUE	0.0444886	23.3771	11.6519	0.0452464	Female: 16.21%, Male: 16.21%	8.83651	1.99625	1.1262e-05	NA	NA	NA	+/+	0.00144273	Lmna/+	0.0177997	0.131693	3.95391e-05	139.017	3.40365	FALSE	0.0804899	NA	NA	NA	NA	NA	NA	If phenotype is significant - both sexes equally	lambda=NA, scaleShift=NA, transformed=FALSE, code=0	{"+/+_Female":339,"+/+_Male":345,"Lmna/+_Female":7,"Lmna/+_Male":5,"variability":0.411,"Formula":"Grip.Strength.All.Paws.1 ~ Genotype + Sex"}	Lmna/+	Grip.Strength.All.Paws.1	Continuous	0.233565	not significant	0
97	PS_output	Mixed Model framework, linear mixed-effects model, equation withoutWeight	Mpv	TRUE	TRUE	0.0503696	-0.0819954	0.0419717	0.0511861	Female: -1.67%, Male: -1.67%	-0.0331334	0.0104004	0.00151402	NA	NA	NA	+/+	7.37e-10	Lmna/+	0.161063	0.392452	7.37e-10	4.92143	0.00878493	FALSE	0.0985996	NA	NA	NA	NA	NA	NA	If phenotype is significant - both sexes equally	lambda=NA, scaleShift=NA, transformed=FALSE, code=0	{"+/+_Female":339,"+/+_Male":344,"Lmna/+_Female":7,"Lmna/+_Male":5,"variability":0.111,"Formula":"Mpv ~ Genotype + Sex"}	Lmna/+	Mpv	Continuous	0.253863	not significant	0
148	PS_output	Mixed Model framework, linear mixed-effects model, equation withoutWeight	Gamma.Delta.T.Cell.Percentage	TRUE	TRUE	0.0581866	NA	NA	NA	Female: 4.86%, Male: -18.78%	-0.209844	0.00687617	2.44441e-126	NA	NA	NA	+/+	0.000984149	Lmna/+	0.859613	0.00861723	0.00150556	0.732357	0.00988218	TRUE	0.023267	0.0303292	0.0389345	0.436284	-0.117125	0.05184	0.0242016	If phenotype is significant - males only	lambda=NA, scaleShift=NA, transformed=FALSE, code=0	{"+/+_Female":339,"+/+_Male":344,"Lmna/+_Female":7,"Lmna/+_Male":5,"variability":0.108,"Formula":"Gamma.Delta.T.Cell.Percentage ~ Sex + Genotype:Sex"}	Lmna/+	Gamma.Delta.T.Cell.Percentage	Continuous	0.281981	not significant	0
14	PS_output	Mixed Model framework, linear mixed-effects model, equation withoutWeight	Alt	TRUE	FALSE	0.062279	21.0783	11.0256	0.0563631	Female: 43.14%, Male: 43.14%	6.97857	1.74698	7.25033e-05	NA	NA	NA	+/+	7.37e-10	Lmna/+	0.0966278	0.832414	7.37e-10	45.0335	1.54828	FALSE	0.708847	NA	NA	NA	NA	NA	NA	If phenotype is significant - both sexes equally	lambda=NA, scaleShift=NA, transformed=FALSE, code=0	{"+/+_Female":336,"+/+_Male":344,"Lmna/+_Female":7,"Lmna/+_Male":5,"variability":0.564,"Formula":"Alt ~ Genotype + Sex"}	Lmna/+	Alt	Continuous	0.286989	not significant	0
20	PS_output	Mixed Model framework, linear mixed-effects model, equation withoutWeight	Alb	TRUE	TRUE	0.0695087	NA	NA	NA	Female: 1.9%, Male: -5.16%	-1.65228	0.0851493	3.41562e-66	NA	NA	NA	+/+	0.00342974	Lmna/+	0.309396	0.532081	7.72433e-05	25.819	0.107708	TRUE	0.0240227	0.474234	0.474846	0.318316	-1.28703	0.617081	0.0374075	If phenotype is significant - males only	lambda=NA, scaleShift=NA, transformed=FALSE, code=0	{"+/+_Female":336,"+/+_Male":344,"Lmna/+_Female":7,"Lmna/+_Male":5,"variability":0.594,"Formula":"Alb ~ Sex + Genotype:Sex"}	Lmna/+	Alb	Continuous	0.286989	not significant	0
50	PS_output	Mixed Model framework, linear mixed-effects model, equation withoutWeight	Total.Water.Intake	TRUE	FALSE	0.0723481	-0.513734	0.282491	0.0748491	Female: NA, Male: -20.82%	NA	NA	NA	NA	NA	NA	+/+	0.00121703	Lmna/+	NA	0.227131	0.00533279	2.47339	0.066769	FALSE	NA	NA	NA	NA	NA	NA	NA	If phenotype is significant it is for the one sex tested	lambda=NA, scaleShift=NA, transformed=FALSE, code=0	{"+/+_Male":339,"Lmna/+_Male":5,"variability":0.145,"Formula":"Total.Water.Intake ~ Genotype"}	Lmna/+	Total.Water.Intake	Continuous	0.286989	not significant	0
99	PS_output	Mixed Model framework, linear mixed-effects model, equation withoutWeight	Mchc	TRUE	TRUE	0.0728861	0.334727	0.187037	0.0739868	Female: 0.95%, Male: 0.95%	-1.98462	0.0369985	8.40877e-239	NA	NA	NA	+/+	0.0107403	Lmna/+	0.879578	0.191103	0.0692424	36.2398	0.101417	FALSE	0.286877	NA	NA	NA	NA	NA	NA	If phenotype is significant - both sexes equally	lambda=NA, scaleShift=NA, transformed=FALSE, code=0	{"+/+_Female":339,"+/+_Male":344,"Lmna/+_Female":7,"Lmna/+_Male":5,"variability":0.515,"Formula":"Mchc ~ Genotype + Sex"}	Lmna/+	Mchc	Continuous	0.286989	not significant	0
134	PS_output	Mixed Model framework, linear mixed-effects model, equation withoutWeight	Neutrophil.Percentage	TRUE	FALSE	0.0640589	7.18761	3.7555	0.0560861	Female: 62.2%, Male: 62.2%	2.01118	0.392619	4.01024e-07	NA	NA	NA	+/+	7.37e-10	Lmna/+	0.000547518	1.44712e-06	7.37e-10	10.4217	0.351217	FALSE	0.233323	NA	NA	NA	NA	NA	NA	If phenotype is significant - both sexes equally	lambda=NA, scaleShift=NA, transformed=FALSE, code=0	{"+/+_Female":339,"+/+_Male":344,"Lmna/+_Female":7,"Lmna/+_Male":5,"variability":0.436,"Formula":"Neutrophil.Percentage ~ Genotype + Sex"}	Lmna/+	Neutrophil.Percentage	Continuous	0.286989	not significant	0
146	PS_output	Mixed Model framework, linear mixed-effects model, equation withoutWeight	Nk.Cell.Percentage	TRUE	TRUE	0.0701487	0.197849	0.109197	0.0704955	Female: 10.38%, Male: 10.38%	NA	NA	NA	NA	NA	NA	+/+	0.0001697	Lmna/+	0.812664	0.408287	0.000300392	1.905	0.0196367	FALSE	0.0575926	NA	NA	NA	NA	NA	NA	If phenotype is significant - both sexes equally	lambda=NA, scaleShift=NA, transformed=FALSE, code=0	{"+/+_Female":339,"+/+_Male":344,"Lmna/+_Female":7,"Lmna/+_Male":5,"variability":0.242,"Formula":"Nk.Cell.Percentage ~ Genotype"}	Lmna/+	Nk.Cell.Percentage	Continuous	0.286989	not significant	0
25	PS_output	Mixed Model framework, linear mixed-effects model, equation withoutWeight	Nefac	TRUE	FALSE	0.0809366	NA	NA	NA	Female: 49.62%, Male: -40.52%	0.0103244	0.00826692	0.212183	NA	NA	NA	+/+	3.21921e-09	Lmna/+	0.0188098	6.78149e-08	1.0191e-09	0.337263	0.0136099	TRUE	0.0244899	0.168	0.0877622	0.0560509	-0.137182	0.103161	0.184081	If phenotype is significant - can not classify effect	lambda=NA, scaleShift=NA, transformed=FALSE, code=0	{"+/+_Female":336,"+/+_Male":344,"Lmna/+_Female":7,"Lmna/+_Male":5,"variability":0.487,"Formula":"Nefac ~ Sex + Genotype:Sex"}	Lmna/+	Nefac	Continuous	0.291372	not significant	0
124	PS_output	Mixed Model framework, linear mixed-effects model, equation withoutWeight	Cd4.Cd44.Cd62l.Alpha.Beta.Number	TRUE	TRUE	0.0808199	-7.70575	4.40751	0.0808999	Female: -13.28%, Male: -13.28%	NA	NA	NA	NA	NA	NA	+/+	6.52144e-07	Lmna/+	0.333107	0.0614206	5.91846e-07	58.2177	0.874528	FALSE	0.623839	NA	NA	NA	NA	NA	NA	If phenotype is significant - both sexes equally	lambda=NA, scaleShift=NA, transformed=FALSE, code=0	{"+/+_Female":339,"+/+_Male":344,"Lmna/+_Female":7,"Lmna/+_Male":5,"variability":0.134,"Formula":"Cd4.Cd44.Cd62l.Alpha.Beta.Number ~ Genotype"}	Lmna/+	Cd4.Cd44.Cd62l.Alpha.Beta.Number	Continuous	0.291372	not significant	0
125	PS_output	Mixed Model framework, linear mixed-effects model, equation withoutWeight	Cd4.Cd25.Alpha.Beta.Reg.Number	TRUE	TRUE	0.0780182	-8.75029	4.9753	0.0791107	Female: -13.4%, Male: -13.4%	NA	NA	NA	NA	NA	NA	+/+	0.111474	Lmna/+	0.69174	0.576352	0.321384	65.6123	0.950701	FALSE	0.980136	NA	NA	NA	NA	NA	NA	If phenotype is significant - both sexes equally	lambda=NA, scaleShift=NA, transformed=FALSE, code=0	{"+/+_Female":339,"+/+_Male":344,"Lmna/+_Female":7,"Lmna/+_Male":5,"variability":0.147,"Formula":"Cd4.Cd25.Alpha.Beta.Reg.Number ~ Genotype"}	Lmna/+	Cd4.Cd25.Alpha.Beta.Reg.Number	Continuous	0.291372	not significant	0
94	PS_output	Mixed Model framework, linear mixed-effects model, equation withoutWeight	Grip.Strength.Fore.Paws.3	TRUE	TRUE	0.0891751	13.0583	7.7112	0.0908643	Female: 15.94%, Male: 15.94%	9.57893	1.38256	1.04261e-11	NA	NA	NA	+/+	0.00014654	Lmna/+	0.538226	0.434792	0.000116734	76.8319	2.16371	FALSE	0.80366	NA	NA	NA	NA	NA	NA	If phenotype is significant - both sexes equally	lambda=NA, scaleShift=NA, transformed=FALSE, code=0	{"+/+_Female":339,"+/+_Male":345,"Lmna/+_Female":7,"Lmna/+_Male":5,"variability":0.312,"Formula":"Grip.Strength.Fore.Paws.3 ~ Genotype + Sex"}	Lmna/+	Grip.Strength.Fore.Paws.3	Continuous	0.312113	not significant	0
137	PS_output	Mixed Model framework, linear mixed-effects model, equation withoutWeight	Monocyte.Percentage	TRUE	TRUE	0.0970153	NA	NA	NA	Female: 17.45%, Male: -18.7%	1.03954	0.115347	2.44579e-18	NA	NA	NA	+/+	4.0439e-08	Lmna/+	0.220396	0.624712	7.16459e-08	5.12259	0.106798	TRUE	0.0330807	0.986796	0.605878	0.10388	-1.05728	0.740713	0.15397	If phenotype is significant - can not classify effect	lambda=NA, scaleShift=NA, transformed=FALSE, code=0	{"+/+_Female":339,"+/+_Male":344,"Lmna/+_Female":7,"Lmna/+_Male":5,"variability":0.565,"Formula":"Monocyte.Percentage ~ Sex + Genotype:Sex"}	Lmna/+	Monocyte.Percentage	Continuous	0.330376	not significant	0
10	PS_output	Mixed Model framework, linear mixed-effects model, equation withoutWeight	Ck	TRUE	FALSE	0.101914	340.61	206.33	0.0993018	Female: 110.15%, Male: 110.15%	-81.2935	21.7152	0.000198813	NA	NA	NA	+/+	7.37e-10	Lmna/+	0.0862051	0.0433789	7.37e-10	347.088	21.7019	FALSE	0.949641	NA	NA	NA	NA	NA	NA	If phenotype is significant - both sexes equally	lambda=NA, scaleShift=NA, transformed=FALSE, code=0	{"+/+_Female":336,"+/+_Male":344,"Lmna/+_Female":7,"Lmna/+_Male":5,"variability":0.892,"Formula":"Ck ~ Genotype + Sex"}	Lmna/+	Ck	Continuous	0.332938	not significant	0
28	PS_output	Mixed Model framework, linear mixed-effects model, equation withoutWeight	Chol	TRUE	TRUE	0.103052	-0.171853	0.104417	0.100292	Female: -6.53%, Male: -6.53%	0.655512	0.0257004	2.46821e-99	NA	NA	NA	+/+	0.164833	Lmna/+	0.486981	0.337397	0.151219	2.30815	0.0224746	FALSE	0.478371	NA	NA	NA	NA	NA	NA	If phenotype is significant - both sexes equally	lambda=NA, scaleShift=NA, transformed=FALSE, code=0	{"+/+_Female":336,"+/+_Male":344,"Lmna/+_Female":7,"Lmna/+_Male":5,"variability":0.28,"Formula":"Chol ~ Genotype + Sex"}	Lmna/+	Chol	Continuous	0.332938	not significant	0
113	PS_output	Mixed Model framework, linear mixed-effects model, equation withoutWeight	Eosinophil.Number	TRUE	TRUE	0.139866	-15.9805	10.7601	0.137999	Female: -16.98%, Male: -16.98%	37.9578	2.4442	2.61852e-46	NA	NA	NA	+/+	5.94355e-07	Lmna/+	0.564114	0.18324	8.94841e-06	75.4975	3.00755	FALSE	0.174477	NA	NA	NA	NA	NA	NA	If phenotype is significant - both sexes equally	lambda=NA, scaleShift=NA, transformed=FALSE, code=0	{"+/+_Female":339,"+/+_Male":344,"Lmna/+_Female":7,"Lmna/+_Male":5,"variability":0.271,"Formula":"Eosinophil.Number ~ Genotype + Sex"}	Lmna/+	Eosinophil.Number	Continuous	0.440578	not significant	0
106	PS_output	Mixed Model framework, linear mixed-effects model, equation withoutWeight	Wbc	TRUE	TRUE	0.148102	-0.586685	0.406396	0.149341	Female: -8.56%, Male: -8.56%	1.63011	0.0943288	4.8097e-55	NA	NA	NA	+/+	0.0600363	Lmna/+	0.00833081	0.203688	0.412128	6.05995	0.10678	FALSE	0.0874098	NA	NA	NA	NA	NA	NA	If phenotype is significant - both sexes equally	lambda=NA, scaleShift=NA, transformed=FALSE, code=0	{"+/+_Female":339,"+/+_Male":344,"Lmna/+_Female":7,"Lmna/+_Male":5,"variability":0.597,"Formula":"Wbc ~ Genotype + Sex"}	Lmna/+	Wbc	Continuous	0.455141	not significant	0
107	PS_output	Mixed Model framework, linear mixed-effects model, equation withoutWeight	AUC	TRUE	TRUE	0.158966	-80.354	57.254	0.166099	Female: -8.61%, Male: -8.61%	450.199	13.3551	2.98948e-143	NA	NA	NA	+/+	0.187075	Lmna/+	0.162129	0.940759	0.00150737	707.907	12.2261	FALSE	0.889269	NA	NA	NA	NA	NA	NA	If phenotype is significant - both sexes equally	lambda=NA, scaleShift=NA, transformed=FALSE, code=0	{"+/+_Female":336,"+/+_Male":345,"Lmna/+_Female":7,"Lmna/+_Male":5,"variability":0.776,"Formula":"AUC ~ Genotype + Sex"}	Lmna/+	AUC	Continuous	0.476899	not significant	0
1	PS_output	Mixed Model framework, linear mixed-effects model, equation withoutWeight	totalAUC	TRUE	TRUE	0.18165	-9.43231	7.03947	0.180826	Female: -3.2%, Male: -3.2%	65.3842	1.75659	2.1668e-152	NA	NA	NA	+/+	0.0280612	Lmna/+	0.550132	0.0206282	0.00575948	261.9	1.5936	FALSE	0.230198	NA	NA	NA	NA	NA	NA	If phenotype is significant - both sexes equally	lambda=NA, scaleShift=NA, transformed=FALSE, code=0	{"+/+_Female":348,"+/+_Male":349,"Lmna/+_Female":7,"Lmna/+_Male":5,"variability":0.879,"Formula":"totalAUC ~ Genotype + Sex"}	Lmna/+	totalAUC	Continuous	0.532276	not significant	0
114	PS_output	Mixed Model framework, linear mixed-effects model, equation withoutWeight	Neutrophil.Number	TRUE	FALSE	0.19369	532.93	410.856	0.195063	Female: 62.06%, Male: 62.06%	436.411	61.2143	2.76688e-12	NA	NA	NA	+/+	7.37e-10	Lmna/+	5.93815e-05	7.52982e-09	7.37e-10	628.095	54.759	FALSE	0.168465	NA	NA	NA	NA	NA	NA	If phenotype is significant - both sexes equally	lambda=NA, scaleShift=NA, transformed=FALSE, code=0	{"+/+_Female":339,"+/+_Male":344,"Lmna/+_Female":7,"Lmna/+_Male":5,"variability":0.685,"Formula":"Neutrophil.Number ~ Genotype + Sex"}	Lmna/+	Neutrophil.Number	Continuous	0.554657	not significant	0
15	PS_output	Mixed Model framework, linear mixed-effects model, equation withoutWeight	Alp	TRUE	TRUE	0.22407	-3.7025	3.05821	0.226471	Female: -3.88%, Male: -3.88%	-40.182	0.725853	5.4679e-245	NA	NA	NA	+/+	1.91037e-05	Lmna/+	0.285674	0.270318	7.15211e-05	115.882	0.733558	FALSE	0.402863	NA	NA	NA	NA	NA	NA	If phenotype is significant - both sexes equally	lambda=NA, scaleShift=NA, transformed=FALSE, code=0	{"+/+_Female":336,"+/+_Male":344,"Lmna/+_Female":7,"Lmna/+_Male":5,"variability":0.632,"Formula":"Alp ~ Genotype + Sex"}	Lmna/+	Alp	Continuous	0.609067	not significant	0
19	PS_output	Mixed Model framework, linear mixed-effects model, equation withoutWeight	Ca	TRUE	TRUE	0.23235	-0.0161407	0.013451	0.230605	Female: -0.75%, Male: -0.75%	NA	NA	NA	NA	NA	NA	+/+	0.00704854	Lmna/+	0.396117	0.107611	0.0187397	2.14591	0.00420234	FALSE	0.860959	NA	NA	NA	NA	NA	NA	If phenotype is significant - both sexes equally	lambda=NA, scaleShift=NA, transformed=FALSE, code=0	{"+/+_Female":336,"+/+_Male":344,"Lmna/+_Female":7,"Lmna/+_Male":5,"variability":0.043,"Formula":"Ca ~ Genotype"}	Lmna/+	Ca	Continuous	0.609067	not significant	0
47	PS_output	Mixed Model framework, linear mixed-effects model, equation withoutWeight	Day.Min.V02.Animal	TRUE	TRUE	0.22854	4.11621	3.43837	0.236787	Female: NA, Male: 4.91%	NA	NA	NA	NA	NA	NA	+/+	0.02878	Lmna/+	NA	0.343559	0.0175853	83.9111	0.490705	FALSE	NA	NA	NA	NA	NA	NA	NA	If phenotype is significant it is for the one sex tested	lambda=NA, scaleShift=NA, transformed=FALSE, code=0	{"+/+_Male":339,"Lmna/+_Male":5,"variability":0.331,"Formula":"Day.Min.V02.Animal ~ Genotype"}	Lmna/+	Day.Min.V02.Animal	Continuous	0.609067	not significant	0
59	PS_output	Mixed Model framework, linear mixed-effects model, equation withoutWeight	Fat.Percentage.Estimate	TRUE	TRUE	0.230974	-2.45059	2.05847	0.234303	Female: -11.01%, Male: -11.01%	3.13036	0.448711	7.70865e-12	NA	NA	NA	+/+	0.177766	Lmna/+	0.192143	0.0217603	0.176263	20.7229	0.490314	FALSE	0.592041	NA	NA	NA	NA	NA	NA	If phenotype is significant - both sexes equally	lambda=NA, scaleShift=NA, transformed=FALSE, code=0	{"+/+_Female":334,"+/+_Male":340,"Lmna/+_Female":7,"Lmna/+_Male":5,"variability":0.867,"Formula":"Fat.Percentage.Estimate ~ Genotype + Sex"}	Lmna/+	Fat.Percentage.Estimate	Continuous	0.609067	not significant	0
108	PS_output	Mixed Model framework, linear mixed-effects model, equation withoutWeight	Plasma.Glucose.Conc.T120	TRUE	TRUE	0.236859	-0.525997	0.446366	0.243712	Female: -7.44%, Male: -7.44%	2.9039	0.105232	1.49296e-110	NA	NA	NA	+/+	7.37e-10	Lmna/+	0.0984372	0.848764	8.2242e-08	5.61343	0.0943872	FALSE	0.625416	NA	NA	NA	NA	NA	NA	If phenotype is significant - both sexes equally	lambda=NA, scaleShift=NA, transformed=FALSE, code=0	{"+/+_Female":336,"+/+_Male":345,"Lmna/+_Female":7,"Lmna/+_Male":5,"variability":0.13,"Formula":"Plasma.Glucose.Conc.T120 ~ Genotype + Sex"}	Lmna/+	Plasma.Glucose.Conc.T120	Continuous	0.609067	not significant	0
18	PS_output	Mixed Model framework, linear mixed-effects model, equation withoutWeight	Phos	TRUE	TRUE	0.248078	-0.10612	0.0921581	0.249967	Female: -4.69%, Male: -4.69%	-0.090744	0.0202455	8.79122e-06	NA	NA	NA	+/+	1.56924e-05	Lmna/+	0.711443	0.193773	3.50562e-05	2.30858	0.0236877	FALSE	0.311607	NA	NA	NA	NA	NA	NA	If phenotype is significant - both sexes equally	lambda=NA, scaleShift=NA, transformed=FALSE, code=0	{"+/+_Female":336,"+/+_Male":344,"Lmna/+_Female":7,"Lmna/+_Male":5,"variability":0.192,"Formula":"Phos ~ Genotype + Sex"}	Lmna/+	Phos	Continuous	0.611385	not significant	0
31	PS_output	Mixed Model framework, linear mixed-effects model, equation withoutWeight	Cl	TRUE	TRUE	0.247394	0.596848	0.516241	0.248059	Female: 0.54%, Male: 0.54%	-1.68616	0.125662	2.62198e-36	NA	NA	NA	+/+	0.00420695	Lmna/+	0.793198	0.616514	0.00936791	110.387	0.115497	FALSE	0.52726	NA	NA	NA	NA	NA	NA	If phenotype is significant - both sexes equally	lambda=NA, scaleShift=NA, transformed=FALSE, code=0	{"+/+_Female":336,"+/+_Male":344,"Lmna/+_Female":7,"Lmna/+_Male":5,"variability":0.132,"Formula":"Cl ~ Genotype + Sex"}	Lmna/+	Cl	Continuous	0.611385	not significant	0
63	PS_output	Mixed Model framework, linear mixed-effects model, equation withoutWeight	Fat.Mass	TRUE	TRUE	0.252318	-0.867903	0.762876	0.255691	Female: -13.67%, Male: -13.67%	2.29227	0.16813	2.91033e-37	NA	NA	NA	+/+	5.1341e-05	Lmna/+	0.156726	0.00517838	1.60809e-05	5.21363	0.179636	FALSE	0.655075	NA	NA	NA	NA	NA	NA	If phenotype is significant - both sexes equally	lambda=NA, scaleShift=NA, transformed=FALSE, code=0	{"+/+_Female":334,"+/+_Male":340,"Lmna/+_Female":7,"Lmna/+_Male":5,"variability":0.687,"Formula":"Fat.Mass ~ Genotype + Sex"}	Lmna/+	Fat.Mass	Continuous	0.611385	not significant	0
127	PS_output	Mixed Model framework, linear mixed-effects model, equation withoutWeight	Nkt.Cell.Number	TRUE	TRUE	0.25842	-2.20842	1.96303	0.261014	Female: -12.75%, Male: -12.75%	0.885661	0.422314	0.0363758	NA	NA	NA	+/+	1.08852e-09	Lmna/+	0.744835	0.0452822	7.37e-10	16.8483	0.676874	FALSE	0.600916	NA	NA	NA	NA	NA	NA	If phenotype is significant - both sexes equally	lambda=NA, scaleShift=NA, transformed=FALSE, code=0	{"+/+_Female":339,"+/+_Male":344,"Lmna/+_Female":7,"Lmna/+_Male":5,"variability":0.083,"Formula":"Nkt.Cell.Number ~ Genotype + Sex"}	Lmna/+	Nkt.Cell.Number	Continuous	0.614356	not significant	0
64	PS_output	Mixed Model framework, linear mixed-effects model, equation withoutWeight	Lean.Mass	TRUE	TRUE	0.281017	-0.497184	0.464003	0.284352	Female: -2.33%, Male: -2.33%	4.04519	0.107599	6.68598e-163	NA	NA	NA	+/+	0.279213	Lmna/+	0.324229	0.422389	0.143164	19.3535	0.103221	FALSE	0.63678	NA	NA	NA	NA	NA	NA	If phenotype is significant - both sexes equally	lambda=NA, scaleShift=NA, transformed=FALSE, code=0	{"+/+_Female":334,"+/+_Male":340,"Lmna/+_Female":7,"Lmna/+_Male":5,"variability":0.711,"Formula":"Lean.Mass ~ Genotype + Sex"}	Lmna/+	Lean.Mass	Continuous	0.655706	not significant	0
115	PS_output	Mixed Model framework, linear mixed-effects model, equation withoutWeight	Ly6c.Neg.Monocyte.Number	TRUE	TRUE	0.306172	-13.863	13.6364	0.309727	Female: -10.93%, Male: -10.93%	44.0108	3.23835	4.82369e-37	NA	NA	NA	+/+	9.09499e-07	Lmna/+	0.835681	0.685586	5.34803e-06	104.813	3.37516	FALSE	0.184374	NA	NA	NA	NA	NA	NA	If phenotype is significant - both sexes equally	lambda=NA, scaleShift=NA, transformed=FALSE, code=0	{"+/+_Female":339,"+/+_Male":344,"Lmna/+_Female":7,"Lmna/+_Male":5,"variability":0.309,"Formula":"Ly6c.Neg.Monocyte.Number ~ Genotype + Sex"}	Lmna/+	Ly6c.Neg.Monocyte.Number	Continuous	0.701412	not significant	0
24	PS_output	Mixed Model framework, linear mixed-effects model, equation withoutWeight	Glyc	TRUE	FALSE	0.330154	16.4532	17.2678	0.341041	Female: 11.73%, Male: 11.73%	11.6847	2.29526	4.71455e-07	NA	NA	NA	+/+	7.31953e-06	Lmna/+	0.0110844	0.00022075	9.87942e-07	134.979	3.59345	FALSE	0.16897	NA	NA	NA	NA	NA	NA	If phenotype is significant - both sexes equally	lambda=NA, scaleShift=NA, transformed=FALSE, code=0	{"+/+_Female":336,"+/+_Male":344,"Lmna/+_Female":7,"Lmna/+_Male":5,"variability":0.759,"Formula":"Glyc ~ Genotype + Sex"}	Lmna/+	Glyc	Continuous	0.729814	not significant	0
102	PS_output	Mixed Model framework, linear mixed-effects model, equation withoutWeight	Plt	TRUE	TRUE	0.329695	44.5041	45.4859	0.32824	Female: 3.73%, Male: 3.73%	196.562	10.9285	8.45112e-59	NA	NA	NA	+/+	7.37e-10	Lmna/+	0.595977	0.148946	7.37e-10	1091.2	10.4918	FALSE	0.158671	NA	NA	NA	NA	NA	NA	If phenotype is significant - both sexes equally	lambda=NA, scaleShift=NA, transformed=FALSE, code=0	{"+/+_Female":339,"+/+_Male":344,"Lmna/+_Female":7,"Lmna/+_Male":5,"variability":0.62,"Formula":"Plt ~ Genotype + Sex"}	Lmna/+	Plt	Continuous	0.729814	not significant	0
111	PS_output	Mixed Model framework, linear mixed-effects model, equation withoutWeight	Plasma.Glucose.Conc.T15	TRUE	TRUE	0.350429	-0.839717	0.903786	0.356892	Female: -4.48%, Male: -4.48%	1.629	0.198664	1.34954e-15	NA	NA	NA	+/+	0.679641	Lmna/+	0.565159	0.849408	0.639648	17.9267	0.202545	FALSE	0.868702	NA	NA	NA	NA	NA	NA	If phenotype is significant - both sexes equally	lambda=NA, scaleShift=NA, transformed=FALSE, code=0	{"+/+_Female":336,"+/+_Male":345,"Lmna/+_Female":7,"Lmna/+_Male":5,"variability":0.196,"Formula":"Plasma.Glucose.Conc.T15 ~ Genotype + Sex"}	Lmna/+	Plasma.Glucose.Conc.T15	Continuous	0.761276	not significant	0
17	PS_output	Mixed Model framework, linear mixed-effects model, equation withoutWeight	Iron	TRUE	TRUE	0.368405	-0.648862	0.723371	0.370063	Female: -3.12%, Male: -3.12%	-3.85323	0.180047	9.31025e-77	NA	NA	NA	+/+	0.00728814	Lmna/+	0.719187	0.564899	0.022889	22.7593	0.153152	FALSE	0.610716	NA	NA	NA	NA	NA	NA	If phenotype is significant - both sexes equally	lambda=NA, scaleShift=NA, transformed=FALSE, code=0	{"+/+_Female":336,"+/+_Male":344,"Lmna/+_Female":7,"Lmna/+_Male":5,"variability":0.199,"Formula":"Iron ~ Genotype + Sex"}	Lmna/+	Iron	Continuous	0.773651	not significant	0
123	PS_output	Mixed Model framework, linear mixed-effects model, equation withoutWeight	Cd8.Cd44.Cd62l.Alpha.Beta.Number	TRUE	TRUE	0.363959	-1.38242	1.53455	0.368005	Female: -13.05%, Male: -13.05%	2.53153	0.382136	7.49584e-11	NA	NA	NA	+/+	7.37e-10	Lmna/+	0.634033	0.53848	7.37e-10	9.36563	0.328135	FALSE	0.33569	NA	NA	NA	NA	NA	NA	If phenotype is significant - both sexes equally	lambda=NA, scaleShift=NA, transformed=FALSE, code=0	{"+/+_Female":339,"+/+_Male":344,"Lmna/+_Female":7,"Lmna/+_Male":5,"variability":0.068,"Formula":"Cd8.Cd44.Cd62l.Alpha.Beta.Number ~ Genotype + Sex"}	Lmna/+	Cd8.Cd44.Cd62l.Alpha.Beta.Number	Continuous	0.773651	not significant	0
12	PS_output	Mixed Model framework, linear mixed-effects model, equation withoutWeight	Urea	TRUE	TRUE	0.389234	0.344366	0.402392	0.392435	Female: 3.58%, Male: 3.58%	0.406399	0.0935833	1.63991e-05	NA	NA	NA	+/+	0.0311753	Lmna/+	0.911642	0.529392	0.0346281	9.39623	0.104136	FALSE	0.11205	NA	NA	NA	NA	NA	NA	If phenotype is significant - both sexes equally	lambda=NA, scaleShift=NA, transformed=FALSE, code=0	{"+/+_Female":336,"+/+_Male":344,"Lmna/+_Female":7,"Lmna/+_Male":5,"variability":0.113,"Formula":"Urea ~ Genotype + Sex"}	Lmna/+	Urea	Continuous	0.787863	not significant	0
117	PS_output	Mixed Model framework, linear mixed-effects model, equation withoutWeight	Monocyte.Number	TRUE	FALSE	0.391802	-31.8367	37.6473	0.398068	Female: -7.84%, Male: -7.84%	181.251	14.2329	3.43012e-33	NA	NA	NA	+/+	7.37e-10	Lmna/+	0.0275988	0.0505354	7.37e-10	313.091	14.2083	FALSE	0.154859	NA	NA	NA	NA	NA	NA	If phenotype is significant - both sexes equally	lambda=NA, scaleShift=NA, transformed=FALSE, code=0	{"+/+_Female":339,"+/+_Male":344,"Lmna/+_Female":7,"Lmna/+_Male":5,"variability":0.588,"Formula":"Monocyte.Number ~ Genotype + Sex"}	Lmna/+	Monocyte.Number	Continuous	0.787863	not significant	0
141	PS_output	Mixed Model framework, linear mixed-effects model, equation withoutWeight	Cd4.Klrg1.Alpha.Beta.T.Cell.Percentage	TRUE	FALSE	0.393932	0.249613	0.29975	0.405315	Female: 25.12%, Male: 25.12%	0.0955065	0.0336893	0.00473407	NA	NA	NA	+/+	7.37e-10	Lmna/+	1.16139e-06	9.88893e-09	7.37e-10	0.933634	0.0458198	FALSE	0.373318	NA	NA	NA	NA	NA	NA	If phenotype is significant - both sexes equally	lambda=NA, scaleShift=NA, transformed=FALSE, code=0	{"+/+_Female":339,"+/+_Male":344,"Lmna/+_Female":7,"Lmna/+_Male":5,"variability":0.239,"Formula":"Cd4.Klrg1.Alpha.Beta.T.Cell.Percentage ~ Genotype + Sex"}	Lmna/+	Cd4.Klrg1.Alpha.Beta.T.Cell.Percentage	Continuous	0.787863	not significant	0
21	PS_output	Mixed Model framework, linear mixed-effects model, equation withoutWeight	Tp	TRUE	TRUE	0.420343	0.455566	0.569066	0.423693	Female: 1%, Male: 1%	NA	NA	NA	NA	NA	NA	+/+	0.160983	Lmna/+	0.840451	0.822938	0.0778014	45.5463	0.169111	FALSE	0.230134	NA	NA	NA	NA	NA	NA	If phenotype is significant - both sexes equally	lambda=NA, scaleShift=NA, transformed=FALSE, code=0	{"+/+_Female":336,"+/+_Male":344,"Lmna/+_Female":7,"Lmna/+_Male":5,"variability":0.14,"Formula":"Tp ~ Genotype"}	Lmna/+	Tp	Continuous	0.82755	not significant	0
126	PS_output	Mixed Model framework, linear mixed-effects model, equation withoutWeight	Nk.Cell.Number	TRUE	TRUE	0.448439	-7.86242	10.4809	0.453442	Female: -5.98%, Male: -5.98%	30.3941	2.62488	3.46464e-28	NA	NA	NA	+/+	4.96023e-05	Lmna/+	0.412909	0.623718	1.24576e-05	116.615	2.27282	FALSE	0.855961	NA	NA	NA	NA	NA	NA	If phenotype is significant - both sexes equally	lambda=NA, scaleShift=NA, transformed=FALSE, code=0	{"+/+_Female":339,"+/+_Male":344,"Lmna/+_Female":7,"Lmna/+_Male":5,"variability":0.258,"Formula":"Nk.Cell.Number ~ Genotype + Sex"}	Lmna/+	Nk.Cell.Number	Continuous	0.869282	not significant	0
4	PS_output	Mixed Model framework, linear mixed-effects model, equation withoutWeight	Week9	TRUE	TRUE	0.469451	-0.398176	0.548365	0.468083	Female: -1.66%, Male: -1.66%	5.47631	0.137643	1.17968e-162	NA	NA	NA	+/+	0.00300315	Lmna/+	0.800756	0.139338	0.00305965	21.2572	0.126394	FALSE	0.172509	NA	NA	NA	NA	NA	NA	If phenotype is significant - both sexes equally	lambda=NA, scaleShift=NA, transformed=FALSE, code=0	{"+/+_Female":351,"+/+_Male":358,"Lmna/+_Female":7,"Lmna/+_Male":5,"variability":0.187,"Formula":"Week9 ~ Genotype + Sex"}	Lmna/+	Week9	Continuous	0.877198	not significant	0
34	PS_output	Mixed Model framework, linear mixed-effects model, equation withoutWeight	Change.Rer	TRUE	FALSE	0.497112	0.00883184	0.01344	0.514051	Female: NA, Male: 5.3%	NA	NA	NA	NA	NA	NA	+/+	0.73377	Lmna/+	NA	0.844001	0.423079	0.166228	0.00315052	FALSE	NA	NA	NA	NA	NA	NA	NA	If phenotype is significant it is for the one sex tested	lambda=NA, scaleShift=NA, transformed=FALSE, code=0	{"+/+_Male":339,"Lmna/+_Male":5,"variability":0.887,"Formula":"Change.Rer ~ Genotype"}	Lmna/+	Change.Rer	Continuous	0.877198	not significant	0
62	PS_output	Mixed Model framework, linear mixed-effects model, equation withoutWeight	Bone.Mineral.Content	TRUE	TRUE	0.501256	-0.00791992	0.0118265	0.503311	Female: -1.83%, Male: -1.83%	0.0241579	0.00273184	9.35957e-18	NA	NA	NA	+/+	0.469236	Lmna/+	0.223295	0.624081	0.875778	0.419744	0.00264297	FALSE	0.942084	NA	NA	NA	NA	NA	NA	If phenotype is significant - both sexes equally	lambda=NA, scaleShift=NA, transformed=FALSE, code=0	{"+/+_Female":334,"+/+_Male":340,"Lmna/+_Female":7,"Lmna/+_Male":5,"variability":0.819,"Formula":"Bone.Mineral.Content ~ Genotype + Sex"}	Lmna/+	Bone.Mineral.Content	Continuous	0.877198	not significant	0
92	PS_output	Mixed Model framework, linear mixed-effects model, equation withoutWeight	Grip.Strength.All.Paws.2	TRUE	TRUE	0.490255	7.80083	11.2246	0.487325	Female: 5.63%, Male: 5.63%	12.2127	1.84319	7.34622e-11	NA	NA	NA	+/+	0.0863251	Lmna/+	0.130344	0.0812633	0.0310567	131.702	3.40774	FALSE	0.189898	NA	NA	NA	NA	NA	NA	If phenotype is significant - both sexes equally	lambda=NA, scaleShift=NA, transformed=FALSE, code=0	{"+/+_Female":339,"+/+_Male":345,"Lmna/+_Female":7,"Lmna/+_Male":5,"variability":0.392,"Formula":"Grip.Strength.All.Paws.2 ~ Genotype + Sex"}	Lmna/+	Grip.Strength.All.Paws.2	Continuous	0.877198	not significant	0
104	PS_output	Mixed Model framework, linear mixed-effects model, equation withoutWeight	Hgb	TRUE	TRUE	0.466022	0.158111	0.218688	0.469946	Female: 0.98%, Male: 0.98%	-0.231439	0.0494535	3.50535e-06	NA	NA	NA	+/+	0.0437193	Lmna/+	0.0793517	0.323731	0.0243202	16.2741	0.0609509	FALSE	0.875444	NA	NA	NA	NA	NA	NA	If phenotype is significant - both sexes equally	lambda=NA, scaleShift=NA, transformed=FALSE, code=0	{"+/+_Female":339,"+/+_Male":344,"Lmna/+_Female":7,"Lmna/+_Male":5,"variability":0.377,"Formula":"Hgb ~ Genotype + Sex"}	Lmna/+	Hgb	Continuous	0.877198	not significant	0
116	PS_output	Mixed Model framework, linear mixed-effects model, equation withoutWeight	Ly6c.Pos.Monocyte.Number	TRUE	FALSE	0.48674	-16.8578	24.4641	0.491026	Female: -6.86%, Male: -6.86%	118.954	11.5376	3.9954e-23	NA	NA	NA	+/+	7.37e-10	Lmna/+	0.0123536	0.000148214	7.37e-10	183.751	11.5031	FALSE	0.152562	NA	NA	NA	NA	NA	NA	If phenotype is significant - both sexes equally	lambda=NA, scaleShift=NA, transformed=FALSE, code=0	{"+/+_Female":339,"+/+_Male":344,"Lmna/+_Female":7,"Lmna/+_Male":5,"variability":0.45,"Formula":"Ly6c.Pos.Monocyte.Number ~ Genotype + Sex"}	Lmna/+	Ly6c.Pos.Monocyte.Number	Continuous	0.877198	not significant	0
122	PS_output	Mixed Model framework, linear mixed-effects model, equation withoutWeight	Klrg1.Mature.Nk.Cell.Number	TRUE	TRUE	0.49794	-3.83523	5.73068	0.503594	Female: -5.86%, Male: -5.86%	NA	NA	NA	NA	NA	NA	+/+	1.27287e-07	Lmna/+	0.213337	0.426321	1.56642e-07	65.6597	1.05638	FALSE	0.689926	NA	NA	NA	NA	NA	NA	If phenotype is significant - both sexes equally	lambda=NA, scaleShift=NA, transformed=FALSE, code=0	{"+/+_Female":339,"+/+_Male":344,"Lmna/+_Female":7,"Lmna/+_Male":5,"variability":0.154,"Formula":"Klrg1.Mature.Nk.Cell.Number ~ Genotype"}	Lmna/+	Klrg1.Mature.Nk.Cell.Number	Continuous	0.877198	not significant	0
51	PS_output	Mixed Model framework, linear mixed-effects model, equation withoutWeight	Food.Intake.Rate.G	TRUE	TRUE	0.512705	-0.0415191	0.0641445	0.520358	Female: NA, Male: -9.44%	NA	NA	NA	NA	NA	NA	+/+	3.6303e-07	Lmna/+	NA	0.0898076	9.34373e-08	0.440452	0.00934254	FALSE	NA	NA	NA	NA	NA	NA	NA	If phenotype is significant it is for the one sex tested	lambda=NA, scaleShift=NA, transformed=FALSE, code=0	{"+/+_Male":339,"Lmna/+_Male":5,"variability":0.904,"Formula":"Food.Intake.Rate.G ~ Genotype"}	Lmna/+	Food.Intake.Rate.G	Continuous	0.880485	not significant	0
145	PS_output	Mixed Model framework, linear mixed-effects model, equation withoutWeight	Cd4.Cd25.Alpha.Beta.Reg.Percent	TRUE	TRUE	0.51711	0.16285	0.254447	0.522397	Female: 1.93%, Male: 1.93%	1.18298	0.0597298	4.40548e-68	NA	NA	NA	+/+	0.00602096	Lmna/+	0.0538736	0.659842	0.00338768	7.84477	0.0655938	FALSE	0.191452	NA	NA	NA	NA	NA	NA	If phenotype is significant - both sexes equally	lambda=NA, scaleShift=NA, transformed=FALSE, code=0	{"+/+_Female":339,"+/+_Male":344,"Lmna/+_Female":7,"Lmna/+_Male":5,"variability":0.426,"Formula":"Cd4.Cd25.Alpha.Beta.Reg.Percent ~ Genotype + Sex"}	Lmna/+	Cd4.Cd25.Alpha.Beta.Reg.Percent	Continuous	0.880485	not significant	0
6	PS_output	Mixed Model framework, linear mixed-effects model, equation withoutWeight	Heart.Weight	TRUE	TRUE	0.631052	0.00286254	0.00602527	0.634886	Female: 2.26%, Male: 2.26%	0.023917	0.00151719	1.5142e-47	NA	NA	NA	+/+	2.3271e-09	Lmna/+	0.143997	0.159148	1.38343e-09	0.114701	0.00120566	FALSE	0.9429	NA	NA	NA	NA	NA	NA	If phenotype is significant - both sexes equally	lambda=NA, scaleShift=NA, transformed=FALSE, code=0	{"+/+_Female":339,"+/+_Male":345,"Lmna/+_Female":7,"Lmna/+_Male":5,"variability":0.023,"Formula":"Heart.Weight ~ Genotype + Sex"}	Lmna/+	Heart.Weight	Continuous	0.882604	not significant	0
9	PS_output	Mixed Model framework, linear mixed-effects model, equation withoutWeight	Mg	TRUE	TRUE	0.579234	0.0126864	0.0225817	0.574451	Female: 1.26%, Male: 1.26%	-0.0931304	0.00525344	2.56406e-57	NA	NA	NA	+/+	0.00126858	Lmna/+	0.31277	0.880375	0.00222526	1.05345	0.00589129	FALSE	0.449726	NA	NA	NA	NA	NA	NA	If phenotype is significant - both sexes equally	lambda=NA, scaleShift=NA, transformed=FALSE, code=0	{"+/+_Female":336,"+/+_Male":344,"Lmna/+_Female":7,"Lmna/+_Male":5,"variability":0.077,"Formula":"Mg ~ Genotype + Sex"}	Lmna/+	Mg	Continuous	0.882604	not significant	0
29	PS_output	Mixed Model framework, linear mixed-effects model, equation withoutWeight	Trigs	TRUE	TRUE	0.581304	-0.0526106	0.0932321	0.572751	Female: -5.66%, Male: -5.66%	0.328643	0.0230468	3.16373e-40	NA	NA	NA	+/+	2.01347e-09	Lmna/+	0.281894	0.311765	1.84346e-09	0.76507	0.0198238	FALSE	0.930807	NA	NA	NA	NA	NA	NA	If phenotype is significant - both sexes equally	lambda=NA, scaleShift=NA, transformed=FALSE, code=0	{"+/+_Female":336,"+/+_Male":344,"Lmna/+_Female":7,"Lmna/+_Male":5,"variability":0.215,"Formula":"Trigs ~ Genotype + Sex"}	Lmna/+	Trigs	Continuous	0.882604	not significant	0
38	PS_output	Mixed Model framework, linear mixed-effects model, equation withoutWeight	Night.Av.Heat.Animal	TRUE	TRUE	0.607519	-0.00826057	0.0162332	0.613039	Female: NA, Male: -1.63%	NA	NA	NA	NA	NA	NA	+/+	0.667779	Lmna/+	NA	0.0387353	0.101932	0.507748	0.00250558	FALSE	NA	NA	NA	NA	NA	NA	NA	If phenotype is significant it is for the one sex tested	lambda=NA, scaleShift=NA, transformed=FALSE, code=0	{"+/+_Male":339,"Lmna/+_Male":5,"variability":0.924,"Formula":"Night.Av.Heat.Animal ~ Genotype"}	Lmna/+	Night.Av.Heat.Animal	Continuous	0.882604	not significant	0
41	PS_output	Mixed Model framework, linear mixed-effects model, equation withoutWeight	Night.Av.Vo2	TRUE	TRUE	0.622318	-1.6639	3.408	0.627478	Female: NA, Male: -1.62%	NA	NA	NA	NA	NA	NA	+/+	0.473276	Lmna/+	NA	0.11732	0.0988539	102.642	0.536717	FALSE	NA	NA	NA	NA	NA	NA	NA	If phenotype is significant it is for the one sex tested	lambda=NA, scaleShift=NA, transformed=FALSE, code=0	{"+/+_Male":339,"Lmna/+_Male":5,"variability":0.852,"Formula":"Night.Av.Vo2 ~ Genotype"}	Lmna/+	Night.Av.Vo2	Continuous	0.882604	not significant	0
44	PS_output	Mixed Model framework, linear mixed-effects model, equation withoutWeight	Day.Av.Heat.Animal	TRUE	TRUE	0.612663	0.0102269	0.0203676	0.617746	Female: NA, Male: 2.24%	NA	NA	NA	NA	NA	NA	+/+	0.0156401	Lmna/+	NA	0.0943064	0.00096798	0.45643	0.00323637	FALSE	NA	NA	NA	NA	NA	NA	NA	If phenotype is significant it is for the one sex tested	lambda=NA, scaleShift=NA, transformed=FALSE, code=0	{"+/+_Male":339,"Lmna/+_Male":5,"variability":0.924,"Formula":"Day.Av.Heat.Animal ~ Genotype"}	Lmna/+	Day.Av.Heat.Animal	Continuous	0.882604	not significant	0
45	PS_output	Mixed Model framework, linear mixed-effects model, equation withoutWeight	Day.Av.Activity.Count	TRUE	FALSE	0.553736	63.0002	115.975	0.589342	Female: NA, Male: 24.39%	NA	NA	NA	NA	NA	NA	+/+	7.37e-10	Lmna/+	NA	0.045755	7.37e-10	258.957	9.85129	FALSE	NA	NA	NA	NA	NA	NA	NA	If phenotype is significant it is for the one sex tested	lambda=NA, scaleShift=NA, transformed=FALSE, code=0	{"+/+_Male":339,"Lmna/+_Male":5,"variability":0.907,"Formula":"Day.Av.Activity.Count ~ Genotype"}	Lmna/+	Day.Av.Activity.Count	Continuous	0.882604	not significant	0
46	PS_output	Mixed Model framework, linear mixed-effects model, equation withoutWeight	Day.Av.Activity.Count.Total	TRUE	FALSE	0.575746	83.838	163.675	0.610707	Female: NA, Male: 19.87%	NA	NA	NA	NA	NA	NA	+/+	7.37e-10	Lmna/+	NA	0.0990705	7.37e-10	422.475	13.8708	FALSE	NA	NA	NA	NA	NA	NA	NA	If phenotype is significant it is for the one sex tested	lambda=NA, scaleShift=NA, transformed=FALSE, code=0	{"+/+_Male":339,"Lmna/+_Male":5,"variability":0.91,"Formula":"Day.Av.Activity.Count.Total ~ Genotype"}	Lmna/+	Day.Av.Activity.Count.Total	Continuous	0.882604	not significant	0
48	PS_output	Mixed Model framework, linear mixed-effects model, equation withoutWeight	Day.Av.Vo2	TRUE	TRUE	0.637436	1.87946	4.02269	0.642337	Female: NA, Male: 2.03%	NA	NA	NA	NA	NA	NA	+/+	0.00366479	Lmna/+	NA	0.130319	0.000136663	92.7089	0.641186	FALSE	NA	NA	NA	NA	NA	NA	NA	If phenotype is significant it is for the one sex tested	lambda=NA, scaleShift=NA, transformed=FALSE, code=0	{"+/+_Male":339,"Lmna/+_Male":5,"variability":0.733,"Formula":"Day.Av.Vo2 ~ Genotype"}	Lmna/+	Day.Av.Vo2	Continuous	0.882604	not significant	0
49	PS_output	Mixed Model framework, linear mixed-effects model, equation withoutWeight	Day.Av.Vco2	TRUE	TRUE	0.596694	2.46593	4.69506	0.601708	Female: NA, Male: 2.96%	NA	NA	NA	NA	NA	NA	+/+	0.747114	Lmna/+	NA	0.205061	0.183934	83.4026	0.746054	FALSE	NA	NA	NA	NA	NA	NA	NA	If phenotype is significant it is for the one sex tested	lambda=NA, scaleShift=NA, transformed=FALSE, code=0	{"+/+_Male":339,"Lmna/+_Male":5,"variability":0.747,"Formula":"Day.Av.Vco2 ~ Genotype"}	Lmna/+	Day.Av.Vco2	Continuous	0.882604	not significant	0
54	PS_output	Mixed Model framework, linear mixed-effects model, equation withoutWeight	Total.Av.Heat.Animal	TRUE	TRUE	0.577752	-0.00906536	0.0164801	0.584666	Female: NA, Male: -1.86%	NA	NA	NA	NA	NA	NA	+/+	0.131025	Lmna/+	NA	0.208042	0.0211817	0.489269	0.00262559	FALSE	NA	NA	NA	NA	NA	NA	NA	If phenotype is significant it is for the one sex tested	lambda=NA, scaleShift=NA, transformed=FALSE, code=0	{"+/+_Male":339,"Lmna/+_Male":5,"variability":0.924,"Formula":"Total.Av.Heat.Animal ~ Genotype"}	Lmna/+	Total.Av.Heat.Animal	Continuous	0.882604	not significant	0
57	PS_output	Mixed Model framework, linear mixed-effects model, equation withoutWeight	Total.Av.Vo2	TRUE	TRUE	0.586083	-1.83655	3.41146	0.592681	Female: NA, Male: -1.85%	NA	NA	NA	NA	NA	NA	+/+	0.209666	Lmna/+	NA	0.316435	0.0568945	99.6213	0.549459	FALSE	NA	NA	NA	NA	NA	NA	NA	If phenotype is significant it is for the one sex tested	lambda=NA, scaleShift=NA, transformed=FALSE, code=0	{"+/+_Male":339,"Lmna/+_Male":5,"variability":0.884,"Formula":"Total.Av.Vo2 ~ Genotype"}	Lmna/+	Total.Av.Vo2	Continuous	0.882604	not significant	0
58	PS_output	Mixed Model framework, linear mixed-effects model, equation withoutWeight	Total.Av.Vco2	TRUE	TRUE	0.626325	-1.64683	3.43433	0.633618	Female: NA, Male: -1.86%	NA	NA	NA	NA	NA	NA	+/+	0.304067	Lmna/+	NA	0.127884	0.0497983	88.664	0.545673	FALSE	NA	NA	NA	NA	NA	NA	NA	If phenotype is significant it is for the one sex tested	lambda=NA, scaleShift=NA, transformed=FALSE, code=0	{"+/+_Male":339,"Lmna/+_Male":5,"variability":0.89,"Formula":"Total.Av.Vco2 ~ Genotype"}	Lmna/+	Total.Av.Vco2	Continuous	0.882604	not significant	0
95	PS_output	Mixed Model framework, linear mixed-effects model, equation withoutWeight	Grip.Strength.Fore.Paws.2	TRUE	TRUE	0.525949	4.91649	7.85946	0.531834	Female: 5.62%, Male: 5.62%	11.1883	1.47301	1.09559e-13	NA	NA	NA	+/+	0.00356545	Lmna/+	0.331974	0.129467	0.000333954	81.8048	2.12092	FALSE	0.460234	NA	NA	NA	NA	NA	NA	If phenotype is significant - both sexes equally	lambda=NA, scaleShift=NA, transformed=FALSE, code=0	{"+/+_Female":339,"+/+_Male":345,"Lmna/+_Female":7,"Lmna/+_Male":5,"variability":0.315,"Formula":"Grip.Strength.Fore.Paws.2 ~ Genotype + Sex"}	Lmna/+	Grip.Strength.Fore.Paws.2	Continuous	0.882604	not significant	0
105	PS_output	Mixed Model framework, linear mixed-effects model, equation withoutWeight	Rbc	TRUE	TRUE	0.575858	0.0836004	0.150628	0.57908	Female: 0.81%, Male: 0.81%	0.490761	0.0348984	2.49711e-39	NA	NA	NA	+/+	0.0323713	Lmna/+	0.104567	0.556264	0.0378525	10.0932	0.0387095	FALSE	0.458139	NA	NA	NA	NA	NA	NA	If phenotype is significant - both sexes equally	lambda=NA, scaleShift=NA, transformed=FALSE, code=0	{"+/+_Female":339,"+/+_Male":344,"Lmna/+_Female":7,"Lmna/+_Male":5,"variability":0.314,"Formula":"Rbc ~ Genotype + Sex"}	Lmna/+	Rbc	Continuous	0.882604	not significant	0
136	PS_output	Mixed Model framework, linear mixed-effects model, equation withoutWeight	Ly6c.Pos.Monocyte.Percentage	TRUE	TRUE	0.611554	-1.01341	2.00384	0.61322	Female: -1.71%, Male: -1.71%	NA	NA	NA	NA	NA	NA	+/+	1.70484e-07	Lmna/+	0.231218	0.185379	1.9841e-08	59.1929	0.462447	FALSE	0.872946	NA	NA	NA	NA	NA	NA	If phenotype is significant - both sexes equally	lambda=NA, scaleShift=NA, transformed=FALSE, code=0	{"+/+_Female":339,"+/+_Male":344,"Lmna/+_Female":7,"Lmna/+_Male":5,"variability":0.355,"Formula":"Ly6c.Pos.Monocyte.Percentage ~ Genotype"}	Lmna/+	Ly6c.Pos.Monocyte.Percentage	Continuous	0.882604	not significant	0
147	PS_output	Mixed Model framework, linear mixed-effects model, equation withoutWeight	Nkt.Cell.Percentage	TRUE	TRUE	0.549453	-0.0138217	0.0233749	0.554528	Female: -5.49%, Male: -5.49%	-0.0484452	0.00496118	4.50207e-21	NA	NA	NA	+/+	1.27724e-08	Lmna/+	0.105652	0.0804571	2.10186e-08	0.275812	0.00855301	FALSE	0.628258	NA	NA	NA	NA	NA	NA	If phenotype is significant - both sexes equally	lambda=NA, scaleShift=NA, transformed=FALSE, code=0	{"+/+_Female":339,"+/+_Male":344,"Lmna/+_Female":7,"Lmna/+_Male":5,"variability":0.078,"Formula":"Nkt.Cell.Percentage ~ Genotype + Sex"}	Lmna/+	Nkt.Cell.Percentage	Continuous	0.882604	not significant	0
42	PS_output	Mixed Model framework, linear mixed-effects model, equation withoutWeight	Night.Av.Vco2	TRUE	TRUE	0.650048	-1.57129	3.50924	0.656224	Female: NA, Male: -1.67%	NA	NA	NA	NA	NA	NA	+/+	0.177411	Lmna/+	NA	0.0036096	0.116039	94.3229	0.538748	FALSE	NA	NA	NA	NA	NA	NA	NA	If phenotype is significant it is for the one sex tested	lambda=NA, scaleShift=NA, transformed=FALSE, code=0	{"+/+_Male":339,"Lmna/+_Male":5,"variability":0.86,"Formula":"Night.Av.Vco2 ~ Genotype"}	Lmna/+	Night.Av.Vco2	Continuous	0.890283	not significant	0
5	PS_output	Mixed Model framework, linear mixed-effects model, equation withoutWeight	Week4	TRUE	TRUE	0.692323	-0.233017	0.586343	0.691221	Female: -1.4%, Male: -1.4%	2.55698	0.142327	3.62958e-57	NA	NA	NA	+/+	1.52308e-05	Lmna/+	0.803802	0.0505415	2.3669e-05	15.3407	0.149263	FALSE	0.0645795	NA	NA	NA	NA	NA	NA	If phenotype is significant - both sexes equally	lambda=NA, scaleShift=NA, transformed=FALSE, code=0	{"+/+_Female":351,"+/+_Male":358,"Lmna/+_Female":7,"Lmna/+_Male":5,"variability":0.155,"Formula":"Week4 ~ Genotype + Sex"}	Lmna/+	Week4	Continuous	0.902298	not significant	0
26	PS_output	Mixed Model framework, linear mixed-effects model, equation withoutWeight	Ldl	TRUE	TRUE	0.676512	-0.0115257	0.0264653	0.663346	Female: -2.09%, Male: -2.09%	0.0516771	0.00600133	5.71026e-17	NA	NA	NA	+/+	0.000458491	Lmna/+	0.720008	0.455057	0.000860658	0.526244	0.00735945	FALSE	0.344906	NA	NA	NA	NA	NA	NA	If phenotype is significant - both sexes equally	lambda=NA, scaleShift=NA, transformed=FALSE, code=0	{"+/+_Female":336,"+/+_Male":344,"Lmna/+_Female":7,"Lmna/+_Male":5,"variability":0.074,"Formula":"Ldl ~ Genotype + Sex"}	Lmna/+	Ldl	Continuous	0.902298	not significant	0
40	PS_output	Mixed Model framework, linear mixed-effects model, equation withoutWeight	Night.Av.Activity.Count.Total	TRUE	TRUE	0.694626	33.902	86.8321	0.697844	Female: NA, Male: 5.4%	NA	NA	NA	NA	NA	NA	+/+	1.82068e-09	Lmna/+	NA	0.508401	1.44895e-09	627.643	12.7083	FALSE	NA	NA	NA	NA	NA	NA	NA	If phenotype is significant it is for the one sex tested	lambda=NA, scaleShift=NA, transformed=FALSE, code=0	{"+/+_Male":339,"Lmna/+_Male":5,"variability":0.927,"Formula":"Night.Av.Activity.Count.Total ~ Genotype"}	Lmna/+	Night.Av.Activity.Count.Total	Continuous	0.902298	not significant	0
121	PS_output	Mixed Model framework, linear mixed-effects model, equation withoutWeight	Cd4.Klrg1.Alpha.Beta.T.Cell.Number	TRUE	FALSE	0.684185	0.867108	2.22384	0.696734	Female: 11.39%, Male: 11.39%	NA	NA	NA	NA	NA	NA	+/+	7.37e-10	Lmna/+	2.20504e-06	1.44547e-09	7.37e-10	7.55362	0.398034	FALSE	0.438254	NA	NA	NA	NA	NA	NA	If phenotype is significant - both sexes equally	lambda=NA, scaleShift=NA, transformed=FALSE, code=0	{"+/+_Female":339,"+/+_Male":344,"Lmna/+_Female":7,"Lmna/+_Male":5,"variability":0.065,"Formula":"Cd4.Klrg1.Alpha.Beta.T.Cell.Number ~ Genotype"}	Lmna/+	Cd4.Klrg1.Alpha.Beta.T.Cell.Number	Continuous	0.902298	not significant	0
144	PS_output	Mixed Model framework, linear mixed-effects model, equation withoutWeight	Cd4.Cd44.Cd62l.Alpha.Beta.Percent	TRUE	TRUE	0.689874	-0.210274	0.537995	0.696043	Female: -2.75%, Male: -2.75%	0.37815	0.135124	0.00529239	NA	NA	NA	+/+	7.37e-10	Lmna/+	0.158981	0.574576	7.37e-10	7.45104	0.113456	FALSE	0.217898	NA	NA	NA	NA	NA	NA	If phenotype is significant - both sexes equally	lambda=NA, scaleShift=NA, transformed=FALSE, code=0	{"+/+_Female":339,"+/+_Male":344,"Lmna/+_Female":7,"Lmna/+_Male":5,"variability":0.54,"Formula":"Cd4.Cd44.Cd62l.Alpha.Beta.Percent ~ Genotype + Sex"}	Lmna/+	Cd4.Cd44.Cd62l.Alpha.Beta.Percent	Continuous	0.902298	not significant	0
32	PS_output	Mixed Model framework, linear mixed-effects model, equation withoutWeight	K	TRUE	TRUE	0.722834	-0.0322784	0.0883915	0.715103	Female: -0.83%, Male: -0.83%	0.339793	0.0210295	2.16658e-49	NA	NA	NA	+/+	4.19663e-05	Lmna/+	0.627989	0.401477	5.57529e-06	3.69931	0.0212555	FALSE	0.383545	NA	NA	NA	NA	NA	NA	If phenotype is significant - both sexes equally	lambda=NA, scaleShift=NA, transformed=FALSE, code=0	{"+/+_Female":336,"+/+_Male":344,"Lmna/+_Female":7,"Lmna/+_Male":5,"variability":0.032,"Formula":"K ~ Genotype + Sex"}	Lmna/+	K	Continuous	0.929358	not significant	0
7	PS_output	Mixed Model framework, linear mixed-effects model, equation withoutWeight	Insulin	TRUE	TRUE	0.762455	-0.0251613	0.0822886	0.759886	Female: -5.43%, Male: -5.43%	0.164067	0.0188316	2.87501e-17	NA	NA	NA	+/+	7.37e-10	Lmna/+	0.526502	0.565312	7.37e-10	0.383063	0.0168984	FALSE	0.461764	NA	NA	NA	NA	NA	NA	If phenotype is significant - both sexes equally	lambda=NA, scaleShift=NA, transformed=FALSE, code=0	{"+/+_Female":336,"+/+_Male":344,"Lmna/+_Female":7,"Lmna/+_Male":5,"variability":0.16,"Formula":"Insulin ~ Genotype + Sex"}	Lmna/+	Insulin	Continuous	0.931572	not significant	0
36	PS_output	Mixed Model framework, linear mixed-effects model, equation withoutWeight	Total.Av.Low.Rer	TRUE	TRUE	0.753881	-0.00590471	0.0192758	0.760603	Female: NA, Male: -0.74%	NA	NA	NA	NA	NA	NA	+/+	4.477e-05	Lmna/+	NA	0.925947	0.000144397	0.794	0.00323744	FALSE	NA	NA	NA	NA	NA	NA	NA	If phenotype is significant it is for the one sex tested	lambda=NA, scaleShift=NA, transformed=FALSE, code=0	{"+/+_Male":339,"Lmna/+_Male":5,"variability":0.846,"Formula":"Total.Av.Low.Rer ~ Genotype"}	Lmna/+	Total.Av.Low.Rer	Continuous	0.931572	not significant	0
60	PS_output	Mixed Model framework, linear mixed-effects model, equation withoutWeight	Bone.Mineral.Density	TRUE	TRUE	0.768917	-0.00021001	0.000713103	0.768472	Female: -0.44%, Male: -0.44%	0.000707204	0.000159672	1.11626e-05	NA	NA	NA	+/+	0.362071	Lmna/+	0.156198	0.179465	0.18662	0.0477041	0.000165077	FALSE	0.878832	NA	NA	NA	NA	NA	NA	If phenotype is significant - both sexes equally	lambda=NA, scaleShift=NA, transformed=FALSE, code=0	{"+/+_Female":334,"+/+_Male":340,"Lmna/+_Female":7,"Lmna/+_Male":5,"variability":0.152,"Formula":"Bone.Mineral.Density ~ Genotype + Sex"}	Lmna/+	Bone.Mineral.Density	Continuous	0.931572	not significant	0
138	PS_output	Mixed Model framework, linear mixed-effects model, equation withoutWeight	Igd.Mature.B.Cell.Percentage	TRUE	TRUE	0.73329	-0.156176	0.448246	0.727644	Female: -0.17%, Male: -0.17%	0.824632	0.0977981	2.30454e-16	NA	NA	NA	+/+	7.37e-10	Lmna/+	0.843963	0.947972	2.11246e-09	91.7012	0.144953	FALSE	0.315188	NA	NA	NA	NA	NA	NA	If phenotype is significant - both sexes equally	lambda=NA, scaleShift=NA, transformed=FALSE, code=0	{"+/+_Female":339,"+/+_Male":344,"Lmna/+_Female":7,"Lmna/+_Male":5,"variability":0.121,"Formula":"Igd.Mature.B.Cell.Percentage ~ Genotype + Sex"}	Lmna/+	Igd.Mature.B.Cell.Percentage	Continuous	0.931572	not significant	0
140	PS_output	Mixed Model framework, linear mixed-effects model, equation withoutWeight	Cd8.Klrg1.Alpha.Beta.T.Cell.Percentage	TRUE	TRUE	0.760572	0.0739225	0.238173	0.756381	Female: 7.19%, Male: 7.19%	0.20222	0.0534374	0.000169168	NA	NA	NA	+/+	7.37e-10	Lmna/+	0.0456804	3.28114e-05	7.37e-10	0.923104	0.0725619	FALSE	0.184545	NA	NA	NA	NA	NA	NA	If phenotype is significant - both sexes equally	lambda=NA, scaleShift=NA, transformed=FALSE, code=0	{"+/+_Female":339,"+/+_Male":344,"Lmna/+_Female":7,"Lmna/+_Male":5,"variability":0.331,"Formula":"Cd8.Klrg1.Alpha.Beta.T.Cell.Percentage ~ Genotype + Sex"}	Lmna/+	Cd8.Klrg1.Alpha.Beta.T.Cell.Percentage	Continuous	0.931572	not significant	0
150	PS_output	Mixed Model framework, linear mixed-effects model, equation withoutWeight	Cd4.Alpha.Beta.T.Cell.Percentage	TRUE	FALSE	0.746024	0.251026	0.803393	0.754797	Female: 2.19%, Male: 2.19%	-3.943	0.135931	8.71937e-118	NA	NA	NA	+/+	3.24288e-06	Lmna/+	0.46506	0.239729	8.92438e-06	13.4601	0.113827	FALSE	0.374597	NA	NA	NA	NA	NA	NA	If phenotype is significant - both sexes equally	lambda=NA, scaleShift=NA, transformed=FALSE, code=0	{"+/+_Female":339,"+/+_Male":344,"Lmna/+_Female":7,"Lmna/+_Male":5,"variability":0.341,"Formula":"Cd4.Alpha.Beta.T.Cell.Percentage ~ Genotype + Sex"}	Lmna/+	Cd4.Alpha.Beta.T.Cell.Percentage	Continuous	0.931572	not significant	0
22	PS_output	Mixed Model framework, linear mixed-effects model, equation withoutWeight	Amy	TRUE	TRUE	0.791469	-6.32713	23.723	0.789781	Female: -1.01%, Male: -1.01%	164.5	5.37132	6.4529e-127	NA	NA	NA	+/+	7.37e-10	Lmna/+	0.0020731	0.0642541	7.37e-10	545.786	6.71391	FALSE	0.399785	NA	NA	NA	NA	NA	NA	If phenotype is significant - both sexes equally	lambda=NA, scaleShift=NA, transformed=FALSE, code=0	{"+/+_Female":336,"+/+_Male":344,"Lmna/+_Female":7,"Lmna/+_Male":5,"variability":0.896,"Formula":"Amy ~ Genotype + Sex"}	Lmna/+	Amy	Continuous	0.945723	not significant	0
103	PS_output	Mixed Model framework, linear mixed-effects model, equation withoutWeight	Hct	TRUE	TRUE	0.795608	-0.168744	0.653157	0.796219	Female: -0.37%, Male: -0.37%	1.92834	0.149148	3.92825e-34	NA	NA	NA	+/+	7.876e-05	Lmna/+	0.0113801	0.315409	0.00126136	44.9277	0.176113	FALSE	0.685467	NA	NA	NA	NA	NA	NA	If phenotype is significant - both sexes equally	lambda=NA, scaleShift=NA, transformed=FALSE, code=0	{"+/+_Female":339,"+/+_Male":344,"Lmna/+_Female":7,"Lmna/+_Male":5,"variability":0.514,"Formula":"Hct ~ Genotype + Sex"}	Lmna/+	Hct	Continuous	0.945723	not significant	0
43	PS_output	Mixed Model framework, linear mixed-effects model, equation withoutWeight	Day.Av.Rer	TRUE	TRUE	0.819432	0.00660412	0.0290857	0.821287	Female: NA, Male: 0.74%	NA	NA	NA	NA	NA	NA	+/+	0.359742	Lmna/+	NA	0.770839	0.79049	0.897248	0.00473661	FALSE	NA	NA	NA	NA	NA	NA	NA	If phenotype is significant it is for the one sex tested	lambda=NA, scaleShift=NA, transformed=FALSE, code=0	{"+/+_Male":339,"Lmna/+_Male":5,"variability":0.904,"Formula":"Day.Av.Rer ~ Genotype"}	Lmna/+	Day.Av.Rer	Continuous	0.947233	not significant	0
100	PS_output	Mixed Model framework, linear mixed-effects model, equation withoutWeight	Mch	TRUE	TRUE	0.806362	0.0226814	0.0934573	0.808321	Female: 0.14%, Male: 0.14%	-0.961157	0.0190507	4.83831e-225	NA	NA	NA	+/+	0.0741152	Lmna/+	0.62944	0.694868	0.147641	16.1284	0.0408492	FALSE	0.231326	NA	NA	NA	NA	NA	NA	If phenotype is significant - both sexes equally	lambda=NA, scaleShift=NA, transformed=FALSE, code=0	{"+/+_Female":339,"+/+_Male":344,"Lmna/+_Female":7,"Lmna/+_Male":5,"variability":0.329,"Formula":"Mch ~ Genotype + Sex"}	Lmna/+	Mch	Continuous	0.947233	not significant	0
110	PS_output	Mixed Model framework, linear mixed-effects model, equation withoutWeight	Plasma.Glucose.Conc.T30	TRUE	TRUE	0.819122	0.18789	0.832048	0.822182	Female: 1%, Male: 1%	5.77352	0.193833	2.4067e-122	NA	NA	NA	+/+	0.0265324	Lmna/+	0.457858	0.293751	0.0187931	15.8778	0.177993	FALSE	0.674282	NA	NA	NA	NA	NA	NA	If phenotype is significant - both sexes equally	lambda=NA, scaleShift=NA, transformed=FALSE, code=0	{"+/+_Female":336,"+/+_Male":345,"Lmna/+_Female":7,"Lmna/+_Male":5,"variability":0.228,"Formula":"Plasma.Glucose.Conc.T30 ~ Genotype + Sex"}	Lmna/+	Plasma.Glucose.Conc.T30	Continuous	0.947233	not significant	0
39	PS_output	Mixed Model framework, linear mixed-effects model, equation withoutWeight	Night.Av.Activity.Count	TRUE	TRUE	0.841949	12.8746	64.9523	0.843664	Female: NA, Male: 3.13%	NA	NA	NA	NA	NA	NA	+/+	9.3815e-10	Lmna/+	NA	0.883032	9.66666e-10	411.351	9.19537	FALSE	NA	NA	NA	NA	NA	NA	NA	If phenotype is significant it is for the one sex tested	lambda=NA, scaleShift=NA, transformed=FALSE, code=0	{"+/+_Male":339,"Lmna/+_Male":5,"variability":0.924,"Formula":"Night.Av.Activity.Count ~ Genotype"}	Lmna/+	Night.Av.Activity.Count	Continuous	0.955726	not significant	0
120	PS_output	Mixed Model framework, linear mixed-effects model, equation withoutWeight	Cd8.Klrg1.Alpha.Beta.T.Cell.Number	TRUE	TRUE	0.841901	-0.286653	1.48249	0.846741	Female: -4.86%, Male: -4.86%	0.703734	0.329248	0.0329571	NA	NA	NA	+/+	7.37e-10	Lmna/+	0.0455307	7.53839e-07	7.37e-10	5.53798	0.468947	FALSE	0.442285	NA	NA	NA	NA	NA	NA	If phenotype is significant - both sexes equally	lambda=NA, scaleShift=NA, transformed=FALSE, code=0	{"+/+_Female":339,"+/+_Male":344,"Lmna/+_Female":7,"Lmna/+_Male":5,"variability":0.063,"Formula":"Cd8.Klrg1.Alpha.Beta.T.Cell.Number ~ Genotype + Sex"}	Lmna/+	Cd8.Klrg1.Alpha.Beta.T.Cell.Number	Continuous	0.955726	not significant	0
35	PS_output	Mixed Model framework, linear mixed-effects model, equation withoutWeight	Total.Av.High.Rer	TRUE	TRUE	0.86665	0.00435189	0.0261005	0.868237	Female: NA, Male: 0.45%	NA	NA	NA	NA	NA	NA	+/+	0.000111951	Lmna/+	NA	0.410834	8.63083e-05	0.960015	0.00463948	FALSE	NA	NA	NA	NA	NA	NA	NA	If phenotype is significant it is for the one sex tested	lambda=NA, scaleShift=NA, transformed=FALSE, code=0	{"+/+_Male":339,"Lmna/+_Male":5,"variability":0.875,"Formula":"Total.Av.High.Rer ~ Genotype"}	Lmna/+	Total.Av.High.Rer	Continuous	0.957876	not significant	0
56	PS_output	Mixed Model framework, linear mixed-effects model, equation withoutWeight	Total.Av.Activity.Count.Total	TRUE	TRUE	0.861742	14.2283	81.0007	0.86126	Female: NA, Male: 2.53%	NA	NA	NA	NA	NA	NA	+/+	7.37e-10	Lmna/+	NA	0.469553	7.37e-10	563.05	12.7479	FALSE	NA	NA	NA	NA	NA	NA	NA	If phenotype is significant it is for the one sex tested	lambda=NA, scaleShift=NA, transformed=FALSE, code=0	{"+/+_Male":339,"Lmna/+_Male":5,"variability":0.924,"Formula":"Total.Av.Activity.Count.Total ~ Genotype"}	Lmna/+	Total.Av.Activity.Count.Total	Continuous	0.957876	not significant	0
149	PS_output	Mixed Model framework, linear mixed-effects model, equation withoutWeight	Cd8.Alpha.Beta.T.Cell.Percentage	TRUE	FALSE	0.858724	-0.0899603	0.527224	0.86457	Female: -1.08%, Male: -1.08%	-2.66133	0.0897151	1.4567e-121	NA	NA	NA	+/+	3.20804e-09	Lmna/+	0.189945	0.627691	1.22306e-08	9.70913	0.0726156	FALSE	0.419348	NA	NA	NA	NA	NA	NA	If phenotype is significant - both sexes equally	lambda=NA, scaleShift=NA, transformed=FALSE, code=0	{"+/+_Female":339,"+/+_Male":344,"Lmna/+_Female":7,"Lmna/+_Male":5,"variability":0.488,"Formula":"Cd8.Alpha.Beta.T.Cell.Percentage ~ Genotype + Sex"}	Lmna/+	Cd8.Alpha.Beta.T.Cell.Percentage	Continuous	0.957876	not significant	0
142	PS_output	Mixed Model framework, linear mixed-effects model, equation withoutWeight	Klrg1.Mature.Nk.Cell.Percentage	TRUE	TRUE	0.886717	-0.231901	1.64411	0.887877	Female: -0.46%, Male: -0.46%	-12.1109	0.412072	1.26383e-118	NA	NA	NA	+/+	0.347771	Lmna/+	0.878718	0.549609	0.286161	56.4732	0.366764	FALSE	0.908044	NA	NA	NA	NA	NA	NA	If phenotype is significant - both sexes equally	lambda=NA, scaleShift=NA, transformed=FALSE, code=0	{"+/+_Female":339,"+/+_Male":344,"Lmna/+_Female":7,"Lmna/+_Male":5,"variability":0.404,"Formula":"Klrg1.Mature.Nk.Cell.Percentage ~ Genotype + Sex"}	Lmna/+	Klrg1.Mature.Nk.Cell.Percentage	Continuous	0.963158	not significant	0
152	PS_output	Mixed Model framework, linear mixed-effects model, equation withoutWeight	Total.T.Cell.Percentage	TRUE	FALSE	0.886441	0.188238	1.36587	0.89043	Female: 0.89%, Male: 0.89%	-6.98539	0.221394	6.1984e-132	NA	NA	NA	+/+	5.09168e-08	Lmna/+	0.353765	0.448036	1.67352e-07	24.6716	0.183137	FALSE	0.395721	NA	NA	NA	NA	NA	NA	If phenotype is significant - both sexes equally	lambda=NA, scaleShift=NA, transformed=FALSE, code=0	{"+/+_Female":339,"+/+_Male":344,"Lmna/+_Female":7,"Lmna/+_Male":5,"variability":0.276,"Formula":"Total.T.Cell.Percentage ~ Genotype + Sex"}	Lmna/+	Total.T.Cell.Percentage	Continuous	0.963158	not significant	0
11	PS_output	Mixed Model framework, linear mixed-effects model, equation withoutWeight	Tbilc	TRUE	TRUE	0.907626	-0.00938885	0.086225	0.913327	Female: -0.51%, Male: -0.51%	-0.090064	0.0205791	1.4153e-05	NA	NA	NA	+/+	2.51907e-08	Lmna/+	0.673421	0.477162	2.80763e-07	1.88222	0.0211567	FALSE	0.246486	NA	NA	NA	NA	NA	NA	If phenotype is significant - both sexes equally	lambda=NA, scaleShift=NA, transformed=FALSE, code=0	{"+/+_Female":336,"+/+_Male":344,"Lmna/+_Female":7,"Lmna/+_Male":5,"variability":0.033,"Formula":"Tbilc ~ Genotype + Sex"}	Lmna/+	Tbilc	Continuous	0.96916	not significant	0
151	PS_output	Mixed Model framework, linear mixed-effects model, equation withoutWeight	Alpha.Beta.T.Cell.Percentage	TRUE	FALSE	0.904116	0.154293	1.32529	0.907355	Female: 0.76%, Male: 0.76%	-6.73133	0.218203	4.11824e-128	NA	NA	NA	+/+	3.95004e-08	Lmna/+	0.4446	0.330351	1.18342e-07	23.6265	0.180497	FALSE	0.393931	NA	NA	NA	NA	NA	NA	If phenotype is significant - both sexes equally	lambda=NA, scaleShift=NA, transformed=FALSE, code=0	{"+/+_Female":339,"+/+_Male":344,"Lmna/+_Female":7,"Lmna/+_Male":5,"variability":0.259,"Formula":"Alpha.Beta.T.Cell.Percentage ~ Genotype + Sex"}	Lmna/+	Alpha.Beta.T.Cell.Percentage	Continuous	0.96916	not significant	0
143	PS_output	Mixed Model framework, generalized least squares, equation withoutWeight	Cd8.Cd44.Cd62l.Alpha.Beta.Percent	FALSE	TRUE	0.918931	-0.026595	0.261874	0.919139	Female: -1.4%, Male: -1.4%	0.559169	0.0688138	2.098e-15	NA	NA	NA	+/+	7.37e-10	Lmna/+	0.306529	NA	NA	1.62194	0.0491936	FALSE	0.0790828	NA	NA	NA	NA	NA	NA	If phenotype is significant - both sexes equally	lambda=NA, scaleShift=NA, transformed=FALSE, code=0	{"+/+_Female":339,"+/+_Male":344,"Lmna/+_Female":7,"Lmna/+_Male":5,"variability":0.391,"Formula":"Cd8.Cd44.Cd62l.Alpha.Beta.Percent ~ Genotype + Sex"}	Lmna/+	Cd8.Cd44.Cd62l.Alpha.Beta.Percent	Continuous	0.972986	not significant	0
52	PS_output	Mixed Model framework, linear mixed-effects model, equation withoutWeight	Cumulative.Food.Intake.Kj	TRUE	TRUE	0.927737	0.817282	8.79475	0.926325	Female: NA, Male: 1.32%	NA	NA	NA	NA	NA	NA	+/+	0.255575	Lmna/+	NA	0.102291	0.831297	61.9216	1.4071	FALSE	NA	NA	NA	NA	NA	NA	NA	If phenotype is significant it is for the one sex tested	lambda=NA, scaleShift=NA, transformed=FALSE, code=0	{"+/+_Male":339,"Lmna/+_Male":5,"variability":0.651,"Formula":"Cumulative.Food.Intake.Kj ~ Genotype"}	Lmna/+	Cumulative.Food.Intake.Kj	Continuous	0.974123	not significant	0
53	PS_output	Mixed Model framework, linear mixed-effects model, equation withoutWeight	Total.Av.Rer	TRUE	TRUE	0.9386	-0.00167545	0.0228104	0.941734	Female: NA, Male: -0.19%	NA	NA	NA	NA	NA	NA	+/+	0.125453	Lmna/+	NA	0.322178	0.054451	0.888873	0.00393613	FALSE	NA	NA	NA	NA	NA	NA	NA	If phenotype is significant it is for the one sex tested	lambda=NA, scaleShift=NA, transformed=FALSE, code=0	{"+/+_Male":339,"Lmna/+_Male":5,"variability":0.916,"Formula":"Total.Av.Rer ~ Genotype"}	Lmna/+	Total.Av.Rer	Continuous	0.977385	not significant	0
37	PS_output	Mixed Model framework, linear mixed-effects model, equation withoutWeight	Night.Av.Rer	TRUE	TRUE	0.979966	-0.000600739	0.0267552	0.982174	Female: NA, Male: -0.07%	NA	NA	NA	NA	NA	NA	+/+	0.00209324	Lmna/+	NA	0.713828	0.000460502	0.919381	0.00458897	FALSE	NA	NA	NA	NA	NA	NA	NA	If phenotype is significant it is for the one sex tested	lambda=NA, scaleShift=NA, transformed=FALSE, code=0	{"+/+_Male":339,"Lmna/+_Male":5,"variability":0.904,"Formula":"Night.Av.Rer ~ Genotype"}	Lmna/+	Night.Av.Rer	Continuous	0.982361	not significant	0
55	PS_output	Mixed Model framework, linear mixed-effects model, equation withoutWeight	Total.Av.Activity.Count	TRUE	TRUE	0.971838	2.23624	59.3289	0.97008	Female: NA, Male: 0.62%	NA	NA	NA	NA	NA	NA	+/+	7.37e-10	Lmna/+	NA	0.82374	7.37e-10	361.402	9.16576	FALSE	NA	NA	NA	NA	NA	NA	NA	If phenotype is significant it is for the one sex tested	lambda=NA, scaleShift=NA, transformed=FALSE, code=0	{"+/+_Male":339,"Lmna/+_Male":5,"variability":0.927,"Formula":"Total.Av.Activity.Count ~ Genotype"}	Lmna/+	Total.Av.Activity.Count	Continuous	0.982361	not significant	0
112	PS_output	Mixed Model framework, linear mixed-effects model, equation withoutWeight	Plasma.Glucose.Conc.T0	TRUE	TRUE	0.982361	-0.00508205	0.224134	0.981992	Female: -0.09%, Male: -0.09%	0.739826	0.0544383	4.15055e-37	NA	NA	NA	+/+	3.79916e-06	Lmna/+	0.364967	0.685953	4.88016e-06	5.00821	0.0457979	FALSE	0.622728	NA	NA	NA	NA	NA	NA	If phenotype is significant - both sexes equally	lambda=NA, scaleShift=NA, transformed=FALSE, code=0	{"+/+_Female":336,"+/+_Male":345,"Lmna/+_Female":7,"Lmna/+_Male":5,"variability":0.065,"Formula":"Plasma.Glucose.Conc.T0 ~ Genotype + Sex"}	Lmna/+	Plasma.Glucose.Conc.T0	Continuous	0.982361	not significant	0
133	PS_output	Mixed Model framework, linear mixed-effects model, equation withoutWeight	Eosinophil.Percentage	TRUE	FALSE	0.958634	-0.00844646	0.219571	0.969327	Female: -0.62%, Male: -0.62%	0.246747	0.0303098	2.09388e-15	NA	NA	NA	+/+	0.000232765	Lmna/+	0.143155	0.957154	8.87517e-05	1.23347	0.0439563	FALSE	0.230035	NA	NA	NA	NA	NA	NA	If phenotype is significant - both sexes equally	lambda=NA, scaleShift=NA, transformed=FALSE, code=0	{"+/+_Female":339,"+/+_Male":344,"Lmna/+_Female":7,"Lmna/+_Male":5,"variability":0.296,"Formula":"Eosinophil.Percentage ~ Genotype + Sex"}	Lmna/+	Eosinophil.Percentage	Continuous	0.982361	not significant	0
135	PS_output	Mixed Model framework, linear mixed-effects model, equation withoutWeight	Ly6c.Neg.Monocyte.Percentage	TRUE	TRUE	0.981424	-0.0357087	1.89751	0.984992	Female: -0.11%, Male: -0.11%	NA	NA	NA	NA	NA	NA	+/+	8.70852e-09	Lmna/+	0.0465514	0.989307	1.24673e-09	32.531	0.411058	FALSE	0.274773	NA	NA	NA	NA	NA	NA	If phenotype is significant - both sexes equally	lambda=NA, scaleShift=NA, transformed=FALSE, code=0	{"+/+_Female":339,"+/+_Male":344,"Lmna/+_Female":7,"Lmna/+_Male":5,"variability":0.335,"Formula":"Ly6c.Neg.Monocyte.Percentage ~ Genotype"}	Lmna/+	Ly6c.Neg.Monocyte.Percentage	Continuous	0.982361	not significant	0

## Sheet: categorical_parameters_LmnaHet
Column1	X	Method	Dependent.variable	Batch.included	Residual.variances.homogeneity	Genotype.contribution	Genotype.estimate	Genotype.standard.error	Genotype.p.Val	Genotype.percentage.change	Sex.estimate	Sex.standard.error	Sex.p.val	Weight.estimate	Weight.standard.error	Weight.p.val	Gp1.genotype	Gp1.Residuals.normality.test	Gp2.genotype	Gp2.Residuals.normality.test	Blups.test	Rotated.residuals.normality.test	Intercept.estimate	Intercept.standard.error	Interaction.included	Interaction.p.val	Sex.FvKO.estimate	Sex.FvKO.standard.error	Sex.FvKO.p.val	Sex.MvKO.estimate	Sex.MvKO.standard.error	Sex.MvKO.p.val	Classification.tag	Transformation	Additional.information	X.1	X.2	X.3	MinPvalue	p_adjusted	callSummary	HeatMap
65	PS_output	Fisher Exact Test framework	Persistence.Of.Hyaloid.Vascula	NA	NA	NA	0.07	NA	0.1634	NA	NA	NA	NA	NA	NA	NA	Lmna/+	NA	+/+	NA	NA	NA	NA	NA	NA	NA	0.12	NA	0.1552	0.01	NA	1	Not significant	lambda=NA, scaleShift=NA	NA	Lmna/+	Persistence.Of.Hyaloid.Vascula	Categorical	0.1552	1	not significant	0
66	PS_output	Fisher Exact Test framework	Retinal.Blood.Vessels.Pattern	NA	NA	NA	0	NA	1	NA	NA	NA	NA	NA	NA	NA	Lmna/+	NA	+/+	NA	NA	NA	NA	NA	NA	NA	0	NA	1	0	NA	1	Not significant	lambda=NA, scaleShift=NA	NA	Lmna/+	Retinal.Blood.Vessels.Pattern	Categorical	1	1	not significant	0
67	PS_output	Fisher Exact Test framework	Retinal.Blood.Vessels.Structur	NA	NA	NA	0	NA	1	NA	NA	NA	NA	NA	NA	NA	Lmna/+	NA	+/+	NA	NA	NA	NA	NA	NA	NA	0	NA	1	0	NA	1	Not significant	lambda=NA, scaleShift=NA	NA	Lmna/+	Retinal.Blood.Vessels.Structur	Categorical	1	1	not significant	0
68	PS_output	Fisher Exact Test framework	Retinal.Blood.Vessels	NA	NA	NA	0	NA	1	NA	NA	NA	NA	NA	NA	NA	Lmna/+	NA	+/+	NA	NA	NA	NA	NA	NA	NA	0	NA	1	0	NA	1	Not significant	lambda=NA, scaleShift=NA	NA	Lmna/+	Retinal.Blood.Vessels	Categorical	1	1	not significant	0
69	PS_output	Fisher Exact Test framework	Optic.Disc	NA	NA	NA	0	NA	1	NA	NA	NA	NA	NA	NA	NA	Lmna/+	NA	+/+	NA	NA	NA	NA	NA	NA	NA	0	NA	1	0	NA	1	Not significant	lambda=NA, scaleShift=NA	NA	Lmna/+	Optic.Disc	Categorical	1	1	not significant	0
70	PS_output	Fisher Exact Test framework	Retinal.Structure	NA	NA	NA	0	NA	1	NA	NA	NA	NA	NA	NA	NA	Lmna/+	NA	+/+	NA	NA	NA	NA	NA	NA	NA	0	NA	1	0	NA	1	Not significant	lambda=NA, scaleShift=NA	NA	Lmna/+	Retinal.Structure	Categorical	1	1	not significant	0
71	PS_output	Fisher Exact Test framework	Retinal.Pigmentation	NA	NA	NA	0.04	NA	0.6839	NA	NA	NA	NA	NA	NA	NA	Lmna/+	NA	+/+	NA	NA	NA	NA	NA	NA	NA	0.1	NA	0.4437	0.1	NA	1	Not significant	lambda=NA, scaleShift=NA	NA	Lmna/+	Retinal.Pigmentation	Categorical	0.4437	1	not significant	0
72	PS_output	Fisher Exact Test framework	Retina	NA	NA	NA	0.04	NA	0.6839	NA	NA	NA	NA	NA	NA	NA	Lmna/+	NA	+/+	NA	NA	NA	NA	NA	NA	NA	0.1	NA	0.4437	0.1	NA	1	Not significant	lambda=NA, scaleShift=NA	NA	Lmna/+	Retina	Categorical	0.4437	1	not significant	0
73	PS_output	Fisher Exact Test framework	Lens.Opacity	NA	NA	NA	0.06	NA	0.4295	NA	NA	NA	NA	NA	NA	NA	Lmna/+	NA	+/+	NA	NA	NA	NA	NA	NA	NA	0.11	NA	0.257	0.05	NA	1	Not significant	lambda=NA, scaleShift=NA	NA	Lmna/+	Lens.Opacity	Categorical	0.257	1	not significant	0
74	PS_output	Fisher Exact Test framework	Lens	NA	NA	NA	0.06	NA	0.4295	NA	NA	NA	NA	NA	NA	NA	Lmna/+	NA	+/+	NA	NA	NA	NA	NA	NA	NA	0.11	NA	0.257	0.05	NA	1	Not significant	lambda=NA, scaleShift=NA	NA	Lmna/+	Lens	Categorical	0.257	1	not significant	0
75	PS_output	Fisher Exact Test framework	Iris.Pigmentation	NA	NA	NA	0	NA	1	NA	NA	NA	NA	NA	NA	NA	Lmna/+	NA	+/+	NA	NA	NA	NA	NA	NA	NA	0.01	NA	1	0	NA	1	Not significant	lambda=NA, scaleShift=NA	NA	Lmna/+	Iris.Pigmentation	Categorical	1	1	not significant	0
76	PS_output	Fisher Exact Test framework	Pupil.Light.Response	NA	NA	NA	0	NA	1	NA	NA	NA	NA	NA	NA	NA	Lmna/+	NA	+/+	NA	NA	NA	NA	NA	NA	NA	0.01	NA	1	0	NA	1	Not significant	lambda=NA, scaleShift=NA	NA	Lmna/+	Pupil.Light.Response	Categorical	1	1	not significant	0
77	PS_output	Fisher Exact Test framework	Pupil.Dilation	NA	NA	NA	0.01	NA	1	NA	NA	NA	NA	NA	NA	NA	Lmna/+	NA	+/+	NA	NA	NA	NA	NA	NA	NA	0.01	NA	1	0.01	NA	1	Not significant	lambda=NA, scaleShift=NA	NA	Lmna/+	Pupil.Dilation	Categorical	1	1	not significant	0
78	PS_output	Fisher Exact Test framework	Pupil.Shape	NA	NA	NA	0.01	NA	1	NA	NA	NA	NA	NA	NA	NA	Lmna/+	NA	+/+	NA	NA	NA	NA	NA	NA	NA	0.02	NA	1	0.01	NA	1	Not significant	lambda=NA, scaleShift=NA	NA	Lmna/+	Pupil.Shape	Categorical	1	1	not significant	0
79	PS_output	Fisher Exact Test framework	Pupil.Position	NA	NA	NA	0.01	NA	1	NA	NA	NA	NA	NA	NA	NA	Lmna/+	NA	+/+	NA	NA	NA	NA	NA	NA	NA	0.02	NA	1	0	NA	1	Not significant	lambda=NA, scaleShift=NA	NA	Lmna/+	Pupil.Position	Categorical	1	1	not significant	0
80	PS_output	Fisher Exact Test framework	Synechia	NA	NA	NA	0.08	NA	0.0517	NA	NA	NA	NA	NA	NA	NA	Lmna/+	NA	+/+	NA	NA	NA	NA	NA	NA	NA	0.14	NA	0.0605	0	NA	1	Not significant	lambda=NA, scaleShift=NA	NA	Lmna/+	Synechia	Categorical	0.0605	1	not significant	0
81	PS_output	Fisher Exact Test framework	Iris.Pupil	NA	NA	NA	0.07	NA	0.2622	NA	NA	NA	NA	NA	NA	NA	Lmna/+	NA	+/+	NA	NA	NA	NA	NA	NA	NA	0.11	NA	0.2563	0.01	NA	1	Not significant	lambda=NA, scaleShift=NA	NA	Lmna/+	Iris.Pupil	Categorical	0.2563	1	not significant	0
82	PS_output	Fisher Exact Test framework	Fusion.Between.Cornea.And.Lens	NA	NA	NA	0.05	NA	0.3853	NA	NA	NA	NA	NA	NA	NA	Lmna/+	NA	+/+	NA	NA	NA	NA	NA	NA	NA	0.08	NA	0.416	0.01	NA	1	Not significant	lambda=NA, scaleShift=NA	NA	Lmna/+	Fusion.Between.Cornea.And.Lens	Categorical	0.416	1	not significant	0
83	PS_output	Fisher Exact Test framework	Corneal.Vascularisation	NA	NA	NA	0.01	NA	1	NA	NA	NA	NA	NA	NA	NA	Lmna/+	NA	+/+	NA	NA	NA	NA	NA	NA	NA	0.01	NA	1	0	NA	1	Not significant	lambda=NA, scaleShift=NA	NA	Lmna/+	Corneal.Vascularisation	Categorical	1	1	not significant	0
84	PS_output	Fisher Exact Test framework	Corneal.Opacity	NA	NA	NA	0.04	NA	0.429	NA	NA	NA	NA	NA	NA	NA	Lmna/+	NA	+/+	NA	NA	NA	NA	NA	NA	NA	0.07	NA	0.4417	0.01	NA	1	Not significant	lambda=NA, scaleShift=NA	NA	Lmna/+	Corneal.Opacity	Categorical	0.4417	1	not significant	0
85	PS_output	Fisher Exact Test framework	Cornea	NA	NA	NA	0.06	NA	0.471	NA	NA	NA	NA	NA	NA	NA	Lmna/+	NA	+/+	NA	NA	NA	NA	NA	NA	NA	0.1	NA	0.4431	0.04	NA	1	Not significant	lambda=NA, scaleShift=NA	NA	Lmna/+	Cornea	Categorical	0.4431	1	not significant	0
86	PS_output	Fisher Exact Test framework	Narrow.Eye.Opening	NA	NA	NA	0	NA	1	NA	NA	NA	NA	NA	NA	NA	Lmna/+	NA	+/+	NA	NA	NA	NA	NA	NA	NA	0.01	NA	1	0	NA	1	Not significant	lambda=NA, scaleShift=NA	NA	Lmna/+	Narrow.Eye.Opening	Categorical	1	1	not significant	0
87	PS_output	Fisher Exact Test framework	Eyelid.Closure	NA	NA	NA	0	NA	1	NA	NA	NA	NA	NA	NA	NA	Lmna/+	NA	+/+	NA	NA	NA	NA	NA	NA	NA	0	NA	1	0	NA	1	Not significant	lambda=NA, scaleShift=NA	NA	Lmna/+	Eyelid.Closure	Categorical	1	1	not significant	0
88	PS_output	Fisher Exact Test framework	Eyelid.Morphology	NA	NA	NA	0	NA	1	NA	NA	NA	NA	NA	NA	NA	Lmna/+	NA	+/+	NA	NA	NA	NA	NA	NA	NA	0	NA	1	0	NA	1	Not significant	lambda=NA, scaleShift=NA	NA	Lmna/+	Eyelid.Morphology	Categorical	1	1	not significant	0
89	PS_output	Fisher Exact Test framework	Eye.Hemorrhage	NA	NA	NA	0	NA	1	NA	NA	NA	NA	NA	NA	NA	Lmna/+	NA	+/+	NA	NA	NA	NA	NA	NA	NA	0	NA	1	0	NA	1	Not significant	lambda=NA, scaleShift=NA	NA	Lmna/+	Eye.Hemorrhage	Categorical	1	1	not significant	0
90	PS_output	Fisher Exact Test framework	Bulging.Eye	NA	NA	NA	0	NA	1	NA	NA	NA	NA	NA	NA	NA	Lmna/+	NA	+/+	NA	NA	NA	NA	NA	NA	NA	0	NA	1	0	NA	1	Not significant	lambda=NA, scaleShift=NA	NA	Lmna/+	Bulging.Eye	Categorical	1	1	not significant	0
153	PS_output	Fisher Exact Test framework	Vibrissae	NA	NA	NA	0	NA	1	NA	NA	NA	NA	NA	NA	NA	Lmna/+	NA	+/+	NA	NA	NA	NA	NA	NA	NA	0	NA	1	0	NA	1	Not significant	lambda=NA, scaleShift=NA	NA	Lmna/+	Vibrissae	Categorical	1	1	not significant	0
154	PS_output	Fisher Exact Test framework	Snout.Size	NA	NA	NA	0.01	NA	1	NA	NA	NA	NA	NA	NA	NA	Lmna/+	NA	+/+	NA	NA	NA	NA	NA	NA	NA	0.01	NA	1	0.01	NA	1	Not significant	lambda=NA, scaleShift=NA	NA	Lmna/+	Snout.Size	Categorical	1	1	not significant	0
155	PS_output	Fisher Exact Test framework	Snout.Morphology	NA	NA	NA	0.02	NA	1	NA	NA	NA	NA	NA	NA	NA	Lmna/+	NA	+/+	NA	NA	NA	NA	NA	NA	NA	0.02	NA	1	0.02	NA	1	Not significant	lambda=NA, scaleShift=NA	NA	Lmna/+	Snout.Morphology	Categorical	1	1	not significant	0
156	PS_output	Fisher Exact Test framework	Head.Size	NA	NA	NA	0	NA	1	NA	NA	NA	NA	NA	NA	NA	Lmna/+	NA	+/+	NA	NA	NA	NA	NA	NA	NA	0	NA	1	0	NA	1	Not significant	lambda=NA, scaleShift=NA	NA	Lmna/+	Head.Size	Categorical	1	1	not significant	0
157	PS_output	Fisher Exact Test framework	Head.Morphology	NA	NA	NA	0	NA	1	NA	NA	NA	NA	NA	NA	NA	Lmna/+	NA	+/+	NA	NA	NA	NA	NA	NA	NA	0	NA	1	0	NA	1	Not significant	lambda=NA, scaleShift=NA	NA	Lmna/+	Head.Morphology	Categorical	1	1	not significant	0
158	PS_output	Fisher Exact Test framework	Tail.Skin.Colour	NA	NA	NA	0	NA	1	NA	NA	NA	NA	NA	NA	NA	Lmna/+	NA	+/+	NA	NA	NA	NA	NA	NA	NA	0	NA	1	0	NA	1	Not significant	lambda=NA, scaleShift=NA	NA	Lmna/+	Tail.Skin.Colour	Categorical	1	1	not significant	0
159	PS_output	Fisher Exact Test framework	Tail.Skin.Appearance	NA	NA	NA	0	NA	1	NA	NA	NA	NA	NA	NA	NA	Lmna/+	NA	+/+	NA	NA	NA	NA	NA	NA	NA	0	NA	1	0	NA	1	Not significant	lambda=NA, scaleShift=NA	NA	Lmna/+	Tail.Skin.Appearance	Categorical	1	1	not significant	0
160	PS_output	Fisher Exact Test framework	Paw.Footpad.Skin.Colour	NA	NA	NA	0	NA	1	NA	NA	NA	NA	NA	NA	NA	Lmna/+	NA	+/+	NA	NA	NA	NA	NA	NA	NA	0	NA	1	0	NA	1	Not significant	lambda=NA, scaleShift=NA	NA	Lmna/+	Paw.Footpad.Skin.Colour	Categorical	1	1	not significant	0
161	PS_output	Fisher Exact Test framework	Paw.Footpad.Skin.Appearance	NA	NA	NA	0	NA	1	NA	NA	NA	NA	NA	NA	NA	Lmna/+	NA	+/+	NA	NA	NA	NA	NA	NA	NA	0	NA	1	0	NA	1	Not significant	lambda=NA, scaleShift=NA	NA	Lmna/+	Paw.Footpad.Skin.Appearance	Categorical	1	1	not significant	0
162	PS_output	Fisher Exact Test framework	Limb.Skin.Colour	NA	NA	NA	0	NA	1	NA	NA	NA	NA	NA	NA	NA	Lmna/+	NA	+/+	NA	NA	NA	NA	NA	NA	NA	0	NA	1	0	NA	1	Not significant	lambda=NA, scaleShift=NA	NA	Lmna/+	Limb.Skin.Colour	Categorical	1	1	not significant	0
163	PS_output	Fisher Exact Test framework	Limb.Skin.Appearance	NA	NA	NA	0	NA	1	NA	NA	NA	NA	NA	NA	NA	Lmna/+	NA	+/+	NA	NA	NA	NA	NA	NA	NA	0	NA	1	0	NA	1	Not significant	lambda=NA, scaleShift=NA	NA	Lmna/+	Limb.Skin.Appearance	Categorical	1	1	not significant	0
164	PS_output	Fisher Exact Test framework	Ventral.Skin.Colour	NA	NA	NA	0	NA	1	NA	NA	NA	NA	NA	NA	NA	Lmna/+	NA	+/+	NA	NA	NA	NA	NA	NA	NA	0	NA	1	0	NA	1	Not significant	lambda=NA, scaleShift=NA	NA	Lmna/+	Ventral.Skin.Colour	Categorical	1	1	not significant	0
165	PS_output	Fisher Exact Test framework	Ventral.Skin.Appearance	NA	NA	NA	0	NA	1	NA	NA	NA	NA	NA	NA	NA	Lmna/+	NA	+/+	NA	NA	NA	NA	NA	NA	NA	0	NA	1	0	NA	1	Not significant	lambda=NA, scaleShift=NA	NA	Lmna/+	Ventral.Skin.Appearance	Categorical	1	1	not significant	0
166	PS_output	Fisher Exact Test framework	Dorsal.Skin.Colour	NA	NA	NA	0	NA	1	NA	NA	NA	NA	NA	NA	NA	Lmna/+	NA	+/+	NA	NA	NA	NA	NA	NA	NA	0	NA	1	0	NA	1	Not significant	lambda=NA, scaleShift=NA	NA	Lmna/+	Dorsal.Skin.Colour	Categorical	1	1	not significant	0
167	PS_output	Fisher Exact Test framework	Dorsal.Skin.Appearance	NA	NA	NA	0	NA	1	NA	NA	NA	NA	NA	NA	NA	Lmna/+	NA	+/+	NA	NA	NA	NA	NA	NA	NA	0	NA	1	0	NA	1	Not significant	lambda=NA, scaleShift=NA	NA	Lmna/+	Dorsal.Skin.Appearance	Categorical	1	1	not significant	0
168	PS_output	Fisher Exact Test framework	Pinna.Skin.Colour	NA	NA	NA	0	NA	1	NA	NA	NA	NA	NA	NA	NA	Lmna/+	NA	+/+	NA	NA	NA	NA	NA	NA	NA	0	NA	1	0	NA	1	Not significant	lambda=NA, scaleShift=NA	NA	Lmna/+	Pinna.Skin.Colour	Categorical	1	1	not significant	0
169	PS_output	Fisher Exact Test framework	Pinna.Skin.Appearance	NA	NA	NA	0	NA	1	NA	NA	NA	NA	NA	NA	NA	Lmna/+	NA	+/+	NA	NA	NA	NA	NA	NA	NA	0	NA	1	0	NA	1	Not significant	lambda=NA, scaleShift=NA	NA	Lmna/+	Pinna.Skin.Appearance	Categorical	1	1	not significant	0
170	PS_output	Fisher Exact Test framework	Head.Skin.Colour	NA	NA	NA	0	NA	1	NA	NA	NA	NA	NA	NA	NA	Lmna/+	NA	+/+	NA	NA	NA	NA	NA	NA	NA	0	NA	1	0	NA	1	Not significant	lambda=NA, scaleShift=NA	NA	Lmna/+	Head.Skin.Colour	Categorical	1	1	not significant	0
171	PS_output	Fisher Exact Test framework	Head.Skin.Appearance	NA	NA	NA	0	NA	1	NA	NA	NA	NA	NA	NA	NA	Lmna/+	NA	+/+	NA	NA	NA	NA	NA	NA	NA	0	NA	1	0	NA	1	Not significant	lambda=NA, scaleShift=NA	NA	Lmna/+	Head.Skin.Appearance	Categorical	1	1	not significant	0
172	PS_output	Fisher Exact Test framework	Tail.Coathair.Length	NA	NA	NA	0	NA	1	NA	NA	NA	NA	NA	NA	NA	Lmna/+	NA	+/+	NA	NA	NA	NA	NA	NA	NA	0	NA	1	0	NA	1	Not significant	lambda=NA, scaleShift=NA	NA	Lmna/+	Tail.Coathair.Length	Categorical	1	1	not significant	0
173	PS_output	Fisher Exact Test framework	Tail.Coathair.Appearance	NA	NA	NA	0	NA	1	NA	NA	NA	NA	NA	NA	NA	Lmna/+	NA	+/+	NA	NA	NA	NA	NA	NA	NA	0	NA	1	0	NA	1	Not significant	lambda=NA, scaleShift=NA	NA	Lmna/+	Tail.Coathair.Appearance	Categorical	1	1	not significant	0
174	PS_output	Fisher Exact Test framework	Tail.Coathair.Colour.Pattern	NA	NA	NA	0	NA	1	NA	NA	NA	NA	NA	NA	NA	Lmna/+	NA	+/+	NA	NA	NA	NA	NA	NA	NA	0	NA	1	0	NA	1	Not significant	lambda=NA, scaleShift=NA	NA	Lmna/+	Tail.Coathair.Colour.Pattern	Categorical	1	1	not significant	0
175	PS_output	Fisher Exact Test framework	Tail.Coathair.Colour	NA	NA	NA	0	NA	1	NA	NA	NA	NA	NA	NA	NA	Lmna/+	NA	+/+	NA	NA	NA	NA	NA	NA	NA	0	NA	1	0	NA	1	Not significant	lambda=NA, scaleShift=NA	NA	Lmna/+	Tail.Coathair.Colour	Categorical	1	1	not significant	0
176	PS_output	Fisher Exact Test framework	Tail.Coathair.Presence	NA	NA	NA	0	NA	1	NA	NA	NA	NA	NA	NA	NA	Lmna/+	NA	+/+	NA	NA	NA	NA	NA	NA	NA	0.01	NA	1	0	NA	1	Not significant	lambda=NA, scaleShift=NA	NA	Lmna/+	Tail.Coathair.Presence	Categorical	1	1	not significant	0
177	PS_output	Fisher Exact Test framework	Digit.Coathair.Length	NA	NA	NA	0	NA	1	NA	NA	NA	NA	NA	NA	NA	Lmna/+	NA	+/+	NA	NA	NA	NA	NA	NA	NA	0	NA	1	0	NA	1	Not significant	lambda=NA, scaleShift=NA	NA	Lmna/+	Digit.Coathair.Length	Categorical	1	1	not significant	0
178	PS_output	Fisher Exact Test framework	Digit.Coathair.Appearance	NA	NA	NA	0	NA	1	NA	NA	NA	NA	NA	NA	NA	Lmna/+	NA	+/+	NA	NA	NA	NA	NA	NA	NA	0	NA	1	0	NA	1	Not significant	lambda=NA, scaleShift=NA	NA	Lmna/+	Digit.Coathair.Appearance	Categorical	1	1	not significant	0
179	PS_output	Fisher Exact Test framework	Digit.Coathair.Colour.Pattern	NA	NA	NA	0	NA	1	NA	NA	NA	NA	NA	NA	NA	Lmna/+	NA	+/+	NA	NA	NA	NA	NA	NA	NA	0	NA	1	0	NA	1	Not significant	lambda=NA, scaleShift=NA	NA	Lmna/+	Digit.Coathair.Colour.Pattern	Categorical	1	1	not significant	0
180	PS_output	Fisher Exact Test framework	Digit.Coathair.Colour	NA	NA	NA	0	NA	1	NA	NA	NA	NA	NA	NA	NA	Lmna/+	NA	+/+	NA	NA	NA	NA	NA	NA	NA	0	NA	1	0	NA	1	Not significant	lambda=NA, scaleShift=NA	NA	Lmna/+	Digit.Coathair.Colour	Categorical	1	1	not significant	0
181	PS_output	Fisher Exact Test framework	Digit.Coathair.Presence	NA	NA	NA	0	NA	1	NA	NA	NA	NA	NA	NA	NA	Lmna/+	NA	+/+	NA	NA	NA	NA	NA	NA	NA	0	NA	1	0	NA	1	Not significant	lambda=NA, scaleShift=NA	NA	Lmna/+	Digit.Coathair.Presence	Categorical	1	1	not significant	0
182	PS_output	Fisher Exact Test framework	Paw.Coathair.Length	NA	NA	NA	0	NA	1	NA	NA	NA	NA	NA	NA	NA	Lmna/+	NA	+/+	NA	NA	NA	NA	NA	NA	NA	0	NA	1	0	NA	1	Not significant	lambda=NA, scaleShift=NA	NA	Lmna/+	Paw.Coathair.Length	Categorical	1	1	not significant	0
183	PS_output	Fisher Exact Test framework	Paw.Coathair.Appearance	NA	NA	NA	0	NA	1	NA	NA	NA	NA	NA	NA	NA	Lmna/+	NA	+/+	NA	NA	NA	NA	NA	NA	NA	0	NA	1	0	NA	1	Not significant	lambda=NA, scaleShift=NA	NA	Lmna/+	Paw.Coathair.Appearance	Categorical	1	1	not significant	0
184	PS_output	Fisher Exact Test framework	Paw.Coathair.Colour.Pattern	NA	NA	NA	0	NA	1	NA	NA	NA	NA	NA	NA	NA	Lmna/+	NA	+/+	NA	NA	NA	NA	NA	NA	NA	0	NA	1	0	NA	1	Not significant	lambda=NA, scaleShift=NA	NA	Lmna/+	Paw.Coathair.Colour.Pattern	Categorical	1	1	not significant	0
185	PS_output	Fisher Exact Test framework	Paw.Coathair.Colour	NA	NA	NA	0	NA	1	NA	NA	NA	NA	NA	NA	NA	Lmna/+	NA	+/+	NA	NA	NA	NA	NA	NA	NA	0	NA	1	0	NA	1	Not significant	lambda=NA, scaleShift=NA	NA	Lmna/+	Paw.Coathair.Colour	Categorical	1	1	not significant	0
186	PS_output	Fisher Exact Test framework	Paw.Coathair.Presence	NA	NA	NA	0	NA	1	NA	NA	NA	NA	NA	NA	NA	Lmna/+	NA	+/+	NA	NA	NA	NA	NA	NA	NA	0	NA	1	0	NA	1	Not significant	lambda=NA, scaleShift=NA	NA	Lmna/+	Paw.Coathair.Presence	Categorical	1	1	not significant	0
187	PS_output	Fisher Exact Test framework	Limb.Coathair.Length	NA	NA	NA	0	NA	1	NA	NA	NA	NA	NA	NA	NA	Lmna/+	NA	+/+	NA	NA	NA	NA	NA	NA	NA	0	NA	1	0	NA	1	Not significant	lambda=NA, scaleShift=NA	NA	Lmna/+	Limb.Coathair.Length	Categorical	1	1	not significant	0
188	PS_output	Fisher Exact Test framework	Limb.Coathair.Appearance	NA	NA	NA	0	NA	1	NA	NA	NA	NA	NA	NA	NA	Lmna/+	NA	+/+	NA	NA	NA	NA	NA	NA	NA	0	NA	1	0	NA	1	Not significant	lambda=NA, scaleShift=NA	NA	Lmna/+	Limb.Coathair.Appearance	Categorical	1	1	not significant	0
189	PS_output	Fisher Exact Test framework	Limb.Coathair.Colour.Pattern	NA	NA	NA	0	NA	1	NA	NA	NA	NA	NA	NA	NA	Lmna/+	NA	+/+	NA	NA	NA	NA	NA	NA	NA	0	NA	1	0	NA	1	Not significant	lambda=NA, scaleShift=NA	NA	Lmna/+	Limb.Coathair.Colour.Pattern	Categorical	1	1	not significant	0
190	PS_output	Fisher Exact Test framework	Limb.Coathair.Colour	NA	NA	NA	0	NA	1	NA	NA	NA	NA	NA	NA	NA	Lmna/+	NA	+/+	NA	NA	NA	NA	NA	NA	NA	0	NA	1	0	NA	1	Not significant	lambda=NA, scaleShift=NA	NA	Lmna/+	Limb.Coathair.Colour	Categorical	1	1	not significant	0
191	PS_output	Fisher Exact Test framework	Limb.Coathair.Presence	NA	NA	NA	0.06	NA	0.322	NA	NA	NA	NA	NA	NA	NA	Lmna/+	NA	+/+	NA	NA	NA	NA	NA	NA	NA	0.1	NA	0.329	0.01	NA	1	Not significant	lambda=NA, scaleShift=NA	NA	Lmna/+	Limb.Coathair.Presence	Categorical	0.329	1	not significant	0
192	PS_output	Fisher Exact Test framework	Ventral.Coathair.Length	NA	NA	NA	0	NA	1	NA	NA	NA	NA	NA	NA	NA	Lmna/+	NA	+/+	NA	NA	NA	NA	NA	NA	NA	0	NA	1	0	NA	1	Not significant	lambda=NA, scaleShift=NA	NA	Lmna/+	Ventral.Coathair.Length	Categorical	1	1	not significant	0
193	PS_output	Fisher Exact Test framework	Ventral.Coathair.Appearance	NA	NA	NA	0	NA	1	NA	NA	NA	NA	NA	NA	NA	Lmna/+	NA	+/+	NA	NA	NA	NA	NA	NA	NA	0	NA	1	0	NA	1	Not significant	lambda=NA, scaleShift=NA	NA	Lmna/+	Ventral.Coathair.Appearance	Categorical	1	1	not significant	0
194	PS_output	Fisher Exact Test framework	Ventral.Coathair.Colour.Patter	NA	NA	NA	0.01	NA	1	NA	NA	NA	NA	NA	NA	NA	Lmna/+	NA	+/+	NA	NA	NA	NA	NA	NA	NA	0.01	NA	1	0.01	NA	1	Not significant	lambda=NA, scaleShift=NA	NA	Lmna/+	Ventral.Coathair.Colour.Patter	Categorical	1	1	not significant	0
195	PS_output	Fisher Exact Test framework	Ventral.Coathair.Colour	NA	NA	NA	0.01	NA	1	NA	NA	NA	NA	NA	NA	NA	Lmna/+	NA	+/+	NA	NA	NA	NA	NA	NA	NA	0.01	NA	1	0.01	NA	1	Not significant	lambda=NA, scaleShift=NA	NA	Lmna/+	Ventral.Coathair.Colour	Categorical	1	1	not significant	0
196	PS_output	Fisher Exact Test framework	Ventral.Coathair.Presence	NA	NA	NA	0.05	NA	0.334	NA	NA	NA	NA	NA	NA	NA	Lmna/+	NA	+/+	NA	NA	NA	NA	NA	NA	NA	0.1	NA	0.2688	0.02	NA	1	Not significant	lambda=NA, scaleShift=NA	NA	Lmna/+	Ventral.Coathair.Presence	Categorical	0.2688	1	not significant	0
197	PS_output	Fisher Exact Test framework	Dorsal.Coathair.Length	NA	NA	NA	0	NA	1	NA	NA	NA	NA	NA	NA	NA	Lmna/+	NA	+/+	NA	NA	NA	NA	NA	NA	NA	0	NA	1	0	NA	1	Not significant	lambda=NA, scaleShift=NA	NA	Lmna/+	Dorsal.Coathair.Length	Categorical	1	1	not significant	0
198	PS_output	Fisher Exact Test framework	Dorsal.Coathair.Appearance	NA	NA	NA	0	NA	1	NA	NA	NA	NA	NA	NA	NA	Lmna/+	NA	+/+	NA	NA	NA	NA	NA	NA	NA	0	NA	1	0.01	NA	1	Not significant	lambda=NA, scaleShift=NA	NA	Lmna/+	Dorsal.Coathair.Appearance	Categorical	1	1	not significant	0
199	PS_output	Fisher Exact Test framework	Dorsal.Coathair.Colour.Pattern	NA	NA	NA	0	NA	1	NA	NA	NA	NA	NA	NA	NA	Lmna/+	NA	+/+	NA	NA	NA	NA	NA	NA	NA	0	NA	1	0	NA	1	Not significant	lambda=NA, scaleShift=NA	NA	Lmna/+	Dorsal.Coathair.Colour.Pattern	Categorical	1	1	not significant	0
200	PS_output	Fisher Exact Test framework	Dorsal.Coathair.Colour	NA	NA	NA	0	NA	1	NA	NA	NA	NA	NA	NA	NA	Lmna/+	NA	+/+	NA	NA	NA	NA	NA	NA	NA	0	NA	1	0	NA	1	Not significant	lambda=NA, scaleShift=NA	NA	Lmna/+	Dorsal.Coathair.Colour	Categorical	1	1	not significant	0
201	PS_output	Fisher Exact Test framework	Dorsal.Coathair.Presence	NA	NA	NA	0	NA	1	NA	NA	NA	NA	NA	NA	NA	Lmna/+	NA	+/+	NA	NA	NA	NA	NA	NA	NA	0.01	NA	1	0	NA	1	Not significant	lambda=NA, scaleShift=NA	NA	Lmna/+	Dorsal.Coathair.Presence	Categorical	1	1	not significant	0
202	PS_output	Fisher Exact Test framework	Head.Coathair.Length	NA	NA	NA	0	NA	1	NA	NA	NA	NA	NA	NA	NA	Lmna/+	NA	+/+	NA	NA	NA	NA	NA	NA	NA	0	NA	1	0	NA	1	Not significant	lambda=NA, scaleShift=NA	NA	Lmna/+	Head.Coathair.Length	Categorical	1	1	not significant	0
203	PS_output	Fisher Exact Test framework	Head.Coathair.Appearance	NA	NA	NA	0	NA	1	NA	NA	NA	NA	NA	NA	NA	Lmna/+	NA	+/+	NA	NA	NA	NA	NA	NA	NA	0	NA	1	0	NA	1	Not significant	lambda=NA, scaleShift=NA	NA	Lmna/+	Head.Coathair.Appearance	Categorical	1	1	not significant	0
204	PS_output	Fisher Exact Test framework	Head.Coathair.Colour.Pattern	NA	NA	NA	0	NA	1	NA	NA	NA	NA	NA	NA	NA	Lmna/+	NA	+/+	NA	NA	NA	NA	NA	NA	NA	0.01	NA	1	0	NA	1	Not significant	lambda=NA, scaleShift=NA	NA	Lmna/+	Head.Coathair.Colour.Pattern	Categorical	1	1	not significant	0
205	PS_output	Fisher Exact Test framework	Head.Coathair.Colour	NA	NA	NA	0	NA	1	NA	NA	NA	NA	NA	NA	NA	Lmna/+	NA	+/+	NA	NA	NA	NA	NA	NA	NA	0.01	NA	1	0	NA	1	Not significant	lambda=NA, scaleShift=NA	NA	Lmna/+	Head.Coathair.Colour	Categorical	1	1	not significant	0
206	PS_output	Fisher Exact Test framework	Head.Coathair.Presence	NA	NA	NA	0.06	NA	0.3915	NA	NA	NA	NA	NA	NA	NA	Lmna/+	NA	+/+	NA	NA	NA	NA	NA	NA	NA	0.12	NA	0.2688	0.04	NA	1	Not significant	lambda=NA, scaleShift=NA	NA	Lmna/+	Head.Coathair.Presence	Categorical	0.2688	1	not significant	0
207	PS_output	Fisher Exact Test framework	Coat.Colouration.General	NA	NA	NA	0	NA	1	NA	NA	NA	NA	NA	NA	NA	Lmna/+	NA	+/+	NA	NA	NA	NA	NA	NA	NA	0	NA	1	0	NA	1	Not significant	lambda=NA, scaleShift=NA	NA	Lmna/+	Coat.Colouration.General	Categorical	1	1	not significant	0
208	PS_output	Fisher Exact Test framework	Convulsions	NA	NA	NA	0	NA	1	NA	NA	NA	NA	NA	NA	NA	Lmna/+	NA	+/+	NA	NA	NA	NA	NA	NA	NA	0	NA	1	0	NA	1	Not significant	lambda=NA, scaleShift=NA	NA	Lmna/+	Convulsions	Categorical	1	1	not significant	0
209	PS_output	Fisher Exact Test framework	Headbobbingcircling	NA	NA	NA	0	NA	1	NA	NA	NA	NA	NA	NA	NA	Lmna/+	NA	+/+	NA	NA	NA	NA	NA	NA	NA	0	NA	1	0	NA	1	Not significant	lambda=NA, scaleShift=NA	NA	Lmna/+	Headbobbingcircling	Categorical	1	1	not significant	0
210	PS_output	Fisher Exact Test framework	Contact.Righting.Reflex	NA	NA	NA	0	NA	1	NA	NA	NA	NA	NA	NA	NA	Lmna/+	NA	+/+	NA	NA	NA	NA	NA	NA	NA	0	NA	1	0	NA	1	Not significant	lambda=NA, scaleShift=NA	NA	Lmna/+	Contact.Righting.Reflex	Categorical	1	1	not significant	0
211	PS_output	Fisher Exact Test framework	Pinna.Touch.Reflex	NA	NA	NA	0	NA	1	NA	NA	NA	NA	NA	NA	NA	Lmna/+	NA	+/+	NA	NA	NA	NA	NA	NA	NA	0	NA	1	0	NA	1	Not significant	lambda=NA, scaleShift=NA	NA	Lmna/+	Pinna.Touch.Reflex	Categorical	1	1	not significant	0
212	PS_output	Fisher Exact Test framework	Corneal.Touch.Reflex	NA	NA	NA	0	NA	1	NA	NA	NA	NA	NA	NA	NA	Lmna/+	NA	+/+	NA	NA	NA	NA	NA	NA	NA	0	NA	1	0	NA	1	Not significant	lambda=NA, scaleShift=NA	NA	Lmna/+	Corneal.Touch.Reflex	Categorical	1	1	not significant	0
213	PS_output	Fisher Exact Test framework	Startle.Response	NA	NA	NA	0.06	NA	0.2317	NA	NA	NA	NA	NA	NA	NA	Lmna/+	NA	+/+	NA	NA	NA	NA	NA	NA	NA	0.12	NA	0.1698	0.02	NA	1	Not significant	lambda=NA, scaleShift=NA	NA	Lmna/+	Startle.Response	Categorical	0.1698	1	not significant	0
214	PS_output	Fisher Exact Test framework	Tremor	NA	NA	NA	0	NA	1	NA	NA	NA	NA	NA	NA	NA	Lmna/+	NA	+/+	NA	NA	NA	NA	NA	NA	NA	0	NA	1	0	NA	1	Not significant	lambda=NA, scaleShift=NA	NA	Lmna/+	Tremor	Categorical	1	1	not significant	0
215	PS_output	Fisher Exact Test framework	Tail.Elevation	NA	NA	NA	0	NA	1	NA	NA	NA	NA	NA	NA	NA	Lmna/+	NA	+/+	NA	NA	NA	NA	NA	NA	NA	0	NA	1	0	NA	1	Not significant	lambda=NA, scaleShift=NA	NA	Lmna/+	Tail.Elevation	Categorical	1	1	not significant	0
216	PS_output	Fisher Exact Test framework	Gait.Inc.Ataxia	NA	NA	NA	0.01	NA	1	NA	NA	NA	NA	NA	NA	NA	Lmna/+	NA	+/+	NA	NA	NA	NA	NA	NA	NA	0.01	NA	1	0.02	NA	1	Not significant	lambda=NA, scaleShift=NA	NA	Lmna/+	Gait.Inc.Ataxia	Categorical	1	1	not significant	0
217	PS_output	Fisher Exact Test framework	Transfer.Arousal	NA	NA	NA	0.03	NA	1	NA	NA	NA	NA	NA	NA	NA	Lmna/+	NA	+/+	NA	NA	NA	NA	NA	NA	NA	0.03	NA	1	0.03	NA	1	Not significant	lambda=NA, scaleShift=NA	NA	Lmna/+	Transfer.Arousal	Categorical	1	1	not significant	0
218	PS_output	Fisher Exact Test framework	Trunk.Curl	NA	NA	NA	0	NA	1	NA	NA	NA	NA	NA	NA	NA	Lmna/+	NA	+/+	NA	NA	NA	NA	NA	NA	NA	0	NA	1	0	NA	1	Not significant	lambda=NA, scaleShift=NA	NA	Lmna/+	Trunk.Curl	Categorical	1	1	not significant	0
219	PS_output	Fisher Exact Test framework	Limb.Grasping	NA	NA	NA	0	NA	1	NA	NA	NA	NA	NA	NA	NA	Lmna/+	NA	+/+	NA	NA	NA	NA	NA	NA	NA	0	NA	1	0	NA	1	Not significant	lambda=NA, scaleShift=NA	NA	Lmna/+	Limb.Grasping	Categorical	1	1	not significant	0
220	PS_output	Fisher Exact Test framework	Positional.Passivity	NA	NA	NA	0	NA	1	NA	NA	NA	NA	NA	NA	NA	Lmna/+	NA	+/+	NA	NA	NA	NA	NA	NA	NA	0	NA	1	0	NA	1	Not significant	lambda=NA, scaleShift=NA	NA	Lmna/+	Positional.Passivity	Categorical	1	1	not significant	0
221	PS_output	Fisher Exact Test framework	Tail.Morphology	NA	NA	NA	0.07	NA	0.1606	NA	NA	NA	NA	NA	NA	NA	Lmna/+	NA	+/+	NA	NA	NA	NA	NA	NA	NA	0.13	NA	0.1344	0.01	NA	1	Not significant	lambda=NA, scaleShift=NA	NA	Lmna/+	Tail.Morphology	Categorical	0.1344	1	not significant	0
222	PS_output	Fisher Exact Test framework	Tail.Length	NA	NA	NA	0	NA	1	NA	NA	NA	NA	NA	NA	NA	Lmna/+	NA	+/+	NA	NA	NA	NA	NA	NA	NA	0	NA	1	0	NA	1	Not significant	lambda=NA, scaleShift=NA	NA	Lmna/+	Tail.Length	Categorical	1	1	not significant	0
223	PS_output	Fisher Exact Test framework	Tail	NA	NA	NA	0	NA	1	NA	NA	NA	NA	NA	NA	NA	Lmna/+	NA	+/+	NA	NA	NA	NA	NA	NA	NA	0	NA	1	0	NA	1	Not significant	lambda=NA, scaleShift=NA	NA	Lmna/+	Tail	Categorical	1	1	not significant	0
224	PS_output	Fisher Exact Test framework	Hindpaw.Nail.Colour	NA	NA	NA	0	NA	1	NA	NA	NA	NA	NA	NA	NA	Lmna/+	NA	+/+	NA	NA	NA	NA	NA	NA	NA	0	NA	1	0	NA	1	Not significant	lambda=NA, scaleShift=NA	NA	Lmna/+	Hindpaw.Nail.Colour	Categorical	1	1	not significant	0
225	PS_output	Fisher Exact Test framework	Hindpaw.Nail.Morphology	NA	NA	NA	0	NA	1	NA	NA	NA	NA	NA	NA	NA	Lmna/+	NA	+/+	NA	NA	NA	NA	NA	NA	NA	0	NA	1	0	NA	1	Not significant	lambda=NA, scaleShift=NA	NA	Lmna/+	Hindpaw.Nail.Morphology	Categorical	1	1	not significant	0
226	PS_output	Fisher Exact Test framework	Hindpaw.Nail.Length	NA	NA	NA	0	NA	1	NA	NA	NA	NA	NA	NA	NA	Lmna/+	NA	+/+	NA	NA	NA	NA	NA	NA	NA	0	NA	1	0	NA	1	Not significant	lambda=NA, scaleShift=NA	NA	Lmna/+	Hindpaw.Nail.Length	Categorical	1	1	not significant	0
227	PS_output	Fisher Exact Test framework	Hindpaw.Nail.Count	NA	NA	NA	0	NA	1	NA	NA	NA	NA	NA	NA	NA	Lmna/+	NA	+/+	NA	NA	NA	NA	NA	NA	NA	0	NA	1	0	NA	1	Not significant	lambda=NA, scaleShift=NA	NA	Lmna/+	Hindpaw.Nail.Count	Categorical	1	1	not significant	0
228	PS_output	Fisher Exact Test framework	Hindpaw.Digit.Fusion	NA	NA	NA	0	NA	1	NA	NA	NA	NA	NA	NA	NA	Lmna/+	NA	+/+	NA	NA	NA	NA	NA	NA	NA	0	NA	1	0	NA	1	Not significant	lambda=NA, scaleShift=NA	NA	Lmna/+	Hindpaw.Digit.Fusion	Categorical	1	1	not significant	0
229	PS_output	Fisher Exact Test framework	Hindpaw.Digit.Morphology	NA	NA	NA	0.01	NA	1	NA	NA	NA	NA	NA	NA	NA	Lmna/+	NA	+/+	NA	NA	NA	NA	NA	NA	NA	0.01	NA	1	0.01	NA	1	Not significant	lambda=NA, scaleShift=NA	NA	Lmna/+	Hindpaw.Digit.Morphology	Categorical	1	1	not significant	0
230	PS_output	Fisher Exact Test framework	Hindpaw.Digit.Size	NA	NA	NA	0	NA	1	NA	NA	NA	NA	NA	NA	NA	Lmna/+	NA	+/+	NA	NA	NA	NA	NA	NA	NA	0	NA	1	0	NA	1	Not significant	lambda=NA, scaleShift=NA	NA	Lmna/+	Hindpaw.Digit.Size	Categorical	1	1	not significant	0
231	PS_output	Fisher Exact Test framework	Hindpaw.Digit.Count.Normal.10	NA	NA	NA	0.01	NA	1	NA	NA	NA	NA	NA	NA	NA	Lmna/+	NA	+/+	NA	NA	NA	NA	NA	NA	NA	0.01	NA	1	0.01	NA	1	Not significant	lambda=NA, scaleShift=NA	NA	Lmna/+	Hindpaw.Digit.Count.Normal.10	Categorical	1	1	not significant	0
232	PS_output	Fisher Exact Test framework	Hindpaw.Footpad.Size	NA	NA	NA	0	NA	1	NA	NA	NA	NA	NA	NA	NA	Lmna/+	NA	+/+	NA	NA	NA	NA	NA	NA	NA	0	NA	1	0	NA	1	Not significant	lambda=NA, scaleShift=NA	NA	Lmna/+	Hindpaw.Footpad.Size	Categorical	1	1	not significant	0
233	PS_output	Fisher Exact Test framework	Hindpaw.Morphology	NA	NA	NA	0	NA	1	NA	NA	NA	NA	NA	NA	NA	Lmna/+	NA	+/+	NA	NA	NA	NA	NA	NA	NA	0	NA	1	0	NA	1	Not significant	lambda=NA, scaleShift=NA	NA	Lmna/+	Hindpaw.Morphology	Categorical	1	1	not significant	0
234	PS_output	Fisher Exact Test framework	Hindpaw.Size	NA	NA	NA	0	NA	1	NA	NA	NA	NA	NA	NA	NA	Lmna/+	NA	+/+	NA	NA	NA	NA	NA	NA	NA	0	NA	1	0	NA	1	Not significant	lambda=NA, scaleShift=NA	NA	Lmna/+	Hindpaw.Size	Categorical	1	1	not significant	0
235	PS_output	Fisher Exact Test framework	Hindpaw	NA	NA	NA	0	NA	1	NA	NA	NA	NA	NA	NA	NA	Lmna/+	NA	+/+	NA	NA	NA	NA	NA	NA	NA	0	NA	1	0	NA	1	Not significant	lambda=NA, scaleShift=NA	NA	Lmna/+	Hindpaw	Categorical	1	1	not significant	0
236	PS_output	Fisher Exact Test framework	Hindlimb.Morphology	NA	NA	NA	0	NA	1	NA	NA	NA	NA	NA	NA	NA	Lmna/+	NA	+/+	NA	NA	NA	NA	NA	NA	NA	0	NA	1	0	NA	1	Not significant	lambda=NA, scaleShift=NA	NA	Lmna/+	Hindlimb.Morphology	Categorical	1	1	not significant	0
237	PS_output	Fisher Exact Test framework	Hindlimb.Size	NA	NA	NA	0	NA	1	NA	NA	NA	NA	NA	NA	NA	Lmna/+	NA	+/+	NA	NA	NA	NA	NA	NA	NA	0	NA	1	0	NA	1	Not significant	lambda=NA, scaleShift=NA	NA	Lmna/+	Hindlimb.Size	Categorical	1	1	not significant	0
238	PS_output	Fisher Exact Test framework	Hindlimb	NA	NA	NA	0	NA	1	NA	NA	NA	NA	NA	NA	NA	Lmna/+	NA	+/+	NA	NA	NA	NA	NA	NA	NA	0	NA	1	0	NA	1	Not significant	lambda=NA, scaleShift=NA	NA	Lmna/+	Hindlimb	Categorical	1	1	not significant	0
239	PS_output	Fisher Exact Test framework	Forepaw.Nail.Colour	NA	NA	NA	0	NA	1	NA	NA	NA	NA	NA	NA	NA	Lmna/+	NA	+/+	NA	NA	NA	NA	NA	NA	NA	0	NA	1	0	NA	1	Not significant	lambda=NA, scaleShift=NA	NA	Lmna/+	Forepaw.Nail.Colour	Categorical	1	1	not significant	0
240	PS_output	Fisher Exact Test framework	Forepaw.Nail.Morphology	NA	NA	NA	0	NA	1	NA	NA	NA	NA	NA	NA	NA	Lmna/+	NA	+/+	NA	NA	NA	NA	NA	NA	NA	0	NA	1	0	NA	1	Not significant	lambda=NA, scaleShift=NA	NA	Lmna/+	Forepaw.Nail.Morphology	Categorical	1	1	not significant	0
241	PS_output	Fisher Exact Test framework	Forepaw.Nail.Length	NA	NA	NA	0	NA	1	NA	NA	NA	NA	NA	NA	NA	Lmna/+	NA	+/+	NA	NA	NA	NA	NA	NA	NA	0	NA	1	0	NA	1	Not significant	lambda=NA, scaleShift=NA	NA	Lmna/+	Forepaw.Nail.Length	Categorical	1	1	not significant	0
242	PS_output	Fisher Exact Test framework	Forepaw.Nail.Count	NA	NA	NA	0	NA	1	NA	NA	NA	NA	NA	NA	NA	Lmna/+	NA	+/+	NA	NA	NA	NA	NA	NA	NA	0	NA	1	0	NA	1	Not significant	lambda=NA, scaleShift=NA	NA	Lmna/+	Forepaw.Nail.Count	Categorical	1	1	not significant	0
243	PS_output	Fisher Exact Test framework	Forepaw.Digit.Fusion	NA	NA	NA	0	NA	1	NA	NA	NA	NA	NA	NA	NA	Lmna/+	NA	+/+	NA	NA	NA	NA	NA	NA	NA	0	NA	1	0	NA	1	Not significant	lambda=NA, scaleShift=NA	NA	Lmna/+	Forepaw.Digit.Fusion	Categorical	1	1	not significant	0
244	PS_output	Fisher Exact Test framework	Forepaw.Digit.Morphology	NA	NA	NA	0	NA	1	NA	NA	NA	NA	NA	NA	NA	Lmna/+	NA	+/+	NA	NA	NA	NA	NA	NA	NA	0	NA	1	0	NA	1	Not significant	lambda=NA, scaleShift=NA	NA	Lmna/+	Forepaw.Digit.Morphology	Categorical	1	1	not significant	0
245	PS_output	Fisher Exact Test framework	Forepaw.Digit.Size	NA	NA	NA	0	NA	1	NA	NA	NA	NA	NA	NA	NA	Lmna/+	NA	+/+	NA	NA	NA	NA	NA	NA	NA	0	NA	1	0	NA	1	Not significant	lambda=NA, scaleShift=NA	NA	Lmna/+	Forepaw.Digit.Size	Categorical	1	1	not significant	0
246	PS_output	Fisher Exact Test framework	Forepaw.Digit.Count.Normal.10	NA	NA	NA	0	NA	1	NA	NA	NA	NA	NA	NA	NA	Lmna/+	NA	+/+	NA	NA	NA	NA	NA	NA	NA	0	NA	1	0	NA	1	Not significant	lambda=NA, scaleShift=NA	NA	Lmna/+	Forepaw.Digit.Count.Normal.10	Categorical	1	1	not significant	0
247	PS_output	Fisher Exact Test framework	Forepaw.Footpad.Size	NA	NA	NA	0	NA	1	NA	NA	NA	NA	NA	NA	NA	Lmna/+	NA	+/+	NA	NA	NA	NA	NA	NA	NA	0	NA	1	0	NA	1	Not significant	lambda=NA, scaleShift=NA	NA	Lmna/+	Forepaw.Footpad.Size	Categorical	1	1	not significant	0
248	PS_output	Fisher Exact Test framework	Forepaw.Morphology	NA	NA	NA	0	NA	1	NA	NA	NA	NA	NA	NA	NA	Lmna/+	NA	+/+	NA	NA	NA	NA	NA	NA	NA	0	NA	1	0	NA	1	Not significant	lambda=NA, scaleShift=NA	NA	Lmna/+	Forepaw.Morphology	Categorical	1	1	not significant	0
249	PS_output	Fisher Exact Test framework	Forepaw.Size	NA	NA	NA	0	NA	1	NA	NA	NA	NA	NA	NA	NA	Lmna/+	NA	+/+	NA	NA	NA	NA	NA	NA	NA	0	NA	1	0	NA	1	Not significant	lambda=NA, scaleShift=NA	NA	Lmna/+	Forepaw.Size	Categorical	1	1	not significant	0
250	PS_output	Fisher Exact Test framework	Forepaw	NA	NA	NA	0	NA	1	NA	NA	NA	NA	NA	NA	NA	Lmna/+	NA	+/+	NA	NA	NA	NA	NA	NA	NA	0	NA	1	0	NA	1	Not significant	lambda=NA, scaleShift=NA	NA	Lmna/+	Forepaw	Categorical	1	1	not significant	0
251	PS_output	Fisher Exact Test framework	Forelimb.Morphology	NA	NA	NA	0	NA	1	NA	NA	NA	NA	NA	NA	NA	Lmna/+	NA	+/+	NA	NA	NA	NA	NA	NA	NA	0	NA	1	0	NA	1	Not significant	lambda=NA, scaleShift=NA	NA	Lmna/+	Forelimb.Morphology	Categorical	1	1	not significant	0
252	PS_output	Fisher Exact Test framework	Forelimb.Size	NA	NA	NA	0	NA	1	NA	NA	NA	NA	NA	NA	NA	Lmna/+	NA	+/+	NA	NA	NA	NA	NA	NA	NA	0	NA	1	0	NA	1	Not significant	lambda=NA, scaleShift=NA	NA	Lmna/+	Forelimb.Size	Categorical	1	1	not significant	0
253	PS_output	Fisher Exact Test framework	Forelimb	NA	NA	NA	0	NA	1	NA	NA	NA	NA	NA	NA	NA	Lmna/+	NA	+/+	NA	NA	NA	NA	NA	NA	NA	0	NA	1	0	NA	1	Not significant	lambda=NA, scaleShift=NA	NA	Lmna/+	Forelimb	Categorical	1	1	not significant	0
254	PS_output	Fisher Exact Test framework	External.Genitalia.Size	NA	NA	NA	0	NA	1	NA	NA	NA	NA	NA	NA	NA	Lmna/+	NA	+/+	NA	NA	NA	NA	NA	NA	NA	0	NA	1	0	NA	1	Not significant	lambda=NA, scaleShift=NA	NA	Lmna/+	External.Genitalia.Size	Categorical	1	1	not significant	0
255	PS_output	Fisher Exact Test framework	External.Genitalia.Morphology	NA	NA	NA	0.02	NA	1	NA	NA	NA	NA	NA	NA	NA	Lmna/+	NA	+/+	NA	NA	NA	NA	NA	NA	NA	0.03	NA	1	0	NA	1	Not significant	lambda=NA, scaleShift=NA	NA	Lmna/+	External.Genitalia.Morphology	Categorical	1	1	not significant	0
256	PS_output	Fisher Exact Test framework	External.Genitalia	NA	NA	NA	0	NA	1	NA	NA	NA	NA	NA	NA	NA	Lmna/+	NA	+/+	NA	NA	NA	NA	NA	NA	NA	0	NA	1	0	NA	1	Not significant	lambda=NA, scaleShift=NA	NA	Lmna/+	External.Genitalia	Categorical	1	1	not significant	0
257	PS_output	Fisher Exact Test framework	Pinna.Rotation	NA	NA	NA	0	NA	1	NA	NA	NA	NA	NA	NA	NA	Lmna/+	NA	+/+	NA	NA	NA	NA	NA	NA	NA	0	NA	1	0	NA	1	Not significant	lambda=NA, scaleShift=NA	NA	Lmna/+	Pinna.Rotation	Categorical	1	1	not significant	0
258	PS_output	Fisher Exact Test framework	Pinna.Position	NA	NA	NA	0	NA	1	NA	NA	NA	NA	NA	NA	NA	Lmna/+	NA	+/+	NA	NA	NA	NA	NA	NA	NA	0	NA	1	0	NA	1	Not significant	lambda=NA, scaleShift=NA	NA	Lmna/+	Pinna.Position	Categorical	1	1	not significant	0
259	PS_output	Fisher Exact Test framework	Pinna.Morphology	NA	NA	NA	0	NA	1	NA	NA	NA	NA	NA	NA	NA	Lmna/+	NA	+/+	NA	NA	NA	NA	NA	NA	NA	0	NA	1	0	NA	1	Not significant	lambda=NA, scaleShift=NA	NA	Lmna/+	Pinna.Morphology	Categorical	1	1	not significant	0
260	PS_output	Fisher Exact Test framework	Pinna.Size	NA	NA	NA	0	NA	1	NA	NA	NA	NA	NA	NA	NA	Lmna/+	NA	+/+	NA	NA	NA	NA	NA	NA	NA	0	NA	1	0	NA	1	Not significant	lambda=NA, scaleShift=NA	NA	Lmna/+	Pinna.Size	Categorical	1	1	not significant	0
261	PS_output	Fisher Exact Test framework	Pinna	NA	NA	NA	0	NA	1	NA	NA	NA	NA	NA	NA	NA	Lmna/+	NA	+/+	NA	NA	NA	NA	NA	NA	NA	0	NA	1	0	NA	1	Not significant	lambda=NA, scaleShift=NA	NA	Lmna/+	Pinna	Categorical	1	1	not significant	0
262	PS_output	Fisher Exact Test framework	Incisor.Colour	NA	NA	NA	0	NA	1	NA	NA	NA	NA	NA	NA	NA	Lmna/+	NA	+/+	NA	NA	NA	NA	NA	NA	NA	0	NA	1	0	NA	1	Not significant	lambda=NA, scaleShift=NA	NA	Lmna/+	Incisor.Colour	Categorical	1	1	not significant	0
263	PS_output	Fisher Exact Test framework	Incisors.Morphology	NA	NA	NA	0	NA	1	NA	NA	NA	NA	NA	NA	NA	Lmna/+	NA	+/+	NA	NA	NA	NA	NA	NA	NA	0	NA	1	0	NA	1	Not significant	lambda=NA, scaleShift=NA	NA	Lmna/+	Incisors.Morphology	Categorical	1	1	not significant	0
264	PS_output	Fisher Exact Test framework	Incisors	NA	NA	NA	0	NA	1	NA	NA	NA	NA	NA	NA	NA	Lmna/+	NA	+/+	NA	NA	NA	NA	NA	NA	NA	0	NA	1	0	NA	1	Not significant	lambda=NA, scaleShift=NA	NA	Lmna/+	Incisors	Categorical	1	1	not significant	0
265	PS_output	Fisher Exact Test framework	Mouth.Morphology	NA	NA	NA	0	NA	1	NA	NA	NA	NA	NA	NA	NA	Lmna/+	NA	+/+	NA	NA	NA	NA	NA	NA	NA	0	NA	1	0	NA	1	Not significant	lambda=NA, scaleShift=NA	NA	Lmna/+	Mouth.Morphology	Categorical	1	1	not significant	0
266	PS_output	Fisher Exact Test framework	Vibrissae.Colour	NA	NA	NA	0	NA	1	NA	NA	NA	NA	NA	NA	NA	Lmna/+	NA	+/+	NA	NA	NA	NA	NA	NA	NA	0	NA	1	0	NA	1	Not significant	lambda=NA, scaleShift=NA	NA	Lmna/+	Vibrissae.Colour	Categorical	1	1	not significant	0
267	PS_output	Fisher Exact Test framework	Vibrissae.Shape	NA	NA	NA	0	NA	1	NA	NA	NA	NA	NA	NA	NA	Lmna/+	NA	+/+	NA	NA	NA	NA	NA	NA	NA	0	NA	1	0	NA	1	Not significant	lambda=NA, scaleShift=NA	NA	Lmna/+	Vibrissae.Shape	Categorical	1	1	not significant	0
268	PS_output	Fisher Exact Test framework	Vibrissae.Size	NA	NA	NA	0.01	NA	1	NA	NA	NA	NA	NA	NA	NA	Lmna/+	NA	+/+	NA	NA	NA	NA	NA	NA	NA	0.01	NA	1	0.02	NA	1	Not significant	lambda=NA, scaleShift=NA	NA	Lmna/+	Vibrissae.Size	Categorical	1	1	not significant	0
269	PS_output	Fisher Exact Test framework	Number.Of.Caudal.Vertebrae2	NA	NA	NA	0.01	NA	1	NA	NA	NA	NA	NA	NA	NA	Lmna/+	NA	+/+	NA	NA	NA	NA	NA	NA	NA	0	NA	1	0.01	NA	1	Not significant	lambda=NA, scaleShift=NA	NA	Lmna/+	Number.Of.Caudal.Vertebrae2	Categorical	1	1	not significant	0
270	PS_output	Fisher Exact Test framework	Number.Of.Thoracic.Vertebra	NA	NA	NA	0	NA	1	NA	NA	NA	NA	NA	NA	NA	Lmna/+	NA	+/+	NA	NA	NA	NA	NA	NA	NA	0	NA	1	0	NA	1	Not significant	lambda=NA, scaleShift=NA	NA	Lmna/+	Number.Of.Thoracic.Vertebra	Categorical	1	1	not significant	0
271	PS_output	Fisher Exact Test framework	Number.Of.Pelvic.Vertebrae	NA	NA	NA	0.01	NA	1	NA	NA	NA	NA	NA	NA	NA	Lmna/+	NA	+/+	NA	NA	NA	NA	NA	NA	NA	0	NA	1	0.01	NA	1	Not significant	lambda=NA, scaleShift=NA	NA	Lmna/+	Number.Of.Pelvic.Vertebrae	Categorical	1	1	not significant	0
272	PS_output	Fisher Exact Test framework	Number.Of.Lumbar.Vertebrae	NA	NA	NA	0.01	NA	1	NA	NA	NA	NA	NA	NA	NA	Lmna/+	NA	+/+	NA	NA	NA	NA	NA	NA	NA	0	NA	1	0.01	NA	1	Not significant	lambda=NA, scaleShift=NA	NA	Lmna/+	Number.Of.Lumbar.Vertebrae	Categorical	1	1	not significant	0
273	PS_output	Fisher Exact Test framework	Number.Of.Cervical.Vertebrae	NA	NA	NA	0	NA	1	NA	NA	NA	NA	NA	NA	NA	Lmna/+	NA	+/+	NA	NA	NA	NA	NA	NA	NA	0	NA	1	0	NA	1	Not significant	lambda=NA, scaleShift=NA	NA	Lmna/+	Number.Of.Cervical.Vertebrae	Categorical	1	1	not significant	0
274	PS_output	Fisher Exact Test framework	Number.Of.Ribs.Left	NA	NA	NA	0.01	NA	1	NA	NA	NA	NA	NA	NA	NA	Lmna/+	NA	+/+	NA	NA	NA	NA	NA	NA	NA	0.01	NA	1	0.01	NA	1	Not significant	lambda=NA, scaleShift=NA	NA	Lmna/+	Number.Of.Ribs.Left	Categorical	1	1	not significant	0
275	PS_output	Fisher Exact Test framework	Number.Of.Ribs.Right	NA	NA	NA	0	NA	1	NA	NA	NA	NA	NA	NA	NA	Lmna/+	NA	+/+	NA	NA	NA	NA	NA	NA	NA	0	NA	1	0	NA	1	Not significant	lambda=NA, scaleShift=NA	NA	Lmna/+	Number.Of.Ribs.Right	Categorical	1	1	not significant	0
276	PS_output	Fisher Exact Test framework	Brachydactylism	NA	NA	NA	0	NA	1	NA	NA	NA	NA	NA	NA	NA	Lmna/+	NA	+/+	NA	NA	NA	NA	NA	NA	NA	0	NA	1	0	NA	1	Not significant	lambda=NA, scaleShift=NA	NA	Lmna/+	Brachydactylism	Categorical	1	1	not significant	0
277	PS_output	Fisher Exact Test framework	Digit.Integrity	NA	NA	NA	0.01	NA	1	NA	NA	NA	NA	NA	NA	NA	Lmna/+	NA	+/+	NA	NA	NA	NA	NA	NA	NA	0	NA	1	0.02	NA	1	Not significant	lambda=NA, scaleShift=NA	NA	Lmna/+	Digit.Integrity	Categorical	1	1	not significant	0
278	PS_output	Fisher Exact Test framework	Rib.Fusions	NA	NA	NA	0	NA	1	NA	NA	NA	NA	NA	NA	NA	Lmna/+	NA	+/+	NA	NA	NA	NA	NA	NA	NA	0	NA	1	0	NA	1	Not significant	lambda=NA, scaleShift=NA	NA	Lmna/+	Rib.Fusions	Categorical	1	1	not significant	0
279	PS_output	Fisher Exact Test framework	Syndactylism	NA	NA	NA	0	NA	1	NA	NA	NA	NA	NA	NA	NA	Lmna/+	NA	+/+	NA	NA	NA	NA	NA	NA	NA	0	NA	1	0	NA	1	Not significant	lambda=NA, scaleShift=NA	NA	Lmna/+	Syndactylism	Categorical	1	1	not significant	0
280	PS_output	Fisher Exact Test framework	Fusion.Of.Vertebrae	NA	NA	NA	0.01	NA	1	NA	NA	NA	NA	NA	NA	NA	Lmna/+	NA	+/+	NA	NA	NA	NA	NA	NA	NA	0.01	NA	1	0.01	NA	1	Not significant	lambda=NA, scaleShift=NA	NA	Lmna/+	Fusion.Of.Vertebrae	Categorical	1	1	not significant	0
281	PS_output	Fisher Exact Test framework	Polysyndactylism	NA	NA	NA	0	NA	1	NA	NA	NA	NA	NA	NA	NA	Lmna/+	NA	+/+	NA	NA	NA	NA	NA	NA	NA	0	NA	1	0.01	NA	1	Not significant	lambda=NA, scaleShift=NA	NA	Lmna/+	Polysyndactylism	Categorical	1	1	not significant	0
282	PS_output	Fisher Exact Test framework	Kyphosis	NA	NA	NA	0	NA	1	NA	NA	NA	NA	NA	NA	NA	Lmna/+	NA	+/+	NA	NA	NA	NA	NA	NA	NA	0	NA	1	0	NA	1	Not significant	lambda=NA, scaleShift=NA	NA	Lmna/+	Kyphosis	Categorical	1	1	not significant	0
283	PS_output	Fisher Exact Test framework	Lordosis	NA	NA	NA	0	NA	1	NA	NA	NA	NA	NA	NA	NA	Lmna/+	NA	+/+	NA	NA	NA	NA	NA	NA	NA	0	NA	1	0	NA	1	Not significant	lambda=NA, scaleShift=NA	NA	Lmna/+	Lordosis	Categorical	1	1	not significant	0
284	PS_output	Fisher Exact Test framework	Scoliosis	NA	NA	NA	0	NA	1	NA	NA	NA	NA	NA	NA	NA	Lmna/+	NA	+/+	NA	NA	NA	NA	NA	NA	NA	0	NA	1	0.01	NA	1	Not significant	lambda=NA, scaleShift=NA	NA	Lmna/+	Scoliosis	Categorical	1	1	not significant	0
285	PS_output	Fisher Exact Test framework	Fusion.Of.Processes	NA	NA	NA	0.01	NA	1	NA	NA	NA	NA	NA	NA	NA	Lmna/+	NA	+/+	NA	NA	NA	NA	NA	NA	NA	0.01	NA	1	0.01	NA	1	Not significant	lambda=NA, scaleShift=NA	NA	Lmna/+	Fusion.Of.Processes	Categorical	1	1	not significant	0
286	PS_output	Fisher Exact Test framework	Transitional.Vertebrae	NA	NA	NA	0.04	NA	1	NA	NA	NA	NA	NA	NA	NA	Lmna/+	NA	+/+	NA	NA	NA	NA	NA	NA	NA	0.04	NA	1	0.05	NA	1	Not significant	lambda=NA, scaleShift=NA	NA	Lmna/+	Transitional.Vertebrae	Categorical	1	1	not significant	0
287	PS_output	Fisher Exact Test framework	Level	NA	NA	NA	0	NA	1	NA	NA	NA	NA	NA	NA	NA	Lmna/+	NA	+/+	NA	NA	NA	NA	NA	NA	NA	0	NA	1	0	NA	1	Not significant	lambda=NA, scaleShift=NA	NA	Lmna/+	Level	Categorical	1	1	not significant	0
288	PS_output	Fisher Exact Test framework	Clavicle	NA	NA	NA	0	NA	1	NA	NA	NA	NA	NA	NA	NA	Lmna/+	NA	+/+	NA	NA	NA	NA	NA	NA	NA	0	NA	1	0	NA	1	Not significant	lambda=NA, scaleShift=NA	NA	Lmna/+	Clavicle	Categorical	1	1	not significant	0
289	PS_output	Fisher Exact Test framework	Femur	NA	NA	NA	0	NA	1	NA	NA	NA	NA	NA	NA	NA	Lmna/+	NA	+/+	NA	NA	NA	NA	NA	NA	NA	0	NA	1	0.01	NA	1	Not significant	lambda=NA, scaleShift=NA	NA	Lmna/+	Femur	Categorical	1	1	not significant	0
290	PS_output	Fisher Exact Test framework	Fibula	NA	NA	NA	0	NA	1	NA	NA	NA	NA	NA	NA	NA	Lmna/+	NA	+/+	NA	NA	NA	NA	NA	NA	NA	0	NA	1	0	NA	1	Not significant	lambda=NA, scaleShift=NA	NA	Lmna/+	Fibula	Categorical	1	1	not significant	0
291	PS_output	Fisher Exact Test framework	Humerus	NA	NA	NA	0.58	NA	0	NA	NA	NA	NA	NA	NA	NA	Lmna/+	NA	+/+	NA	NA	NA	NA	NA	NA	NA	0.86	NA	0	0.2	NA	0.0146	With phenotype threshold value 0.01 - significant in females and in combined dataset	lambda=NA, scaleShift=NA	NA	Lmna/+	Humerus	Categorical	0	0	significant	1
292	PS_output	Fisher Exact Test framework	Joints	NA	NA	NA	0.01	NA	1	NA	NA	NA	NA	NA	NA	NA	Lmna/+	NA	+/+	NA	NA	NA	NA	NA	NA	NA	0.01	NA	1	0.02	NA	1	Not significant	lambda=NA, scaleShift=NA	NA	Lmna/+	Joints	Categorical	1	1	not significant	0
293	PS_output	Fisher Exact Test framework	Mandible	NA	NA	NA	0	NA	1	NA	NA	NA	NA	NA	NA	NA	Lmna/+	NA	+/+	NA	NA	NA	NA	NA	NA	NA	0	NA	1	0	NA	1	Not significant	lambda=NA, scaleShift=NA	NA	Lmna/+	Mandible	Categorical	1	1	not significant	0
294	PS_output	Fisher Exact Test framework	Maxilla	NA	NA	NA	0.01	NA	1	NA	NA	NA	NA	NA	NA	NA	Lmna/+	NA	+/+	NA	NA	NA	NA	NA	NA	NA	0.01	NA	1	0.01	NA	1	Not significant	lambda=NA, scaleShift=NA	NA	Lmna/+	Maxilla	Categorical	1	1	not significant	0
295	PS_output	Fisher Exact Test framework	Zygomatic.Bone	NA	NA	NA	0.17	NA	0.0017	NA	NA	NA	NA	NA	NA	NA	Lmna/+	NA	+/+	NA	NA	NA	NA	NA	NA	NA	0.28	NA	0.0021	0	NA	1	With phenotype threshold value 0.01 - significant in females and in combined dataset	lambda=NA, scaleShift=NA	NA	Lmna/+	Zygomatic.Bone	Categorical	0.0021	0.1295	not significant	0
296	PS_output	Fisher Exact Test framework	Pelvis	NA	NA	NA	0.06	NA	0.2356	NA	NA	NA	NA	NA	NA	NA	Lmna/+	NA	+/+	NA	NA	NA	NA	NA	NA	NA	0.03	NA	1	0.19	NA	0.0714	Not significant	lambda=NA, scaleShift=NA	NA	Lmna/+	Pelvis	Categorical	0.0714	1	not significant	0
297	PS_output	Fisher Exact Test framework	Radius	NA	NA	NA	0	NA	1	NA	NA	NA	NA	NA	NA	NA	Lmna/+	NA	+/+	NA	NA	NA	NA	NA	NA	NA	0	NA	1	0	NA	1	Not significant	lambda=NA, scaleShift=NA	NA	Lmna/+	Radius	Categorical	1	1	not significant	0
298	PS_output	Fisher Exact Test framework	Shape.Of.Ribs	NA	NA	NA	0	NA	1	NA	NA	NA	NA	NA	NA	NA	Lmna/+	NA	+/+	NA	NA	NA	NA	NA	NA	NA	0	NA	1	0.01	NA	1	Not significant	lambda=NA, scaleShift=NA	NA	Lmna/+	Shape.Of.Ribs	Categorical	1	1	not significant	0
299	PS_output	Fisher Exact Test framework	Scapula	NA	NA	NA	0	NA	1	NA	NA	NA	NA	NA	NA	NA	Lmna/+	NA	+/+	NA	NA	NA	NA	NA	NA	NA	0	NA	1	0	NA	1	Not significant	lambda=NA, scaleShift=NA	NA	Lmna/+	Scapula	Categorical	1	1	not significant	0
300	PS_output	Fisher Exact Test framework	Skull.Shape	NA	NA	NA	0.06	NA	0.2493	NA	NA	NA	NA	NA	NA	NA	Lmna/+	NA	+/+	NA	NA	NA	NA	NA	NA	NA	0.03	NA	1	0.18	NA	0.0988	Not significant	lambda=NA, scaleShift=NA	NA	Lmna/+	Skull.Shape	Categorical	0.0988	1	not significant	0
301	PS_output	Fisher Exact Test framework	Teeth	NA	NA	NA	0.02	NA	1	NA	NA	NA	NA	NA	NA	NA	Lmna/+	NA	+/+	NA	NA	NA	NA	NA	NA	NA	0.01	NA	1	0.02	NA	1	Not significant	lambda=NA, scaleShift=NA	NA	Lmna/+	Teeth	Categorical	1	1	not significant	0
302	PS_output	Fisher Exact Test framework	Tibia	NA	NA	NA	0.17	NA	0.0003	NA	NA	NA	NA	NA	NA	NA	Lmna/+	NA	+/+	NA	NA	NA	NA	NA	NA	NA	0.29	NA	0.0004	0	NA	1	With phenotype threshold value 0.01 - significant in females and in combined dataset	lambda=NA, scaleShift=NA	NA	Lmna/+	Tibia	Categorical	0.0004	0.037	significant	1
303	PS_output	Fisher Exact Test framework	Ulna	NA	NA	NA	0	NA	1	NA	NA	NA	NA	NA	NA	NA	Lmna/+	NA	+/+	NA	NA	NA	NA	NA	NA	NA	0	NA	1	0	NA	1	Not significant	lambda=NA, scaleShift=NA	NA	Lmna/+	Ulna	Categorical	1	1	not significant	0
304	PS_output	Fisher Exact Test framework	Cervical.Processes	NA	NA	NA	0.09	NA	0.5017	NA	NA	NA	NA	NA	NA	NA	Lmna/+	NA	+/+	NA	NA	NA	NA	NA	NA	NA	0.13	NA	0.4399	0.01	NA	1	Not significant	lambda=NA, scaleShift=NA	NA	Lmna/+	Cervical.Processes	Categorical	0.4399	1	not significant	0
305	PS_output	Fisher Exact Test framework	Shape.Of.Vertebrae	NA	NA	NA	0.04	NA	1	NA	NA	NA	NA	NA	NA	NA	Lmna/+	NA	+/+	NA	NA	NA	NA	NA	NA	NA	0.05	NA	1	0.04	NA	1	Not significant	lambda=NA, scaleShift=NA	NA	Lmna/+	Shape.Of.Vertebrae	Categorical	1	1	not significant	0
306	PS_output	Fisher Exact Test framework	Thoracic.Processes	NA	NA	NA	0.08	NA	0.613	NA	NA	NA	NA	NA	NA	NA	Lmna/+	NA	+/+	NA	NA	NA	NA	NA	NA	NA	0.07	NA	1	0.09	NA	1	Not significant	lambda=NA, scaleShift=NA	NA	Lmna/+	Thoracic.Processes	Categorical	1	1	not significant	0
307	PS_output	Fisher Exact Test framework	Lumbar.Processes	NA	NA	NA	0	NA	1	NA	NA	NA	NA	NA	NA	NA	Lmna/+	NA	+/+	NA	NA	NA	NA	NA	NA	NA	0	NA	1	0	NA	1	Not significant	lambda=NA, scaleShift=NA	NA	Lmna/+	Lumbar.Processes	Categorical	1	1	not significant	0
308	PS_output	Fisher Exact Test framework	Shape.Of.Ribcage	NA	NA	NA	0.06	NA	0.2628	NA	NA	NA	NA	NA	NA	NA	Lmna/+	NA	+/+	NA	NA	NA	NA	NA	NA	NA	0.13	NA	0.1178	0.03	NA	1	Not significant	lambda=NA, scaleShift=NA	NA	Lmna/+	Shape.Of.Ribcage	Categorical	0.1178	1	not significant	0
309	PS_output	Fisher Exact Test framework	Shape.Of.Spine	NA	NA	NA	0	NA	1	NA	NA	NA	NA	NA	NA	NA	Lmna/+	NA	+/+	NA	NA	NA	NA	NA	NA	NA	0	NA	1	0.01	NA	1	Not significant	lambda=NA, scaleShift=NA	NA	Lmna/+	Shape.Of.Spine	Categorical	1	1	not significant	0
310	PS_output	Fisher Exact Test framework	Sacral.Processes	NA	NA	NA	0	NA	1	NA	NA	NA	NA	NA	NA	NA	Lmna/+	NA	+/+	NA	NA	NA	NA	NA	NA	NA	0	NA	1	0	NA	1	Not significant	lambda=NA, scaleShift=NA	NA	Lmna/+	Sacral.Processes	Categorical	1	1	not significant	0
311	PS_output	Fisher Exact Test framework	Caudal.Processes	NA	NA	NA	0	NA	1	NA	NA	NA	NA	NA	NA	NA	Lmna/+	NA	+/+	NA	NA	NA	NA	NA	NA	NA	0	NA	1	0	NA	1	Not significant	lambda=NA, scaleShift=NA	NA	Lmna/+	Caudal.Processes	Categorical	1	1	not significant	0

## Sheet: GrowthCurveData
Colony Prefix	Colony Name	Strain	Cohort Name	Pipeline	Gene Name	Mouse Name	Mouse	Genotype	Gender	Birth Date	Week	Avg Weight	Weight Units	Sample Count	Full Strain	Core Strain
MEBQ	Pabpc4 Knockout 1 EPD0025_3_C08	C57BL/6N;C57BL/6NTac	B6N MGP Select 20150728	MGP Select	Pabpc4	MEBQ124.1c	M02198405	+/+	Male	2015-07-27	16	34.7	g	1	C57BL/6N;C57BL/6NTac	B6N
MEBQ	Pabpc4 Knockout 1 EPD0025_3_C08	C57BL/6N;C57BL/6NTac	B6N MGP Select 20150728	MGP Select	Pabpc4	MEBQ124.1c	M02198405	+/+	Male	2015-07-27	15	33.7	g	1	C57BL/6N;C57BL/6NTac	B6N
MEBQ	Pabpc4 Knockout 1 EPD0025_3_C08	C57BL/6N;C57BL/6NTac	B6N MGP Select 20150728	MGP Select	Pabpc4	MEBQ124.1c	M02198405	+/+	Male	2015-07-27	14	33.9	g	1	C57BL/6N;C57BL/6NTac	B6N
MEBQ	Pabpc4 Knockout 1 EPD0025_3_C08	C57BL/6N;C57BL/6NTac	B6N MGP Select 20150728	MGP Select	Pabpc4	MEBQ124.1c	M02198405	+/+	Male	2015-07-27	13	33.2	g	1	C57BL/6N;C57BL/6NTac	B6N
MEBQ	Pabpc4 Knockout 1 EPD0025_3_C08	C57BL/6N;C57BL/6NTac	B6N MGP Select 20150728	MGP Select	Pabpc4	MEBQ124.1c	M02198405	+/+	Male	2015-07-27	12	32.3	g	1	C57BL/6N;C57BL/6NTac	B6N
MEBQ	Pabpc4 Knockout 1 EPD0025_3_C08	C57BL/6N;C57BL/6NTac	B6N MGP Select 20150728	MGP Select	Pabpc4	MEBQ124.1c	M02198405	+/+	Male	2015-07-27	11	32.6	g	1	C57BL/6N;C57BL/6NTac	B6N
MEBQ	Pabpc4 Knockout 1 EPD0025_3_C08	C57BL/6N;C57BL/6NTac	B6N MGP Select 20150728	MGP Select	Pabpc4	MEBQ124.1c	M02198405	+/+	Male	2015-07-27	9	29.7	g	1	C57BL/6N;C57BL/6NTac	B6N
MEBQ	Pabpc4 Knockout 1 EPD0025_3_C08	C57BL/6N;C57BL/6NTac	B6N MGP Select 20150728	MGP Select	Pabpc4	MEBQ124.1c	M02198405	+/+	Male	2015-07-27	8	28	g	1	C57BL/6N;C57BL/6NTac	B6N
MEBQ	Pabpc4 Knockout 1 EPD0025_3_C08	C57BL/6N;C57BL/6NTac	B6N MGP Select 20150728	MGP Select	Pabpc4	MEBQ124.1c	M02198405	+/+	Male	2015-07-27	6	24.3	g	1	C57BL/6N;C57BL/6NTac	B6N
MEBQ	Pabpc4 Knockout 1 EPD0025_3_C08	C57BL/6N;C57BL/6NTac	B6N MGP Select 20150728	MGP Select	Pabpc4	MEBQ124.1c	M02198405	+/+	Male	2015-07-27	4	19.9	g	1	C57BL/6N;C57BL/6NTac	B6N
MEBQ	Pabpc4 Knockout 1 EPD0025_3_C08	C57BL/6N;C57BL/6NTac	B6N MGP Select 20150728	MGP Select	Pabpc4	MEBQ124.1b	M02198404	+/+	Male	2015-07-27	16	44.9	g	1	C57BL/6N;C57BL/6NTac	B6N
MEBQ	Pabpc4 Knockout 1 EPD0025_3_C08	C57BL/6N;C57BL/6NTac	B6N MGP Select 20150728	MGP Select	Pabpc4	MEBQ124.1b	M02198404	+/+	Male	2015-07-27	15	42.6	g	1	C57BL/6N;C57BL/6NTac	B6N
MEBQ	Pabpc4 Knockout 1 EPD0025_3_C08	C57BL/6N;C57BL/6NTac	B6N MGP Select 20150728	MGP Select	Pabpc4	MEBQ124.1b	M02198404	+/+	Male	2015-07-27	14	42.6	g	2	C57BL/6N;C57BL/6NTac	B6N
MEBQ	Pabpc4 Knockout 1 EPD0025_3_C08	C57BL/6N;C57BL/6NTac	B6N MGP Select 20150728	MGP Select	Pabpc4	MEBQ124.1b	M02198404	+/+	Male	2015-07-27	13	41.6	g	1	C57BL/6N;C57BL/6NTac	B6N
MEBQ	Pabpc4 Knockout 1 EPD0025_3_C08	C57BL/6N;C57BL/6NTac	B6N MGP Select 20150728	MGP Select	Pabpc4	MEBQ124.1b	M02198404	+/+	Male	2015-07-27	12	41	g	1	C57BL/6N;C57BL/6NTac	B6N
MEBQ	Pabpc4 Knockout 1 EPD0025_3_C08	C57BL/6N;C57BL/6NTac	B6N MGP Select 20150728	MGP Select	Pabpc4	MEBQ124.1b	M02198404	+/+	Male	2015-07-27	11	40	g	1	C57BL/6N;C57BL/6NTac	B6N
MEBQ	Pabpc4 Knockout 1 EPD0025_3_C08	C57BL/6N;C57BL/6NTac	B6N MGP Select 20150728	MGP Select	Pabpc4	MEBQ124.1b	M02198404	+/+	Male	2015-07-27	9	34.2	g	1	C57BL/6N;C57BL/6NTac	B6N
MEBQ	Pabpc4 Knockout 1 EPD0025_3_C08	C57BL/6N;C57BL/6NTac	B6N MGP Select 20150728	MGP Select	Pabpc4	MEBQ124.1b	M02198404	+/+	Male	2015-07-27	8	31.4	g	1	C57BL/6N;C57BL/6NTac	B6N
MEBQ	Pabpc4 Knockout 1 EPD0025_3_C08	C57BL/6N;C57BL/6NTac	B6N MGP Select 20150728	MGP Select	Pabpc4	MEBQ124.1b	M02198404	+/+	Male	2015-07-27	6	25	g	1	C57BL/6N;C57BL/6NTac	B6N
MEBQ	Pabpc4 Knockout 1 EPD0025_3_C08	C57BL/6N;C57BL/6NTac	B6N MGP Select 20150728	MGP Select	Pabpc4	MEBQ124.1b	M02198404	+/+	Male	2015-07-27	4	18.7	g	1	C57BL/6N;C57BL/6NTac	B6N
MEBQ	Pabpc4 Knockout 1 EPD0025_3_C08	C57BL/6N;C57BL/6NTac	B6N MGP Select 20150728	MGP Select	Pabpc4	MEBQ121.1b	M02193074	+/+	Male	2015-07-27	16	32.8	g	1	C57BL/6N;C57BL/6NTac	B6N
MEBQ	Pabpc4 Knockout 1 EPD0025_3_C08	C57BL/6N;C57BL/6NTac	B6N MGP Select 20150728	MGP Select	Pabpc4	MEBQ121.1b	M02193074	+/+	Male	2015-07-27	15	32.4	g	1	C57BL/6N;C57BL/6NTac	B6N
MEBQ	Pabpc4 Knockout 1 EPD0025_3_C08	C57BL/6N;C57BL/6NTac	B6N MGP Select 20150728	MGP Select	Pabpc4	MEBQ121.1b	M02193074	+/+	Male	2015-07-27	14	31.9	g	2	C57BL/6N;C57BL/6NTac	B6N
MEBQ	Pabpc4 Knockout 1 EPD0025_3_C08	C57BL/6N;C57BL/6NTac	B6N MGP Select 20150728	MGP Select	Pabpc4	MEBQ121.1b	M02193074	+/+	Male	2015-07-27	13	31.9	g	1	C57BL/6N;C57BL/6NTac	B6N
MEBQ	Pabpc4 Knockout 1 EPD0025_3_C08	C57BL/6N;C57BL/6NTac	B6N MGP Select 20150728	MGP Select	Pabpc4	MEBQ121.1b	M02193074	+/+	Male	2015-07-27	12	31.1	g	1	C57BL/6N;C57BL/6NTac	B6N
MEBQ	Pabpc4 Knockout 1 EPD0025_3_C08	C57BL/6N;C57BL/6NTac	B6N MGP Select 20150728	MGP Select	Pabpc4	MEBQ121.1b	M02193074	+/+	Male	2015-07-27	11	31	g	1	C57BL/6N;C57BL/6NTac	B6N
MEBQ	Pabpc4 Knockout 1 EPD0025_3_C08	C57BL/6N;C57BL/6NTac	B6N MGP Select 20150728	MGP Select	Pabpc4	MEBQ121.1b	M02193074	+/+	Male	2015-07-27	9	28	g	1	C57BL/6N;C57BL/6NTac	B6N
MEBQ	Pabpc4 Knockout 1 EPD0025_3_C08	C57BL/6N;C57BL/6NTac	B6N MGP Select 20150728	MGP Select	Pabpc4	MEBQ121.1b	M02193074	+/+	Male	2015-07-27	8	26.4	g	1	C57BL/6N;C57BL/6NTac	B6N
MEBQ	Pabpc4 Knockout 1 EPD0025_3_C08	C57BL/6N;C57BL/6NTac	B6N MGP Select 20150728	MGP Select	Pabpc4	MEBQ121.1b	M02193074	+/+	Male	2015-07-27	6	23.5	g	1	C57BL/6N;C57BL/6NTac	B6N
MEBQ	Pabpc4 Knockout 1 EPD0025_3_C08	C57BL/6N;C57BL/6NTac	B6N MGP Select 20150728	MGP Select	Pabpc4	MEBQ121.1b	M02193074	+/+	Male	2015-07-27	4	19.1	g	1	C57BL/6N;C57BL/6NTac	B6N
MEBQ	Pabpc4 Knockout 1 EPD0025_3_C08	C57BL/6N;C57BL/6NTac	MGP Sick Mice, B6N MGP Select 20141203	MGP Select, MGP Sick Mice	Pabpc4	MEBQ104.2e	M01994608	+/+	Female	2014-12-03	13	23.2	g	1	C57BL/6N;C57BL/6NTac	B6N
MEBQ	Pabpc4 Knockout 1 EPD0025_3_C08	C57BL/6N;C57BL/6NTac	MGP Sick Mice, B6N MGP Select 20141203	MGP Select, MGP Sick Mice	Pabpc4	MEBQ104.2e	M01994608	+/+	Female	2014-12-03	11	22.1	g	1	C57BL/6N;C57BL/6NTac	B6N
MEBQ	Pabpc4 Knockout 1 EPD0025_3_C08	C57BL/6N;C57BL/6NTac	MGP Sick Mice, B6N MGP Select 20141203	MGP Select, MGP Sick Mice	Pabpc4	MEBQ104.2e	M01994608	+/+	Female	2014-12-03	9	21.3	g	1	C57BL/6N;C57BL/6NTac	B6N
MEBQ	Pabpc4 Knockout 1 EPD0025_3_C08	C57BL/6N;C57BL/6NTac	MGP Sick Mice, B6N MGP Select 20141203	MGP Select, MGP Sick Mice	Pabpc4	MEBQ104.2e	M01994608	+/+	Female	2014-12-03	8	20.4	g	1	C57BL/6N;C57BL/6NTac	B6N
MEBQ	Pabpc4 Knockout 1 EPD0025_3_C08	C57BL/6N;C57BL/6NTac	MGP Sick Mice, B6N MGP Select 20141203	MGP Select, MGP Sick Mice	Pabpc4	MEBQ104.2e	M01994608	+/+	Female	2014-12-03	6	17.9	g	1	C57BL/6N;C57BL/6NTac	B6N
MEBQ	Pabpc4 Knockout 1 EPD0025_3_C08	C57BL/6N;C57BL/6NTac	MGP Sick Mice, B6N MGP Select 20141203	MGP Select, MGP Sick Mice	Pabpc4	MEBQ104.2e	M01994608	+/+	Female	2014-12-03	4	15.2	g	1	C57BL/6N;C57BL/6NTac	B6N
MEBQ	Pabpc4 Knockout 1 EPD0025_3_C08	C57BL/6N;C57BL/6NTac	B6N MGP Select 20141203	MGP Select	Pabpc4	MEBQ104.2d	M01994607	+/+	Female	2014-12-03	16	23.9	g	1	C57BL/6N;C57BL/6NTac	B6N
MEBQ	Pabpc4 Knockout 1 EPD0025_3_C08	C57BL/6N;C57BL/6NTac	B6N MGP Select 20141203	MGP Select	Pabpc4	MEBQ104.2d	M01994607	+/+	Female	2014-12-03	15	24.3	g	1	C57BL/6N;C57BL/6NTac	B6N
MEBQ	Pabpc4 Knockout 1 EPD0025_3_C08	C57BL/6N;C57BL/6NTac	B6N MGP Select 20141203	MGP Select	Pabpc4	MEBQ104.2d	M01994607	+/+	Female	2014-12-03	14	24.7	g	1	C57BL/6N;C57BL/6NTac	B6N
MEBQ	Pabpc4 Knockout 1 EPD0025_3_C08	C57BL/6N;C57BL/6NTac	B6N MGP Select 20141203	MGP Select	Pabpc4	MEBQ104.2d	M01994607	+/+	Female	2014-12-03	13	23.6	g	1	C57BL/6N;C57BL/6NTac	B6N
MEBQ	Pabpc4 Knockout 1 EPD0025_3_C08	C57BL/6N;C57BL/6NTac	B6N MGP Select 20141203	MGP Select	Pabpc4	MEBQ104.2d	M01994607	+/+	Female	2014-12-03	11	21.7	g	1	C57BL/6N;C57BL/6NTac	B6N
MEBQ	Pabpc4 Knockout 1 EPD0025_3_C08	C57BL/6N;C57BL/6NTac	B6N MGP Select 20141203	MGP Select	Pabpc4	MEBQ104.2d	M01994607	+/+	Female	2014-12-03	9	21.3	g	1	C57BL/6N;C57BL/6NTac	B6N
MEBQ	Pabpc4 Knockout 1 EPD0025_3_C08	C57BL/6N;C57BL/6NTac	B6N MGP Select 20141203	MGP Select	Pabpc4	MEBQ104.2d	M01994607	+/+	Female	2014-12-03	8	21.1	g	1	C57BL/6N;C57BL/6NTac	B6N
MEBQ	Pabpc4 Knockout 1 EPD0025_3_C08	C57BL/6N;C57BL/6NTac	B6N MGP Select 20141203	MGP Select	Pabpc4	MEBQ104.2d	M01994607	+/+	Female	2014-12-03	6	19.1	g	1	C57BL/6N;C57BL/6NTac	B6N
MEBQ	Pabpc4 Knockout 1 EPD0025_3_C08	C57BL/6N;C57BL/6NTac	B6N MGP Select 20141203	MGP Select	Pabpc4	MEBQ104.2d	M01994607	+/+	Female	2014-12-03	4	14.6	g	1	C57BL/6N;C57BL/6NTac	B6N
MEBQ	Pabpc4 Knockout 1 EPD0025_3_C08	C57BL/6N;C57BL/6NTac	B6N MGP Select 20141203	MGP Select	Pabpc4	MEBQ100.2d	M01994544	+/+	Female	2014-12-01	16	23	g	1	C57BL/6N;C57BL/6NTac	B6N
MEBQ	Pabpc4 Knockout 1 EPD0025_3_C08	C57BL/6N;C57BL/6NTac	B6N MGP Select 20141203	MGP Select	Pabpc4	MEBQ100.2d	M01994544	+/+	Female	2014-12-01	15	21.4	g	1	C57BL/6N;C57BL/6NTac	B6N
MEBQ	Pabpc4 Knockout 1 EPD0025_3_C08	C57BL/6N;C57BL/6NTac	B6N MGP Select 20141203	MGP Select	Pabpc4	MEBQ100.2d	M01994544	+/+	Female	2014-12-01	14	22.4	g	1	C57BL/6N;C57BL/6NTac	B6N
MEBQ	Pabpc4 Knockout 1 EPD0025_3_C08	C57BL/6N;C57BL/6NTac	B6N MGP Select 20141203	MGP Select	Pabpc4	MEBQ100.2d	M01994544	+/+	Female	2014-12-01	13	22.2	g	1	C57BL/6N;C57BL/6NTac	B6N
MEBQ	Pabpc4 Knockout 1 EPD0025_3_C08	C57BL/6N;C57BL/6NTac	B6N MGP Select 20141203	MGP Select	Pabpc4	MEBQ100.2d	M01994544	+/+	Female	2014-12-01	11	22.2	g	1	C57BL/6N;C57BL/6NTac	B6N
MEBQ	Pabpc4 Knockout 1 EPD0025_3_C08	C57BL/6N;C57BL/6NTac	B6N MGP Select 20141203	MGP Select	Pabpc4	MEBQ100.2d	M01994544	+/+	Female	2014-12-01	9	20.3	g	1	C57BL/6N;C57BL/6NTac	B6N
MEBQ	Pabpc4 Knockout 1 EPD0025_3_C08	C57BL/6N;C57BL/6NTac	B6N MGP Select 20141203	MGP Select	Pabpc4	MEBQ100.2d	M01994544	+/+	Female	2014-12-01	8	19.6	g	1	C57BL/6N;C57BL/6NTac	B6N
MEBQ	Pabpc4 Knockout 1 EPD0025_3_C08	C57BL/6N;C57BL/6NTac	B6N MGP Select 20141203	MGP Select	Pabpc4	MEBQ100.2d	M01994544	+/+	Female	2014-12-01	6	17.5	g	1	C57BL/6N;C57BL/6NTac	B6N
MEBQ	Pabpc4 Knockout 1 EPD0025_3_C08	C57BL/6N;C57BL/6NTac	B6N MGP Select 20141203	MGP Select	Pabpc4	MEBQ100.2d	M01994544	+/+	Female	2014-12-01	4	12.8	g	1	C57BL/6N;C57BL/6NTac	B6N
MEBQ	Pabpc4 Knockout 1 EPD0025_3_C08	C57BL/6N;C57BL/6NTac	B6N MGP Select 20141203	MGP Select	Pabpc4	MEBQ100.2c	M01994543	+/+	Female	2014-12-01	16	22.4	g	1	C57BL/6N;C57BL/6NTac	B6N
MEBQ	Pabpc4 Knockout 1 EPD0025_3_C08	C57BL/6N;C57BL/6NTac	B6N MGP Select 20141203	MGP Select	Pabpc4	MEBQ100.2c	M01994543	+/+	Female	2014-12-01	15	22.3	g	1	C57BL/6N;C57BL/6NTac	B6N
MEBQ	Pabpc4 Knockout 1 EPD0025_3_C08	C57BL/6N;C57BL/6NTac	B6N MGP Select 20141203	MGP Select	Pabpc4	MEBQ100.2c	M01994543	+/+	Female	2014-12-01	14	23.2	g	1	C57BL/6N;C57BL/6NTac	B6N
MEBQ	Pabpc4 Knockout 1 EPD0025_3_C08	C57BL/6N;C57BL/6NTac	B6N MGP Select 20141203	MGP Select	Pabpc4	MEBQ100.2c	M01994543	+/+	Female	2014-12-01	13	22.7	g	1	C57BL/6N;C57BL/6NTac	B6N
MEBQ	Pabpc4 Knockout 1 EPD0025_3_C08	C57BL/6N;C57BL/6NTac	B6N MGP Select 20141203	MGP Select	Pabpc4	MEBQ100.2c	M01994543	+/+	Female	2014-12-01	11	22.1	g	1	C57BL/6N;C57BL/6NTac	B6N
MEBQ	Pabpc4 Knockout 1 EPD0025_3_C08	C57BL/6N;C57BL/6NTac	B6N MGP Select 20141203	MGP Select	Pabpc4	MEBQ100.2c	M01994543	+/+	Female	2014-12-01	9	21.6	g	1	C57BL/6N;C57BL/6NTac	B6N
MEBQ	Pabpc4 Knockout 1 EPD0025_3_C08	C57BL/6N;C57BL/6NTac	B6N MGP Select 20141203	MGP Select	Pabpc4	MEBQ100.2c	M01994543	+/+	Female	2014-12-01	8	20.5	g	1	C57BL/6N;C57BL/6NTac	B6N
MEBQ	Pabpc4 Knockout 1 EPD0025_3_C08	C57BL/6N;C57BL/6NTac	B6N MGP Select 20141203	MGP Select	Pabpc4	MEBQ100.2c	M01994543	+/+	Female	2014-12-01	6	19.2	g	1	C57BL/6N;C57BL/6NTac	B6N
MEBQ	Pabpc4 Knockout 1 EPD0025_3_C08	C57BL/6N;C57BL/6NTac	B6N MGP Select 20141203	MGP Select	Pabpc4	MEBQ100.2c	M01994543	+/+	Female	2014-12-01	4	14.2	g	1	C57BL/6N;C57BL/6NTac	B6N
MEFW	Setd5 tm1a(EUCOMM)Wtsi EPD0036_3_F05	C57BL/6N;C57BL/6NTac	B6N MGP Select 20150315	MGP Select	Setd5	MEFW140.2c	M02087280	+/+	Male	2015-03-16	16	37.5	g	1	C57BL/6N;C57BL/6NTac	B6N
MEFW	Setd5 tm1a(EUCOMM)Wtsi EPD0036_3_F05	C57BL/6N;C57BL/6NTac	B6N MGP Select 20150315	MGP Select	Setd5	MEFW140.2c	M02087280	+/+	Male	2015-03-16	15	36.1	g	1	C57BL/6N;C57BL/6NTac	B6N
MEFW	Setd5 tm1a(EUCOMM)Wtsi EPD0036_3_F05	C57BL/6N;C57BL/6NTac	B6N MGP Select 20150315	MGP Select	Setd5	MEFW140.2c	M02087280	+/+	Male	2015-03-16	14	35.9	g	1	C57BL/6N;C57BL/6NTac	B6N
MEFW	Setd5 tm1a(EUCOMM)Wtsi EPD0036_3_F05	C57BL/6N;C57BL/6NTac	B6N MGP Select 20150315	MGP Select	Setd5	MEFW140.2c	M02087280	+/+	Male	2015-03-16	13	35.1	g	1	C57BL/6N;C57BL/6NTac	B6N
MEFW	Setd5 tm1a(EUCOMM)Wtsi EPD0036_3_F05	C57BL/6N;C57BL/6NTac	B6N MGP Select 20150315	MGP Select	Setd5	MEFW140.2c	M02087280	+/+	Male	2015-03-16	12	34.8	g	1	C57BL/6N;C57BL/6NTac	B6N
MEFW	Setd5 tm1a(EUCOMM)Wtsi EPD0036_3_F05	C57BL/6N;C57BL/6NTac	B6N MGP Select 20150315	MGP Select	Setd5	MEFW140.2c	M02087280	+/+	Male	2015-03-16	11	32.8	g	1	C57BL/6N;C57BL/6NTac	B6N
MEFW	Setd5 tm1a(EUCOMM)Wtsi EPD0036_3_F05	C57BL/6N;C57BL/6NTac	B6N MGP Select 20150315	MGP Select	Setd5	MEFW140.2c	M02087280	+/+	Male	2015-03-16	9	30.9	g	1	C57BL/6N;C57BL/6NTac	B6N
MEFW	Setd5 tm1a(EUCOMM)Wtsi EPD0036_3_F05	C57BL/6N;C57BL/6NTac	B6N MGP Select 20150315	MGP Select	Setd5	MEFW140.2c	M02087280	+/+	Male	2015-03-16	8	30.5	g	1	C57BL/6N;C57BL/6NTac	B6N
MEFW	Setd5 tm1a(EUCOMM)Wtsi EPD0036_3_F05	C57BL/6N;C57BL/6NTac	B6N MGP Select 20150315	MGP Select	Setd5	MEFW140.2c	M02087280	+/+	Male	2015-03-16	6	27.3	g	1	C57BL/6N;C57BL/6NTac	B6N
MEFW	Setd5 tm1a(EUCOMM)Wtsi EPD0036_3_F05	C57BL/6N;C57BL/6NTac	B6N MGP Select 20150315	MGP Select	Setd5	MEFW140.2c	M02087280	+/+	Male	2015-03-16	4	22.8	g	1	C57BL/6N;C57BL/6NTac	B6N
MEFW	Setd5 tm1a(EUCOMM)Wtsi EPD0036_3_F05	C57BL/6N;C57BL/6NTac	B6N MGP Select 20150315	MGP Select	Setd5	MEFW140.2b	M02087279	+/+	Male	2015-03-16	16	33.9	g	1	C57BL/6N;C57BL/6NTac	B6N
MEFW	Setd5 tm1a(EUCOMM)Wtsi EPD0036_3_F05	C57BL/6N;C57BL/6NTac	B6N MGP Select 20150315	MGP Select	Setd5	MEFW140.2b	M02087279	+/+	Male	2015-03-16	15	33.2	g	1	C57BL/6N;C57BL/6NTac	B6N
MEFW	Setd5 tm1a(EUCOMM)Wtsi EPD0036_3_F05	C57BL/6N;C57BL/6NTac	B6N MGP Select 20150315	MGP Select	Setd5	MEFW140.2b	M02087279	+/+	Male	2015-03-16	14	32.7	g	2	C57BL/6N;C57BL/6NTac	B6N
MEFW	Setd5 tm1a(EUCOMM)Wtsi EPD0036_3_F05	C57BL/6N;C57BL/6NTac	B6N MGP Select 20150315	MGP Select	Setd5	MEFW140.2b	M02087279	+/+	Male	2015-03-16	13	31	g	1	C57BL/6N;C57BL/6NTac	B6N
MEFW	Setd5 tm1a(EUCOMM)Wtsi EPD0036_3_F05	C57BL/6N;C57BL/6NTac	B6N MGP Select 20150315	MGP Select	Setd5	MEFW140.2b	M02087279	+/+	Male	2015-03-16	12	30.4	g	1	C57BL/6N;C57BL/6NTac	B6N
MEFW	Setd5 tm1a(EUCOMM)Wtsi EPD0036_3_F05	C57BL/6N;C57BL/6NTac	B6N MGP Select 20150315	MGP Select	Setd5	MEFW140.2b	M02087279	+/+	Male	2015-03-16	11	29.2	g	1	C57BL/6N;C57BL/6NTac	B6N
MEFW	Setd5 tm1a(EUCOMM)Wtsi EPD0036_3_F05	C57BL/6N;C57BL/6NTac	B6N MGP Select 20150315	MGP Select	Setd5	MEFW140.2b	M02087279	+/+	Male	2015-03-16	9	27.6	g	1	C57BL/6N;C57BL/6NTac	B6N
MEFW	Setd5 tm1a(EUCOMM)Wtsi EPD0036_3_F05	C57BL/6N;C57BL/6NTac	B6N MGP Select 20150315	MGP Select	Setd5	MEFW140.2b	M02087279	+/+	Male	2015-03-16	8	26.7	g	1	C57BL/6N;C57BL/6NTac	B6N
MEFW	Setd5 tm1a(EUCOMM)Wtsi EPD0036_3_F05	C57BL/6N;C57BL/6NTac	B6N MGP Select 20150315	MGP Select	Setd5	MEFW140.2b	M02087279	+/+	Male	2015-03-16	6	24.8	g	1	C57BL/6N;C57BL/6NTac	B6N
MEFW	Setd5 tm1a(EUCOMM)Wtsi EPD0036_3_F05	C57BL/6N;C57BL/6NTac	B6N MGP Select 20150315	MGP Select	Setd5	MEFW140.2b	M02087279	+/+	Male	2015-03-16	4	19.5	g	1	C57BL/6N;C57BL/6NTac	B6N
MEFW	Setd5 tm1a(EUCOMM)Wtsi EPD0036_3_F05	C57BL/6N;C57BL/6NTac	B6N MGP Select 20150315	MGP Select	Setd5	MEFW140.2a	M02087278	+/+	Male	2015-03-16	16	33.7	g	1	C57BL/6N;C57BL/6NTac	B6N
MEFW	Setd5 tm1a(EUCOMM)Wtsi EPD0036_3_F05	C57BL/6N;C57BL/6NTac	B6N MGP Select 20150315	MGP Select	Setd5	MEFW140.2a	M02087278	+/+	Male	2015-03-16	15	32.7	g	1	C57BL/6N;C57BL/6NTac	B6N
MEFW	Setd5 tm1a(EUCOMM)Wtsi EPD0036_3_F05	C57BL/6N;C57BL/6NTac	B6N MGP Select 20150315	MGP Select	Setd5	MEFW140.2a	M02087278	+/+	Male	2015-03-16	14	32.2	g	1	C57BL/6N;C57BL/6NTac	B6N
MEFW	Setd5 tm1a(EUCOMM)Wtsi EPD0036_3_F05	C57BL/6N;C57BL/6NTac	B6N MGP Select 20150315	MGP Select	Setd5	MEFW140.2a	M02087278	+/+	Male	2015-03-16	13	30.8	g	1	C57BL/6N;C57BL/6NTac	B6N
MEFW	Setd5 tm1a(EUCOMM)Wtsi EPD0036_3_F05	C57BL/6N;C57BL/6NTac	B6N MGP Select 20150315	MGP Select	Setd5	MEFW140.2a	M02087278	+/+	Male	2015-03-16	12	29.4	g	1	C57BL/6N;C57BL/6NTac	B6N
MEFW	Setd5 tm1a(EUCOMM)Wtsi EPD0036_3_F05	C57BL/6N;C57BL/6NTac	B6N MGP Select 20150315	MGP Select	Setd5	MEFW140.2a	M02087278	+/+	Male	2015-03-16	11	28.9	g	1	C57BL/6N;C57BL/6NTac	B6N
MEFW	Setd5 tm1a(EUCOMM)Wtsi EPD0036_3_F05	C57BL/6N;C57BL/6NTac	B6N MGP Select 20150315	MGP Select	Setd5	MEFW140.2a	M02087278	+/+	Male	2015-03-16	9	26.1	g	1	C57BL/6N;C57BL/6NTac	B6N
MEFW	Setd5 tm1a(EUCOMM)Wtsi EPD0036_3_F05	C57BL/6N;C57BL/6NTac	B6N MGP Select 20150315	MGP Select	Setd5	MEFW140.2a	M02087278	+/+	Male	2015-03-16	8	25	g	1	C57BL/6N;C57BL/6NTac	B6N
MEFW	Setd5 tm1a(EUCOMM)Wtsi EPD0036_3_F05	C57BL/6N;C57BL/6NTac	B6N MGP Select 20150315	MGP Select	Setd5	MEFW140.2a	M02087278	+/+	Male	2015-03-16	6	22.3	g	1	C57BL/6N;C57BL/6NTac	B6N
MEFW	Setd5 tm1a(EUCOMM)Wtsi EPD0036_3_F05	C57BL/6N;C57BL/6NTac	B6N MGP Select 20150315	MGP Select	Setd5	MEFW140.2a	M02087278	+/+	Male	2015-03-16	4	18.3	g	1	C57BL/6N;C57BL/6NTac	B6N
MEFW	Setd5 tm1a(EUCOMM)Wtsi EPD0036_3_F05	C57BL/6N;C57BL/6NTac	B6N MGP Select 20150315	MGP Select	Setd5	MEFW137.1c	M02087245	+/+	Male	2015-03-16	16	32.5	g	1	C57BL/6N;C57BL/6NTac	B6N
MEFW	Setd5 tm1a(EUCOMM)Wtsi EPD0036_3_F05	C57BL/6N;C57BL/6NTac	B6N MGP Select 20150315	MGP Select	Setd5	MEFW137.1c	M02087245	+/+	Male	2015-03-16	15	31.6	g	1	C57BL/6N;C57BL/6NTac	B6N
MEFW	Setd5 tm1a(EUCOMM)Wtsi EPD0036_3_F05	C57BL/6N;C57BL/6NTac	B6N MGP Select 20150315	MGP Select	Setd5	MEFW137.1c	M02087245	+/+	Male	2015-03-16	14	31.7	g	2	C57BL/6N;C57BL/6NTac	B6N
MEFW	Setd5 tm1a(EUCOMM)Wtsi EPD0036_3_F05	C57BL/6N;C57BL/6NTac	B6N MGP Select 20150315	MGP Select	Setd5	MEFW137.1c	M02087245	+/+	Male	2015-03-16	13	30.5	g	1	C57BL/6N;C57BL/6NTac	B6N
MEFW	Setd5 tm1a(EUCOMM)Wtsi EPD0036_3_F05	C57BL/6N;C57BL/6NTac	B6N MGP Select 20150315	MGP Select	Setd5	MEFW137.1c	M02087245	+/+	Male	2015-03-16	12	29.7	g	1	C57BL/6N;C57BL/6NTac	B6N
MEFW	Setd5 tm1a(EUCOMM)Wtsi EPD0036_3_F05	C57BL/6N;C57BL/6NTac	B6N MGP Select 20150315	MGP Select	Setd5	MEFW137.1c	M02087245	+/+	Male	2015-03-16	11	28.8	g	1	C57BL/6N;C57BL/6NTac	B6N
MEFW	Setd5 tm1a(EUCOMM)Wtsi EPD0036_3_F05	C57BL/6N;C57BL/6NTac	B6N MGP Select 20150315	MGP Select	Setd5	MEFW137.1c	M02087245	+/+	Male	2015-03-16	9	27.6	g	1	C57BL/6N;C57BL/6NTac	B6N
MEFW	Setd5 tm1a(EUCOMM)Wtsi EPD0036_3_F05	C57BL/6N;C57BL/6NTac	B6N MGP Select 20150315	MGP Select	Setd5	MEFW137.1c	M02087245	+/+	Male	2015-03-16	8	26.9	g	1	C57BL/6N;C57BL/6NTac	B6N
MEFW	Setd5 tm1a(EUCOMM)Wtsi EPD0036_3_F05	C57BL/6N;C57BL/6NTac	B6N MGP Select 20150315	MGP Select	Setd5	MEFW137.1c	M02087245	+/+	Male	2015-03-16	6	24.4	g	1	C57BL/6N;C57BL/6NTac	B6N
MEFW	Setd5 tm1a(EUCOMM)Wtsi EPD0036_3_F05	C57BL/6N;C57BL/6NTac	B6N MGP Select 20150315	MGP Select	Setd5	MEFW137.1c	M02087245	+/+	Male	2015-03-16	4	19.5	g	1	C57BL/6N;C57BL/6NTac	B6N
PMBA	Tmem18 tm1b(EUCOMM)Wtsi	C57BL/6N;C57BL/6NTac	B6N MGP Select 20150501	MGP Select	Tmem18	PMBA1.2b	M02129781	+/+	Male	2015-05-01	16	29.3	g	1	C57BL/6N;C57BL/6NTac	B6N
PMBA	Tmem18 tm1b(EUCOMM)Wtsi	C57BL/6N;C57BL/6NTac	B6N MGP Select 20150501	MGP Select	Tmem18	PMBA1.2b	M02129781	+/+	Male	2015-05-01	15	29.1	g	1	C57BL/6N;C57BL/6NTac	B6N
PMBA	Tmem18 tm1b(EUCOMM)Wtsi	C57BL/6N;C57BL/6NTac	B6N MGP Select 20150501	MGP Select	Tmem18	PMBA1.2b	M02129781	+/+	Male	2015-05-01	14	29.8	g	1	C57BL/6N;C57BL/6NTac	B6N
PMBA	Tmem18 tm1b(EUCOMM)Wtsi	C57BL/6N;C57BL/6NTac	B6N MGP Select 20150501	MGP Select	Tmem18	PMBA1.2b	M02129781	+/+	Male	2015-05-01	13	29.7	g	1	C57BL/6N;C57BL/6NTac	B6N
PMBA	Tmem18 tm1b(EUCOMM)Wtsi	C57BL/6N;C57BL/6NTac	B6N MGP Select 20150501	MGP Select	Tmem18	PMBA1.2b	M02129781	+/+	Male	2015-05-01	12	28.5	g	1	C57BL/6N;C57BL/6NTac	B6N
PMBA	Tmem18 tm1b(EUCOMM)Wtsi	C57BL/6N;C57BL/6NTac	B6N MGP Select 20150501	MGP Select	Tmem18	PMBA1.2b	M02129781	+/+	Male	2015-05-01	11	27.5	g	1	C57BL/6N;C57BL/6NTac	B6N
PMBA	Tmem18 tm1b(EUCOMM)Wtsi	C57BL/6N;C57BL/6NTac	B6N MGP Select 20150501	MGP Select	Tmem18	PMBA1.2b	M02129781	+/+	Male	2015-05-01	9	25.1	g	1	C57BL/6N;C57BL/6NTac	B6N
PMBA	Tmem18 tm1b(EUCOMM)Wtsi	C57BL/6N;C57BL/6NTac	B6N MGP Select 20150501	MGP Select	Tmem18	PMBA1.2b	M02129781	+/+	Male	2015-05-01	8	24.8	g	1	C57BL/6N;C57BL/6NTac	B6N
PMBA	Tmem18 tm1b(EUCOMM)Wtsi	C57BL/6N;C57BL/6NTac	B6N MGP Select 20150501	MGP Select	Tmem18	PMBA1.2b	M02129781	+/+	Male	2015-05-01	6	22.8	g	1	C57BL/6N;C57BL/6NTac	B6N
PMBA	Tmem18 tm1b(EUCOMM)Wtsi	C57BL/6N;C57BL/6NTac	B6N MGP Select 20150501	MGP Select	Tmem18	PMBA1.2b	M02129781	+/+	Male	2015-05-01	4	19.5	g	1	C57BL/6N;C57BL/6NTac	B6N
PMBA	Tmem18 tm1b(EUCOMM)Wtsi	C57BL/6N;C57BL/6NTac	B6N MGP Select 20150501	MGP Select	Tmem18	PMBA1.2a	M02129780	+/+	Male	2015-05-01	16	31.4	g	1	C57BL/6N;C57BL/6NTac	B6N
PMBA	Tmem18 tm1b(EUCOMM)Wtsi	C57BL/6N;C57BL/6NTac	B6N MGP Select 20150501	MGP Select	Tmem18	PMBA1.2a	M02129780	+/+	Male	2015-05-01	15	31.2	g	1	C57BL/6N;C57BL/6NTac	B6N
PMBA	Tmem18 tm1b(EUCOMM)Wtsi	C57BL/6N;C57BL/6NTac	B6N MGP Select 20150501	MGP Select	Tmem18	PMBA1.2a	M02129780	+/+	Male	2015-05-01	14	32	g	1	C57BL/6N;C57BL/6NTac	B6N
PMBA	Tmem18 tm1b(EUCOMM)Wtsi	C57BL/6N;C57BL/6NTac	B6N MGP Select 20150501	MGP Select	Tmem18	PMBA1.2a	M02129780	+/+	Male	2015-05-01	13	31.9	g	1	C57BL/6N;C57BL/6NTac	B6N
PMBA	Tmem18 tm1b(EUCOMM)Wtsi	C57BL/6N;C57BL/6NTac	B6N MGP Select 20150501	MGP Select	Tmem18	PMBA1.2a	M02129780	+/+	Male	2015-05-01	12	30.1	g	1	C57BL/6N;C57BL/6NTac	B6N
PMBA	Tmem18 tm1b(EUCOMM)Wtsi	C57BL/6N;C57BL/6NTac	B6N MGP Select 20150501	MGP Select	Tmem18	PMBA1.2a	M02129780	+/+	Male	2015-05-01	11	29.6	g	1	C57BL/6N;C57BL/6NTac	B6N
PMBA	Tmem18 tm1b(EUCOMM)Wtsi	C57BL/6N;C57BL/6NTac	B6N MGP Select 20150501	MGP Select	Tmem18	PMBA1.2a	M02129780	+/+	Male	2015-05-01	9	25.9	g	1	C57BL/6N;C57BL/6NTac	B6N
PMBA	Tmem18 tm1b(EUCOMM)Wtsi	C57BL/6N;C57BL/6NTac	B6N MGP Select 20150501	MGP Select	Tmem18	PMBA1.2a	M02129780	+/+	Male	2015-05-01	8	25.7	g	1	C57BL/6N;C57BL/6NTac	B6N
PMBA	Tmem18 tm1b(EUCOMM)Wtsi	C57BL/6N;C57BL/6NTac	B6N MGP Select 20150501	MGP Select	Tmem18	PMBA1.2a	M02129780	+/+	Male	2015-05-01	6	23.1	g	1	C57BL/6N;C57BL/6NTac	B6N
PMBA	Tmem18 tm1b(EUCOMM)Wtsi	C57BL/6N;C57BL/6NTac	B6N MGP Select 20150501	MGP Select	Tmem18	PMBA1.2a	M02129780	+/+	Male	2015-05-01	4	19.2	g	1	C57BL/6N;C57BL/6NTac	B6N
MEJD	Mrps21 tm1e(EUCOMM)Wtsi EPD0250_5_A05 #2	C57BL/6N;C57BL/6NTac	B6N MGP Select 20150607	MGP Select	Mrps21	MEJD56.1e	M02159851	+/+	Male	2015-06-07	16	31	g	1	C57BL/6N;C57BL/6NTac	B6N
MEJD	Mrps21 tm1e(EUCOMM)Wtsi EPD0250_5_A05 #2	C57BL/6N;C57BL/6NTac	B6N MGP Select 20150607	MGP Select	Mrps21	MEJD56.1e	M02159851	+/+	Male	2015-06-07	15	30.6	g	1	C57BL/6N;C57BL/6NTac	B6N
MEJD	Mrps21 tm1e(EUCOMM)Wtsi EPD0250_5_A05 #2	C57BL/6N;C57BL/6NTac	B6N MGP Select 20150607	MGP Select	Mrps21	MEJD56.1e	M02159851	+/+	Male	2015-06-07	14	31.1	g	1	C57BL/6N;C57BL/6NTac	B6N
MEJD	Mrps21 tm1e(EUCOMM)Wtsi EPD0250_5_A05 #2	C57BL/6N;C57BL/6NTac	B6N MGP Select 20150607	MGP Select	Mrps21	MEJD56.1e	M02159851	+/+	Male	2015-06-07	13	29.7	g	1	C57BL/6N;C57BL/6NTac	B6N
MEJD	Mrps21 tm1e(EUCOMM)Wtsi EPD0250_5_A05 #2	C57BL/6N;C57BL/6NTac	B6N MGP Select 20150607	MGP Select	Mrps21	MEJD56.1e	M02159851	+/+	Male	2015-06-07	12	29.6	g	1	C57BL/6N;C57BL/6NTac	B6N
MEJD	Mrps21 tm1e(EUCOMM)Wtsi EPD0250_5_A05 #2	C57BL/6N;C57BL/6NTac	B6N MGP Select 20150607	MGP Select	Mrps21	MEJD56.1e	M02159851	+/+	Male	2015-06-07	11	29.2	g	1	C57BL/6N;C57BL/6NTac	B6N
MEJD	Mrps21 tm1e(EUCOMM)Wtsi EPD0250_5_A05 #2	C57BL/6N;C57BL/6NTac	B6N MGP Select 20150607	MGP Select	Mrps21	MEJD56.1e	M02159851	+/+	Male	2015-06-07	9	28	g	1	C57BL/6N;C57BL/6NTac	B6N
MEJD	Mrps21 tm1e(EUCOMM)Wtsi EPD0250_5_A05 #2	C57BL/6N;C57BL/6NTac	B6N MGP Select 20150607	MGP Select	Mrps21	MEJD56.1e	M02159851	+/+	Male	2015-06-07	8	27.2	g	1	C57BL/6N;C57BL/6NTac	B6N
MEJD	Mrps21 tm1e(EUCOMM)Wtsi EPD0250_5_A05 #2	C57BL/6N;C57BL/6NTac	B6N MGP Select 20150607	MGP Select	Mrps21	MEJD56.1e	M02159851	+/+	Male	2015-06-07	6	23.7	g	1	C57BL/6N;C57BL/6NTac	B6N
MEJD	Mrps21 tm1e(EUCOMM)Wtsi EPD0250_5_A05 #2	C57BL/6N;C57BL/6NTac	B6N MGP Select 20150607	MGP Select	Mrps21	MEJD56.1e	M02159851	+/+	Male	2015-06-07	4	20.4	g	1	C57BL/6N;C57BL/6NTac	B6N
MEJD	Mrps21 tm1e(EUCOMM)Wtsi EPD0250_5_A05 #2	C57BL/6N;C57BL/6NTac	B6N MGP Select 20150607	MGP Select	Mrps21	MEJD56.1d	M02159850	+/+	Male	2015-06-07	16	27.4	g	1	C57BL/6N;C57BL/6NTac	B6N
MEJD	Mrps21 tm1e(EUCOMM)Wtsi EPD0250_5_A05 #2	C57BL/6N;C57BL/6NTac	B6N MGP Select 20150607	MGP Select	Mrps21	MEJD56.1d	M02159850	+/+	Male	2015-06-07	15	27.7	g	1	C57BL/6N;C57BL/6NTac	B6N
MEJD	Mrps21 tm1e(EUCOMM)Wtsi EPD0250_5_A05 #2	C57BL/6N;C57BL/6NTac	B6N MGP Select 20150607	MGP Select	Mrps21	MEJD56.1d	M02159850	+/+	Male	2015-06-07	14	27.2	g	1	C57BL/6N;C57BL/6NTac	B6N
MEJD	Mrps21 tm1e(EUCOMM)Wtsi EPD0250_5_A05 #2	C57BL/6N;C57BL/6NTac	B6N MGP Select 20150607	MGP Select	Mrps21	MEJD56.1d	M02159850	+/+	Male	2015-06-07	13	26.4	g	1	C57BL/6N;C57BL/6NTac	B6N
MEJD	Mrps21 tm1e(EUCOMM)Wtsi EPD0250_5_A05 #2	C57BL/6N;C57BL/6NTac	B6N MGP Select 20150607	MGP Select	Mrps21	MEJD56.1d	M02159850	+/+	Male	2015-06-07	12	26	g	1	C57BL/6N;C57BL/6NTac	B6N
MEJD	Mrps21 tm1e(EUCOMM)Wtsi EPD0250_5_A05 #2	C57BL/6N;C57BL/6NTac	B6N MGP Select 20150607	MGP Select	Mrps21	MEJD56.1d	M02159850	+/+	Male	2015-06-07	11	25.6	g	1	C57BL/6N;C57BL/6NTac	B6N
MEJD	Mrps21 tm1e(EUCOMM)Wtsi EPD0250_5_A05 #2	C57BL/6N;C57BL/6NTac	B6N MGP Select 20150607	MGP Select	Mrps21	MEJD56.1d	M02159850	+/+	Male	2015-06-07	9	23.9	g	1	C57BL/6N;C57BL/6NTac	B6N
MEJD	Mrps21 tm1e(EUCOMM)Wtsi EPD0250_5_A05 #2	C57BL/6N;C57BL/6NTac	B6N MGP Select 20150607	MGP Select	Mrps21	MEJD56.1d	M02159850	+/+	Male	2015-06-07	8	23.4	g	1	C57BL/6N;C57BL/6NTac	B6N
MEJD	Mrps21 tm1e(EUCOMM)Wtsi EPD0250_5_A05 #2	C57BL/6N;C57BL/6NTac	B6N MGP Select 20150607	MGP Select	Mrps21	MEJD56.1d	M02159850	+/+	Male	2015-06-07	6	21.1	g	1	C57BL/6N;C57BL/6NTac	B6N
MEJD	Mrps21 tm1e(EUCOMM)Wtsi EPD0250_5_A05 #2	C57BL/6N;C57BL/6NTac	B6N MGP Select 20150607	MGP Select	Mrps21	MEJD56.1d	M02159850	+/+	Male	2015-06-07	4	13	g	1	C57BL/6N;C57BL/6NTac	B6N
MEJD	Mrps21 tm1e(EUCOMM)Wtsi EPD0250_5_A05 #2	C57BL/6N;C57BL/6NTac	B6N MGP Select 20150607	MGP Select	Mrps21	MEJD56.1c	M02159849	+/+	Male	2015-06-07	16	32.5	g	1	C57BL/6N;C57BL/6NTac	B6N
MEJD	Mrps21 tm1e(EUCOMM)Wtsi EPD0250_5_A05 #2	C57BL/6N;C57BL/6NTac	B6N MGP Select 20150607	MGP Select	Mrps21	MEJD56.1c	M02159849	+/+	Male	2015-06-07	15	31.9	g	1	C57BL/6N;C57BL/6NTac	B6N
MEJD	Mrps21 tm1e(EUCOMM)Wtsi EPD0250_5_A05 #2	C57BL/6N;C57BL/6NTac	B6N MGP Select 20150607	MGP Select	Mrps21	MEJD56.1c	M02159849	+/+	Male	2015-06-07	14	32.5	g	1	C57BL/6N;C57BL/6NTac	B6N
MEJD	Mrps21 tm1e(EUCOMM)Wtsi EPD0250_5_A05 #2	C57BL/6N;C57BL/6NTac	B6N MGP Select 20150607	MGP Select	Mrps21	MEJD56.1c	M02159849	+/+	Male	2015-06-07	13	31.3	g	1	C57BL/6N;C57BL/6NTac	B6N
MEJD	Mrps21 tm1e(EUCOMM)Wtsi EPD0250_5_A05 #2	C57BL/6N;C57BL/6NTac	B6N MGP Select 20150607	MGP Select	Mrps21	MEJD56.1c	M02159849	+/+	Male	2015-06-07	12	31.8	g	1	C57BL/6N;C57BL/6NTac	B6N
MEJD	Mrps21 tm1e(EUCOMM)Wtsi EPD0250_5_A05 #2	C57BL/6N;C57BL/6NTac	B6N MGP Select 20150607	MGP Select	Mrps21	MEJD56.1c	M02159849	+/+	Male	2015-06-07	11	29.8	g	1	C57BL/6N;C57BL/6NTac	B6N
MEJD	Mrps21 tm1e(EUCOMM)Wtsi EPD0250_5_A05 #2	C57BL/6N;C57BL/6NTac	B6N MGP Select 20150607	MGP Select	Mrps21	MEJD56.1c	M02159849	+/+	Male	2015-06-07	9	27.6	g	1	C57BL/6N;C57BL/6NTac	B6N
MEJD	Mrps21 tm1e(EUCOMM)Wtsi EPD0250_5_A05 #2	C57BL/6N;C57BL/6NTac	B6N MGP Select 20150607	MGP Select	Mrps21	MEJD56.1c	M02159849	+/+	Male	2015-06-07	8	26.4	g	1	C57BL/6N;C57BL/6NTac	B6N
MEJD	Mrps21 tm1e(EUCOMM)Wtsi EPD0250_5_A05 #2	C57BL/6N;C57BL/6NTac	B6N MGP Select 20150607	MGP Select	Mrps21	MEJD56.1c	M02159849	+/+	Male	2015-06-07	6	22.5	g	1	C57BL/6N;C57BL/6NTac	B6N
MEJD	Mrps21 tm1e(EUCOMM)Wtsi EPD0250_5_A05 #2	C57BL/6N;C57BL/6NTac	B6N MGP Select 20150607	MGP Select	Mrps21	MEJD56.1c	M02159849	+/+	Male	2015-06-07	4	18.3	g	1	C57BL/6N;C57BL/6NTac	B6N
MUCJ	Prkab1 (b) Knockout EPD0033_3_C09	C57BL/6N;C57BL/6NTac	B6N MGP Select 20150508	MGP Select	Prkab1	MUCJ75.1a	M02135317	+/+	Male	2015-05-06	16	34	g	1	C57BL/6N;C57BL/6NTac	B6N
MUCJ	Prkab1 (b) Knockout EPD0033_3_C09	C57BL/6N;C57BL/6NTac	B6N MGP Select 20150508	MGP Select	Prkab1	MUCJ75.1a	M02135317	+/+	Male	2015-05-06	15	32.8	g	1	C57BL/6N;C57BL/6NTac	B6N
MUCJ	Prkab1 (b) Knockout EPD0033_3_C09	C57BL/6N;C57BL/6NTac	B6N MGP Select 20150508	MGP Select	Prkab1	MUCJ75.1a	M02135317	+/+	Male	2015-05-06	14	32.2	g	1	C57BL/6N;C57BL/6NTac	B6N
MUCJ	Prkab1 (b) Knockout EPD0033_3_C09	C57BL/6N;C57BL/6NTac	B6N MGP Select 20150508	MGP Select	Prkab1	MUCJ75.1a	M02135317	+/+	Male	2015-05-06	13	32.9	g	1	C57BL/6N;C57BL/6NTac	B6N
MUCJ	Prkab1 (b) Knockout EPD0033_3_C09	C57BL/6N;C57BL/6NTac	B6N MGP Select 20150508	MGP Select	Prkab1	MUCJ75.1a	M02135317	+/+	Male	2015-05-06	12	31.5	g	1	C57BL/6N;C57BL/6NTac	B6N
MUCJ	Prkab1 (b) Knockout EPD0033_3_C09	C57BL/6N;C57BL/6NTac	B6N MGP Select 20150508	MGP Select	Prkab1	MUCJ75.1a	M02135317	+/+	Male	2015-05-06	11	30.4	g	1	C57BL/6N;C57BL/6NTac	B6N
MUCJ	Prkab1 (b) Knockout EPD0033_3_C09	C57BL/6N;C57BL/6NTac	B6N MGP Select 20150508	MGP Select	Prkab1	MUCJ75.1a	M02135317	+/+	Male	2015-05-06	9	29.4	g	1	C57BL/6N;C57BL/6NTac	B6N
MUCJ	Prkab1 (b) Knockout EPD0033_3_C09	C57BL/6N;C57BL/6NTac	B6N MGP Select 20150508	MGP Select	Prkab1	MUCJ75.1a	M02135317	+/+	Male	2015-05-06	8	28.2	g	1	C57BL/6N;C57BL/6NTac	B6N
MUCJ	Prkab1 (b) Knockout EPD0033_3_C09	C57BL/6N;C57BL/6NTac	B6N MGP Select 20150508	MGP Select	Prkab1	MUCJ75.1a	M02135317	+/+	Male	2015-05-06	6	25.1	g	1	C57BL/6N;C57BL/6NTac	B6N
MUCJ	Prkab1 (b) Knockout EPD0033_3_C09	C57BL/6N;C57BL/6NTac	B6N MGP Select 20150508	MGP Select	Prkab1	MUCJ75.1a	M02135317	+/+	Male	2015-05-06	4	20.5	g	1	C57BL/6N;C57BL/6NTac	B6N
MUCJ	Prkab1 (b) Knockout EPD0033_3_C09	C57BL/6N;C57BL/6NTac	B6N MGP Select 20150508	MGP Select	Prkab1	MUCJ70.1h	M02135308	+/+	Female	2015-05-09	16	25.8	g	1	C57BL/6N;C57BL/6NTac	B6N
MUCJ	Prkab1 (b) Knockout EPD0033_3_C09	C57BL/6N;C57BL/6NTac	B6N MGP Select 20150508	MGP Select	Prkab1	MUCJ70.1h	M02135308	+/+	Female	2015-05-09	15	25.1	g	1	C57BL/6N;C57BL/6NTac	B6N
MUCJ	Prkab1 (b) Knockout EPD0033_3_C09	C57BL/6N;C57BL/6NTac	B6N MGP Select 20150508	MGP Select	Prkab1	MUCJ70.1h	M02135308	+/+	Female	2015-05-09	13	24.75	g	2	C57BL/6N;C57BL/6NTac	B6N
MUCJ	Prkab1 (b) Knockout EPD0033_3_C09	C57BL/6N;C57BL/6NTac	B6N MGP Select 20150508	MGP Select	Prkab1	MUCJ70.1h	M02135308	+/+	Female	2015-05-09	11	23.2	g	1	C57BL/6N;C57BL/6NTac	B6N
MUCJ	Prkab1 (b) Knockout EPD0033_3_C09	C57BL/6N;C57BL/6NTac	B6N MGP Select 20150508	MGP Select	Prkab1	MUCJ70.1h	M02135308	+/+	Female	2015-05-09	9	20.9	g	1	C57BL/6N;C57BL/6NTac	B6N
MUCJ	Prkab1 (b) Knockout EPD0033_3_C09	C57BL/6N;C57BL/6NTac	B6N MGP Select 20150508	MGP Select	Prkab1	MUCJ70.1h	M02135308	+/+	Female	2015-05-09	8	20.8	g	1	C57BL/6N;C57BL/6NTac	B6N
MUCJ	Prkab1 (b) Knockout EPD0033_3_C09	C57BL/6N;C57BL/6NTac	B6N MGP Select 20150508	MGP Select	Prkab1	MUCJ70.1h	M02135308	+/+	Female	2015-05-09	6	19.3	g	1	C57BL/6N;C57BL/6NTac	B6N
MUCJ	Prkab1 (b) Knockout EPD0033_3_C09	C57BL/6N;C57BL/6NTac	B6N MGP Select 20150508	MGP Select	Prkab1	MUCJ70.1h	M02135308	+/+	Female	2015-05-09	4	14.3	g	1	C57BL/6N;C57BL/6NTac	B6N
MUCJ	Prkab1 (b) Knockout EPD0033_3_C09	C57BL/6N;C57BL/6NTac	B6N MGP Select 20150508	MGP Select	Prkab1	MUCJ70.1g	M02135307	+/+	Female	2015-05-09	16	26.6	g	1	C57BL/6N;C57BL/6NTac	B6N
MUCJ	Prkab1 (b) Knockout EPD0033_3_C09	C57BL/6N;C57BL/6NTac	B6N MGP Select 20150508	MGP Select	Prkab1	MUCJ70.1g	M02135307	+/+	Female	2015-05-09	15	26.8	g	1	C57BL/6N;C57BL/6NTac	B6N
MUCJ	Prkab1 (b) Knockout EPD0033_3_C09	C57BL/6N;C57BL/6NTac	B6N MGP Select 20150508	MGP Select	Prkab1	MUCJ70.1g	M02135307	+/+	Female	2015-05-09	13	25.6	g	2	C57BL/6N;C57BL/6NTac	B6N
MUCJ	Prkab1 (b) Knockout EPD0033_3_C09	C57BL/6N;C57BL/6NTac	B6N MGP Select 20150508	MGP Select	Prkab1	MUCJ70.1g	M02135307	+/+	Female	2015-05-09	11	25.3	g	1	C57BL/6N;C57BL/6NTac	B6N
MUCJ	Prkab1 (b) Knockout EPD0033_3_C09	C57BL/6N;C57BL/6NTac	B6N MGP Select 20150508	MGP Select	Prkab1	MUCJ70.1g	M02135307	+/+	Female	2015-05-09	9	22.2	g	1	C57BL/6N;C57BL/6NTac	B6N
MUCJ	Prkab1 (b) Knockout EPD0033_3_C09	C57BL/6N;C57BL/6NTac	B6N MGP Select 20150508	MGP Select	Prkab1	MUCJ70.1g	M02135307	+/+	Female	2015-05-09	8	22.1	g	1	C57BL/6N;C57BL/6NTac	B6N
MUCJ	Prkab1 (b) Knockout EPD0033_3_C09	C57BL/6N;C57BL/6NTac	B6N MGP Select 20150508	MGP Select	Prkab1	MUCJ70.1g	M02135307	+/+	Female	2015-05-09	6	20.4	g	1	C57BL/6N;C57BL/6NTac	B6N
MUCJ	Prkab1 (b) Knockout EPD0033_3_C09	C57BL/6N;C57BL/6NTac	B6N MGP Select 20150508	MGP Select	Prkab1	MUCJ70.1g	M02135307	+/+	Female	2015-05-09	4	15.2	g	1	C57BL/6N;C57BL/6NTac	B6N
MUCJ	Prkab1 (b) Knockout EPD0033_3_C09	C57BL/6N;C57BL/6NTac	B6N MGP Select 20150508	MGP Select	Prkab1	MUCJ70.1e	M02135305	+/+	Female	2015-05-09	16	24.8	g	1	C57BL/6N;C57BL/6NTac	B6N
MUCJ	Prkab1 (b) Knockout EPD0033_3_C09	C57BL/6N;C57BL/6NTac	B6N MGP Select 20150508	MGP Select	Prkab1	MUCJ70.1e	M02135305	+/+	Female	2015-05-09	15	23.4	g	1	C57BL/6N;C57BL/6NTac	B6N
MUCJ	Prkab1 (b) Knockout EPD0033_3_C09	C57BL/6N;C57BL/6NTac	B6N MGP Select 20150508	MGP Select	Prkab1	MUCJ70.1e	M02135305	+/+	Female	2015-05-09	13	22.9	g	2	C57BL/6N;C57BL/6NTac	B6N
MUCJ	Prkab1 (b) Knockout EPD0033_3_C09	C57BL/6N;C57BL/6NTac	B6N MGP Select 20150508	MGP Select	Prkab1	MUCJ70.1e	M02135305	+/+	Female	2015-05-09	11	22.1	g	1	C57BL/6N;C57BL/6NTac	B6N
MUCJ	Prkab1 (b) Knockout EPD0033_3_C09	C57BL/6N;C57BL/6NTac	B6N MGP Select 20150508	MGP Select	Prkab1	MUCJ70.1e	M02135305	+/+	Female	2015-05-09	9	20.9	g	1	C57BL/6N;C57BL/6NTac	B6N
MUCJ	Prkab1 (b) Knockout EPD0033_3_C09	C57BL/6N;C57BL/6NTac	B6N MGP Select 20150508	MGP Select	Prkab1	MUCJ70.1e	M02135305	+/+	Female	2015-05-09	8	20.2	g	1	C57BL/6N;C57BL/6NTac	B6N
MUCJ	Prkab1 (b) Knockout EPD0033_3_C09	C57BL/6N;C57BL/6NTac	B6N MGP Select 20150508	MGP Select	Prkab1	MUCJ70.1e	M02135305	+/+	Female	2015-05-09	6	18.7	g	1	C57BL/6N;C57BL/6NTac	B6N
MUCJ	Prkab1 (b) Knockout EPD0033_3_C09	C57BL/6N;C57BL/6NTac	B6N MGP Select 20150508	MGP Select	Prkab1	MUCJ70.1e	M02135305	+/+	Female	2015-05-09	4	13.4	g	1	C57BL/6N;C57BL/6NTac	B6N
MUCJ	Prkab1 (b) Knockout EPD0033_3_C09	C57BL/6N;C57BL/6NTac	B6N MGP Select 20150508	MGP Select	Prkab1	MUCJ70.1c	M02135303	+/+	Male	2015-05-09	16	31.9	g	1	C57BL/6N;C57BL/6NTac	B6N
MUCJ	Prkab1 (b) Knockout EPD0033_3_C09	C57BL/6N;C57BL/6NTac	B6N MGP Select 20150508	MGP Select	Prkab1	MUCJ70.1c	M02135303	+/+	Male	2015-05-09	15	31.1	g	1	C57BL/6N;C57BL/6NTac	B6N
MUCJ	Prkab1 (b) Knockout EPD0033_3_C09	C57BL/6N;C57BL/6NTac	B6N MGP Select 20150508	MGP Select	Prkab1	MUCJ70.1c	M02135303	+/+	Male	2015-05-09	13	29.95	g	2	C57BL/6N;C57BL/6NTac	B6N
MUCJ	Prkab1 (b) Knockout EPD0033_3_C09	C57BL/6N;C57BL/6NTac	B6N MGP Select 20150508	MGP Select	Prkab1	MUCJ70.1c	M02135303	+/+	Male	2015-05-09	12	29.1	g	1	C57BL/6N;C57BL/6NTac	B6N
MUCJ	Prkab1 (b) Knockout EPD0033_3_C09	C57BL/6N;C57BL/6NTac	B6N MGP Select 20150508	MGP Select	Prkab1	MUCJ70.1c	M02135303	+/+	Male	2015-05-09	11	29.6	g	1	C57BL/6N;C57BL/6NTac	B6N
MUCJ	Prkab1 (b) Knockout EPD0033_3_C09	C57BL/6N;C57BL/6NTac	B6N MGP Select 20150508	MGP Select	Prkab1	MUCJ70.1c	M02135303	+/+	Male	2015-05-09	9	27.2	g	1	C57BL/6N;C57BL/6NTac	B6N
MUCJ	Prkab1 (b) Knockout EPD0033_3_C09	C57BL/6N;C57BL/6NTac	B6N MGP Select 20150508	MGP Select	Prkab1	MUCJ70.1c	M02135303	+/+	Male	2015-05-09	8	26.7	g	1	C57BL/6N;C57BL/6NTac	B6N
MUCJ	Prkab1 (b) Knockout EPD0033_3_C09	C57BL/6N;C57BL/6NTac	B6N MGP Select 20150508	MGP Select	Prkab1	MUCJ70.1c	M02135303	+/+	Male	2015-05-09	6	23.6	g	1	C57BL/6N;C57BL/6NTac	B6N
MUCJ	Prkab1 (b) Knockout EPD0033_3_C09	C57BL/6N;C57BL/6NTac	B6N MGP Select 20150508	MGP Select	Prkab1	MUCJ70.1c	M02135303	+/+	Male	2015-05-09	4	17.5	g	1	C57BL/6N;C57BL/6NTac	B6N
MUCJ	Prkab1 (b) Knockout EPD0033_3_C09	C57BL/6N;C57BL/6NTac	B6N MGP Select 20150508	MGP Select	Prkab1	MUCJ70.1b	M02135302	+/+	Male	2015-05-09	16	31.8	g	1	C57BL/6N;C57BL/6NTac	B6N
MUCJ	Prkab1 (b) Knockout EPD0033_3_C09	C57BL/6N;C57BL/6NTac	B6N MGP Select 20150508	MGP Select	Prkab1	MUCJ70.1b	M02135302	+/+	Male	2015-05-09	15	30.8	g	1	C57BL/6N;C57BL/6NTac	B6N
MUCJ	Prkab1 (b) Knockout EPD0033_3_C09	C57BL/6N;C57BL/6NTac	B6N MGP Select 20150508	MGP Select	Prkab1	MUCJ70.1b	M02135302	+/+	Male	2015-05-09	13	30.8	g	3	C57BL/6N;C57BL/6NTac	B6N
MUCJ	Prkab1 (b) Knockout EPD0033_3_C09	C57BL/6N;C57BL/6NTac	B6N MGP Select 20150508	MGP Select	Prkab1	MUCJ70.1b	M02135302	+/+	Male	2015-05-09	12	30.2	g	1	C57BL/6N;C57BL/6NTac	B6N
MUCJ	Prkab1 (b) Knockout EPD0033_3_C09	C57BL/6N;C57BL/6NTac	B6N MGP Select 20150508	MGP Select	Prkab1	MUCJ70.1b	M02135302	+/+	Male	2015-05-09	11	30.4	g	1	C57BL/6N;C57BL/6NTac	B6N
MUCJ	Prkab1 (b) Knockout EPD0033_3_C09	C57BL/6N;C57BL/6NTac	B6N MGP Select 20150508	MGP Select	Prkab1	MUCJ70.1b	M02135302	+/+	Male	2015-05-09	9	28.5	g	1	C57BL/6N;C57BL/6NTac	B6N
MUCJ	Prkab1 (b) Knockout EPD0033_3_C09	C57BL/6N;C57BL/6NTac	B6N MGP Select 20150508	MGP Select	Prkab1	MUCJ70.1b	M02135302	+/+	Male	2015-05-09	8	27.9	g	1	C57BL/6N;C57BL/6NTac	B6N
MUCJ	Prkab1 (b) Knockout EPD0033_3_C09	C57BL/6N;C57BL/6NTac	B6N MGP Select 20150508	MGP Select	Prkab1	MUCJ70.1b	M02135302	+/+	Male	2015-05-09	6	25.1	g	1	C57BL/6N;C57BL/6NTac	B6N
MUCJ	Prkab1 (b) Knockout EPD0033_3_C09	C57BL/6N;C57BL/6NTac	B6N MGP Select 20150508	MGP Select	Prkab1	MUCJ70.1b	M02135302	+/+	Male	2015-05-09	4	17.1	g	1	C57BL/6N;C57BL/6NTac	B6N
MUCJ	Prkab1 (b) Knockout EPD0033_3_C09	C57BL/6N;C57BL/6NTac	B6N MGP Select 20150508	MGP Select	Prkab1	MUCJ69.1a	M02135292	+/+	Male	2015-05-07	16	28.6	g	1	C57BL/6N;C57BL/6NTac	B6N
MUCJ	Prkab1 (b) Knockout EPD0033_3_C09	C57BL/6N;C57BL/6NTac	B6N MGP Select 20150508	MGP Select	Prkab1	MUCJ69.1a	M02135292	+/+	Male	2015-05-07	15	27.9	g	1	C57BL/6N;C57BL/6NTac	B6N
MUCJ	Prkab1 (b) Knockout EPD0033_3_C09	C57BL/6N;C57BL/6NTac	B6N MGP Select 20150508	MGP Select	Prkab1	MUCJ69.1a	M02135292	+/+	Male	2015-05-07	14	27.6	g	2	C57BL/6N;C57BL/6NTac	B6N
MUCJ	Prkab1 (b) Knockout EPD0033_3_C09	C57BL/6N;C57BL/6NTac	B6N MGP Select 20150508	MGP Select	Prkab1	MUCJ69.1a	M02135292	+/+	Male	2015-05-07	13	27.8	g	1	C57BL/6N;C57BL/6NTac	B6N
MUCJ	Prkab1 (b) Knockout EPD0033_3_C09	C57BL/6N;C57BL/6NTac	B6N MGP Select 20150508	MGP Select	Prkab1	MUCJ69.1a	M02135292	+/+	Male	2015-05-07	12	28.2	g	1	C57BL/6N;C57BL/6NTac	B6N
MUCJ	Prkab1 (b) Knockout EPD0033_3_C09	C57BL/6N;C57BL/6NTac	B6N MGP Select 20150508	MGP Select	Prkab1	MUCJ69.1a	M02135292	+/+	Male	2015-05-07	11	26.6	g	1	C57BL/6N;C57BL/6NTac	B6N
MUCJ	Prkab1 (b) Knockout EPD0033_3_C09	C57BL/6N;C57BL/6NTac	B6N MGP Select 20150508	MGP Select	Prkab1	MUCJ69.1a	M02135292	+/+	Male	2015-05-07	9	25.6	g	1	C57BL/6N;C57BL/6NTac	B6N
MUCJ	Prkab1 (b) Knockout EPD0033_3_C09	C57BL/6N;C57BL/6NTac	B6N MGP Select 20150508	MGP Select	Prkab1	MUCJ69.1a	M02135292	+/+	Male	2015-05-07	8	25.4	g	1	C57BL/6N;C57BL/6NTac	B6N
MUCJ	Prkab1 (b) Knockout EPD0033_3_C09	C57BL/6N;C57BL/6NTac	B6N MGP Select 20150508	MGP Select	Prkab1	MUCJ69.1a	M02135292	+/+	Male	2015-05-07	6	23.3	g	1	C57BL/6N;C57BL/6NTac	B6N
MUCJ	Prkab1 (b) Knockout EPD0033_3_C09	C57BL/6N;C57BL/6NTac	B6N MGP Select 20150508	MGP Select	Prkab1	MUCJ69.1a	M02135292	+/+	Male	2015-05-07	4	19.1	g	1	C57BL/6N;C57BL/6NTac	B6N
MUCJ	Prkab1 (b) Knockout EPD0033_3_C09	C57BL/6N;C57BL/6NTac	B6N MGP Select 20150216	MGP Select	Prkab1	MUCJ53.2h	M02061758	+/+	Female	2015-02-15	16	24.1	g	1	C57BL/6N;C57BL/6NTac	B6N
MUCJ	Prkab1 (b) Knockout EPD0033_3_C09	C57BL/6N;C57BL/6NTac	B6N MGP Select 20150216	MGP Select	Prkab1	MUCJ53.2h	M02061758	+/+	Female	2015-02-15	15	23.6	g	2	C57BL/6N;C57BL/6NTac	B6N
MUCJ	Prkab1 (b) Knockout EPD0033_3_C09	C57BL/6N;C57BL/6NTac	B6N MGP Select 20150216	MGP Select	Prkab1	MUCJ53.2h	M02061758	+/+	Female	2015-02-15	13	23.3	g	1	C57BL/6N;C57BL/6NTac	B6N
MUCJ	Prkab1 (b) Knockout EPD0033_3_C09	C57BL/6N;C57BL/6NTac	B6N MGP Select 20150216	MGP Select	Prkab1	MUCJ53.2h	M02061758	+/+	Female	2015-02-15	11	21.6	g	1	C57BL/6N;C57BL/6NTac	B6N
MUCJ	Prkab1 (b) Knockout EPD0033_3_C09	C57BL/6N;C57BL/6NTac	B6N MGP Select 20150216	MGP Select	Prkab1	MUCJ53.2h	M02061758	+/+	Female	2015-02-15	9	20.3	g	1	C57BL/6N;C57BL/6NTac	B6N
MUCJ	Prkab1 (b) Knockout EPD0033_3_C09	C57BL/6N;C57BL/6NTac	B6N MGP Select 20150216	MGP Select	Prkab1	MUCJ53.2h	M02061758	+/+	Female	2015-02-15	8	19.8	g	1	C57BL/6N;C57BL/6NTac	B6N
MUCJ	Prkab1 (b) Knockout EPD0033_3_C09	C57BL/6N;C57BL/6NTac	B6N MGP Select 20150216	MGP Select	Prkab1	MUCJ53.2h	M02061758	+/+	Female	2015-02-15	6	18.1	g	1	C57BL/6N;C57BL/6NTac	B6N
MUCJ	Prkab1 (b) Knockout EPD0033_3_C09	C57BL/6N;C57BL/6NTac	B6N MGP Select 20150216	MGP Select	Prkab1	MUCJ53.2h	M02061758	+/+	Female	2015-02-15	4	14.8	g	1	C57BL/6N;C57BL/6NTac	B6N
MUCJ	Prkab1 (b) Knockout EPD0033_3_C09	C57BL/6N;C57BL/6NTac	B6N MGP Select 20150216	MGP Select	Prkab1	MUCJ49.2j	M02061585	+/+	Female	2015-02-16	16	21.3	g	1	C57BL/6N;C57BL/6NTac	B6N
MUCJ	Prkab1 (b) Knockout EPD0033_3_C09	C57BL/6N;C57BL/6NTac	B6N MGP Select 20150216	MGP Select	Prkab1	MUCJ49.2j	M02061585	+/+	Female	2015-02-16	15	20.7	g	1	C57BL/6N;C57BL/6NTac	B6N
MUCJ	Prkab1 (b) Knockout EPD0033_3_C09	C57BL/6N;C57BL/6NTac	B6N MGP Select 20150216	MGP Select	Prkab1	MUCJ49.2j	M02061585	+/+	Female	2015-02-16	14	21.1	g	1	C57BL/6N;C57BL/6NTac	B6N
MUCJ	Prkab1 (b) Knockout EPD0033_3_C09	C57BL/6N;C57BL/6NTac	B6N MGP Select 20150216	MGP Select	Prkab1	MUCJ49.2j	M02061585	+/+	Female	2015-02-16	13	20.8	g	1	C57BL/6N;C57BL/6NTac	B6N
MUCJ	Prkab1 (b) Knockout EPD0033_3_C09	C57BL/6N;C57BL/6NTac	B6N MGP Select 20150216	MGP Select	Prkab1	MUCJ49.2j	M02061585	+/+	Female	2015-02-16	11	19.7	g	1	C57BL/6N;C57BL/6NTac	B6N
MUCJ	Prkab1 (b) Knockout EPD0033_3_C09	C57BL/6N;C57BL/6NTac	B6N MGP Select 20150216	MGP Select	Prkab1	MUCJ49.2j	M02061585	+/+	Female	2015-02-16	9	18.2	g	1	C57BL/6N;C57BL/6NTac	B6N
MUCJ	Prkab1 (b) Knockout EPD0033_3_C09	C57BL/6N;C57BL/6NTac	B6N MGP Select 20150216	MGP Select	Prkab1	MUCJ49.2j	M02061585	+/+	Female	2015-02-16	8	18.1	g	1	C57BL/6N;C57BL/6NTac	B6N
MUCJ	Prkab1 (b) Knockout EPD0033_3_C09	C57BL/6N;C57BL/6NTac	B6N MGP Select 20150216	MGP Select	Prkab1	MUCJ49.2j	M02061585	+/+	Female	2015-02-16	6	16.2	g	1	C57BL/6N;C57BL/6NTac	B6N
MUCJ	Prkab1 (b) Knockout EPD0033_3_C09	C57BL/6N;C57BL/6NTac	B6N MGP Select 20150216	MGP Select	Prkab1	MUCJ49.2j	M02061585	+/+	Female	2015-02-16	4	13.4	g	1	C57BL/6N;C57BL/6NTac	B6N
DAAE	brd2_em1Wtsi	C57BL/6NTac	MGP Sick Mice, B6N MGP Select 20151101	MGP Select, MGP Sick Mice	Brd2	DAAE11.2h	M02276478	+/+	Female	2015-11-01	4	13.7	g	1	C57BL/6NTac	B6N
DAAE	brd2_em1Wtsi	C57BL/6NTac	B6N MGP Select 20151101	MGP Select	Brd2	DAAE11.2g	M02276477	+/+	Female	2015-11-01	16	26.3	g	1	C57BL/6NTac	B6N
DAAE	brd2_em1Wtsi	C57BL/6NTac	B6N MGP Select 20151101	MGP Select	Brd2	DAAE11.2g	M02276477	+/+	Female	2015-11-01	15	28	g	1	C57BL/6NTac	B6N
DAAE	brd2_em1Wtsi	C57BL/6NTac	B6N MGP Select 20151101	MGP Select	Brd2	DAAE11.2g	M02276477	+/+	Female	2015-11-01	14	26.6	g	2	C57BL/6NTac	B6N
DAAE	brd2_em1Wtsi	C57BL/6NTac	B6N MGP Select 20151101	MGP Select	Brd2	DAAE11.2g	M02276477	+/+	Female	2015-11-01	13	24.1	g	1	C57BL/6NTac	B6N
DAAE	brd2_em1Wtsi	C57BL/6NTac	B6N MGP Select 20151101	MGP Select	Brd2	DAAE11.2g	M02276477	+/+	Female	2015-11-01	11	23.8	g	1	C57BL/6NTac	B6N
DAAE	brd2_em1Wtsi	C57BL/6NTac	B6N MGP Select 20151101	MGP Select	Brd2	DAAE11.2g	M02276477	+/+	Female	2015-11-01	9	21.5	g	1	C57BL/6NTac	B6N
DAAE	brd2_em1Wtsi	C57BL/6NTac	B6N MGP Select 20151101	MGP Select	Brd2	DAAE11.2g	M02276477	+/+	Female	2015-11-01	8	21	g	1	C57BL/6NTac	B6N
DAAE	brd2_em1Wtsi	C57BL/6NTac	B6N MGP Select 20151101	MGP Select	Brd2	DAAE11.2g	M02276477	+/+	Female	2015-11-01	6	18.8	g	1	C57BL/6NTac	B6N
DAAE	brd2_em1Wtsi	C57BL/6NTac	B6N MGP Select 20151101	MGP Select	Brd2	DAAE11.2g	M02276477	+/+	Female	2015-11-01	4	15.6	g	1	C57BL/6NTac	B6N
MUGF	Npat tm1b(EUCOMM)Wtsi	C57BL/6N;C57BL/6NTac	B6N MGP Select 20151118	MGP Select	Npat	MUGF7.3e	M02289533	+/+	Female	2015-11-20	15	24.35	g	2	C57BL/6N;C57BL/6NTac	B6N
MUGF	Npat tm1b(EUCOMM)Wtsi	C57BL/6N;C57BL/6NTac	B6N MGP Select 20151118	MGP Select	Npat	MUGF7.3e	M02289533	+/+	Female	2015-11-20	14	24.4	g	1	C57BL/6N;C57BL/6NTac	B6N
MUGF	Npat tm1b(EUCOMM)Wtsi	C57BL/6N;C57BL/6NTac	B6N MGP Select 20151118	MGP Select	Npat	MUGF7.3e	M02289533	+/+	Female	2015-11-20	13	22.8	g	1	C57BL/6N;C57BL/6NTac	B6N
MUGF	Npat tm1b(EUCOMM)Wtsi	C57BL/6N;C57BL/6NTac	B6N MGP Select 20151118	MGP Select	Npat	MUGF7.3e	M02289533	+/+	Female	2015-11-20	11	21.4	g	1	C57BL/6N;C57BL/6NTac	B6N
MUGF	Npat tm1b(EUCOMM)Wtsi	C57BL/6N;C57BL/6NTac	B6N MGP Select 20151118	MGP Select	Npat	MUGF7.3e	M02289533	+/+	Female	2015-11-20	9	19.7	g	1	C57BL/6N;C57BL/6NTac	B6N
MUGF	Npat tm1b(EUCOMM)Wtsi	C57BL/6N;C57BL/6NTac	B6N MGP Select 20151118	MGP Select	Npat	MUGF7.3e	M02289533	+/+	Female	2015-11-20	8	20.1	g	1	C57BL/6N;C57BL/6NTac	B6N
MUGF	Npat tm1b(EUCOMM)Wtsi	C57BL/6N;C57BL/6NTac	B6N MGP Select 20151118	MGP Select	Npat	MUGF7.3e	M02289533	+/+	Female	2015-11-20	6	18.5	g	1	C57BL/6N;C57BL/6NTac	B6N
MUGF	Npat tm1b(EUCOMM)Wtsi	C57BL/6N;C57BL/6NTac	B6N MGP Select 20151118	MGP Select	Npat	MUGF7.3e	M02289533	+/+	Female	2015-11-20	4	14.5	g	1	C57BL/6N;C57BL/6NTac	B6N
MUFQ	Rbm33 tm1b(EUCOMM)Wtsi	C57BL/6N;C57BL/6NTac	B6N MGP Select 20151109	MGP Select	Rbm33	MUFQ10.2g	M02284161	+/+	Female	2015-11-08	16	23.8	g	1	C57BL/6N;C57BL/6NTac	B6N
MUFQ	Rbm33 tm1b(EUCOMM)Wtsi	C57BL/6N;C57BL/6NTac	B6N MGP Select 20151109	MGP Select	Rbm33	MUFQ10.2g	M02284161	+/+	Female	2015-11-08	15	24.3	g	1	C57BL/6N;C57BL/6NTac	B6N
MUFQ	Rbm33 tm1b(EUCOMM)Wtsi	C57BL/6N;C57BL/6NTac	B6N MGP Select 20151109	MGP Select	Rbm33	MUFQ10.2g	M02284161	+/+	Female	2015-11-08	14	23.3	g	1	C57BL/6N;C57BL/6NTac	B6N
MUFQ	Rbm33 tm1b(EUCOMM)Wtsi	C57BL/6N;C57BL/6NTac	B6N MGP Select 20151109	MGP Select	Rbm33	MUFQ10.2g	M02284161	+/+	Female	2015-11-08	13	22	g	1	C57BL/6N;C57BL/6NTac	B6N
MUFQ	Rbm33 tm1b(EUCOMM)Wtsi	C57BL/6N;C57BL/6NTac	B6N MGP Select 20151109	MGP Select	Rbm33	MUFQ10.2g	M02284161	+/+	Female	2015-11-08	11	21.4	g	1	C57BL/6N;C57BL/6NTac	B6N
MUFQ	Rbm33 tm1b(EUCOMM)Wtsi	C57BL/6N;C57BL/6NTac	B6N MGP Select 20151109	MGP Select	Rbm33	MUFQ10.2g	M02284161	+/+	Female	2015-11-08	9	19.6	g	1	C57BL/6N;C57BL/6NTac	B6N
MUFQ	Rbm33 tm1b(EUCOMM)Wtsi	C57BL/6N;C57BL/6NTac	B6N MGP Select 20151109	MGP Select	Rbm33	MUFQ10.2g	M02284161	+/+	Female	2015-11-08	8	19.6	g	1	C57BL/6N;C57BL/6NTac	B6N
MUFQ	Rbm33 tm1b(EUCOMM)Wtsi	C57BL/6N;C57BL/6NTac	B6N MGP Select 20151109	MGP Select	Rbm33	MUFQ10.2g	M02284161	+/+	Female	2015-11-08	6	16.8	g	1	C57BL/6N;C57BL/6NTac	B6N
MUFQ	Rbm33 tm1b(EUCOMM)Wtsi	C57BL/6N;C57BL/6NTac	B6N MGP Select 20151109	MGP Select	Rbm33	MUFQ10.2g	M02284161	+/+	Female	2015-11-08	4	14.3	g	1	C57BL/6N;C57BL/6NTac	B6N
MUFQ	Rbm33 tm1b(EUCOMM)Wtsi	C57BL/6N;C57BL/6NTac	B6N MGP Select 20151109	MGP Select	Rbm33	MUFQ10.2d	M02284158	+/+	Female	2015-11-08	16	24.6	g	1	C57BL/6N;C57BL/6NTac	B6N
MUFQ	Rbm33 tm1b(EUCOMM)Wtsi	C57BL/6N;C57BL/6NTac	B6N MGP Select 20151109	MGP Select	Rbm33	MUFQ10.2d	M02284158	+/+	Female	2015-11-08	15	24.8	g	1	C57BL/6N;C57BL/6NTac	B6N
MUFQ	Rbm33 tm1b(EUCOMM)Wtsi	C57BL/6N;C57BL/6NTac	B6N MGP Select 20151109	MGP Select	Rbm33	MUFQ10.2d	M02284158	+/+	Female	2015-11-08	14	24.4	g	1	C57BL/6N;C57BL/6NTac	B6N
MUFQ	Rbm33 tm1b(EUCOMM)Wtsi	C57BL/6N;C57BL/6NTac	B6N MGP Select 20151109	MGP Select	Rbm33	MUFQ10.2d	M02284158	+/+	Female	2015-11-08	13	24	g	1	C57BL/6N;C57BL/6NTac	B6N
MUFQ	Rbm33 tm1b(EUCOMM)Wtsi	C57BL/6N;C57BL/6NTac	B6N MGP Select 20151109	MGP Select	Rbm33	MUFQ10.2d	M02284158	+/+	Female	2015-11-08	11	22.3	g	1	C57BL/6N;C57BL/6NTac	B6N
MUFQ	Rbm33 tm1b(EUCOMM)Wtsi	C57BL/6N;C57BL/6NTac	B6N MGP Select 20151109	MGP Select	Rbm33	MUFQ10.2d	M02284158	+/+	Female	2015-11-08	9	19.6	g	1	C57BL/6N;C57BL/6NTac	B6N
MUFQ	Rbm33 tm1b(EUCOMM)Wtsi	C57BL/6N;C57BL/6NTac	B6N MGP Select 20151109	MGP Select	Rbm33	MUFQ10.2d	M02284158	+/+	Female	2015-11-08	8	18.8	g	1	C57BL/6N;C57BL/6NTac	B6N
MUFQ	Rbm33 tm1b(EUCOMM)Wtsi	C57BL/6N;C57BL/6NTac	B6N MGP Select 20151109	MGP Select	Rbm33	MUFQ10.2d	M02284158	+/+	Female	2015-11-08	6	16	g	1	C57BL/6N;C57BL/6NTac	B6N
MUFQ	Rbm33 tm1b(EUCOMM)Wtsi	C57BL/6N;C57BL/6NTac	B6N MGP Select 20151109	MGP Select	Rbm33	MUFQ10.2d	M02284158	+/+	Female	2015-11-08	4	14.1	g	1	C57BL/6N;C57BL/6NTac	B6N
MUFQ	Rbm33 tm1b(EUCOMM)Wtsi	C57BL/6N;C57BL/6NTac	B6N MGP Select 20151109	MGP Select	Rbm33	MUFQ10.2c	M02284157	+/+	Female	2015-11-08	16	24.6	g	1	C57BL/6N;C57BL/6NTac	B6N
MUFQ	Rbm33 tm1b(EUCOMM)Wtsi	C57BL/6N;C57BL/6NTac	B6N MGP Select 20151109	MGP Select	Rbm33	MUFQ10.2c	M02284157	+/+	Female	2015-11-08	15	25.8	g	1	C57BL/6N;C57BL/6NTac	B6N
MUFQ	Rbm33 tm1b(EUCOMM)Wtsi	C57BL/6N;C57BL/6NTac	B6N MGP Select 20151109	MGP Select	Rbm33	MUFQ10.2c	M02284157	+/+	Female	2015-11-08	14	25.8	g	1	C57BL/6N;C57BL/6NTac	B6N
MUFQ	Rbm33 tm1b(EUCOMM)Wtsi	C57BL/6N;C57BL/6NTac	B6N MGP Select 20151109	MGP Select	Rbm33	MUFQ10.2c	M02284157	+/+	Female	2015-11-08	13	25.5	g	1	C57BL/6N;C57BL/6NTac	B6N
MUFQ	Rbm33 tm1b(EUCOMM)Wtsi	C57BL/6N;C57BL/6NTac	B6N MGP Select 20151109	MGP Select	Rbm33	MUFQ10.2c	M02284157	+/+	Female	2015-11-08	11	23.1	g	1	C57BL/6N;C57BL/6NTac	B6N
MUFQ	Rbm33 tm1b(EUCOMM)Wtsi	C57BL/6N;C57BL/6NTac	B6N MGP Select 20151109	MGP Select	Rbm33	MUFQ10.2c	M02284157	+/+	Female	2015-11-08	9	21	g	1	C57BL/6N;C57BL/6NTac	B6N
MUFQ	Rbm33 tm1b(EUCOMM)Wtsi	C57BL/6N;C57BL/6NTac	B6N MGP Select 20151109	MGP Select	Rbm33	MUFQ10.2c	M02284157	+/+	Female	2015-11-08	8	21.3	g	1	C57BL/6N;C57BL/6NTac	B6N
MUFQ	Rbm33 tm1b(EUCOMM)Wtsi	C57BL/6N;C57BL/6NTac	B6N MGP Select 20151109	MGP Select	Rbm33	MUFQ10.2c	M02284157	+/+	Female	2015-11-08	6	19.4	g	1	C57BL/6N;C57BL/6NTac	B6N
MUFQ	Rbm33 tm1b(EUCOMM)Wtsi	C57BL/6N;C57BL/6NTac	B6N MGP Select 20151109	MGP Select	Rbm33	MUFQ10.2c	M02284157	+/+	Female	2015-11-08	4	16.2	g	1	C57BL/6N;C57BL/6NTac	B6N
MFZV	Chst11 tm1a(KOMP)Wtsi EPD0293_6_C11	C57BL/6N;C57BL/6NTac	B6N MGP Select 20150205	MGP Select	Chst11	MFZV80.1d	M02046857	+/+	Male	2015-02-05	16	31.1	g	1	C57BL/6N;C57BL/6NTac	B6N
MFZV	Chst11 tm1a(KOMP)Wtsi EPD0293_6_C11	C57BL/6N;C57BL/6NTac	B6N MGP Select 20150205	MGP Select	Chst11	MFZV80.1d	M02046857	+/+	Male	2015-02-05	15	30.4	g	1	C57BL/6N;C57BL/6NTac	B6N
MFZV	Chst11 tm1a(KOMP)Wtsi EPD0293_6_C11	C57BL/6N;C57BL/6NTac	B6N MGP Select 20150205	MGP Select	Chst11	MFZV80.1d	M02046857	+/+	Male	2015-02-05	14	31.3	g	1	C57BL/6N;C57BL/6NTac	B6N
MFZV	Chst11 tm1a(KOMP)Wtsi EPD0293_6_C11	C57BL/6N;C57BL/6NTac	B6N MGP Select 20150205	MGP Select	Chst11	MFZV80.1d	M02046857	+/+	Male	2015-02-05	13	30.3	g	1	C57BL/6N;C57BL/6NTac	B6N
MFZV	Chst11 tm1a(KOMP)Wtsi EPD0293_6_C11	C57BL/6N;C57BL/6NTac	B6N MGP Select 20150205	MGP Select	Chst11	MFZV80.1d	M02046857	+/+	Male	2015-02-05	12	29.3	g	1	C57BL/6N;C57BL/6NTac	B6N
MFZV	Chst11 tm1a(KOMP)Wtsi EPD0293_6_C11	C57BL/6N;C57BL/6NTac	B6N MGP Select 20150205	MGP Select	Chst11	MFZV80.1d	M02046857	+/+	Male	2015-02-05	11	28.8	g	1	C57BL/6N;C57BL/6NTac	B6N
MFZV	Chst11 tm1a(KOMP)Wtsi EPD0293_6_C11	C57BL/6N;C57BL/6NTac	B6N MGP Select 20150205	MGP Select	Chst11	MFZV80.1d	M02046857	+/+	Male	2015-02-05	9	27.4	g	1	C57BL/6N;C57BL/6NTac	B6N
MFZV	Chst11 tm1a(KOMP)Wtsi EPD0293_6_C11	C57BL/6N;C57BL/6NTac	B6N MGP Select 20150205	MGP Select	Chst11	MFZV80.1d	M02046857	+/+	Male	2015-02-05	8	27.2	g	1	C57BL/6N;C57BL/6NTac	B6N
MFZV	Chst11 tm1a(KOMP)Wtsi EPD0293_6_C11	C57BL/6N;C57BL/6NTac	B6N MGP Select 20150205	MGP Select	Chst11	MFZV80.1d	M02046857	+/+	Male	2015-02-05	6	24.3	g	1	C57BL/6N;C57BL/6NTac	B6N
MFZV	Chst11 tm1a(KOMP)Wtsi EPD0293_6_C11	C57BL/6N;C57BL/6NTac	B6N MGP Select 20150205	MGP Select	Chst11	MFZV80.1d	M02046857	+/+	Male	2015-02-05	4	17.1	g	1	C57BL/6N;C57BL/6NTac	B6N
MFZV	Chst11 tm1a(KOMP)Wtsi EPD0293_6_C11	C57BL/6N;C57BL/6NTac	B6N MGP Select 20150205	MGP Select	Chst11	MFZV80.1c	M02046856	+/+	Male	2015-02-05	16	30.9	g	1	C57BL/6N;C57BL/6NTac	B6N
MFZV	Chst11 tm1a(KOMP)Wtsi EPD0293_6_C11	C57BL/6N;C57BL/6NTac	B6N MGP Select 20150205	MGP Select	Chst11	MFZV80.1c	M02046856	+/+	Male	2015-02-05	15	29	g	1	C57BL/6N;C57BL/6NTac	B6N
MFZV	Chst11 tm1a(KOMP)Wtsi EPD0293_6_C11	C57BL/6N;C57BL/6NTac	B6N MGP Select 20150205	MGP Select	Chst11	MFZV80.1c	M02046856	+/+	Male	2015-02-05	14	28.9	g	2	C57BL/6N;C57BL/6NTac	B6N
MFZV	Chst11 tm1a(KOMP)Wtsi EPD0293_6_C11	C57BL/6N;C57BL/6NTac	B6N MGP Select 20150205	MGP Select	Chst11	MFZV80.1c	M02046856	+/+	Male	2015-02-05	13	28.5	g	1	C57BL/6N;C57BL/6NTac	B6N
MFZV	Chst11 tm1a(KOMP)Wtsi EPD0293_6_C11	C57BL/6N;C57BL/6NTac	B6N MGP Select 20150205	MGP Select	Chst11	MFZV80.1c	M02046856	+/+	Male	2015-02-05	12	27.6	g	1	C57BL/6N;C57BL/6NTac	B6N
MFZV	Chst11 tm1a(KOMP)Wtsi EPD0293_6_C11	C57BL/6N;C57BL/6NTac	B6N MGP Select 20150205	MGP Select	Chst11	MFZV80.1c	M02046856	+/+	Male	2015-02-05	11	26.6	g	1	C57BL/6N;C57BL/6NTac	B6N
MFZV	Chst11 tm1a(KOMP)Wtsi EPD0293_6_C11	C57BL/6N;C57BL/6NTac	B6N MGP Select 20150205	MGP Select	Chst11	MFZV80.1c	M02046856	+/+	Male	2015-02-05	9	23.6	g	1	C57BL/6N;C57BL/6NTac	B6N
MFZV	Chst11 tm1a(KOMP)Wtsi EPD0293_6_C11	C57BL/6N;C57BL/6NTac	B6N MGP Select 20150205	MGP Select	Chst11	MFZV80.1c	M02046856	+/+	Male	2015-02-05	8	22.9	g	1	C57BL/6N;C57BL/6NTac	B6N
MFZV	Chst11 tm1a(KOMP)Wtsi EPD0293_6_C11	C57BL/6N;C57BL/6NTac	B6N MGP Select 20150205	MGP Select	Chst11	MFZV80.1c	M02046856	+/+	Male	2015-02-05	6	21.3	g	1	C57BL/6N;C57BL/6NTac	B6N
MFZV	Chst11 tm1a(KOMP)Wtsi EPD0293_6_C11	C57BL/6N;C57BL/6NTac	B6N MGP Select 20150205	MGP Select	Chst11	MFZV80.1c	M02046856	+/+	Male	2015-02-05	4	16.5	g	1	C57BL/6N;C57BL/6NTac	B6N
MFZV	Chst11 tm1a(KOMP)Wtsi EPD0293_6_C11	C57BL/6N;C57BL/6NTac	B6N MGP Select 20150205	MGP Select	Chst11	MFZV80.1b	M02046855	+/+	Male	2015-02-05	16	29.5	g	1	C57BL/6N;C57BL/6NTac	B6N
MFZV	Chst11 tm1a(KOMP)Wtsi EPD0293_6_C11	C57BL/6N;C57BL/6NTac	B6N MGP Select 20150205	MGP Select	Chst11	MFZV80.1b	M02046855	+/+	Male	2015-02-05	15	28.5	g	1	C57BL/6N;C57BL/6NTac	B6N
MFZV	Chst11 tm1a(KOMP)Wtsi EPD0293_6_C11	C57BL/6N;C57BL/6NTac	B6N MGP Select 20150205	MGP Select	Chst11	MFZV80.1b	M02046855	+/+	Male	2015-02-05	14	29	g	1	C57BL/6N;C57BL/6NTac	B6N
MFZV	Chst11 tm1a(KOMP)Wtsi EPD0293_6_C11	C57BL/6N;C57BL/6NTac	B6N MGP Select 20150205	MGP Select	Chst11	MFZV80.1b	M02046855	+/+	Male	2015-02-05	13	28.3	g	1	C57BL/6N;C57BL/6NTac	B6N
MFZV	Chst11 tm1a(KOMP)Wtsi EPD0293_6_C11	C57BL/6N;C57BL/6NTac	B6N MGP Select 20150205	MGP Select	Chst11	MFZV80.1b	M02046855	+/+	Male	2015-02-05	12	27.8	g	1	C57BL/6N;C57BL/6NTac	B6N
MFZV	Chst11 tm1a(KOMP)Wtsi EPD0293_6_C11	C57BL/6N;C57BL/6NTac	B6N MGP Select 20150205	MGP Select	Chst11	MFZV80.1b	M02046855	+/+	Male	2015-02-05	11	27.6	g	1	C57BL/6N;C57BL/6NTac	B6N
MFZV	Chst11 tm1a(KOMP)Wtsi EPD0293_6_C11	C57BL/6N;C57BL/6NTac	B6N MGP Select 20150205	MGP Select	Chst11	MFZV80.1b	M02046855	+/+	Male	2015-02-05	9	26.4	g	1	C57BL/6N;C57BL/6NTac	B6N
MFZV	Chst11 tm1a(KOMP)Wtsi EPD0293_6_C11	C57BL/6N;C57BL/6NTac	B6N MGP Select 20150205	MGP Select	Chst11	MFZV80.1b	M02046855	+/+	Male	2015-02-05	8	26.2	g	1	C57BL/6N;C57BL/6NTac	B6N
MFZV	Chst11 tm1a(KOMP)Wtsi EPD0293_6_C11	C57BL/6N;C57BL/6NTac	B6N MGP Select 20150205	MGP Select	Chst11	MFZV80.1b	M02046855	+/+	Male	2015-02-05	6	23	g	1	C57BL/6N;C57BL/6NTac	B6N
MFZV	Chst11 tm1a(KOMP)Wtsi EPD0293_6_C11	C57BL/6N;C57BL/6NTac	B6N MGP Select 20150205	MGP Select	Chst11	MFZV80.1b	M02046855	+/+	Male	2015-02-05	4	15.5	g	1	C57BL/6N;C57BL/6NTac	B6N
MFZV	Chst11 tm1a(KOMP)Wtsi EPD0293_6_C11	C57BL/6N;C57BL/6NTac	B6N MGP Select 20150205	MGP Select	Chst11	MFZV80.1a	M02046854	+/+	Male	2015-02-05	16	31.9	g	1	C57BL/6N;C57BL/6NTac	B6N
MFZV	Chst11 tm1a(KOMP)Wtsi EPD0293_6_C11	C57BL/6N;C57BL/6NTac	B6N MGP Select 20150205	MGP Select	Chst11	MFZV80.1a	M02046854	+/+	Male	2015-02-05	15	30.2	g	1	C57BL/6N;C57BL/6NTac	B6N
MFZV	Chst11 tm1a(KOMP)Wtsi EPD0293_6_C11	C57BL/6N;C57BL/6NTac	B6N MGP Select 20150205	MGP Select	Chst11	MFZV80.1a	M02046854	+/+	Male	2015-02-05	14	30.4	g	2	C57BL/6N;C57BL/6NTac	B6N
MFZV	Chst11 tm1a(KOMP)Wtsi EPD0293_6_C11	C57BL/6N;C57BL/6NTac	B6N MGP Select 20150205	MGP Select	Chst11	MFZV80.1a	M02046854	+/+	Male	2015-02-05	13	30.1	g	1	C57BL/6N;C57BL/6NTac	B6N
MFZV	Chst11 tm1a(KOMP)Wtsi EPD0293_6_C11	C57BL/6N;C57BL/6NTac	B6N MGP Select 20150205	MGP Select	Chst11	MFZV80.1a	M02046854	+/+	Male	2015-02-05	12	29.2	g	1	C57BL/6N;C57BL/6NTac	B6N
MFZV	Chst11 tm1a(KOMP)Wtsi EPD0293_6_C11	C57BL/6N;C57BL/6NTac	B6N MGP Select 20150205	MGP Select	Chst11	MFZV80.1a	M02046854	+/+	Male	2015-02-05	11	28.8	g	1	C57BL/6N;C57BL/6NTac	B6N
MFZV	Chst11 tm1a(KOMP)Wtsi EPD0293_6_C11	C57BL/6N;C57BL/6NTac	B6N MGP Select 20150205	MGP Select	Chst11	MFZV80.1a	M02046854	+/+	Male	2015-02-05	9	26.8	g	1	C57BL/6N;C57BL/6NTac	B6N
MFZV	Chst11 tm1a(KOMP)Wtsi EPD0293_6_C11	C57BL/6N;C57BL/6NTac	B6N MGP Select 20150205	MGP Select	Chst11	MFZV80.1a	M02046854	+/+	Male	2015-02-05	8	26.4	g	1	C57BL/6N;C57BL/6NTac	B6N
MFZV	Chst11 tm1a(KOMP)Wtsi EPD0293_6_C11	C57BL/6N;C57BL/6NTac	B6N MGP Select 20150205	MGP Select	Chst11	MFZV80.1a	M02046854	+/+	Male	2015-02-05	6	24.1	g	1	C57BL/6N;C57BL/6NTac	B6N
MFZV	Chst11 tm1a(KOMP)Wtsi EPD0293_6_C11	C57BL/6N;C57BL/6NTac	B6N MGP Select 20150205	MGP Select	Chst11	MFZV80.1a	M02046854	+/+	Male	2015-02-05	4	18.2	g	1	C57BL/6N;C57BL/6NTac	B6N
MFNP	Tead3 tm1a(EUCOMM)Wtsi EPD0453_5_B05	C57BL/6N;C57BL/6NTac	B6N MGP Select 20150209	MGP Select	Tead3	MFNP29.2i	M02057997	+/+	Female	2015-02-09	16	24.7	g	1	C57BL/6N;C57BL/6NTac	B6N
MFNP	Tead3 tm1a(EUCOMM)Wtsi EPD0453_5_B05	C57BL/6N;C57BL/6NTac	B6N MGP Select 20150209	MGP Select	Tead3	MFNP29.2i	M02057997	+/+	Female	2015-02-09	15	24.2	g	1	C57BL/6N;C57BL/6NTac	B6N
MFNP	Tead3 tm1a(EUCOMM)Wtsi EPD0453_5_B05	C57BL/6N;C57BL/6NTac	B6N MGP Select 20150209	MGP Select	Tead3	MFNP29.2i	M02057997	+/+	Female	2015-02-09	14	23.9	g	1	C57BL/6N;C57BL/6NTac	B6N
MFNP	Tead3 tm1a(EUCOMM)Wtsi EPD0453_5_B05	C57BL/6N;C57BL/6NTac	B6N MGP Select 20150209	MGP Select	Tead3	MFNP29.2i	M02057997	+/+	Female	2015-02-09	13	24.2	g	1	C57BL/6N;C57BL/6NTac	B6N
MFNP	Tead3 tm1a(EUCOMM)Wtsi EPD0453_5_B05	C57BL/6N;C57BL/6NTac	B6N MGP Select 20150209	MGP Select	Tead3	MFNP29.2i	M02057997	+/+	Female	2015-02-09	11	23	g	1	C57BL/6N;C57BL/6NTac	B6N
MFNP	Tead3 tm1a(EUCOMM)Wtsi EPD0453_5_B05	C57BL/6N;C57BL/6NTac	B6N MGP Select 20150209	MGP Select	Tead3	MFNP29.2i	M02057997	+/+	Female	2015-02-09	9	20.9	g	1	C57BL/6N;C57BL/6NTac	B6N
MFNP	Tead3 tm1a(EUCOMM)Wtsi EPD0453_5_B05	C57BL/6N;C57BL/6NTac	B6N MGP Select 20150209	MGP Select	Tead3	MFNP29.2i	M02057997	+/+	Female	2015-02-09	8	20.7	g	1	C57BL/6N;C57BL/6NTac	B6N
MFNP	Tead3 tm1a(EUCOMM)Wtsi EPD0453_5_B05	C57BL/6N;C57BL/6NTac	B6N MGP Select 20150209	MGP Select	Tead3	MFNP29.2i	M02057997	+/+	Female	2015-02-09	6	19.2	g	1	C57BL/6N;C57BL/6NTac	B6N
MFNP	Tead3 tm1a(EUCOMM)Wtsi EPD0453_5_B05	C57BL/6N;C57BL/6NTac	B6N MGP Select 20150209	MGP Select	Tead3	MFNP29.2i	M02057997	+/+	Female	2015-02-09	4	15.3	g	1	C57BL/6N;C57BL/6NTac	B6N
MFNP	Tead3 tm1a(EUCOMM)Wtsi EPD0453_5_B05	C57BL/6N;C57BL/6NTac	B6N MGP Select 20150209	MGP Select	Tead3	MFNP29.2h	M02057996	+/+	Female	2015-02-09	16	23.4	g	1	C57BL/6N;C57BL/6NTac	B6N
MFNP	Tead3 tm1a(EUCOMM)Wtsi EPD0453_5_B05	C57BL/6N;C57BL/6NTac	B6N MGP Select 20150209	MGP Select	Tead3	MFNP29.2h	M02057996	+/+	Female	2015-02-09	15	23.6	g	1	C57BL/6N;C57BL/6NTac	B6N
MFNP	Tead3 tm1a(EUCOMM)Wtsi EPD0453_5_B05	C57BL/6N;C57BL/6NTac	B6N MGP Select 20150209	MGP Select	Tead3	MFNP29.2h	M02057996	+/+	Female	2015-02-09	14	23.1	g	1	C57BL/6N;C57BL/6NTac	B6N
MFNP	Tead3 tm1a(EUCOMM)Wtsi EPD0453_5_B05	C57BL/6N;C57BL/6NTac	B6N MGP Select 20150209	MGP Select	Tead3	MFNP29.2h	M02057996	+/+	Female	2015-02-09	13	23	g	1	C57BL/6N;C57BL/6NTac	B6N
MFNP	Tead3 tm1a(EUCOMM)Wtsi EPD0453_5_B05	C57BL/6N;C57BL/6NTac	B6N MGP Select 20150209	MGP Select	Tead3	MFNP29.2h	M02057996	+/+	Female	2015-02-09	11	20.6	g	1	C57BL/6N;C57BL/6NTac	B6N
MFNP	Tead3 tm1a(EUCOMM)Wtsi EPD0453_5_B05	C57BL/6N;C57BL/6NTac	B6N MGP Select 20150209	MGP Select	Tead3	MFNP29.2h	M02057996	+/+	Female	2015-02-09	9	19.7	g	1	C57BL/6N;C57BL/6NTac	B6N
MFNP	Tead3 tm1a(EUCOMM)Wtsi EPD0453_5_B05	C57BL/6N;C57BL/6NTac	B6N MGP Select 20150209	MGP Select	Tead3	MFNP29.2h	M02057996	+/+	Female	2015-02-09	8	19.7	g	1	C57BL/6N;C57BL/6NTac	B6N
MFNP	Tead3 tm1a(EUCOMM)Wtsi EPD0453_5_B05	C57BL/6N;C57BL/6NTac	B6N MGP Select 20150209	MGP Select	Tead3	MFNP29.2h	M02057996	+/+	Female	2015-02-09	6	18.1	g	1	C57BL/6N;C57BL/6NTac	B6N
MFNP	Tead3 tm1a(EUCOMM)Wtsi EPD0453_5_B05	C57BL/6N;C57BL/6NTac	B6N MGP Select 20150209	MGP Select	Tead3	MFNP29.2h	M02057996	+/+	Female	2015-02-09	4	15.8	g	1	C57BL/6N;C57BL/6NTac	B6N
MFNP	Tead3 tm1a(EUCOMM)Wtsi EPD0453_5_B05	C57BL/6N;C57BL/6NTac	B6N MGP Select 20150209	MGP Select	Tead3	MFNP29.2c	M02057991	+/+	Male	2015-02-09	16	29.6	g	1	C57BL/6N;C57BL/6NTac	B6N
MFNP	Tead3 tm1a(EUCOMM)Wtsi EPD0453_5_B05	C57BL/6N;C57BL/6NTac	B6N MGP Select 20150209	MGP Select	Tead3	MFNP29.2c	M02057991	+/+	Male	2015-02-09	15	30.5	g	1	C57BL/6N;C57BL/6NTac	B6N
MFNP	Tead3 tm1a(EUCOMM)Wtsi EPD0453_5_B05	C57BL/6N;C57BL/6NTac	B6N MGP Select 20150209	MGP Select	Tead3	MFNP29.2c	M02057991	+/+	Male	2015-02-09	14	30.2	g	1	C57BL/6N;C57BL/6NTac	B6N
MFNP	Tead3 tm1a(EUCOMM)Wtsi EPD0453_5_B05	C57BL/6N;C57BL/6NTac	B6N MGP Select 20150209	MGP Select	Tead3	MFNP29.2c	M02057991	+/+	Male	2015-02-09	13	28.9	g	1	C57BL/6N;C57BL/6NTac	B6N
MFNP	Tead3 tm1a(EUCOMM)Wtsi EPD0453_5_B05	C57BL/6N;C57BL/6NTac	B6N MGP Select 20150209	MGP Select	Tead3	MFNP29.2c	M02057991	+/+	Male	2015-02-09	12	28.6	g	1	C57BL/6N;C57BL/6NTac	B6N
MFNP	Tead3 tm1a(EUCOMM)Wtsi EPD0453_5_B05	C57BL/6N;C57BL/6NTac	B6N MGP Select 20150209	MGP Select	Tead3	MFNP29.2c	M02057991	+/+	Male	2015-02-09	11	27.9	g	1	C57BL/6N;C57BL/6NTac	B6N
MFNP	Tead3 tm1a(EUCOMM)Wtsi EPD0453_5_B05	C57BL/6N;C57BL/6NTac	B6N MGP Select 20150209	MGP Select	Tead3	MFNP29.2c	M02057991	+/+	Male	2015-02-09	9	25.2	g	1	C57BL/6N;C57BL/6NTac	B6N
MFNP	Tead3 tm1a(EUCOMM)Wtsi EPD0453_5_B05	C57BL/6N;C57BL/6NTac	B6N MGP Select 20150209	MGP Select	Tead3	MFNP29.2c	M02057991	+/+	Male	2015-02-09	8	24	g	1	C57BL/6N;C57BL/6NTac	B6N
MFNP	Tead3 tm1a(EUCOMM)Wtsi EPD0453_5_B05	C57BL/6N;C57BL/6NTac	B6N MGP Select 20150209	MGP Select	Tead3	MFNP29.2c	M02057991	+/+	Male	2015-02-09	6	21.6	g	1	C57BL/6N;C57BL/6NTac	B6N
MFNP	Tead3 tm1a(EUCOMM)Wtsi EPD0453_5_B05	C57BL/6N;C57BL/6NTac	B6N MGP Select 20150209	MGP Select	Tead3	MFNP29.2c	M02057991	+/+	Male	2015-02-09	4	16.6	g	1	C57BL/6N;C57BL/6NTac	B6N
MFNP	Tead3 tm1a(EUCOMM)Wtsi EPD0453_5_B05	C57BL/6N;C57BL/6NTac	B6N MGP Select 20150209	MGP Select	Tead3	MFNP29.2b	M02057990	+/+	Male	2015-02-09	16	34.4	g	1	C57BL/6N;C57BL/6NTac	B6N
MFNP	Tead3 tm1a(EUCOMM)Wtsi EPD0453_5_B05	C57BL/6N;C57BL/6NTac	B6N MGP Select 20150209	MGP Select	Tead3	MFNP29.2b	M02057990	+/+	Male	2015-02-09	15	35.8	g	1	C57BL/6N;C57BL/6NTac	B6N
MFNP	Tead3 tm1a(EUCOMM)Wtsi EPD0453_5_B05	C57BL/6N;C57BL/6NTac	B6N MGP Select 20150209	MGP Select	Tead3	MFNP29.2b	M02057990	+/+	Male	2015-02-09	14	36.1	g	1	C57BL/6N;C57BL/6NTac	B6N
MFNP	Tead3 tm1a(EUCOMM)Wtsi EPD0453_5_B05	C57BL/6N;C57BL/6NTac	B6N MGP Select 20150209	MGP Select	Tead3	MFNP29.2b	M02057990	+/+	Male	2015-02-09	13	35	g	1	C57BL/6N;C57BL/6NTac	B6N
MFNP	Tead3 tm1a(EUCOMM)Wtsi EPD0453_5_B05	C57BL/6N;C57BL/6NTac	B6N MGP Select 20150209	MGP Select	Tead3	MFNP29.2b	M02057990	+/+	Male	2015-02-09	12	33.9	g	1	C57BL/6N;C57BL/6NTac	B6N
MFNP	Tead3 tm1a(EUCOMM)Wtsi EPD0453_5_B05	C57BL/6N;C57BL/6NTac	B6N MGP Select 20150209	MGP Select	Tead3	MFNP29.2b	M02057990	+/+	Male	2015-02-09	11	32.8	g	1	C57BL/6N;C57BL/6NTac	B6N
MFNP	Tead3 tm1a(EUCOMM)Wtsi EPD0453_5_B05	C57BL/6N;C57BL/6NTac	B6N MGP Select 20150209	MGP Select	Tead3	MFNP29.2b	M02057990	+/+	Male	2015-02-09	9	29	g	1	C57BL/6N;C57BL/6NTac	B6N
MFNP	Tead3 tm1a(EUCOMM)Wtsi EPD0453_5_B05	C57BL/6N;C57BL/6NTac	B6N MGP Select 20150209	MGP Select	Tead3	MFNP29.2b	M02057990	+/+	Male	2015-02-09	8	27.8	g	1	C57BL/6N;C57BL/6NTac	B6N
MFNP	Tead3 tm1a(EUCOMM)Wtsi EPD0453_5_B05	C57BL/6N;C57BL/6NTac	B6N MGP Select 20150209	MGP Select	Tead3	MFNP29.2b	M02057990	+/+	Male	2015-02-09	6	23.5	g	1	C57BL/6N;C57BL/6NTac	B6N
MFNP	Tead3 tm1a(EUCOMM)Wtsi EPD0453_5_B05	C57BL/6N;C57BL/6NTac	B6N MGP Select 20150209	MGP Select	Tead3	MFNP29.2b	M02057990	+/+	Male	2015-02-09	4	18.6	g	1	C57BL/6N;C57BL/6NTac	B6N
MFNP	Tead3 tm1a(EUCOMM)Wtsi EPD0453_5_B05	C57BL/6N;C57BL/6NTac	B6N MGP Select 20150209	MGP Select	Tead3	MFNP29.2a	M02057989	+/+	Male	2015-02-09	16	32.4	g	1	C57BL/6N;C57BL/6NTac	B6N
MFNP	Tead3 tm1a(EUCOMM)Wtsi EPD0453_5_B05	C57BL/6N;C57BL/6NTac	B6N MGP Select 20150209	MGP Select	Tead3	MFNP29.2a	M02057989	+/+	Male	2015-02-09	15	32.1	g	1	C57BL/6N;C57BL/6NTac	B6N
MFNP	Tead3 tm1a(EUCOMM)Wtsi EPD0453_5_B05	C57BL/6N;C57BL/6NTac	B6N MGP Select 20150209	MGP Select	Tead3	MFNP29.2a	M02057989	+/+	Male	2015-02-09	14	31.9	g	1	C57BL/6N;C57BL/6NTac	B6N
MFNP	Tead3 tm1a(EUCOMM)Wtsi EPD0453_5_B05	C57BL/6N;C57BL/6NTac	B6N MGP Select 20150209	MGP Select	Tead3	MFNP29.2a	M02057989	+/+	Male	2015-02-09	13	30.1	g	1	C57BL/6N;C57BL/6NTac	B6N
MFNP	Tead3 tm1a(EUCOMM)Wtsi EPD0453_5_B05	C57BL/6N;C57BL/6NTac	B6N MGP Select 20150209	MGP Select	Tead3	MFNP29.2a	M02057989	+/+	Male	2015-02-09	12	30.1	g	1	C57BL/6N;C57BL/6NTac	B6N
MFNP	Tead3 tm1a(EUCOMM)Wtsi EPD0453_5_B05	C57BL/6N;C57BL/6NTac	B6N MGP Select 20150209	MGP Select	Tead3	MFNP29.2a	M02057989	+/+	Male	2015-02-09	11	28.7	g	1	C57BL/6N;C57BL/6NTac	B6N
MFNP	Tead3 tm1a(EUCOMM)Wtsi EPD0453_5_B05	C57BL/6N;C57BL/6NTac	B6N MGP Select 20150209	MGP Select	Tead3	MFNP29.2a	M02057989	+/+	Male	2015-02-09	9	25.6	g	1	C57BL/6N;C57BL/6NTac	B6N
MFNP	Tead3 tm1a(EUCOMM)Wtsi EPD0453_5_B05	C57BL/6N;C57BL/6NTac	B6N MGP Select 20150209	MGP Select	Tead3	MFNP29.2a	M02057989	+/+	Male	2015-02-09	8	24.7	g	1	C57BL/6N;C57BL/6NTac	B6N
MFNP	Tead3 tm1a(EUCOMM)Wtsi EPD0453_5_B05	C57BL/6N;C57BL/6NTac	B6N MGP Select 20150209	MGP Select	Tead3	MFNP29.2a	M02057989	+/+	Male	2015-02-09	6	21.1	g	1	C57BL/6N;C57BL/6NTac	B6N
MFNP	Tead3 tm1a(EUCOMM)Wtsi EPD0453_5_B05	C57BL/6N;C57BL/6NTac	B6N MGP Select 20150209	MGP Select	Tead3	MFNP29.2a	M02057989	+/+	Male	2015-02-09	4	16.7	g	1	C57BL/6N;C57BL/6NTac	B6N
MFNP	Tead3 tm1a(EUCOMM)Wtsi EPD0453_5_B05	C57BL/6N;C57BL/6NTac	B6N MGP Select 20141216	MGP Select	Tead3	MFNP30.1b	M02011078	+/+	Male	2014-12-17	16	36.1	g	1	C57BL/6N;C57BL/6NTac	B6N
MFNP	Tead3 tm1a(EUCOMM)Wtsi EPD0453_5_B05	C57BL/6N;C57BL/6NTac	B6N MGP Select 20141216	MGP Select	Tead3	MFNP30.1b	M02011078	+/+	Male	2014-12-17	15	35.3	g	1	C57BL/6N;C57BL/6NTac	B6N
MFNP	Tead3 tm1a(EUCOMM)Wtsi EPD0453_5_B05	C57BL/6N;C57BL/6NTac	B6N MGP Select 20141216	MGP Select	Tead3	MFNP30.1b	M02011078	+/+	Male	2014-12-17	14	34	g	2	C57BL/6N;C57BL/6NTac	B6N
MFNP	Tead3 tm1a(EUCOMM)Wtsi EPD0453_5_B05	C57BL/6N;C57BL/6NTac	B6N MGP Select 20141216	MGP Select	Tead3	MFNP30.1b	M02011078	+/+	Male	2014-12-17	13	34.1	g	1	C57BL/6N;C57BL/6NTac	B6N
MFNP	Tead3 tm1a(EUCOMM)Wtsi EPD0453_5_B05	C57BL/6N;C57BL/6NTac	B6N MGP Select 20141216	MGP Select	Tead3	MFNP30.1b	M02011078	+/+	Male	2014-12-17	12	32.4	g	1	C57BL/6N;C57BL/6NTac	B6N
MFNP	Tead3 tm1a(EUCOMM)Wtsi EPD0453_5_B05	C57BL/6N;C57BL/6NTac	B6N MGP Select 20141216	MGP Select	Tead3	MFNP30.1b	M02011078	+/+	Male	2014-12-17	11	31.4	g	1	C57BL/6N;C57BL/6NTac	B6N
MFNP	Tead3 tm1a(EUCOMM)Wtsi EPD0453_5_B05	C57BL/6N;C57BL/6NTac	B6N MGP Select 20141216	MGP Select	Tead3	MFNP30.1b	M02011078	+/+	Male	2014-12-17	9	27.8	g	1	C57BL/6N;C57BL/6NTac	B6N
MFNP	Tead3 tm1a(EUCOMM)Wtsi EPD0453_5_B05	C57BL/6N;C57BL/6NTac	B6N MGP Select 20141216	MGP Select	Tead3	MFNP30.1b	M02011078	+/+	Male	2014-12-17	8	26.8	g	1	C57BL/6N;C57BL/6NTac	B6N
MFNP	Tead3 tm1a(EUCOMM)Wtsi EPD0453_5_B05	C57BL/6N;C57BL/6NTac	B6N MGP Select 20141216	MGP Select	Tead3	MFNP30.1b	M02011078	+/+	Male	2014-12-17	6	24.2	g	1	C57BL/6N;C57BL/6NTac	B6N
MFNP	Tead3 tm1a(EUCOMM)Wtsi EPD0453_5_B05	C57BL/6N;C57BL/6NTac	B6N MGP Select 20141216	MGP Select	Tead3	MFNP30.1b	M02011078	+/+	Male	2014-12-17	4	17.7	g	1	C57BL/6N;C57BL/6NTac	B6N
MFNP	Tead3 tm1a(EUCOMM)Wtsi EPD0453_5_B05	C57BL/6N;C57BL/6NTac	B6N MGP Select 20141216	MGP Select	Tead3	MFNP31.1f	M02011073	+/+	Female	2014-12-15	16	29.1	g	1	C57BL/6N;C57BL/6NTac	B6N
MFNP	Tead3 tm1a(EUCOMM)Wtsi EPD0453_5_B05	C57BL/6N;C57BL/6NTac	B6N MGP Select 20141216	MGP Select	Tead3	MFNP31.1f	M02011073	+/+	Female	2014-12-15	15	29.1	g	1	C57BL/6N;C57BL/6NTac	B6N
MFNP	Tead3 tm1a(EUCOMM)Wtsi EPD0453_5_B05	C57BL/6N;C57BL/6NTac	B6N MGP Select 20141216	MGP Select	Tead3	MFNP31.1f	M02011073	+/+	Female	2014-12-15	14	29.1	g	1	C57BL/6N;C57BL/6NTac	B6N
MFNP	Tead3 tm1a(EUCOMM)Wtsi EPD0453_5_B05	C57BL/6N;C57BL/6NTac	B6N MGP Select 20141216	MGP Select	Tead3	MFNP31.1f	M02011073	+/+	Female	2014-12-15	13	28.4	g	1	C57BL/6N;C57BL/6NTac	B6N
MFNP	Tead3 tm1a(EUCOMM)Wtsi EPD0453_5_B05	C57BL/6N;C57BL/6NTac	B6N MGP Select 20141216	MGP Select	Tead3	MFNP31.1f	M02011073	+/+	Female	2014-12-15	11	25.8	g	1	C57BL/6N;C57BL/6NTac	B6N
MFNP	Tead3 tm1a(EUCOMM)Wtsi EPD0453_5_B05	C57BL/6N;C57BL/6NTac	B6N MGP Select 20141216	MGP Select	Tead3	MFNP31.1f	M02011073	+/+	Female	2014-12-15	9	22.8	g	1	C57BL/6N;C57BL/6NTac	B6N
MFNP	Tead3 tm1a(EUCOMM)Wtsi EPD0453_5_B05	C57BL/6N;C57BL/6NTac	B6N MGP Select 20141216	MGP Select	Tead3	MFNP31.1f	M02011073	+/+	Female	2014-12-15	8	21.9	g	1	C57BL/6N;C57BL/6NTac	B6N
MFNP	Tead3 tm1a(EUCOMM)Wtsi EPD0453_5_B05	C57BL/6N;C57BL/6NTac	B6N MGP Select 20141216	MGP Select	Tead3	MFNP31.1f	M02011073	+/+	Female	2014-12-15	6	20	g	1	C57BL/6N;C57BL/6NTac	B6N
MFNP	Tead3 tm1a(EUCOMM)Wtsi EPD0453_5_B05	C57BL/6N;C57BL/6NTac	B6N MGP Select 20141216	MGP Select	Tead3	MFNP31.1f	M02011073	+/+	Female	2014-12-15	4	15.5	g	1	C57BL/6N;C57BL/6NTac	B6N
MFNP	Tead3 tm1a(EUCOMM)Wtsi EPD0453_5_B05	C57BL/6N;C57BL/6NTac	B6N MGP Select 20141216	MGP Select	Tead3	MFNP31.1e	M02003202	+/+	Female	2014-12-15	16	25.6	g	1	C57BL/6N;C57BL/6NTac	B6N
MFNP	Tead3 tm1a(EUCOMM)Wtsi EPD0453_5_B05	C57BL/6N;C57BL/6NTac	B6N MGP Select 20141216	MGP Select	Tead3	MFNP31.1e	M02003202	+/+	Female	2014-12-15	15	25.4	g	1	C57BL/6N;C57BL/6NTac	B6N
MFNP	Tead3 tm1a(EUCOMM)Wtsi EPD0453_5_B05	C57BL/6N;C57BL/6NTac	B6N MGP Select 20141216	MGP Select	Tead3	MFNP31.1e	M02003202	+/+	Female	2014-12-15	14	25.6	g	1	C57BL/6N;C57BL/6NTac	B6N
MFNP	Tead3 tm1a(EUCOMM)Wtsi EPD0453_5_B05	C57BL/6N;C57BL/6NTac	B6N MGP Select 20141216	MGP Select	Tead3	MFNP31.1e	M02003202	+/+	Female	2014-12-15	13	25.6	g	1	C57BL/6N;C57BL/6NTac	B6N
MFNP	Tead3 tm1a(EUCOMM)Wtsi EPD0453_5_B05	C57BL/6N;C57BL/6NTac	B6N MGP Select 20141216	MGP Select	Tead3	MFNP31.1e	M02003202	+/+	Female	2014-12-15	11	22.9	g	1	C57BL/6N;C57BL/6NTac	B6N
MFNP	Tead3 tm1a(EUCOMM)Wtsi EPD0453_5_B05	C57BL/6N;C57BL/6NTac	B6N MGP Select 20141216	MGP Select	Tead3	MFNP31.1e	M02003202	+/+	Female	2014-12-15	9	20.9	g	1	C57BL/6N;C57BL/6NTac	B6N
MFNP	Tead3 tm1a(EUCOMM)Wtsi EPD0453_5_B05	C57BL/6N;C57BL/6NTac	B6N MGP Select 20141216	MGP Select	Tead3	MFNP31.1e	M02003202	+/+	Female	2014-12-15	8	20.6	g	1	C57BL/6N;C57BL/6NTac	B6N
MFNP	Tead3 tm1a(EUCOMM)Wtsi EPD0453_5_B05	C57BL/6N;C57BL/6NTac	B6N MGP Select 20141216	MGP Select	Tead3	MFNP31.1e	M02003202	+/+	Female	2014-12-15	6	19.8	g	1	C57BL/6N;C57BL/6NTac	B6N
MFNP	Tead3 tm1a(EUCOMM)Wtsi EPD0453_5_B05	C57BL/6N;C57BL/6NTac	B6N MGP Select 20141216	MGP Select	Tead3	MFNP31.1e	M02003202	+/+	Female	2014-12-15	4	16.1	g	1	C57BL/6N;C57BL/6NTac	B6N
MFNP	Tead3 tm1a(EUCOMM)Wtsi EPD0453_5_B05	C57BL/6N;C57BL/6NTac	B6N MGP Select 20141216	MGP Select	Tead3	MFNP31.1d	M02003201	+/+	Male	2014-12-15	16	30.2	g	1	C57BL/6N;C57BL/6NTac	B6N
MFNP	Tead3 tm1a(EUCOMM)Wtsi EPD0453_5_B05	C57BL/6N;C57BL/6NTac	B6N MGP Select 20141216	MGP Select	Tead3	MFNP31.1d	M02003201	+/+	Male	2014-12-15	15	30.5	g	1	C57BL/6N;C57BL/6NTac	B6N
MFNP	Tead3 tm1a(EUCOMM)Wtsi EPD0453_5_B05	C57BL/6N;C57BL/6NTac	B6N MGP Select 20141216	MGP Select	Tead3	MFNP31.1d	M02003201	+/+	Male	2014-12-15	14	29.4	g	2	C57BL/6N;C57BL/6NTac	B6N
MFNP	Tead3 tm1a(EUCOMM)Wtsi EPD0453_5_B05	C57BL/6N;C57BL/6NTac	B6N MGP Select 20141216	MGP Select	Tead3	MFNP31.1d	M02003201	+/+	Male	2014-12-15	13	29.2	g	1	C57BL/6N;C57BL/6NTac	B6N
MFNP	Tead3 tm1a(EUCOMM)Wtsi EPD0453_5_B05	C57BL/6N;C57BL/6NTac	B6N MGP Select 20141216	MGP Select	Tead3	MFNP31.1d	M02003201	+/+	Male	2014-12-15	12	27.7	g	1	C57BL/6N;C57BL/6NTac	B6N
MFNP	Tead3 tm1a(EUCOMM)Wtsi EPD0453_5_B05	C57BL/6N;C57BL/6NTac	B6N MGP Select 20141216	MGP Select	Tead3	MFNP31.1d	M02003201	+/+	Male	2014-12-15	11	27.6	g	1	C57BL/6N;C57BL/6NTac	B6N
MFNP	Tead3 tm1a(EUCOMM)Wtsi EPD0453_5_B05	C57BL/6N;C57BL/6NTac	B6N MGP Select 20141216	MGP Select	Tead3	MFNP31.1d	M02003201	+/+	Male	2014-12-15	9	24.5	g	1	C57BL/6N;C57BL/6NTac	B6N
MFNP	Tead3 tm1a(EUCOMM)Wtsi EPD0453_5_B05	C57BL/6N;C57BL/6NTac	B6N MGP Select 20141216	MGP Select	Tead3	MFNP31.1d	M02003201	+/+	Male	2014-12-15	8	24.2	g	1	C57BL/6N;C57BL/6NTac	B6N
MFNP	Tead3 tm1a(EUCOMM)Wtsi EPD0453_5_B05	C57BL/6N;C57BL/6NTac	B6N MGP Select 20141216	MGP Select	Tead3	MFNP31.1d	M02003201	+/+	Male	2014-12-15	6	21.6	g	1	C57BL/6N;C57BL/6NTac	B6N
MFNP	Tead3 tm1a(EUCOMM)Wtsi EPD0453_5_B05	C57BL/6N;C57BL/6NTac	B6N MGP Select 20141216	MGP Select	Tead3	MFNP31.1d	M02003201	+/+	Male	2014-12-15	4	16.8	g	1	C57BL/6N;C57BL/6NTac	B6N
MFNP	Tead3 tm1a(EUCOMM)Wtsi EPD0453_5_B05	C57BL/6N;C57BL/6NTac	B6N MGP Select 20141216	MGP Select	Tead3	MFNP31.1b	M02003199	+/+	Male	2014-12-15	16	35	g	1	C57BL/6N;C57BL/6NTac	B6N
MFNP	Tead3 tm1a(EUCOMM)Wtsi EPD0453_5_B05	C57BL/6N;C57BL/6NTac	B6N MGP Select 20141216	MGP Select	Tead3	MFNP31.1b	M02003199	+/+	Male	2014-12-15	15	34.9	g	1	C57BL/6N;C57BL/6NTac	B6N
MFNP	Tead3 tm1a(EUCOMM)Wtsi EPD0453_5_B05	C57BL/6N;C57BL/6NTac	B6N MGP Select 20141216	MGP Select	Tead3	MFNP31.1b	M02003199	+/+	Male	2014-12-15	14	33.8	g	1	C57BL/6N;C57BL/6NTac	B6N
MFNP	Tead3 tm1a(EUCOMM)Wtsi EPD0453_5_B05	C57BL/6N;C57BL/6NTac	B6N MGP Select 20141216	MGP Select	Tead3	MFNP31.1b	M02003199	+/+	Male	2014-12-15	13	34.4	g	1	C57BL/6N;C57BL/6NTac	B6N
MFNP	Tead3 tm1a(EUCOMM)Wtsi EPD0453_5_B05	C57BL/6N;C57BL/6NTac	B6N MGP Select 20141216	MGP Select	Tead3	MFNP31.1b	M02003199	+/+	Male	2014-12-15	12	34.5	g	1	C57BL/6N;C57BL/6NTac	B6N
MFNP	Tead3 tm1a(EUCOMM)Wtsi EPD0453_5_B05	C57BL/6N;C57BL/6NTac	B6N MGP Select 20141216	MGP Select	Tead3	MFNP31.1b	M02003199	+/+	Male	2014-12-15	11	33.6	g	1	C57BL/6N;C57BL/6NTac	B6N
MFNP	Tead3 tm1a(EUCOMM)Wtsi EPD0453_5_B05	C57BL/6N;C57BL/6NTac	B6N MGP Select 20141216	MGP Select	Tead3	MFNP31.1b	M02003199	+/+	Male	2014-12-15	9	27.9	g	1	C57BL/6N;C57BL/6NTac	B6N
MFNP	Tead3 tm1a(EUCOMM)Wtsi EPD0453_5_B05	C57BL/6N;C57BL/6NTac	B6N MGP Select 20141216	MGP Select	Tead3	MFNP31.1b	M02003199	+/+	Male	2014-12-15	8	27.1	g	1	C57BL/6N;C57BL/6NTac	B6N
MFNP	Tead3 tm1a(EUCOMM)Wtsi EPD0453_5_B05	C57BL/6N;C57BL/6NTac	B6N MGP Select 20141216	MGP Select	Tead3	MFNP31.1b	M02003199	+/+	Male	2014-12-15	6	24.1	g	1	C57BL/6N;C57BL/6NTac	B6N
MFNP	Tead3 tm1a(EUCOMM)Wtsi EPD0453_5_B05	C57BL/6N;C57BL/6NTac	B6N MGP Select 20141216	MGP Select	Tead3	MFNP31.1b	M02003199	+/+	Male	2014-12-15	4	18.2	g	1	C57BL/6N;C57BL/6NTac	B6N
MFNP	Tead3 tm1a(EUCOMM)Wtsi EPD0453_5_B05	C57BL/6N;C57BL/6NTac	B6N MGP Select 20141216	MGP Select	Tead3	MFNP31.1a	M02003198	+/+	Male	2014-12-15	16	31.6	g	1	C57BL/6N;C57BL/6NTac	B6N
MFNP	Tead3 tm1a(EUCOMM)Wtsi EPD0453_5_B05	C57BL/6N;C57BL/6NTac	B6N MGP Select 20141216	MGP Select	Tead3	MFNP31.1a	M02003198	+/+	Male	2014-12-15	15	31.2	g	1	C57BL/6N;C57BL/6NTac	B6N
MFNP	Tead3 tm1a(EUCOMM)Wtsi EPD0453_5_B05	C57BL/6N;C57BL/6NTac	B6N MGP Select 20141216	MGP Select	Tead3	MFNP31.1a	M02003198	+/+	Male	2014-12-15	14	30.7	g	1	C57BL/6N;C57BL/6NTac	B6N
MFNP	Tead3 tm1a(EUCOMM)Wtsi EPD0453_5_B05	C57BL/6N;C57BL/6NTac	B6N MGP Select 20141216	MGP Select	Tead3	MFNP31.1a	M02003198	+/+	Male	2014-12-15	13	31.4	g	1	C57BL/6N;C57BL/6NTac	B6N
MFNP	Tead3 tm1a(EUCOMM)Wtsi EPD0453_5_B05	C57BL/6N;C57BL/6NTac	B6N MGP Select 20141216	MGP Select	Tead3	MFNP31.1a	M02003198	+/+	Male	2014-12-15	12	31.3	g	1	C57BL/6N;C57BL/6NTac	B6N
MFNP	Tead3 tm1a(EUCOMM)Wtsi EPD0453_5_B05	C57BL/6N;C57BL/6NTac	B6N MGP Select 20141216	MGP Select	Tead3	MFNP31.1a	M02003198	+/+	Male	2014-12-15	11	30.6	g	1	C57BL/6N;C57BL/6NTac	B6N
MFNP	Tead3 tm1a(EUCOMM)Wtsi EPD0453_5_B05	C57BL/6N;C57BL/6NTac	B6N MGP Select 20141216	MGP Select	Tead3	MFNP31.1a	M02003198	+/+	Male	2014-12-15	9	27.2	g	1	C57BL/6N;C57BL/6NTac	B6N
MFNP	Tead3 tm1a(EUCOMM)Wtsi EPD0453_5_B05	C57BL/6N;C57BL/6NTac	B6N MGP Select 20141216	MGP Select	Tead3	MFNP31.1a	M02003198	+/+	Male	2014-12-15	8	25.4	g	1	C57BL/6N;C57BL/6NTac	B6N
MFNP	Tead3 tm1a(EUCOMM)Wtsi EPD0453_5_B05	C57BL/6N;C57BL/6NTac	B6N MGP Select 20141216	MGP Select	Tead3	MFNP31.1a	M02003198	+/+	Male	2014-12-15	6	23.3	g	1	C57BL/6N;C57BL/6NTac	B6N
MFNP	Tead3 tm1a(EUCOMM)Wtsi EPD0453_5_B05	C57BL/6N;C57BL/6NTac	B6N MGP Select 20141216	MGP Select	Tead3	MFNP31.1a	M02003198	+/+	Male	2014-12-15	4	19.2	g	1	C57BL/6N;C57BL/6NTac	B6N
MFNP	Tead3 tm1a(EUCOMM)Wtsi EPD0453_5_B05	C57BL/6N;C57BL/6NTac	B6N MGP Select 20141216	MGP Select	Tead3	MFNP17.4e	M02003102	+/+	Female	2014-12-15	16	34.2	g	1	C57BL/6N;C57BL/6NTac	B6N
MFNP	Tead3 tm1a(EUCOMM)Wtsi EPD0453_5_B05	C57BL/6N;C57BL/6NTac	B6N MGP Select 20141216	MGP Select	Tead3	MFNP17.4e	M02003102	+/+	Female	2014-12-15	15	34.3	g	1	C57BL/6N;C57BL/6NTac	B6N
MFNP	Tead3 tm1a(EUCOMM)Wtsi EPD0453_5_B05	C57BL/6N;C57BL/6NTac	B6N MGP Select 20141216	MGP Select	Tead3	MFNP17.4e	M02003102	+/+	Female	2014-12-15	14	33	g	2	C57BL/6N;C57BL/6NTac	B6N
MFNP	Tead3 tm1a(EUCOMM)Wtsi EPD0453_5_B05	C57BL/6N;C57BL/6NTac	B6N MGP Select 20141216	MGP Select	Tead3	MFNP17.4e	M02003102	+/+	Female	2014-12-15	13	34.8	g	1	C57BL/6N;C57BL/6NTac	B6N
MFNP	Tead3 tm1a(EUCOMM)Wtsi EPD0453_5_B05	C57BL/6N;C57BL/6NTac	B6N MGP Select 20141216	MGP Select	Tead3	MFNP17.4e	M02003102	+/+	Female	2014-12-15	11	28	g	1	C57BL/6N;C57BL/6NTac	B6N
MFNP	Tead3 tm1a(EUCOMM)Wtsi EPD0453_5_B05	C57BL/6N;C57BL/6NTac	B6N MGP Select 20141216	MGP Select	Tead3	MFNP17.4e	M02003102	+/+	Female	2014-12-15	9	25.4	g	1	C57BL/6N;C57BL/6NTac	B6N
MFNP	Tead3 tm1a(EUCOMM)Wtsi EPD0453_5_B05	C57BL/6N;C57BL/6NTac	B6N MGP Select 20141216	MGP Select	Tead3	MFNP17.4e	M02003102	+/+	Female	2014-12-15	8	23.9	g	1	C57BL/6N;C57BL/6NTac	B6N
MFNP	Tead3 tm1a(EUCOMM)Wtsi EPD0453_5_B05	C57BL/6N;C57BL/6NTac	B6N MGP Select 20141216	MGP Select	Tead3	MFNP17.4e	M02003102	+/+	Female	2014-12-15	6	21.9	g	1	C57BL/6N;C57BL/6NTac	B6N
MFNP	Tead3 tm1a(EUCOMM)Wtsi EPD0453_5_B05	C57BL/6N;C57BL/6NTac	B6N MGP Select 20141216	MGP Select	Tead3	MFNP17.4e	M02003102	+/+	Female	2014-12-15	4	18.7	g	1	C57BL/6N;C57BL/6NTac	B6N
MFNP	Tead3 tm1a(EUCOMM)Wtsi EPD0453_5_B05	C57BL/6N;C57BL/6NTac	B6N MGP Select 20141216	MGP Select	Tead3	MFNP17.4d	M02003101	+/+	Female	2014-12-15	16	33.7	g	1	C57BL/6N;C57BL/6NTac	B6N
MFNP	Tead3 tm1a(EUCOMM)Wtsi EPD0453_5_B05	C57BL/6N;C57BL/6NTac	B6N MGP Select 20141216	MGP Select	Tead3	MFNP17.4d	M02003101	+/+	Female	2014-12-15	15	33.6	g	1	C57BL/6N;C57BL/6NTac	B6N
MFNP	Tead3 tm1a(EUCOMM)Wtsi EPD0453_5_B05	C57BL/6N;C57BL/6NTac	B6N MGP Select 20141216	MGP Select	Tead3	MFNP17.4d	M02003101	+/+	Female	2014-12-15	14	33.4	g	2	C57BL/6N;C57BL/6NTac	B6N
MFNP	Tead3 tm1a(EUCOMM)Wtsi EPD0453_5_B05	C57BL/6N;C57BL/6NTac	B6N MGP Select 20141216	MGP Select	Tead3	MFNP17.4d	M02003101	+/+	Female	2014-12-15	13	33.6	g	1	C57BL/6N;C57BL/6NTac	B6N
MFNP	Tead3 tm1a(EUCOMM)Wtsi EPD0453_5_B05	C57BL/6N;C57BL/6NTac	B6N MGP Select 20141216	MGP Select	Tead3	MFNP17.4d	M02003101	+/+	Female	2014-12-15	11	30.8	g	1	C57BL/6N;C57BL/6NTac	B6N
MFNP	Tead3 tm1a(EUCOMM)Wtsi EPD0453_5_B05	C57BL/6N;C57BL/6NTac	B6N MGP Select 20141216	MGP Select	Tead3	MFNP17.4d	M02003101	+/+	Female	2014-12-15	9	26.6	g	1	C57BL/6N;C57BL/6NTac	B6N
MFNP	Tead3 tm1a(EUCOMM)Wtsi EPD0453_5_B05	C57BL/6N;C57BL/6NTac	B6N MGP Select 20141216	MGP Select	Tead3	MFNP17.4d	M02003101	+/+	Female	2014-12-15	8	25.7	g	1	C57BL/6N;C57BL/6NTac	B6N
MFNP	Tead3 tm1a(EUCOMM)Wtsi EPD0453_5_B05	C57BL/6N;C57BL/6NTac	B6N MGP Select 20141216	MGP Select	Tead3	MFNP17.4d	M02003101	+/+	Female	2014-12-15	6	22.9	g	1	C57BL/6N;C57BL/6NTac	B6N
MFNP	Tead3 tm1a(EUCOMM)Wtsi EPD0453_5_B05	C57BL/6N;C57BL/6NTac	B6N MGP Select 20141216	MGP Select	Tead3	MFNP17.4d	M02003101	+/+	Female	2014-12-15	4	19.5	g	1	C57BL/6N;C57BL/6NTac	B6N
MUFW	Atxn10 tm1b(KOMP)Wtsi	C57BL/6N;C57BL/6NTac	B6N MGP Select 20150527	MGP Select	Atxn10	MUFW22.2g	M02151732	+/+	Female	2015-05-29	16	21.1	g	1	C57BL/6N;C57BL/6NTac	B6N
MUFW	Atxn10 tm1b(KOMP)Wtsi	C57BL/6N;C57BL/6NTac	B6N MGP Select 20150527	MGP Select	Atxn10	MUFW22.2g	M02151732	+/+	Female	2015-05-29	15	21.5	g	1	C57BL/6N;C57BL/6NTac	B6N
MUFW	Atxn10 tm1b(KOMP)Wtsi	C57BL/6N;C57BL/6NTac	B6N MGP Select 20150527	MGP Select	Atxn10	MUFW22.2g	M02151732	+/+	Female	2015-05-29	14	21.5	g	1	C57BL/6N;C57BL/6NTac	B6N
MUFW	Atxn10 tm1b(KOMP)Wtsi	C57BL/6N;C57BL/6NTac	B6N MGP Select 20150527	MGP Select	Atxn10	MUFW22.2g	M02151732	+/+	Female	2015-05-29	13	20.9	g	1	C57BL/6N;C57BL/6NTac	B6N
MUFW	Atxn10 tm1b(KOMP)Wtsi	C57BL/6N;C57BL/6NTac	B6N MGP Select 20150527	MGP Select	Atxn10	MUFW22.2g	M02151732	+/+	Female	2015-05-29	11	20.2	g	1	C57BL/6N;C57BL/6NTac	B6N
MUFW	Atxn10 tm1b(KOMP)Wtsi	C57BL/6N;C57BL/6NTac	B6N MGP Select 20150527	MGP Select	Atxn10	MUFW22.2g	M02151732	+/+	Female	2015-05-29	9	18.4	g	1	C57BL/6N;C57BL/6NTac	B6N
MUFW	Atxn10 tm1b(KOMP)Wtsi	C57BL/6N;C57BL/6NTac	B6N MGP Select 20150527	MGP Select	Atxn10	MUFW22.2g	M02151732	+/+	Female	2015-05-29	8	17.2	g	1	C57BL/6N;C57BL/6NTac	B6N
MUFW	Atxn10 tm1b(KOMP)Wtsi	C57BL/6N;C57BL/6NTac	B6N MGP Select 20150527	MGP Select	Atxn10	MUFW22.2g	M02151732	+/+	Female	2015-05-29	6	15.8	g	1	C57BL/6N;C57BL/6NTac	B6N
MUFW	Atxn10 tm1b(KOMP)Wtsi	C57BL/6N;C57BL/6NTac	B6N MGP Select 20150527	MGP Select	Atxn10	MUFW22.2g	M02151732	+/+	Female	2015-05-29	4	11.1	g	1	C57BL/6N;C57BL/6NTac	B6N
MUFW	Atxn10 tm1b(KOMP)Wtsi	C57BL/6N;C57BL/6NTac	B6N MGP Select 20150527	MGP Select	Atxn10	MUFW22.2e	M02151730	+/+	Female	2015-05-29	16	20.1	g	1	C57BL/6N;C57BL/6NTac	B6N
MUFW	Atxn10 tm1b(KOMP)Wtsi	C57BL/6N;C57BL/6NTac	B6N MGP Select 20150527	MGP Select	Atxn10	MUFW22.2e	M02151730	+/+	Female	2015-05-29	15	20.8	g	1	C57BL/6N;C57BL/6NTac	B6N
MUFW	Atxn10 tm1b(KOMP)Wtsi	C57BL/6N;C57BL/6NTac	B6N MGP Select 20150527	MGP Select	Atxn10	MUFW22.2e	M02151730	+/+	Female	2015-05-29	14	21	g	1	C57BL/6N;C57BL/6NTac	B6N
MUFW	Atxn10 tm1b(KOMP)Wtsi	C57BL/6N;C57BL/6NTac	B6N MGP Select 20150527	MGP Select	Atxn10	MUFW22.2e	M02151730	+/+	Female	2015-05-29	13	20.5	g	1	C57BL/6N;C57BL/6NTac	B6N
MUFW	Atxn10 tm1b(KOMP)Wtsi	C57BL/6N;C57BL/6NTac	B6N MGP Select 20150527	MGP Select	Atxn10	MUFW22.2e	M02151730	+/+	Female	2015-05-29	11	19.6	g	1	C57BL/6N;C57BL/6NTac	B6N
MUFW	Atxn10 tm1b(KOMP)Wtsi	C57BL/6N;C57BL/6NTac	B6N MGP Select 20150527	MGP Select	Atxn10	MUFW22.2e	M02151730	+/+	Female	2015-05-29	9	18.3	g	1	C57BL/6N;C57BL/6NTac	B6N
MUFW	Atxn10 tm1b(KOMP)Wtsi	C57BL/6N;C57BL/6NTac	B6N MGP Select 20150527	MGP Select	Atxn10	MUFW22.2e	M02151730	+/+	Female	2015-05-29	8	18.4	g	1	C57BL/6N;C57BL/6NTac	B6N
MUFW	Atxn10 tm1b(KOMP)Wtsi	C57BL/6N;C57BL/6NTac	B6N MGP Select 20150527	MGP Select	Atxn10	MUFW22.2e	M02151730	+/+	Female	2015-05-29	6	15.7	g	1	C57BL/6N;C57BL/6NTac	B6N
MUFW	Atxn10 tm1b(KOMP)Wtsi	C57BL/6N;C57BL/6NTac	B6N MGP Select 20150527	MGP Select	Atxn10	MUFW22.2e	M02151730	+/+	Female	2015-05-29	4	8.1	g	1	C57BL/6N;C57BL/6NTac	B6N
MUFW	Atxn10 tm1b(KOMP)Wtsi	C57BL/6N;C57BL/6NTac	B6N MGP Select 20150527	MGP Select	Atxn10	MUFW22.2d	M02151729	+/+	Female	2015-05-29	16	21.1	g	1	C57BL/6N;C57BL/6NTac	B6N
MUFW	Atxn10 tm1b(KOMP)Wtsi	C57BL/6N;C57BL/6NTac	B6N MGP Select 20150527	MGP Select	Atxn10	MUFW22.2d	M02151729	+/+	Female	2015-05-29	15	20.7	g	1	C57BL/6N;C57BL/6NTac	B6N
MUFW	Atxn10 tm1b(KOMP)Wtsi	C57BL/6N;C57BL/6NTac	B6N MGP Select 20150527	MGP Select	Atxn10	MUFW22.2d	M02151729	+/+	Female	2015-05-29	14	20.7	g	2	C57BL/6N;C57BL/6NTac	B6N
MUFW	Atxn10 tm1b(KOMP)Wtsi	C57BL/6N;C57BL/6NTac	B6N MGP Select 20150527	MGP Select	Atxn10	MUFW22.2d	M02151729	+/+	Female	2015-05-29	13	20.2	g	1	C57BL/6N;C57BL/6NTac	B6N
MUFW	Atxn10 tm1b(KOMP)Wtsi	C57BL/6N;C57BL/6NTac	B6N MGP Select 20150527	MGP Select	Atxn10	MUFW22.2d	M02151729	+/+	Female	2015-05-29	11	19.4	g	1	C57BL/6N;C57BL/6NTac	B6N
MUFW	Atxn10 tm1b(KOMP)Wtsi	C57BL/6N;C57BL/6NTac	B6N MGP Select 20150527	MGP Select	Atxn10	MUFW22.2d	M02151729	+/+	Female	2015-05-29	9	18.7	g	1	C57BL/6N;C57BL/6NTac	B6N
MUFW	Atxn10 tm1b(KOMP)Wtsi	C57BL/6N;C57BL/6NTac	B6N MGP Select 20150527	MGP Select	Atxn10	MUFW22.2d	M02151729	+/+	Female	2015-05-29	8	18	g	1	C57BL/6N;C57BL/6NTac	B6N
MUFW	Atxn10 tm1b(KOMP)Wtsi	C57BL/6N;C57BL/6NTac	B6N MGP Select 20150527	MGP Select	Atxn10	MUFW22.2d	M02151729	+/+	Female	2015-05-29	6	15.7	g	1	C57BL/6N;C57BL/6NTac	B6N
MUFW	Atxn10 tm1b(KOMP)Wtsi	C57BL/6N;C57BL/6NTac	B6N MGP Select 20150527	MGP Select	Atxn10	MUFW22.2d	M02151729	+/+	Female	2015-05-29	4	10.1	g	1	C57BL/6N;C57BL/6NTac	B6N
MUFW	Atxn10 tm1b(KOMP)Wtsi	C57BL/6N;C57BL/6NTac	B6N MGP Select 20150527	MGP Select	Atxn10	MUFW22.2c	M02151728	+/+	Female	2015-05-29	16	20.6	g	1	C57BL/6N;C57BL/6NTac	B6N
MUFW	Atxn10 tm1b(KOMP)Wtsi	C57BL/6N;C57BL/6NTac	B6N MGP Select 20150527	MGP Select	Atxn10	MUFW22.2c	M02151728	+/+	Female	2015-05-29	15	20.6	g	1	C57BL/6N;C57BL/6NTac	B6N
MUFW	Atxn10 tm1b(KOMP)Wtsi	C57BL/6N;C57BL/6NTac	B6N MGP Select 20150527	MGP Select	Atxn10	MUFW22.2c	M02151728	+/+	Female	2015-05-29	14	21.1	g	2	C57BL/6N;C57BL/6NTac	B6N
MUFW	Atxn10 tm1b(KOMP)Wtsi	C57BL/6N;C57BL/6NTac	B6N MGP Select 20150527	MGP Select	Atxn10	MUFW22.2c	M02151728	+/+	Female	2015-05-29	13	20.6	g	1	C57BL/6N;C57BL/6NTac	B6N
MUFW	Atxn10 tm1b(KOMP)Wtsi	C57BL/6N;C57BL/6NTac	B6N MGP Select 20150527	MGP Select	Atxn10	MUFW22.2c	M02151728	+/+	Female	2015-05-29	11	19.6	g	1	C57BL/6N;C57BL/6NTac	B6N
MUFW	Atxn10 tm1b(KOMP)Wtsi	C57BL/6N;C57BL/6NTac	B6N MGP Select 20150527	MGP Select	Atxn10	MUFW22.2c	M02151728	+/+	Female	2015-05-29	9	19.1	g	1	C57BL/6N;C57BL/6NTac	B6N
MUFW	Atxn10 tm1b(KOMP)Wtsi	C57BL/6N;C57BL/6NTac	B6N MGP Select 20150527	MGP Select	Atxn10	MUFW22.2c	M02151728	+/+	Female	2015-05-29	8	18.4	g	1	C57BL/6N;C57BL/6NTac	B6N
MUFW	Atxn10 tm1b(KOMP)Wtsi	C57BL/6N;C57BL/6NTac	B6N MGP Select 20150527	MGP Select	Atxn10	MUFW22.2c	M02151728	+/+	Female	2015-05-29	6	16.3	g	1	C57BL/6N;C57BL/6NTac	B6N
MUFW	Atxn10 tm1b(KOMP)Wtsi	C57BL/6N;C57BL/6NTac	B6N MGP Select 20150527	MGP Select	Atxn10	MUFW22.2c	M02151728	+/+	Female	2015-05-29	4	10.2	g	1	C57BL/6N;C57BL/6NTac	B6N
MUHH	Ssr2 tm1b(EUCOMM)Wtsi	C57BL/6N;C57BL/6NTac	B6N MGP Select 20150703	MGP Select	Ssr2	MUHH29.1e	M02183117	+/+	Female	2015-07-03	16	27.4	g	1	C57BL/6N;C57BL/6NTac	B6N
MUHH	Ssr2 tm1b(EUCOMM)Wtsi	C57BL/6N;C57BL/6NTac	B6N MGP Select 20150703	MGP Select	Ssr2	MUHH29.1e	M02183117	+/+	Female	2015-07-03	15	26.6	g	1	C57BL/6N;C57BL/6NTac	B6N
MUHH	Ssr2 tm1b(EUCOMM)Wtsi	C57BL/6N;C57BL/6NTac	B6N MGP Select 20150703	MGP Select	Ssr2	MUHH29.1e	M02183117	+/+	Female	2015-07-03	14	25.8	g	2	C57BL/6N;C57BL/6NTac	B6N
MUHH	Ssr2 tm1b(EUCOMM)Wtsi	C57BL/6N;C57BL/6NTac	B6N MGP Select 20150703	MGP Select	Ssr2	MUHH29.1e	M02183117	+/+	Female	2015-07-03	13	25.2	g	1	C57BL/6N;C57BL/6NTac	B6N
MUHH	Ssr2 tm1b(EUCOMM)Wtsi	C57BL/6N;C57BL/6NTac	B6N MGP Select 20150703	MGP Select	Ssr2	MUHH29.1e	M02183117	+/+	Female	2015-07-03	11	23.7	g	1	C57BL/6N;C57BL/6NTac	B6N
MUHH	Ssr2 tm1b(EUCOMM)Wtsi	C57BL/6N;C57BL/6NTac	B6N MGP Select 20150703	MGP Select	Ssr2	MUHH29.1e	M02183117	+/+	Female	2015-07-03	9	22.8	g	1	C57BL/6N;C57BL/6NTac	B6N
MUHH	Ssr2 tm1b(EUCOMM)Wtsi	C57BL/6N;C57BL/6NTac	B6N MGP Select 20150703	MGP Select	Ssr2	MUHH29.1e	M02183117	+/+	Female	2015-07-03	8	23.3	g	1	C57BL/6N;C57BL/6NTac	B6N
MUHH	Ssr2 tm1b(EUCOMM)Wtsi	C57BL/6N;C57BL/6NTac	B6N MGP Select 20150703	MGP Select	Ssr2	MUHH29.1e	M02183117	+/+	Female	2015-07-03	6	20.3	g	1	C57BL/6N;C57BL/6NTac	B6N
MUHH	Ssr2 tm1b(EUCOMM)Wtsi	C57BL/6N;C57BL/6NTac	B6N MGP Select 20150703	MGP Select	Ssr2	MUHH29.1e	M02183117	+/+	Female	2015-07-03	4	16.1	g	1	C57BL/6N;C57BL/6NTac	B6N
MUHH	Ssr2 tm1b(EUCOMM)Wtsi	C57BL/6N;C57BL/6NTac	B6N MGP Select 20150703	MGP Select	Ssr2	MUHH31.1h	M02183085	+/+	Female	2015-07-03	16	27.7	g	1	C57BL/6N;C57BL/6NTac	B6N
MUHH	Ssr2 tm1b(EUCOMM)Wtsi	C57BL/6N;C57BL/6NTac	B6N MGP Select 20150703	MGP Select	Ssr2	MUHH31.1h	M02183085	+/+	Female	2015-07-03	15	27.1	g	1	C57BL/6N;C57BL/6NTac	B6N
MUHH	Ssr2 tm1b(EUCOMM)Wtsi	C57BL/6N;C57BL/6NTac	B6N MGP Select 20150703	MGP Select	Ssr2	MUHH31.1h	M02183085	+/+	Female	2015-07-03	14	27.1	g	1	C57BL/6N;C57BL/6NTac	B6N
MUHH	Ssr2 tm1b(EUCOMM)Wtsi	C57BL/6N;C57BL/6NTac	B6N MGP Select 20150703	MGP Select	Ssr2	MUHH31.1h	M02183085	+/+	Female	2015-07-03	13	26.1	g	1	C57BL/6N;C57BL/6NTac	B6N
MUHH	Ssr2 tm1b(EUCOMM)Wtsi	C57BL/6N;C57BL/6NTac	B6N MGP Select 20150703	MGP Select	Ssr2	MUHH31.1h	M02183085	+/+	Female	2015-07-03	11	22.5	g	1	C57BL/6N;C57BL/6NTac	B6N
MUHH	Ssr2 tm1b(EUCOMM)Wtsi	C57BL/6N;C57BL/6NTac	B6N MGP Select 20150703	MGP Select	Ssr2	MUHH31.1h	M02183085	+/+	Female	2015-07-03	9	22.9	g	1	C57BL/6N;C57BL/6NTac	B6N
MUHH	Ssr2 tm1b(EUCOMM)Wtsi	C57BL/6N;C57BL/6NTac	B6N MGP Select 20150703	MGP Select	Ssr2	MUHH31.1h	M02183085	+/+	Female	2015-07-03	8	21.5	g	1	C57BL/6N;C57BL/6NTac	B6N
MUHH	Ssr2 tm1b(EUCOMM)Wtsi	C57BL/6N;C57BL/6NTac	B6N MGP Select 20150703	MGP Select	Ssr2	MUHH31.1h	M02183085	+/+	Female	2015-07-03	6	19.8	g	1	C57BL/6N;C57BL/6NTac	B6N
MUHH	Ssr2 tm1b(EUCOMM)Wtsi	C57BL/6N;C57BL/6NTac	B6N MGP Select 20150703	MGP Select	Ssr2	MUHH31.1h	M02183085	+/+	Female	2015-07-03	4	15	g	1	C57BL/6N;C57BL/6NTac	B6N
MUHH	Ssr2 tm1b(EUCOMM)Wtsi	C57BL/6N;C57BL/6NTac	B6N MGP Select 20150703	MGP Select	Ssr2	MUHH31.1f	M02183081	+/+	Female	2015-07-03	16	25.8	g	1	C57BL/6N;C57BL/6NTac	B6N
MUHH	Ssr2 tm1b(EUCOMM)Wtsi	C57BL/6N;C57BL/6NTac	B6N MGP Select 20150703	MGP Select	Ssr2	MUHH31.1f	M02183081	+/+	Female	2015-07-03	15	25.4	g	1	C57BL/6N;C57BL/6NTac	B6N
MUHH	Ssr2 tm1b(EUCOMM)Wtsi	C57BL/6N;C57BL/6NTac	B6N MGP Select 20150703	MGP Select	Ssr2	MUHH31.1f	M02183081	+/+	Female	2015-07-03	14	25.2	g	1	C57BL/6N;C57BL/6NTac	B6N
MUHH	Ssr2 tm1b(EUCOMM)Wtsi	C57BL/6N;C57BL/6NTac	B6N MGP Select 20150703	MGP Select	Ssr2	MUHH31.1f	M02183081	+/+	Female	2015-07-03	13	23.9	g	1	C57BL/6N;C57BL/6NTac	B6N
MUHH	Ssr2 tm1b(EUCOMM)Wtsi	C57BL/6N;C57BL/6NTac	B6N MGP Select 20150703	MGP Select	Ssr2	MUHH31.1f	M02183081	+/+	Female	2015-07-03	11	23.4	g	1	C57BL/6N;C57BL/6NTac	B6N
MUHH	Ssr2 tm1b(EUCOMM)Wtsi	C57BL/6N;C57BL/6NTac	B6N MGP Select 20150703	MGP Select	Ssr2	MUHH31.1f	M02183081	+/+	Female	2015-07-03	9	21.5	g	1	C57BL/6N;C57BL/6NTac	B6N
MUHH	Ssr2 tm1b(EUCOMM)Wtsi	C57BL/6N;C57BL/6NTac	B6N MGP Select 20150703	MGP Select	Ssr2	MUHH31.1f	M02183081	+/+	Female	2015-07-03	8	21.6	g	1	C57BL/6N;C57BL/6NTac	B6N
MUHH	Ssr2 tm1b(EUCOMM)Wtsi	C57BL/6N;C57BL/6NTac	B6N MGP Select 20150703	MGP Select	Ssr2	MUHH31.1f	M02183081	+/+	Female	2015-07-03	6	19.4	g	1	C57BL/6N;C57BL/6NTac	B6N
MUHH	Ssr2 tm1b(EUCOMM)Wtsi	C57BL/6N;C57BL/6NTac	B6N MGP Select 20150703	MGP Select	Ssr2	MUHH31.1f	M02183081	+/+	Female	2015-07-03	4	15.5	g	1	C57BL/6N;C57BL/6NTac	B6N
MUHH	Ssr2 tm1b(EUCOMM)Wtsi	C57BL/6N;C57BL/6NTac	B6N MGP Select 20150703	MGP Select	Ssr2	MUHH31.1d	M02183078	+/+	Female	2015-07-03	16	22	g	1	C57BL/6N;C57BL/6NTac	B6N
MUHH	Ssr2 tm1b(EUCOMM)Wtsi	C57BL/6N;C57BL/6NTac	B6N MGP Select 20150703	MGP Select	Ssr2	MUHH31.1d	M02183078	+/+	Female	2015-07-03	15	20.9	g	1	C57BL/6N;C57BL/6NTac	B6N
MUHH	Ssr2 tm1b(EUCOMM)Wtsi	C57BL/6N;C57BL/6NTac	B6N MGP Select 20150703	MGP Select	Ssr2	MUHH31.1d	M02183078	+/+	Female	2015-07-03	14	21.6	g	2	C57BL/6N;C57BL/6NTac	B6N
MUHH	Ssr2 tm1b(EUCOMM)Wtsi	C57BL/6N;C57BL/6NTac	B6N MGP Select 20150703	MGP Select	Ssr2	MUHH31.1d	M02183078	+/+	Female	2015-07-03	13	21.5	g	1	C57BL/6N;C57BL/6NTac	B6N
MUHH	Ssr2 tm1b(EUCOMM)Wtsi	C57BL/6N;C57BL/6NTac	B6N MGP Select 20150703	MGP Select	Ssr2	MUHH31.1d	M02183078	+/+	Female	2015-07-03	11	21.5	g	1	C57BL/6N;C57BL/6NTac	B6N
MUHH	Ssr2 tm1b(EUCOMM)Wtsi	C57BL/6N;C57BL/6NTac	B6N MGP Select 20150703	MGP Select	Ssr2	MUHH31.1d	M02183078	+/+	Female	2015-07-03	9	19.8	g	1	C57BL/6N;C57BL/6NTac	B6N
MUHH	Ssr2 tm1b(EUCOMM)Wtsi	C57BL/6N;C57BL/6NTac	B6N MGP Select 20150703	MGP Select	Ssr2	MUHH31.1d	M02183078	+/+	Female	2015-07-03	8	20	g	1	C57BL/6N;C57BL/6NTac	B6N
MUHH	Ssr2 tm1b(EUCOMM)Wtsi	C57BL/6N;C57BL/6NTac	B6N MGP Select 20150703	MGP Select	Ssr2	MUHH31.1d	M02183078	+/+	Female	2015-07-03	6	18.9	g	1	C57BL/6N;C57BL/6NTac	B6N
MUHH	Ssr2 tm1b(EUCOMM)Wtsi	C57BL/6N;C57BL/6NTac	B6N MGP Select 20150703	MGP Select	Ssr2	MUHH31.1d	M02183078	+/+	Female	2015-07-03	4	14.9	g	1	C57BL/6N;C57BL/6NTac	B6N
MUFS	Capza2 tm1b(KOMP)Wtsi	C57BL/6N;C57BL/6NTac	B6N MGP Select 20151006	MGP Select	Capza2	MUFS13.1d	M02253453	+/+	Female	2015-10-06	16	26.5	g	1	C57BL/6N;C57BL/6NTac	B6N
MUFS	Capza2 tm1b(KOMP)Wtsi	C57BL/6N;C57BL/6NTac	B6N MGP Select 20151006	MGP Select	Capza2	MUFS13.1d	M02253453	+/+	Female	2015-10-06	15	26.3	g	1	C57BL/6N;C57BL/6NTac	B6N
MUFS	Capza2 tm1b(KOMP)Wtsi	C57BL/6N;C57BL/6NTac	B6N MGP Select 20151006	MGP Select	Capza2	MUFS13.1d	M02253453	+/+	Female	2015-10-06	14	25.9	g	1	C57BL/6N;C57BL/6NTac	B6N
MUFS	Capza2 tm1b(KOMP)Wtsi	C57BL/6N;C57BL/6NTac	B6N MGP Select 20151006	MGP Select	Capza2	MUFS13.1d	M02253453	+/+	Female	2015-10-06	13	24.9	g	1	C57BL/6N;C57BL/6NTac	B6N
MUFS	Capza2 tm1b(KOMP)Wtsi	C57BL/6N;C57BL/6NTac	B6N MGP Select 20151006	MGP Select	Capza2	MUFS13.1d	M02253453	+/+	Female	2015-10-06	11	23.5	g	1	C57BL/6N;C57BL/6NTac	B6N
MUFS	Capza2 tm1b(KOMP)Wtsi	C57BL/6N;C57BL/6NTac	B6N MGP Select 20151006	MGP Select	Capza2	MUFS13.1d	M02253453	+/+	Female	2015-10-06	9	21.8	g	1	C57BL/6N;C57BL/6NTac	B6N
MUFS	Capza2 tm1b(KOMP)Wtsi	C57BL/6N;C57BL/6NTac	B6N MGP Select 20151006	MGP Select	Capza2	MUFS13.1d	M02253453	+/+	Female	2015-10-06	8	21.4	g	1	C57BL/6N;C57BL/6NTac	B6N
MUFS	Capza2 tm1b(KOMP)Wtsi	C57BL/6N;C57BL/6NTac	B6N MGP Select 20151006	MGP Select	Capza2	MUFS13.1d	M02253453	+/+	Female	2015-10-06	6	19.5	g	1	C57BL/6N;C57BL/6NTac	B6N
MUFS	Capza2 tm1b(KOMP)Wtsi	C57BL/6N;C57BL/6NTac	B6N MGP Select 20151006	MGP Select	Capza2	MUFS13.1d	M02253453	+/+	Female	2015-10-06	4	16	g	1	C57BL/6N;C57BL/6NTac	B6N
MUFS	Capza2 tm1b(KOMP)Wtsi	C57BL/6N;C57BL/6NTac	B6N MGP Select 20151006	MGP Select	Capza2	MUFS13.1c	M02253452	+/+	Female	2015-10-06	16	25.1	g	1	C57BL/6N;C57BL/6NTac	B6N
MUFS	Capza2 tm1b(KOMP)Wtsi	C57BL/6N;C57BL/6NTac	B6N MGP Select 20151006	MGP Select	Capza2	MUFS13.1c	M02253452	+/+	Female	2015-10-06	15	24.9	g	1	C57BL/6N;C57BL/6NTac	B6N
MUFS	Capza2 tm1b(KOMP)Wtsi	C57BL/6N;C57BL/6NTac	B6N MGP Select 20151006	MGP Select	Capza2	MUFS13.1c	M02253452	+/+	Female	2015-10-06	14	23.7	g	2	C57BL/6N;C57BL/6NTac	B6N
MUFS	Capza2 tm1b(KOMP)Wtsi	C57BL/6N;C57BL/6NTac	B6N MGP Select 20151006	MGP Select	Capza2	MUFS13.1c	M02253452	+/+	Female	2015-10-06	13	24	g	1	C57BL/6N;C57BL/6NTac	B6N
MUFS	Capza2 tm1b(KOMP)Wtsi	C57BL/6N;C57BL/6NTac	B6N MGP Select 20151006	MGP Select	Capza2	MUFS13.1c	M02253452	+/+	Female	2015-10-06	11	22.6	g	1	C57BL/6N;C57BL/6NTac	B6N
MUFS	Capza2 tm1b(KOMP)Wtsi	C57BL/6N;C57BL/6NTac	B6N MGP Select 20151006	MGP Select	Capza2	MUFS13.1c	M02253452	+/+	Female	2015-10-06	9	21.1	g	1	C57BL/6N;C57BL/6NTac	B6N
MUFS	Capza2 tm1b(KOMP)Wtsi	C57BL/6N;C57BL/6NTac	B6N MGP Select 20151006	MGP Select	Capza2	MUFS13.1c	M02253452	+/+	Female	2015-10-06	8	20.9	g	1	C57BL/6N;C57BL/6NTac	B6N
MUFS	Capza2 tm1b(KOMP)Wtsi	C57BL/6N;C57BL/6NTac	B6N MGP Select 20151006	MGP Select	Capza2	MUFS13.1c	M02253452	+/+	Female	2015-10-06	6	19.4	g	1	C57BL/6N;C57BL/6NTac	B6N
MUFS	Capza2 tm1b(KOMP)Wtsi	C57BL/6N;C57BL/6NTac	B6N MGP Select 20151006	MGP Select	Capza2	MUFS13.1c	M02253452	+/+	Female	2015-10-06	4	15.8	g	1	C57BL/6N;C57BL/6NTac	B6N
MUFS	Capza2 tm1b(KOMP)Wtsi	C57BL/6N;C57BL/6NTac	B6N MGP Select 20151006	MGP Select	Capza2	MUFS13.1b	M02253451	+/+	Female	2015-10-06	16	22.7	g	1	C57BL/6N;C57BL/6NTac	B6N
MUFS	Capza2 tm1b(KOMP)Wtsi	C57BL/6N;C57BL/6NTac	B6N MGP Select 20151006	MGP Select	Capza2	MUFS13.1b	M02253451	+/+	Female	2015-10-06	15	22.4	g	1	C57BL/6N;C57BL/6NTac	B6N
MUFS	Capza2 tm1b(KOMP)Wtsi	C57BL/6N;C57BL/6NTac	B6N MGP Select 20151006	MGP Select	Capza2	MUFS13.1b	M02253451	+/+	Female	2015-10-06	14	21.9	g	2	C57BL/6N;C57BL/6NTac	B6N
MUFS	Capza2 tm1b(KOMP)Wtsi	C57BL/6N;C57BL/6NTac	B6N MGP Select 20151006	MGP Select	Capza2	MUFS13.1b	M02253451	+/+	Female	2015-10-06	13	22.3	g	1	C57BL/6N;C57BL/6NTac	B6N
MUFS	Capza2 tm1b(KOMP)Wtsi	C57BL/6N;C57BL/6NTac	B6N MGP Select 20151006	MGP Select	Capza2	MUFS13.1b	M02253451	+/+	Female	2015-10-06	11	20.7	g	1	C57BL/6N;C57BL/6NTac	B6N
MUFS	Capza2 tm1b(KOMP)Wtsi	C57BL/6N;C57BL/6NTac	B6N MGP Select 20151006	MGP Select	Capza2	MUFS13.1b	M02253451	+/+	Female	2015-10-06	9	19.8	g	1	C57BL/6N;C57BL/6NTac	B6N
MUFS	Capza2 tm1b(KOMP)Wtsi	C57BL/6N;C57BL/6NTac	B6N MGP Select 20151006	MGP Select	Capza2	MUFS13.1b	M02253451	+/+	Female	2015-10-06	8	19.6	g	1	C57BL/6N;C57BL/6NTac	B6N
MUFS	Capza2 tm1b(KOMP)Wtsi	C57BL/6N;C57BL/6NTac	B6N MGP Select 20151006	MGP Select	Capza2	MUFS13.1b	M02253451	+/+	Female	2015-10-06	6	17.9	g	1	C57BL/6N;C57BL/6NTac	B6N
MUFS	Capza2 tm1b(KOMP)Wtsi	C57BL/6N;C57BL/6NTac	B6N MGP Select 20151006	MGP Select	Capza2	MUFS13.1b	M02253451	+/+	Female	2015-10-06	4	14.3	g	1	C57BL/6N;C57BL/6NTac	B6N
MUFS	Capza2 tm1b(KOMP)Wtsi	C57BL/6N;C57BL/6NTac	B6N MGP Select 20151006	MGP Select	Capza2	MUFS3.4g	M02253449	+/+	Female	2015-10-06	16	25.4	g	1	C57BL/6N;C57BL/6NTac	B6N
MUFS	Capza2 tm1b(KOMP)Wtsi	C57BL/6N;C57BL/6NTac	B6N MGP Select 20151006	MGP Select	Capza2	MUFS3.4g	M02253449	+/+	Female	2015-10-06	15	25.5	g	1	C57BL/6N;C57BL/6NTac	B6N
MUFS	Capza2 tm1b(KOMP)Wtsi	C57BL/6N;C57BL/6NTac	B6N MGP Select 20151006	MGP Select	Capza2	MUFS3.4g	M02253449	+/+	Female	2015-10-06	14	25.6	g	1	C57BL/6N;C57BL/6NTac	B6N
MUFS	Capza2 tm1b(KOMP)Wtsi	C57BL/6N;C57BL/6NTac	B6N MGP Select 20151006	MGP Select	Capza2	MUFS3.4g	M02253449	+/+	Female	2015-10-06	13	22.9	g	1	C57BL/6N;C57BL/6NTac	B6N
MUFS	Capza2 tm1b(KOMP)Wtsi	C57BL/6N;C57BL/6NTac	B6N MGP Select 20151006	MGP Select	Capza2	MUFS3.4g	M02253449	+/+	Female	2015-10-06	11	23.2	g	1	C57BL/6N;C57BL/6NTac	B6N
MUFS	Capza2 tm1b(KOMP)Wtsi	C57BL/6N;C57BL/6NTac	B6N MGP Select 20151006	MGP Select	Capza2	MUFS3.4g	M02253449	+/+	Female	2015-10-06	9	20.2	g	1	C57BL/6N;C57BL/6NTac	B6N
MUFS	Capza2 tm1b(KOMP)Wtsi	C57BL/6N;C57BL/6NTac	B6N MGP Select 20151006	MGP Select	Capza2	MUFS3.4g	M02253449	+/+	Female	2015-10-06	8	19.8	g	1	C57BL/6N;C57BL/6NTac	B6N
MUFS	Capza2 tm1b(KOMP)Wtsi	C57BL/6N;C57BL/6NTac	B6N MGP Select 20151006	MGP Select	Capza2	MUFS3.4g	M02253449	+/+	Female	2015-10-06	6	18.2	g	1	C57BL/6N;C57BL/6NTac	B6N
MUFS	Capza2 tm1b(KOMP)Wtsi	C57BL/6N;C57BL/6NTac	B6N MGP Select 20151006	MGP Select	Capza2	MUFS3.4g	M02253449	+/+	Female	2015-10-06	4	15.7	g	1	C57BL/6N;C57BL/6NTac	B6N
MUFS	Capza2 tm1b(KOMP)Wtsi	C57BL/6N;C57BL/6NTac	B6N MGP Select 20151006	MGP Select	Capza2	MUFS3.4f	M02253448	+/+	Female	2015-10-06	16	23	g	1	C57BL/6N;C57BL/6NTac	B6N
MUFS	Capza2 tm1b(KOMP)Wtsi	C57BL/6N;C57BL/6NTac	B6N MGP Select 20151006	MGP Select	Capza2	MUFS3.4f	M02253448	+/+	Female	2015-10-06	15	23.7	g	1	C57BL/6N;C57BL/6NTac	B6N
MUFS	Capza2 tm1b(KOMP)Wtsi	C57BL/6N;C57BL/6NTac	B6N MGP Select 20151006	MGP Select	Capza2	MUFS3.4f	M02253448	+/+	Female	2015-10-06	14	23.6	g	1	C57BL/6N;C57BL/6NTac	B6N
MUFS	Capza2 tm1b(KOMP)Wtsi	C57BL/6N;C57BL/6NTac	B6N MGP Select 20151006	MGP Select	Capza2	MUFS3.4f	M02253448	+/+	Female	2015-10-06	13	23.3	g	1	C57BL/6N;C57BL/6NTac	B6N
MUFS	Capza2 tm1b(KOMP)Wtsi	C57BL/6N;C57BL/6NTac	B6N MGP Select 20151006	MGP Select	Capza2	MUFS3.4f	M02253448	+/+	Female	2015-10-06	11	22.7	g	1	C57BL/6N;C57BL/6NTac	B6N
MUFS	Capza2 tm1b(KOMP)Wtsi	C57BL/6N;C57BL/6NTac	B6N MGP Select 20151006	MGP Select	Capza2	MUFS3.4f	M02253448	+/+	Female	2015-10-06	9	20.2	g	1	C57BL/6N;C57BL/6NTac	B6N
MUFS	Capza2 tm1b(KOMP)Wtsi	C57BL/6N;C57BL/6NTac	B6N MGP Select 20151006	MGP Select	Capza2	MUFS3.4f	M02253448	+/+	Female	2015-10-06	8	19.8	g	1	C57BL/6N;C57BL/6NTac	B6N
MUFS	Capza2 tm1b(KOMP)Wtsi	C57BL/6N;C57BL/6NTac	B6N MGP Select 20151006	MGP Select	Capza2	MUFS3.4f	M02253448	+/+	Female	2015-10-06	6	18	g	1	C57BL/6N;C57BL/6NTac	B6N
MUFS	Capza2 tm1b(KOMP)Wtsi	C57BL/6N;C57BL/6NTac	B6N MGP Select 20151006	MGP Select	Capza2	MUFS3.4f	M02253448	+/+	Female	2015-10-06	4	15.3	g	1	C57BL/6N;C57BL/6NTac	B6N
MEWE	Grm8 tm2a(KOMP)Wtsi EPD0655_1_E11	C57BL/6N;C57BL/6NTac	B6N MGP Select 20150119	MGP Select	Grm8	MEWE59.1g	M02042553	+/+	Female	2015-01-19	16	24	g	1	C57BL/6N;C57BL/6NTac	B6N
MEWE	Grm8 tm2a(KOMP)Wtsi EPD0655_1_E11	C57BL/6N;C57BL/6NTac	B6N MGP Select 20150119	MGP Select	Grm8	MEWE59.1g	M02042553	+/+	Female	2015-01-19	15	24.1	g	1	C57BL/6N;C57BL/6NTac	B6N
MEWE	Grm8 tm2a(KOMP)Wtsi EPD0655_1_E11	C57BL/6N;C57BL/6NTac	B6N MGP Select 20150119	MGP Select	Grm8	MEWE59.1g	M02042553	+/+	Female	2015-01-19	14	25.1	g	1	C57BL/6N;C57BL/6NTac	B6N
MEWE	Grm8 tm2a(KOMP)Wtsi EPD0655_1_E11	C57BL/6N;C57BL/6NTac	B6N MGP Select 20150119	MGP Select	Grm8	MEWE59.1g	M02042553	+/+	Female	2015-01-19	13	22.7	g	1	C57BL/6N;C57BL/6NTac	B6N
MEWE	Grm8 tm2a(KOMP)Wtsi EPD0655_1_E11	C57BL/6N;C57BL/6NTac	B6N MGP Select 20150119	MGP Select	Grm8	MEWE59.1g	M02042553	+/+	Female	2015-01-19	11	22.3	g	1	C57BL/6N;C57BL/6NTac	B6N
MEWE	Grm8 tm2a(KOMP)Wtsi EPD0655_1_E11	C57BL/6N;C57BL/6NTac	B6N MGP Select 20150119	MGP Select	Grm8	MEWE59.1g	M02042553	+/+	Female	2015-01-19	9	22.1	g	1	C57BL/6N;C57BL/6NTac	B6N
MEWE	Grm8 tm2a(KOMP)Wtsi EPD0655_1_E11	C57BL/6N;C57BL/6NTac	B6N MGP Select 20150119	MGP Select	Grm8	MEWE59.1g	M02042553	+/+	Female	2015-01-19	8	20.5	g	1	C57BL/6N;C57BL/6NTac	B6N
MEWE	Grm8 tm2a(KOMP)Wtsi EPD0655_1_E11	C57BL/6N;C57BL/6NTac	B6N MGP Select 20150119	MGP Select	Grm8	MEWE59.1g	M02042553	+/+	Female	2015-01-19	6	19.7	g	1	C57BL/6N;C57BL/6NTac	B6N
MEWE	Grm8 tm2a(KOMP)Wtsi EPD0655_1_E11	C57BL/6N;C57BL/6NTac	B6N MGP Select 20150119	MGP Select	Grm8	MEWE59.1g	M02042553	+/+	Female	2015-01-19	4	16.1	g	1	C57BL/6N;C57BL/6NTac	B6N
MEWE	Grm8 tm2a(KOMP)Wtsi EPD0655_1_E11	C57BL/6N;C57BL/6NTac	B6N MGP Select 20150119	MGP Select	Grm8	MEWE57.1g	M02042508	+/+	Female	2015-01-20	16	26.9	g	1	C57BL/6N;C57BL/6NTac	B6N
MEWE	Grm8 tm2a(KOMP)Wtsi EPD0655_1_E11	C57BL/6N;C57BL/6NTac	B6N MGP Select 20150119	MGP Select	Grm8	MEWE57.1g	M02042508	+/+	Female	2015-01-20	15	25.9	g	1	C57BL/6N;C57BL/6NTac	B6N
MEWE	Grm8 tm2a(KOMP)Wtsi EPD0655_1_E11	C57BL/6N;C57BL/6NTac	B6N MGP Select 20150119	MGP Select	Grm8	MEWE57.1g	M02042508	+/+	Female	2015-01-20	14	26.6	g	1	C57BL/6N;C57BL/6NTac	B6N
MEWE	Grm8 tm2a(KOMP)Wtsi EPD0655_1_E11	C57BL/6N;C57BL/6NTac	B6N MGP Select 20150119	MGP Select	Grm8	MEWE57.1g	M02042508	+/+	Female	2015-01-20	13	25.1	g	1	C57BL/6N;C57BL/6NTac	B6N
MEWE	Grm8 tm2a(KOMP)Wtsi EPD0655_1_E11	C57BL/6N;C57BL/6NTac	B6N MGP Select 20150119	MGP Select	Grm8	MEWE57.1g	M02042508	+/+	Female	2015-01-20	11	23.2	g	1	C57BL/6N;C57BL/6NTac	B6N
MEWE	Grm8 tm2a(KOMP)Wtsi EPD0655_1_E11	C57BL/6N;C57BL/6NTac	B6N MGP Select 20150119	MGP Select	Grm8	MEWE57.1g	M02042508	+/+	Female	2015-01-20	9	21.5	g	1	C57BL/6N;C57BL/6NTac	B6N
MEWE	Grm8 tm2a(KOMP)Wtsi EPD0655_1_E11	C57BL/6N;C57BL/6NTac	B6N MGP Select 20150119	MGP Select	Grm8	MEWE57.1g	M02042508	+/+	Female	2015-01-20	8	20.9	g	1	C57BL/6N;C57BL/6NTac	B6N
MEWE	Grm8 tm2a(KOMP)Wtsi EPD0655_1_E11	C57BL/6N;C57BL/6NTac	B6N MGP Select 20150119	MGP Select	Grm8	MEWE57.1g	M02042508	+/+	Female	2015-01-20	6	19.7	g	1	C57BL/6N;C57BL/6NTac	B6N
MEWE	Grm8 tm2a(KOMP)Wtsi EPD0655_1_E11	C57BL/6N;C57BL/6NTac	B6N MGP Select 20150119	MGP Select	Grm8	MEWE57.1g	M02042508	+/+	Female	2015-01-20	4	15.5	g	1	C57BL/6N;C57BL/6NTac	B6N
MEWE	Grm8 tm2a(KOMP)Wtsi EPD0655_1_E11	C57BL/6N;C57BL/6NTac	B6N MGP Select 20150119	MGP Select	Grm8	MEWE57.1b	M02042503	+/+	Female	2015-01-20	16	26.3	g	1	C57BL/6N;C57BL/6NTac	B6N
MEWE	Grm8 tm2a(KOMP)Wtsi EPD0655_1_E11	C57BL/6N;C57BL/6NTac	B6N MGP Select 20150119	MGP Select	Grm8	MEWE57.1b	M02042503	+/+	Female	2015-01-20	15	26.4	g	1	C57BL/6N;C57BL/6NTac	B6N
MEWE	Grm8 tm2a(KOMP)Wtsi EPD0655_1_E11	C57BL/6N;C57BL/6NTac	B6N MGP Select 20150119	MGP Select	Grm8	MEWE57.1b	M02042503	+/+	Female	2015-01-20	14	25.1	g	1	C57BL/6N;C57BL/6NTac	B6N
MEWE	Grm8 tm2a(KOMP)Wtsi EPD0655_1_E11	C57BL/6N;C57BL/6NTac	B6N MGP Select 20150119	MGP Select	Grm8	MEWE57.1b	M02042503	+/+	Female	2015-01-20	13	23.3	g	1	C57BL/6N;C57BL/6NTac	B6N
MEWE	Grm8 tm2a(KOMP)Wtsi EPD0655_1_E11	C57BL/6N;C57BL/6NTac	B6N MGP Select 20150119	MGP Select	Grm8	MEWE57.1b	M02042503	+/+	Female	2015-01-20	11	22.8	g	1	C57BL/6N;C57BL/6NTac	B6N
MEWE	Grm8 tm2a(KOMP)Wtsi EPD0655_1_E11	C57BL/6N;C57BL/6NTac	B6N MGP Select 20150119	MGP Select	Grm8	MEWE57.1b	M02042503	+/+	Female	2015-01-20	9	21.4	g	1	C57BL/6N;C57BL/6NTac	B6N
MEWE	Grm8 tm2a(KOMP)Wtsi EPD0655_1_E11	C57BL/6N;C57BL/6NTac	B6N MGP Select 20150119	MGP Select	Grm8	MEWE57.1b	M02042503	+/+	Female	2015-01-20	8	20.7	g	1	C57BL/6N;C57BL/6NTac	B6N
MEWE	Grm8 tm2a(KOMP)Wtsi EPD0655_1_E11	C57BL/6N;C57BL/6NTac	B6N MGP Select 20150119	MGP Select	Grm8	MEWE57.1b	M02042503	+/+	Female	2015-01-20	6	20.1	g	1	C57BL/6N;C57BL/6NTac	B6N
MEWE	Grm8 tm2a(KOMP)Wtsi EPD0655_1_E11	C57BL/6N;C57BL/6NTac	B6N MGP Select 20150119	MGP Select	Grm8	MEWE57.1b	M02042503	+/+	Female	2015-01-20	4	16	g	1	C57BL/6N;C57BL/6NTac	B6N
MUBK	Mrps5 (b) (EUCOMM)Wtsi EPD0371_5_A07	C57BL/6N;C57BL/6NTac	B6N MGP Select 20150508	MGP Select	Mrps5	MUBK38.2e	M02134833	+/+	Male	2015-05-08	16	27.6	g	1	C57BL/6N;C57BL/6NTac	B6N
MUBK	Mrps5 (b) (EUCOMM)Wtsi EPD0371_5_A07	C57BL/6N;C57BL/6NTac	B6N MGP Select 20150508	MGP Select	Mrps5	MUBK38.2e	M02134833	+/+	Male	2015-05-08	15	27	g	1	C57BL/6N;C57BL/6NTac	B6N
MUBK	Mrps5 (b) (EUCOMM)Wtsi EPD0371_5_A07	C57BL/6N;C57BL/6NTac	B6N MGP Select 20150508	MGP Select	Mrps5	MUBK38.2e	M02134833	+/+	Male	2015-05-08	14	26.5	g	1	C57BL/6N;C57BL/6NTac	B6N
MUBK	Mrps5 (b) (EUCOMM)Wtsi EPD0371_5_A07	C57BL/6N;C57BL/6NTac	B6N MGP Select 20150508	MGP Select	Mrps5	MUBK38.2e	M02134833	+/+	Male	2015-05-08	13	25.8	g	1	C57BL/6N;C57BL/6NTac	B6N
MUBK	Mrps5 (b) (EUCOMM)Wtsi EPD0371_5_A07	C57BL/6N;C57BL/6NTac	B6N MGP Select 20150508	MGP Select	Mrps5	MUBK38.2e	M02134833	+/+	Male	2015-05-08	12	25.5	g	1	C57BL/6N;C57BL/6NTac	B6N
MUBK	Mrps5 (b) (EUCOMM)Wtsi EPD0371_5_A07	C57BL/6N;C57BL/6NTac	B6N MGP Select 20150508	MGP Select	Mrps5	MUBK38.2e	M02134833	+/+	Male	2015-05-08	11	25.1	g	1	C57BL/6N;C57BL/6NTac	B6N
MUBK	Mrps5 (b) (EUCOMM)Wtsi EPD0371_5_A07	C57BL/6N;C57BL/6NTac	B6N MGP Select 20150508	MGP Select	Mrps5	MUBK38.2e	M02134833	+/+	Male	2015-05-08	9	23.5	g	1	C57BL/6N;C57BL/6NTac	B6N
MUBK	Mrps5 (b) (EUCOMM)Wtsi EPD0371_5_A07	C57BL/6N;C57BL/6NTac	B6N MGP Select 20150508	MGP Select	Mrps5	MUBK38.2e	M02134833	+/+	Male	2015-05-08	8	24.4	g	1	C57BL/6N;C57BL/6NTac	B6N
MUBK	Mrps5 (b) (EUCOMM)Wtsi EPD0371_5_A07	C57BL/6N;C57BL/6NTac	B6N MGP Select 20150508	MGP Select	Mrps5	MUBK38.2e	M02134833	+/+	Male	2015-05-08	6	21.8	g	1	C57BL/6N;C57BL/6NTac	B6N
MUBK	Mrps5 (b) (EUCOMM)Wtsi EPD0371_5_A07	C57BL/6N;C57BL/6NTac	B6N MGP Select 20150508	MGP Select	Mrps5	MUBK38.2e	M02134833	+/+	Male	2015-05-08	4	12.8	g	1	C57BL/6N;C57BL/6NTac	B6N
MUBK	Mrps5 (b) (EUCOMM)Wtsi EPD0371_5_A07	C57BL/6N;C57BL/6NTac	B6N MGP Select 20150508	MGP Select	Mrps5	MUBK38.2d	M02134832	+/+	Male	2015-05-08	16	30.5	g	1	C57BL/6N;C57BL/6NTac	B6N
MUBK	Mrps5 (b) (EUCOMM)Wtsi EPD0371_5_A07	C57BL/6N;C57BL/6NTac	B6N MGP Select 20150508	MGP Select	Mrps5	MUBK38.2d	M02134832	+/+	Male	2015-05-08	15	29.8	g	1	C57BL/6N;C57BL/6NTac	B6N
MUBK	Mrps5 (b) (EUCOMM)Wtsi EPD0371_5_A07	C57BL/6N;C57BL/6NTac	B6N MGP Select 20150508	MGP Select	Mrps5	MUBK38.2d	M02134832	+/+	Male	2015-05-08	14	29.6	g	1	C57BL/6N;C57BL/6NTac	B6N
MUBK	Mrps5 (b) (EUCOMM)Wtsi EPD0371_5_A07	C57BL/6N;C57BL/6NTac	B6N MGP Select 20150508	MGP Select	Mrps5	MUBK38.2d	M02134832	+/+	Male	2015-05-08	13	29.2	g	1	C57BL/6N;C57BL/6NTac	B6N
MUBK	Mrps5 (b) (EUCOMM)Wtsi EPD0371_5_A07	C57BL/6N;C57BL/6NTac	B6N MGP Select 20150508	MGP Select	Mrps5	MUBK38.2d	M02134832	+/+	Male	2015-05-08	12	28.1	g	1	C57BL/6N;C57BL/6NTac	B6N
MUBK	Mrps5 (b) (EUCOMM)Wtsi EPD0371_5_A07	C57BL/6N;C57BL/6NTac	B6N MGP Select 20150508	MGP Select	Mrps5	MUBK38.2d	M02134832	+/+	Male	2015-05-08	11	27.3	g	1	C57BL/6N;C57BL/6NTac	B6N
MUBK	Mrps5 (b) (EUCOMM)Wtsi EPD0371_5_A07	C57BL/6N;C57BL/6NTac	B6N MGP Select 20150508	MGP Select	Mrps5	MUBK38.2d	M02134832	+/+	Male	2015-05-08	9	24.4	g	1	C57BL/6N;C57BL/6NTac	B6N
MUBK	Mrps5 (b) (EUCOMM)Wtsi EPD0371_5_A07	C57BL/6N;C57BL/6NTac	B6N MGP Select 20150508	MGP Select	Mrps5	MUBK38.2d	M02134832	+/+	Male	2015-05-08	8	23.7	g	1	C57BL/6N;C57BL/6NTac	B6N
MUBK	Mrps5 (b) (EUCOMM)Wtsi EPD0371_5_A07	C57BL/6N;C57BL/6NTac	B6N MGP Select 20150508	MGP Select	Mrps5	MUBK38.2d	M02134832	+/+	Male	2015-05-08	6	22.6	g	1	C57BL/6N;C57BL/6NTac	B6N
MUBK	Mrps5 (b) (EUCOMM)Wtsi EPD0371_5_A07	C57BL/6N;C57BL/6NTac	B6N MGP Select 20150508	MGP Select	Mrps5	MUBK38.2d	M02134832	+/+	Male	2015-05-08	4	16	g	1	C57BL/6N;C57BL/6NTac	B6N
MUBK	Mrps5 (b) (EUCOMM)Wtsi EPD0371_5_A07	C57BL/6N;C57BL/6NTac	B6N MGP Select 20150508	MGP Select	Mrps5	MUBK38.2a	M02134829	+/+	Male	2015-05-08	16	31.3	g	1	C57BL/6N;C57BL/6NTac	B6N
MUBK	Mrps5 (b) (EUCOMM)Wtsi EPD0371_5_A07	C57BL/6N;C57BL/6NTac	B6N MGP Select 20150508	MGP Select	Mrps5	MUBK38.2a	M02134829	+/+	Male	2015-05-08	15	31.2	g	1	C57BL/6N;C57BL/6NTac	B6N
MUBK	Mrps5 (b) (EUCOMM)Wtsi EPD0371_5_A07	C57BL/6N;C57BL/6NTac	B6N MGP Select 20150508	MGP Select	Mrps5	MUBK38.2a	M02134829	+/+	Male	2015-05-08	14	30.4	g	1	C57BL/6N;C57BL/6NTac	B6N
MUBK	Mrps5 (b) (EUCOMM)Wtsi EPD0371_5_A07	C57BL/6N;C57BL/6NTac	B6N MGP Select 20150508	MGP Select	Mrps5	MUBK38.2a	M02134829	+/+	Male	2015-05-08	13	29.7	g	1	C57BL/6N;C57BL/6NTac	B6N
MUBK	Mrps5 (b) (EUCOMM)Wtsi EPD0371_5_A07	C57BL/6N;C57BL/6NTac	B6N MGP Select 20150508	MGP Select	Mrps5	MUBK38.2a	M02134829	+/+	Male	2015-05-08	12	28.7	g	1	C57BL/6N;C57BL/6NTac	B6N
MUBK	Mrps5 (b) (EUCOMM)Wtsi EPD0371_5_A07	C57BL/6N;C57BL/6NTac	B6N MGP Select 20150508	MGP Select	Mrps5	MUBK38.2a	M02134829	+/+	Male	2015-05-08	11	28.6	g	1	C57BL/6N;C57BL/6NTac	B6N
MUBK	Mrps5 (b) (EUCOMM)Wtsi EPD0371_5_A07	C57BL/6N;C57BL/6NTac	B6N MGP Select 20150508	MGP Select	Mrps5	MUBK38.2a	M02134829	+/+	Male	2015-05-08	9	25.8	g	1	C57BL/6N;C57BL/6NTac	B6N
MUBK	Mrps5 (b) (EUCOMM)Wtsi EPD0371_5_A07	C57BL/6N;C57BL/6NTac	B6N MGP Select 20150508	MGP Select	Mrps5	MUBK38.2a	M02134829	+/+	Male	2015-05-08	8	24.8	g	1	C57BL/6N;C57BL/6NTac	B6N
MUBK	Mrps5 (b) (EUCOMM)Wtsi EPD0371_5_A07	C57BL/6N;C57BL/6NTac	B6N MGP Select 20150508	MGP Select	Mrps5	MUBK38.2a	M02134829	+/+	Male	2015-05-08	6	23	g	1	C57BL/6N;C57BL/6NTac	B6N
MUBK	Mrps5 (b) (EUCOMM)Wtsi EPD0371_5_A07	C57BL/6N;C57BL/6NTac	B6N MGP Select 20150508	MGP Select	Mrps5	MUBK38.2a	M02134829	+/+	Male	2015-05-08	4	17.2	g	1	C57BL/6N;C57BL/6NTac	B6N
MUBK	Mrps5 (b) (EUCOMM)Wtsi EPD0371_5_A07	C57BL/6N;C57BL/6NTac	B6N MGP Select 20150419	MGP Select	Mrps5	MUBK37.1b	M02117352	+/+	Male	2015-04-19	16	32.5	g	1	C57BL/6N;C57BL/6NTac	B6N
MUBK	Mrps5 (b) (EUCOMM)Wtsi EPD0371_5_A07	C57BL/6N;C57BL/6NTac	B6N MGP Select 20150419	MGP Select	Mrps5	MUBK37.1b	M02117352	+/+	Male	2015-04-19	15	32.8	g	1	C57BL/6N;C57BL/6NTac	B6N
MUBK	Mrps5 (b) (EUCOMM)Wtsi EPD0371_5_A07	C57BL/6N;C57BL/6NTac	B6N MGP Select 20150419	MGP Select	Mrps5	MUBK37.1b	M02117352	+/+	Male	2015-04-19	14	30.8	g	1	C57BL/6N;C57BL/6NTac	B6N
MUBK	Mrps5 (b) (EUCOMM)Wtsi EPD0371_5_A07	C57BL/6N;C57BL/6NTac	B6N MGP Select 20150419	MGP Select	Mrps5	MUBK37.1b	M02117352	+/+	Male	2015-04-19	13	30.6	g	1	C57BL/6N;C57BL/6NTac	B6N
MUBK	Mrps5 (b) (EUCOMM)Wtsi EPD0371_5_A07	C57BL/6N;C57BL/6NTac	B6N MGP Select 20150419	MGP Select	Mrps5	MUBK37.1b	M02117352	+/+	Male	2015-04-19	12	29.3	g	1	C57BL/6N;C57BL/6NTac	B6N
MUBK	Mrps5 (b) (EUCOMM)Wtsi EPD0371_5_A07	C57BL/6N;C57BL/6NTac	B6N MGP Select 20150419	MGP Select	Mrps5	MUBK37.1b	M02117352	+/+	Male	2015-04-19	11	28.5	g	1	C57BL/6N;C57BL/6NTac	B6N
MUBK	Mrps5 (b) (EUCOMM)Wtsi EPD0371_5_A07	C57BL/6N;C57BL/6NTac	B6N MGP Select 20150419	MGP Select	Mrps5	MUBK37.1b	M02117352	+/+	Male	2015-04-19	9	25.7	g	1	C57BL/6N;C57BL/6NTac	B6N
MUBK	Mrps5 (b) (EUCOMM)Wtsi EPD0371_5_A07	C57BL/6N;C57BL/6NTac	B6N MGP Select 20150419	MGP Select	Mrps5	MUBK37.1b	M02117352	+/+	Male	2015-04-19	8	25.3	g	1	C57BL/6N;C57BL/6NTac	B6N
MUBK	Mrps5 (b) (EUCOMM)Wtsi EPD0371_5_A07	C57BL/6N;C57BL/6NTac	B6N MGP Select 20150419	MGP Select	Mrps5	MUBK37.1b	M02117352	+/+	Male	2015-04-19	6	23.8	g	1	C57BL/6N;C57BL/6NTac	B6N
MUBK	Mrps5 (b) (EUCOMM)Wtsi EPD0371_5_A07	C57BL/6N;C57BL/6NTac	B6N MGP Select 20150419	MGP Select	Mrps5	MUBK37.1b	M02117352	+/+	Male	2015-04-19	4	19.1	g	1	C57BL/6N;C57BL/6NTac	B6N
MGCK	Gm6578 tm1a(KOMP)Wtsi EPD0574_4_A05	C57BL/6N;C57BL/6NTac	B6N MGP Select 20150512	MGP Select	Gm6578	MGCK33.3e	M02137612	+/+	Female	2015-05-11	16	25.3	g	1	C57BL/6N;C57BL/6NTac	B6N
MGCK	Gm6578 tm1a(KOMP)Wtsi EPD0574_4_A05	C57BL/6N;C57BL/6NTac	B6N MGP Select 20150512	MGP Select	Gm6578	MGCK33.3e	M02137612	+/+	Female	2015-05-11	15	27.2	g	1	C57BL/6N;C57BL/6NTac	B6N
MGCK	Gm6578 tm1a(KOMP)Wtsi EPD0574_4_A05	C57BL/6N;C57BL/6NTac	B6N MGP Select 20150512	MGP Select	Gm6578	MGCK33.3e	M02137612	+/+	Female	2015-05-11	14	25.6	g	1	C57BL/6N;C57BL/6NTac	B6N
MGCK	Gm6578 tm1a(KOMP)Wtsi EPD0574_4_A05	C57BL/6N;C57BL/6NTac	B6N MGP Select 20150512	MGP Select	Gm6578	MGCK33.3e	M02137612	+/+	Female	2015-05-11	13	23.9	g	1	C57BL/6N;C57BL/6NTac	B6N
MGCK	Gm6578 tm1a(KOMP)Wtsi EPD0574_4_A05	C57BL/6N;C57BL/6NTac	B6N MGP Select 20150512	MGP Select	Gm6578	MGCK33.3e	M02137612	+/+	Female	2015-05-11	11	23.4	g	1	C57BL/6N;C57BL/6NTac	B6N
MGCK	Gm6578 tm1a(KOMP)Wtsi EPD0574_4_A05	C57BL/6N;C57BL/6NTac	B6N MGP Select 20150512	MGP Select	Gm6578	MGCK33.3e	M02137612	+/+	Female	2015-05-11	9	21.3	g	1	C57BL/6N;C57BL/6NTac	B6N
MGCK	Gm6578 tm1a(KOMP)Wtsi EPD0574_4_A05	C57BL/6N;C57BL/6NTac	B6N MGP Select 20150512	MGP Select	Gm6578	MGCK33.3e	M02137612	+/+	Female	2015-05-11	8	21.9	g	1	C57BL/6N;C57BL/6NTac	B6N
MGCK	Gm6578 tm1a(KOMP)Wtsi EPD0574_4_A05	C57BL/6N;C57BL/6NTac	B6N MGP Select 20150512	MGP Select	Gm6578	MGCK33.3e	M02137612	+/+	Female	2015-05-11	6	19.4	g	1	C57BL/6N;C57BL/6NTac	B6N
MGCK	Gm6578 tm1a(KOMP)Wtsi EPD0574_4_A05	C57BL/6N;C57BL/6NTac	B6N MGP Select 20150512	MGP Select	Gm6578	MGCK33.3e	M02137612	+/+	Female	2015-05-11	4	16.5	g	1	C57BL/6N;C57BL/6NTac	B6N
MGCK	Gm6578 tm1a(KOMP)Wtsi EPD0574_4_A05	C57BL/6N;C57BL/6NTac	B6N MGP Select 20150512	MGP Select	Gm6578	MGCK33.3d	M02137611	+/+	Female	2015-05-11	16	24.3	g	1	C57BL/6N;C57BL/6NTac	B6N
MGCK	Gm6578 tm1a(KOMP)Wtsi EPD0574_4_A05	C57BL/6N;C57BL/6NTac	B6N MGP Select 20150512	MGP Select	Gm6578	MGCK33.3d	M02137611	+/+	Female	2015-05-11	15	24.9	g	1	C57BL/6N;C57BL/6NTac	B6N
MGCK	Gm6578 tm1a(KOMP)Wtsi EPD0574_4_A05	C57BL/6N;C57BL/6NTac	B6N MGP Select 20150512	MGP Select	Gm6578	MGCK33.3d	M02137611	+/+	Female	2015-05-11	14	25	g	1	C57BL/6N;C57BL/6NTac	B6N
MGCK	Gm6578 tm1a(KOMP)Wtsi EPD0574_4_A05	C57BL/6N;C57BL/6NTac	B6N MGP Select 20150512	MGP Select	Gm6578	MGCK33.3d	M02137611	+/+	Female	2015-05-11	13	24.1	g	1	C57BL/6N;C57BL/6NTac	B6N
MGCK	Gm6578 tm1a(KOMP)Wtsi EPD0574_4_A05	C57BL/6N;C57BL/6NTac	B6N MGP Select 20150512	MGP Select	Gm6578	MGCK33.3d	M02137611	+/+	Female	2015-05-11	11	22.6	g	1	C57BL/6N;C57BL/6NTac	B6N
MGCK	Gm6578 tm1a(KOMP)Wtsi EPD0574_4_A05	C57BL/6N;C57BL/6NTac	B6N MGP Select 20150512	MGP Select	Gm6578	MGCK33.3d	M02137611	+/+	Female	2015-05-11	9	22.2	g	1	C57BL/6N;C57BL/6NTac	B6N
MGCK	Gm6578 tm1a(KOMP)Wtsi EPD0574_4_A05	C57BL/6N;C57BL/6NTac	B6N MGP Select 20150512	MGP Select	Gm6578	MGCK33.3d	M02137611	+/+	Female	2015-05-11	8	21.2	g	1	C57BL/6N;C57BL/6NTac	B6N
MGCK	Gm6578 tm1a(KOMP)Wtsi EPD0574_4_A05	C57BL/6N;C57BL/6NTac	B6N MGP Select 20150512	MGP Select	Gm6578	MGCK33.3d	M02137611	+/+	Female	2015-05-11	6	19	g	1	C57BL/6N;C57BL/6NTac	B6N
MGCK	Gm6578 tm1a(KOMP)Wtsi EPD0574_4_A05	C57BL/6N;C57BL/6NTac	B6N MGP Select 20150512	MGP Select	Gm6578	MGCK33.3d	M02137611	+/+	Female	2015-05-11	4	16.5	g	1	C57BL/6N;C57BL/6NTac	B6N
MGCK	Gm6578 tm1a(KOMP)Wtsi EPD0574_4_A05	C57BL/6N;C57BL/6NTac	B6N MGP Select 20150512	MGP Select	Gm6578	MGCK33.3c	M02137610	+/+	Female	2015-05-11	16	25.3	g	1	C57BL/6N;C57BL/6NTac	B6N
MGCK	Gm6578 tm1a(KOMP)Wtsi EPD0574_4_A05	C57BL/6N;C57BL/6NTac	B6N MGP Select 20150512	MGP Select	Gm6578	MGCK33.3c	M02137610	+/+	Female	2015-05-11	15	25.5	g	1	C57BL/6N;C57BL/6NTac	B6N
MGCK	Gm6578 tm1a(KOMP)Wtsi EPD0574_4_A05	C57BL/6N;C57BL/6NTac	B6N MGP Select 20150512	MGP Select	Gm6578	MGCK33.3c	M02137610	+/+	Female	2015-05-11	14	25.3	g	1	C57BL/6N;C57BL/6NTac	B6N
MGCK	Gm6578 tm1a(KOMP)Wtsi EPD0574_4_A05	C57BL/6N;C57BL/6NTac	B6N MGP Select 20150512	MGP Select	Gm6578	MGCK33.3c	M02137610	+/+	Female	2015-05-11	13	24.4	g	1	C57BL/6N;C57BL/6NTac	B6N
MGCK	Gm6578 tm1a(KOMP)Wtsi EPD0574_4_A05	C57BL/6N;C57BL/6NTac	B6N MGP Select 20150512	MGP Select	Gm6578	MGCK33.3c	M02137610	+/+	Female	2015-05-11	11	23	g	1	C57BL/6N;C57BL/6NTac	B6N
MGCK	Gm6578 tm1a(KOMP)Wtsi EPD0574_4_A05	C57BL/6N;C57BL/6NTac	B6N MGP Select 20150512	MGP Select	Gm6578	MGCK33.3c	M02137610	+/+	Female	2015-05-11	9	21.6	g	1	C57BL/6N;C57BL/6NTac	B6N
MGCK	Gm6578 tm1a(KOMP)Wtsi EPD0574_4_A05	C57BL/6N;C57BL/6NTac	B6N MGP Select 20150512	MGP Select	Gm6578	MGCK33.3c	M02137610	+/+	Female	2015-05-11	8	21	g	1	C57BL/6N;C57BL/6NTac	B6N
MGCK	Gm6578 tm1a(KOMP)Wtsi EPD0574_4_A05	C57BL/6N;C57BL/6NTac	B6N MGP Select 20150512	MGP Select	Gm6578	MGCK33.3c	M02137610	+/+	Female	2015-05-11	6	20.1	g	1	C57BL/6N;C57BL/6NTac	B6N
MGCK	Gm6578 tm1a(KOMP)Wtsi EPD0574_4_A05	C57BL/6N;C57BL/6NTac	B6N MGP Select 20150512	MGP Select	Gm6578	MGCK33.3c	M02137610	+/+	Female	2015-05-11	4	17.8	g	1	C57BL/6N;C57BL/6NTac	B6N
MUBL	Mkrn2 (b) (KOMP)Wtsi EPD0748_1_C12	C57BL/6N;C57BL/6NTac	B6N MGP Select 20151028	MGP Select	Mkrn2	MUBL81.1h	M02272229	+/+	Female	2015-10-30	15	26.3	g	2	C57BL/6N;C57BL/6NTac	B6N
MUBL	Mkrn2 (b) (KOMP)Wtsi EPD0748_1_C12	C57BL/6N;C57BL/6NTac	B6N MGP Select 20151028	MGP Select	Mkrn2	MUBL81.1h	M02272229	+/+	Female	2015-10-30	13	25.65	g	2	C57BL/6N;C57BL/6NTac	B6N
MUBL	Mkrn2 (b) (KOMP)Wtsi EPD0748_1_C12	C57BL/6N;C57BL/6NTac	B6N MGP Select 20151028	MGP Select	Mkrn2	MUBL81.1h	M02272229	+/+	Female	2015-10-30	11	23.5	g	1	C57BL/6N;C57BL/6NTac	B6N
MUBL	Mkrn2 (b) (KOMP)Wtsi EPD0748_1_C12	C57BL/6N;C57BL/6NTac	B6N MGP Select 20151028	MGP Select	Mkrn2	MUBL81.1h	M02272229	+/+	Female	2015-10-30	9	22.3	g	1	C57BL/6N;C57BL/6NTac	B6N
MUBL	Mkrn2 (b) (KOMP)Wtsi EPD0748_1_C12	C57BL/6N;C57BL/6NTac	B6N MGP Select 20151028	MGP Select	Mkrn2	MUBL81.1h	M02272229	+/+	Female	2015-10-30	8	22.2	g	1	C57BL/6N;C57BL/6NTac	B6N
MUBL	Mkrn2 (b) (KOMP)Wtsi EPD0748_1_C12	C57BL/6N;C57BL/6NTac	B6N MGP Select 20151028	MGP Select	Mkrn2	MUBL81.1h	M02272229	+/+	Female	2015-10-30	6	20	g	1	C57BL/6N;C57BL/6NTac	B6N
MUBL	Mkrn2 (b) (KOMP)Wtsi EPD0748_1_C12	C57BL/6N;C57BL/6NTac	B6N MGP Select 20151028	MGP Select	Mkrn2	MUBL81.1h	M02272229	+/+	Female	2015-10-30	4	15.8	g	1	C57BL/6N;C57BL/6NTac	B6N
MUBL	Mkrn2 (b) (KOMP)Wtsi EPD0748_1_C12	C57BL/6N;C57BL/6NTac	B6N MGP Select 20151028	MGP Select	Mkrn2	MUBL81.1g	M02272228	+/+	Female	2015-10-30	15	25.45	g	2	C57BL/6N;C57BL/6NTac	B6N
MUBL	Mkrn2 (b) (KOMP)Wtsi EPD0748_1_C12	C57BL/6N;C57BL/6NTac	B6N MGP Select 20151028	MGP Select	Mkrn2	MUBL81.1g	M02272228	+/+	Female	2015-10-30	13	24.7	g	2	C57BL/6N;C57BL/6NTac	B6N
MUBL	Mkrn2 (b) (KOMP)Wtsi EPD0748_1_C12	C57BL/6N;C57BL/6NTac	B6N MGP Select 20151028	MGP Select	Mkrn2	MUBL81.1g	M02272228	+/+	Female	2015-10-30	11	23.1	g	1	C57BL/6N;C57BL/6NTac	B6N
MUBL	Mkrn2 (b) (KOMP)Wtsi EPD0748_1_C12	C57BL/6N;C57BL/6NTac	B6N MGP Select 20151028	MGP Select	Mkrn2	MUBL81.1g	M02272228	+/+	Female	2015-10-30	9	21.5	g	1	C57BL/6N;C57BL/6NTac	B6N
MUBL	Mkrn2 (b) (KOMP)Wtsi EPD0748_1_C12	C57BL/6N;C57BL/6NTac	B6N MGP Select 20151028	MGP Select	Mkrn2	MUBL81.1g	M02272228	+/+	Female	2015-10-30	8	21.3	g	1	C57BL/6N;C57BL/6NTac	B6N
MUBL	Mkrn2 (b) (KOMP)Wtsi EPD0748_1_C12	C57BL/6N;C57BL/6NTac	B6N MGP Select 20151028	MGP Select	Mkrn2	MUBL81.1g	M02272228	+/+	Female	2015-10-30	6	19.6	g	1	C57BL/6N;C57BL/6NTac	B6N
MUBL	Mkrn2 (b) (KOMP)Wtsi EPD0748_1_C12	C57BL/6N;C57BL/6NTac	B6N MGP Select 20151028	MGP Select	Mkrn2	MUBL81.1g	M02272228	+/+	Female	2015-10-30	4	14.4	g	1	C57BL/6N;C57BL/6NTac	B6N
MUBL	Mkrn2 (b) (KOMP)Wtsi EPD0748_1_C12	C57BL/6N;C57BL/6NTac	B6N MGP Select 20151028	MGP Select	Mkrn2	MUBL81.1e	M02272226	+/+	Female	2015-10-30	15	24.25	g	2	C57BL/6N;C57BL/6NTac	B6N
MUBL	Mkrn2 (b) (KOMP)Wtsi EPD0748_1_C12	C57BL/6N;C57BL/6NTac	B6N MGP Select 20151028	MGP Select	Mkrn2	MUBL81.1e	M02272226	+/+	Female	2015-10-30	13	24.7	g	3	C57BL/6N;C57BL/6NTac	B6N
MUBL	Mkrn2 (b) (KOMP)Wtsi EPD0748_1_C12	C57BL/6N;C57BL/6NTac	B6N MGP Select 20151028	MGP Select	Mkrn2	MUBL81.1e	M02272226	+/+	Female	2015-10-30	11	23	g	1	C57BL/6N;C57BL/6NTac	B6N
MUBL	Mkrn2 (b) (KOMP)Wtsi EPD0748_1_C12	C57BL/6N;C57BL/6NTac	B6N MGP Select 20151028	MGP Select	Mkrn2	MUBL81.1e	M02272226	+/+	Female	2015-10-30	9	20.5	g	1	C57BL/6N;C57BL/6NTac	B6N
MUBL	Mkrn2 (b) (KOMP)Wtsi EPD0748_1_C12	C57BL/6N;C57BL/6NTac	B6N MGP Select 20151028	MGP Select	Mkrn2	MUBL81.1e	M02272226	+/+	Female	2015-10-30	8	20.9	g	1	C57BL/6N;C57BL/6NTac	B6N
MUBL	Mkrn2 (b) (KOMP)Wtsi EPD0748_1_C12	C57BL/6N;C57BL/6NTac	B6N MGP Select 20151028	MGP Select	Mkrn2	MUBL81.1e	M02272226	+/+	Female	2015-10-30	6	19.4	g	1	C57BL/6N;C57BL/6NTac	B6N
MUBL	Mkrn2 (b) (KOMP)Wtsi EPD0748_1_C12	C57BL/6N;C57BL/6NTac	B6N MGP Select 20151028	MGP Select	Mkrn2	MUBL81.1e	M02272226	+/+	Female	2015-10-30	4	14.6	g	1	C57BL/6N;C57BL/6NTac	B6N
MUBL	Mkrn2 (b) (KOMP)Wtsi EPD0748_1_C12	C57BL/6N;C57BL/6NTac	B6N MGP Select 20151028	MGP Select	Mkrn2	MUBL81.1d	M02272225	+/+	Female	2015-10-30	15	26.4	g	2	C57BL/6N;C57BL/6NTac	B6N
MUBL	Mkrn2 (b) (KOMP)Wtsi EPD0748_1_C12	C57BL/6N;C57BL/6NTac	B6N MGP Select 20151028	MGP Select	Mkrn2	MUBL81.1d	M02272225	+/+	Female	2015-10-30	13	25.6667	g	3	C57BL/6N;C57BL/6NTac	B6N
MUBL	Mkrn2 (b) (KOMP)Wtsi EPD0748_1_C12	C57BL/6N;C57BL/6NTac	B6N MGP Select 20151028	MGP Select	Mkrn2	MUBL81.1d	M02272225	+/+	Female	2015-10-30	11	23.9	g	1	C57BL/6N;C57BL/6NTac	B6N
MUBL	Mkrn2 (b) (KOMP)Wtsi EPD0748_1_C12	C57BL/6N;C57BL/6NTac	B6N MGP Select 20151028	MGP Select	Mkrn2	MUBL81.1d	M02272225	+/+	Female	2015-10-30	9	22	g	1	C57BL/6N;C57BL/6NTac	B6N
MUBL	Mkrn2 (b) (KOMP)Wtsi EPD0748_1_C12	C57BL/6N;C57BL/6NTac	B6N MGP Select 20151028	MGP Select	Mkrn2	MUBL81.1d	M02272225	+/+	Female	2015-10-30	8	22.7	g	1	C57BL/6N;C57BL/6NTac	B6N
MUBL	Mkrn2 (b) (KOMP)Wtsi EPD0748_1_C12	C57BL/6N;C57BL/6NTac	B6N MGP Select 20151028	MGP Select	Mkrn2	MUBL81.1d	M02272225	+/+	Female	2015-10-30	6	21	g	1	C57BL/6N;C57BL/6NTac	B6N
MUBL	Mkrn2 (b) (KOMP)Wtsi EPD0748_1_C12	C57BL/6N;C57BL/6NTac	B6N MGP Select 20151028	MGP Select	Mkrn2	MUBL81.1d	M02272225	+/+	Female	2015-10-30	4	16.6	g	1	C57BL/6N;C57BL/6NTac	B6N
PMAH	Elac2 tm1b(EUCOMM)Wtsi	C57BL/6N;C57BL/6NTac	B6N MGP Select 20150708	MGP Select	Elac2	PMAH41.4e	M02184604	+/+	Male	2015-07-08	16	26.9	g	1	C57BL/6N;C57BL/6NTac	B6N
PMAH	Elac2 tm1b(EUCOMM)Wtsi	C57BL/6N;C57BL/6NTac	B6N MGP Select 20150708	MGP Select	Elac2	PMAH41.4e	M02184604	+/+	Male	2015-07-08	15	26.5	g	1	C57BL/6N;C57BL/6NTac	B6N
PMAH	Elac2 tm1b(EUCOMM)Wtsi	C57BL/6N;C57BL/6NTac	B6N MGP Select 20150708	MGP Select	Elac2	PMAH41.4e	M02184604	+/+	Male	2015-07-08	14	26.6	g	1	C57BL/6N;C57BL/6NTac	B6N
PMAH	Elac2 tm1b(EUCOMM)Wtsi	C57BL/6N;C57BL/6NTac	B6N MGP Select 20150708	MGP Select	Elac2	PMAH41.4e	M02184604	+/+	Male	2015-07-08	13	26.3	g	1	C57BL/6N;C57BL/6NTac	B6N
PMAH	Elac2 tm1b(EUCOMM)Wtsi	C57BL/6N;C57BL/6NTac	B6N MGP Select 20150708	MGP Select	Elac2	PMAH41.4e	M02184604	+/+	Male	2015-07-08	12	25.7	g	1	C57BL/6N;C57BL/6NTac	B6N
PMAH	Elac2 tm1b(EUCOMM)Wtsi	C57BL/6N;C57BL/6NTac	B6N MGP Select 20150708	MGP Select	Elac2	PMAH41.4e	M02184604	+/+	Male	2015-07-08	11	25.3	g	1	C57BL/6N;C57BL/6NTac	B6N
PMAH	Elac2 tm1b(EUCOMM)Wtsi	C57BL/6N;C57BL/6NTac	B6N MGP Select 20150708	MGP Select	Elac2	PMAH41.4e	M02184604	+/+	Male	2015-07-08	9	23.4	g	1	C57BL/6N;C57BL/6NTac	B6N
PMAH	Elac2 tm1b(EUCOMM)Wtsi	C57BL/6N;C57BL/6NTac	B6N MGP Select 20150708	MGP Select	Elac2	PMAH41.4e	M02184604	+/+	Male	2015-07-08	8	23.3	g	1	C57BL/6N;C57BL/6NTac	B6N
PMAH	Elac2 tm1b(EUCOMM)Wtsi	C57BL/6N;C57BL/6NTac	B6N MGP Select 20150708	MGP Select	Elac2	PMAH41.4e	M02184604	+/+	Male	2015-07-08	6	20.8	g	1	C57BL/6N;C57BL/6NTac	B6N
PMAH	Elac2 tm1b(EUCOMM)Wtsi	C57BL/6N;C57BL/6NTac	B6N MGP Select 20150708	MGP Select	Elac2	PMAH41.4e	M02184604	+/+	Male	2015-07-08	4	13.7	g	1	C57BL/6N;C57BL/6NTac	B6N
PMAH	Elac2 tm1b(EUCOMM)Wtsi	C57BL/6N;C57BL/6NTac	B6N MGP Select 20150708	MGP Select	Elac2	PMAH41.4c	M02184602	+/+	Male	2015-07-08	16	27.1	g	1	C57BL/6N;C57BL/6NTac	B6N
PMAH	Elac2 tm1b(EUCOMM)Wtsi	C57BL/6N;C57BL/6NTac	B6N MGP Select 20150708	MGP Select	Elac2	PMAH41.4c	M02184602	+/+	Male	2015-07-08	15	26.8	g	1	C57BL/6N;C57BL/6NTac	B6N
PMAH	Elac2 tm1b(EUCOMM)Wtsi	C57BL/6N;C57BL/6NTac	B6N MGP Select 20150708	MGP Select	Elac2	PMAH41.4c	M02184602	+/+	Male	2015-07-08	14	27.9	g	2	C57BL/6N;C57BL/6NTac	B6N
PMAH	Elac2 tm1b(EUCOMM)Wtsi	C57BL/6N;C57BL/6NTac	B6N MGP Select 20150708	MGP Select	Elac2	PMAH41.4c	M02184602	+/+	Male	2015-07-08	13	26.4	g	1	C57BL/6N;C57BL/6NTac	B6N
PMAH	Elac2 tm1b(EUCOMM)Wtsi	C57BL/6N;C57BL/6NTac	B6N MGP Select 20150708	MGP Select	Elac2	PMAH41.4c	M02184602	+/+	Male	2015-07-08	12	26.1	g	1	C57BL/6N;C57BL/6NTac	B6N
PMAH	Elac2 tm1b(EUCOMM)Wtsi	C57BL/6N;C57BL/6NTac	B6N MGP Select 20150708	MGP Select	Elac2	PMAH41.4c	M02184602	+/+	Male	2015-07-08	11	26	g	1	C57BL/6N;C57BL/6NTac	B6N
PMAH	Elac2 tm1b(EUCOMM)Wtsi	C57BL/6N;C57BL/6NTac	B6N MGP Select 20150708	MGP Select	Elac2	PMAH41.4c	M02184602	+/+	Male	2015-07-08	9	24.2	g	1	C57BL/6N;C57BL/6NTac	B6N
PMAH	Elac2 tm1b(EUCOMM)Wtsi	C57BL/6N;C57BL/6NTac	B6N MGP Select 20150708	MGP Select	Elac2	PMAH41.4c	M02184602	+/+	Male	2015-07-08	8	24.8	g	1	C57BL/6N;C57BL/6NTac	B6N
PMAH	Elac2 tm1b(EUCOMM)Wtsi	C57BL/6N;C57BL/6NTac	B6N MGP Select 20150708	MGP Select	Elac2	PMAH41.4c	M02184602	+/+	Male	2015-07-08	6	22.9	g	1	C57BL/6N;C57BL/6NTac	B6N
PMAH	Elac2 tm1b(EUCOMM)Wtsi	C57BL/6N;C57BL/6NTac	B6N MGP Select 20150708	MGP Select	Elac2	PMAH41.4c	M02184602	+/+	Male	2015-07-08	4	15.1	g	1	C57BL/6N;C57BL/6NTac	B6N
PMAH	Elac2 tm1b(EUCOMM)Wtsi	C57BL/6N;C57BL/6NTac	B6N MGP Select 20150708	MGP Select	Elac2	PMAH41.4b	M02184601	+/+	Male	2015-07-08	16	29.7	g	1	C57BL/6N;C57BL/6NTac	B6N
PMAH	Elac2 tm1b(EUCOMM)Wtsi	C57BL/6N;C57BL/6NTac	B6N MGP Select 20150708	MGP Select	Elac2	PMAH41.4b	M02184601	+/+	Male	2015-07-08	15	29	g	1	C57BL/6N;C57BL/6NTac	B6N
PMAH	Elac2 tm1b(EUCOMM)Wtsi	C57BL/6N;C57BL/6NTac	B6N MGP Select 20150708	MGP Select	Elac2	PMAH41.4b	M02184601	+/+	Male	2015-07-08	14	29	g	2	C57BL/6N;C57BL/6NTac	B6N
PMAH	Elac2 tm1b(EUCOMM)Wtsi	C57BL/6N;C57BL/6NTac	B6N MGP Select 20150708	MGP Select	Elac2	PMAH41.4b	M02184601	+/+	Male	2015-07-08	13	29.1	g	1	C57BL/6N;C57BL/6NTac	B6N
PMAH	Elac2 tm1b(EUCOMM)Wtsi	C57BL/6N;C57BL/6NTac	B6N MGP Select 20150708	MGP Select	Elac2	PMAH41.4b	M02184601	+/+	Male	2015-07-08	12	28	g	1	C57BL/6N;C57BL/6NTac	B6N
PMAH	Elac2 tm1b(EUCOMM)Wtsi	C57BL/6N;C57BL/6NTac	B6N MGP Select 20150708	MGP Select	Elac2	PMAH41.4b	M02184601	+/+	Male	2015-07-08	11	27.9	g	1	C57BL/6N;C57BL/6NTac	B6N
PMAH	Elac2 tm1b(EUCOMM)Wtsi	C57BL/6N;C57BL/6NTac	B6N MGP Select 20150708	MGP Select	Elac2	PMAH41.4b	M02184601	+/+	Male	2015-07-08	9	25.2	g	1	C57BL/6N;C57BL/6NTac	B6N
PMAH	Elac2 tm1b(EUCOMM)Wtsi	C57BL/6N;C57BL/6NTac	B6N MGP Select 20150708	MGP Select	Elac2	PMAH41.4b	M02184601	+/+	Male	2015-07-08	8	25.4	g	1	C57BL/6N;C57BL/6NTac	B6N
PMAH	Elac2 tm1b(EUCOMM)Wtsi	C57BL/6N;C57BL/6NTac	B6N MGP Select 20150708	MGP Select	Elac2	PMAH41.4b	M02184601	+/+	Male	2015-07-08	6	23.1	g	1	C57BL/6N;C57BL/6NTac	B6N
PMAH	Elac2 tm1b(EUCOMM)Wtsi	C57BL/6N;C57BL/6NTac	B6N MGP Select 20150708	MGP Select	Elac2	PMAH41.4b	M02184601	+/+	Male	2015-07-08	4	16.3	g	1	C57BL/6N;C57BL/6NTac	B6N
PMAH	Elac2 tm1b(EUCOMM)Wtsi	C57BL/6N;C57BL/6NTac	B6N MGP Select 20150708	MGP Select	Elac2	PMAH43.3b	M02180708	+/+	Male	2015-07-09	16	31.6	g	1	C57BL/6N;C57BL/6NTac	B6N
PMAH	Elac2 tm1b(EUCOMM)Wtsi	C57BL/6N;C57BL/6NTac	B6N MGP Select 20150708	MGP Select	Elac2	PMAH43.3b	M02180708	+/+	Male	2015-07-09	15	30.8	g	1	C57BL/6N;C57BL/6NTac	B6N
PMAH	Elac2 tm1b(EUCOMM)Wtsi	C57BL/6N;C57BL/6NTac	B6N MGP Select 20150708	MGP Select	Elac2	PMAH43.3b	M02180708	+/+	Male	2015-07-09	14	31.7	g	1	C57BL/6N;C57BL/6NTac	B6N
PMAH	Elac2 tm1b(EUCOMM)Wtsi	C57BL/6N;C57BL/6NTac	B6N MGP Select 20150708	MGP Select	Elac2	PMAH43.3b	M02180708	+/+	Male	2015-07-09	13	31.6	g	1	C57BL/6N;C57BL/6NTac	B6N
PMAH	Elac2 tm1b(EUCOMM)Wtsi	C57BL/6N;C57BL/6NTac	B6N MGP Select 20150708	MGP Select	Elac2	PMAH43.3b	M02180708	+/+	Male	2015-07-09	12	29.5	g	1	C57BL/6N;C57BL/6NTac	B6N
PMAH	Elac2 tm1b(EUCOMM)Wtsi	C57BL/6N;C57BL/6NTac	B6N MGP Select 20150708	MGP Select	Elac2	PMAH43.3b	M02180708	+/+	Male	2015-07-09	11	29.3	g	1	C57BL/6N;C57BL/6NTac	B6N
PMAH	Elac2 tm1b(EUCOMM)Wtsi	C57BL/6N;C57BL/6NTac	B6N MGP Select 20150708	MGP Select	Elac2	PMAH43.3b	M02180708	+/+	Male	2015-07-09	9	27.2	g	1	C57BL/6N;C57BL/6NTac	B6N
PMAH	Elac2 tm1b(EUCOMM)Wtsi	C57BL/6N;C57BL/6NTac	B6N MGP Select 20150708	MGP Select	Elac2	PMAH43.3b	M02180708	+/+	Male	2015-07-09	8	27.2	g	1	C57BL/6N;C57BL/6NTac	B6N
PMAH	Elac2 tm1b(EUCOMM)Wtsi	C57BL/6N;C57BL/6NTac	B6N MGP Select 20150708	MGP Select	Elac2	PMAH43.3b	M02180708	+/+	Male	2015-07-09	6	24.7	g	1	C57BL/6N;C57BL/6NTac	B6N
PMAH	Elac2 tm1b(EUCOMM)Wtsi	C57BL/6N;C57BL/6NTac	B6N MGP Select 20150708	MGP Select	Elac2	PMAH43.3b	M02180708	+/+	Male	2015-07-09	4	16.9	g	1	C57BL/6N;C57BL/6NTac	B6N
MUBN	Dhodh (b) (EUCOMM)Wtsi EPD0635_2_A05	C57BL/6N;C57BL/6NTac	B6N MGP Select 20141229	MGP Select	Dhodh	MUBN23.3e	M02028007	+/+	Female	2014-12-28	16	25.8	g	1	C57BL/6N;C57BL/6NTac	B6N
MUBN	Dhodh (b) (EUCOMM)Wtsi EPD0635_2_A05	C57BL/6N;C57BL/6NTac	B6N MGP Select 20141229	MGP Select	Dhodh	MUBN23.3e	M02028007	+/+	Female	2014-12-28	15	26.8	g	2	C57BL/6N;C57BL/6NTac	B6N
MUBN	Dhodh (b) (EUCOMM)Wtsi EPD0635_2_A05	C57BL/6N;C57BL/6NTac	B6N MGP Select 20141229	MGP Select	Dhodh	MUBN23.3e	M02028007	+/+	Female	2014-12-28	13	26.4	g	1	C57BL/6N;C57BL/6NTac	B6N
MUBN	Dhodh (b) (EUCOMM)Wtsi EPD0635_2_A05	C57BL/6N;C57BL/6NTac	B6N MGP Select 20141229	MGP Select	Dhodh	MUBN23.3e	M02028007	+/+	Female	2014-12-28	11	23.6	g	1	C57BL/6N;C57BL/6NTac	B6N
MUBN	Dhodh (b) (EUCOMM)Wtsi EPD0635_2_A05	C57BL/6N;C57BL/6NTac	B6N MGP Select 20141229	MGP Select	Dhodh	MUBN23.3e	M02028007	+/+	Female	2014-12-28	9	21.5	g	1	C57BL/6N;C57BL/6NTac	B6N
MUBN	Dhodh (b) (EUCOMM)Wtsi EPD0635_2_A05	C57BL/6N;C57BL/6NTac	B6N MGP Select 20141229	MGP Select	Dhodh	MUBN23.3e	M02028007	+/+	Female	2014-12-28	8	22.1	g	1	C57BL/6N;C57BL/6NTac	B6N
MUBN	Dhodh (b) (EUCOMM)Wtsi EPD0635_2_A05	C57BL/6N;C57BL/6NTac	B6N MGP Select 20141229	MGP Select	Dhodh	MUBN23.3e	M02028007	+/+	Female	2014-12-28	6	20.2	g	1	C57BL/6N;C57BL/6NTac	B6N
MUBN	Dhodh (b) (EUCOMM)Wtsi EPD0635_2_A05	C57BL/6N;C57BL/6NTac	B6N MGP Select 20141229	MGP Select	Dhodh	MUBN23.3e	M02028007	+/+	Female	2014-12-28	4	15.6	g	1	C57BL/6N;C57BL/6NTac	B6N
MUBN	Dhodh (b) (EUCOMM)Wtsi EPD0635_2_A05	C57BL/6N;C57BL/6NTac	B6N MGP Select 20141229	MGP Select	Dhodh	MUBN23.3d	M02028006	+/+	Female	2014-12-28	16	23	g	1	C57BL/6N;C57BL/6NTac	B6N
MUBN	Dhodh (b) (EUCOMM)Wtsi EPD0635_2_A05	C57BL/6N;C57BL/6NTac	B6N MGP Select 20141229	MGP Select	Dhodh	MUBN23.3d	M02028006	+/+	Female	2014-12-28	15	22.65	g	2	C57BL/6N;C57BL/6NTac	B6N
MUBN	Dhodh (b) (EUCOMM)Wtsi EPD0635_2_A05	C57BL/6N;C57BL/6NTac	B6N MGP Select 20141229	MGP Select	Dhodh	MUBN23.3d	M02028006	+/+	Female	2014-12-28	13	21.9	g	1	C57BL/6N;C57BL/6NTac	B6N
MUBN	Dhodh (b) (EUCOMM)Wtsi EPD0635_2_A05	C57BL/6N;C57BL/6NTac	B6N MGP Select 20141229	MGP Select	Dhodh	MUBN23.3d	M02028006	+/+	Female	2014-12-28	11	20.6	g	1	C57BL/6N;C57BL/6NTac	B6N
MUBN	Dhodh (b) (EUCOMM)Wtsi EPD0635_2_A05	C57BL/6N;C57BL/6NTac	B6N MGP Select 20141229	MGP Select	Dhodh	MUBN23.3d	M02028006	+/+	Female	2014-12-28	9	19.9	g	1	C57BL/6N;C57BL/6NTac	B6N
MUBN	Dhodh (b) (EUCOMM)Wtsi EPD0635_2_A05	C57BL/6N;C57BL/6NTac	B6N MGP Select 20141229	MGP Select	Dhodh	MUBN23.3d	M02028006	+/+	Female	2014-12-28	8	19	g	1	C57BL/6N;C57BL/6NTac	B6N
MUBN	Dhodh (b) (EUCOMM)Wtsi EPD0635_2_A05	C57BL/6N;C57BL/6NTac	B6N MGP Select 20141229	MGP Select	Dhodh	MUBN23.3d	M02028006	+/+	Female	2014-12-28	6	17.9	g	1	C57BL/6N;C57BL/6NTac	B6N
MUBN	Dhodh (b) (EUCOMM)Wtsi EPD0635_2_A05	C57BL/6N;C57BL/6NTac	B6N MGP Select 20141229	MGP Select	Dhodh	MUBN23.3d	M02028006	+/+	Female	2014-12-28	4	14.6	g	1	C57BL/6N;C57BL/6NTac	B6N
MUBN	Dhodh (b) (EUCOMM)Wtsi EPD0635_2_A05	C57BL/6N;C57BL/6NTac	B6N MGP Select 20141229	MGP Select	Dhodh	MUBN23.3c	M02028005	+/+	Female	2014-12-28	16	26	g	1	C57BL/6N;C57BL/6NTac	B6N
MUBN	Dhodh (b) (EUCOMM)Wtsi EPD0635_2_A05	C57BL/6N;C57BL/6NTac	B6N MGP Select 20141229	MGP Select	Dhodh	MUBN23.3c	M02028005	+/+	Female	2014-12-28	15	26.2	g	2	C57BL/6N;C57BL/6NTac	B6N
MUBN	Dhodh (b) (EUCOMM)Wtsi EPD0635_2_A05	C57BL/6N;C57BL/6NTac	B6N MGP Select 20141229	MGP Select	Dhodh	MUBN23.3c	M02028005	+/+	Female	2014-12-28	13	24.2	g	1	C57BL/6N;C57BL/6NTac	B6N
MUBN	Dhodh (b) (EUCOMM)Wtsi EPD0635_2_A05	C57BL/6N;C57BL/6NTac	B6N MGP Select 20141229	MGP Select	Dhodh	MUBN23.3c	M02028005	+/+	Female	2014-12-28	11	22.5	g	1	C57BL/6N;C57BL/6NTac	B6N
MUBN	Dhodh (b) (EUCOMM)Wtsi EPD0635_2_A05	C57BL/6N;C57BL/6NTac	B6N MGP Select 20141229	MGP Select	Dhodh	MUBN23.3c	M02028005	+/+	Female	2014-12-28	9	20.9	g	1	C57BL/6N;C57BL/6NTac	B6N
MUBN	Dhodh (b) (EUCOMM)Wtsi EPD0635_2_A05	C57BL/6N;C57BL/6NTac	B6N MGP Select 20141229	MGP Select	Dhodh	MUBN23.3c	M02028005	+/+	Female	2014-12-28	8	20.6	g	1	C57BL/6N;C57BL/6NTac	B6N
MUBN	Dhodh (b) (EUCOMM)Wtsi EPD0635_2_A05	C57BL/6N;C57BL/6NTac	B6N MGP Select 20141229	MGP Select	Dhodh	MUBN23.3c	M02028005	+/+	Female	2014-12-28	6	18.5	g	1	C57BL/6N;C57BL/6NTac	B6N
MUBN	Dhodh (b) (EUCOMM)Wtsi EPD0635_2_A05	C57BL/6N;C57BL/6NTac	B6N MGP Select 20141229	MGP Select	Dhodh	MUBN23.3c	M02028005	+/+	Female	2014-12-28	4	15.3	g	1	C57BL/6N;C57BL/6NTac	B6N
MERW	Ccdc134 tm1a(KOMP)Wtsi EPD0293_1_D11	C57BL/6N;C57BL/6NTac	B6N MGP Select 20150419	MGP Select	Ccdc134	MERW142.4j	M02119281	+/+	Female	2015-04-19	16	23.9	g	1	C57BL/6N;C57BL/6NTac	B6N
MERW	Ccdc134 tm1a(KOMP)Wtsi EPD0293_1_D11	C57BL/6N;C57BL/6NTac	B6N MGP Select 20150419	MGP Select	Ccdc134	MERW142.4j	M02119281	+/+	Female	2015-04-19	15	25.4	g	1	C57BL/6N;C57BL/6NTac	B6N
MERW	Ccdc134 tm1a(KOMP)Wtsi EPD0293_1_D11	C57BL/6N;C57BL/6NTac	B6N MGP Select 20150419	MGP Select	Ccdc134	MERW142.4j	M02119281	+/+	Female	2015-04-19	14	24.8	g	1	C57BL/6N;C57BL/6NTac	B6N
MERW	Ccdc134 tm1a(KOMP)Wtsi EPD0293_1_D11	C57BL/6N;C57BL/6NTac	B6N MGP Select 20150419	MGP Select	Ccdc134	MERW142.4j	M02119281	+/+	Female	2015-04-19	13	23.2	g	1	C57BL/6N;C57BL/6NTac	B6N
MERW	Ccdc134 tm1a(KOMP)Wtsi EPD0293_1_D11	C57BL/6N;C57BL/6NTac	B6N MGP Select 20150419	MGP Select	Ccdc134	MERW142.4j	M02119281	+/+	Female	2015-04-19	11	21.5	g	1	C57BL/6N;C57BL/6NTac	B6N
MERW	Ccdc134 tm1a(KOMP)Wtsi EPD0293_1_D11	C57BL/6N;C57BL/6NTac	B6N MGP Select 20150419	MGP Select	Ccdc134	MERW142.4j	M02119281	+/+	Female	2015-04-19	9	19.9	g	1	C57BL/6N;C57BL/6NTac	B6N
MERW	Ccdc134 tm1a(KOMP)Wtsi EPD0293_1_D11	C57BL/6N;C57BL/6NTac	B6N MGP Select 20150419	MGP Select	Ccdc134	MERW142.4j	M02119281	+/+	Female	2015-04-19	8	19.5	g	1	C57BL/6N;C57BL/6NTac	B6N
MERW	Ccdc134 tm1a(KOMP)Wtsi EPD0293_1_D11	C57BL/6N;C57BL/6NTac	B6N MGP Select 20150419	MGP Select	Ccdc134	MERW142.4j	M02119281	+/+	Female	2015-04-19	6	17.5	g	1	C57BL/6N;C57BL/6NTac	B6N
MERW	Ccdc134 tm1a(KOMP)Wtsi EPD0293_1_D11	C57BL/6N;C57BL/6NTac	B6N MGP Select 20150419	MGP Select	Ccdc134	MERW142.4j	M02119281	+/+	Female	2015-04-19	4	14.7	g	1	C57BL/6N;C57BL/6NTac	B6N
MERW	Ccdc134 tm1a(KOMP)Wtsi EPD0293_1_D11	C57BL/6N;C57BL/6NTac	B6N MGP Select 20150419	MGP Select	Ccdc134	MERW142.4h	M02119279	+/+	Female	2015-04-19	16	22.1	g	1	C57BL/6N;C57BL/6NTac	B6N
MERW	Ccdc134 tm1a(KOMP)Wtsi EPD0293_1_D11	C57BL/6N;C57BL/6NTac	B6N MGP Select 20150419	MGP Select	Ccdc134	MERW142.4h	M02119279	+/+	Female	2015-04-19	15	22	g	1	C57BL/6N;C57BL/6NTac	B6N
MERW	Ccdc134 tm1a(KOMP)Wtsi EPD0293_1_D11	C57BL/6N;C57BL/6NTac	B6N MGP Select 20150419	MGP Select	Ccdc134	MERW142.4h	M02119279	+/+	Female	2015-04-19	14	22.1	g	1	C57BL/6N;C57BL/6NTac	B6N
MERW	Ccdc134 tm1a(KOMP)Wtsi EPD0293_1_D11	C57BL/6N;C57BL/6NTac	B6N MGP Select 20150419	MGP Select	Ccdc134	MERW142.4h	M02119279	+/+	Female	2015-04-19	13	22.8	g	1	C57BL/6N;C57BL/6NTac	B6N
MERW	Ccdc134 tm1a(KOMP)Wtsi EPD0293_1_D11	C57BL/6N;C57BL/6NTac	B6N MGP Select 20150419	MGP Select	Ccdc134	MERW142.4h	M02119279	+/+	Female	2015-04-19	11	21.4	g	1	C57BL/6N;C57BL/6NTac	B6N
MERW	Ccdc134 tm1a(KOMP)Wtsi EPD0293_1_D11	C57BL/6N;C57BL/6NTac	B6N MGP Select 20150419	MGP Select	Ccdc134	MERW142.4h	M02119279	+/+	Female	2015-04-19	9	20.4	g	1	C57BL/6N;C57BL/6NTac	B6N
MERW	Ccdc134 tm1a(KOMP)Wtsi EPD0293_1_D11	C57BL/6N;C57BL/6NTac	B6N MGP Select 20150419	MGP Select	Ccdc134	MERW142.4h	M02119279	+/+	Female	2015-04-19	8	19.3	g	1	C57BL/6N;C57BL/6NTac	B6N
MERW	Ccdc134 tm1a(KOMP)Wtsi EPD0293_1_D11	C57BL/6N;C57BL/6NTac	B6N MGP Select 20150419	MGP Select	Ccdc134	MERW142.4h	M02119279	+/+	Female	2015-04-19	6	17.7	g	1	C57BL/6N;C57BL/6NTac	B6N
MERW	Ccdc134 tm1a(KOMP)Wtsi EPD0293_1_D11	C57BL/6N;C57BL/6NTac	B6N MGP Select 20150419	MGP Select	Ccdc134	MERW142.4h	M02119279	+/+	Female	2015-04-19	4	13.7	g	1	C57BL/6N;C57BL/6NTac	B6N
MERW	Ccdc134 tm1a(KOMP)Wtsi EPD0293_1_D11	C57BL/6N;C57BL/6NTac	B6N MGP Select 20150419	MGP Select	Ccdc134	MERW142.4f	M02119277	+/+	Female	2015-04-19	16	24.1	g	1	C57BL/6N;C57BL/6NTac	B6N
MERW	Ccdc134 tm1a(KOMP)Wtsi EPD0293_1_D11	C57BL/6N;C57BL/6NTac	B6N MGP Select 20150419	MGP Select	Ccdc134	MERW142.4f	M02119277	+/+	Female	2015-04-19	15	23.3	g	1	C57BL/6N;C57BL/6NTac	B6N
MERW	Ccdc134 tm1a(KOMP)Wtsi EPD0293_1_D11	C57BL/6N;C57BL/6NTac	B6N MGP Select 20150419	MGP Select	Ccdc134	MERW142.4f	M02119277	+/+	Female	2015-04-19	14	23	g	1	C57BL/6N;C57BL/6NTac	B6N
MERW	Ccdc134 tm1a(KOMP)Wtsi EPD0293_1_D11	C57BL/6N;C57BL/6NTac	B6N MGP Select 20150419	MGP Select	Ccdc134	MERW142.4f	M02119277	+/+	Female	2015-04-19	13	22.2	g	1	C57BL/6N;C57BL/6NTac	B6N
MERW	Ccdc134 tm1a(KOMP)Wtsi EPD0293_1_D11	C57BL/6N;C57BL/6NTac	B6N MGP Select 20150419	MGP Select	Ccdc134	MERW142.4f	M02119277	+/+	Female	2015-04-19	11	21.4	g	1	C57BL/6N;C57BL/6NTac	B6N
MERW	Ccdc134 tm1a(KOMP)Wtsi EPD0293_1_D11	C57BL/6N;C57BL/6NTac	B6N MGP Select 20150419	MGP Select	Ccdc134	MERW142.4f	M02119277	+/+	Female	2015-04-19	9	20.4	g	1	C57BL/6N;C57BL/6NTac	B6N
MERW	Ccdc134 tm1a(KOMP)Wtsi EPD0293_1_D11	C57BL/6N;C57BL/6NTac	B6N MGP Select 20150419	MGP Select	Ccdc134	MERW142.4f	M02119277	+/+	Female	2015-04-19	8	20.1	g	1	C57BL/6N;C57BL/6NTac	B6N
MERW	Ccdc134 tm1a(KOMP)Wtsi EPD0293_1_D11	C57BL/6N;C57BL/6NTac	B6N MGP Select 20150419	MGP Select	Ccdc134	MERW142.4f	M02119277	+/+	Female	2015-04-19	6	17.4	g	1	C57BL/6N;C57BL/6NTac	B6N
MERW	Ccdc134 tm1a(KOMP)Wtsi EPD0293_1_D11	C57BL/6N;C57BL/6NTac	B6N MGP Select 20150419	MGP Select	Ccdc134	MERW142.4f	M02119277	+/+	Female	2015-04-19	4	16.5	g	1	C57BL/6N;C57BL/6NTac	B6N
MERW	Ccdc134 tm1a(KOMP)Wtsi EPD0293_1_D11	C57BL/6N;C57BL/6NTac	B6N MGP Select 20150329	MGP Select	Ccdc134	MERW141.3h	M02100352	+/+	Female	2015-03-29	16	23.5	g	1	C57BL/6N;C57BL/6NTac	B6N
MERW	Ccdc134 tm1a(KOMP)Wtsi EPD0293_1_D11	C57BL/6N;C57BL/6NTac	B6N MGP Select 20150329	MGP Select	Ccdc134	MERW141.3h	M02100352	+/+	Female	2015-03-29	15	25	g	1	C57BL/6N;C57BL/6NTac	B6N
MERW	Ccdc134 tm1a(KOMP)Wtsi EPD0293_1_D11	C57BL/6N;C57BL/6NTac	B6N MGP Select 20150329	MGP Select	Ccdc134	MERW141.3h	M02100352	+/+	Female	2015-03-29	14	24.9	g	1	C57BL/6N;C57BL/6NTac	B6N
MERW	Ccdc134 tm1a(KOMP)Wtsi EPD0293_1_D11	C57BL/6N;C57BL/6NTac	B6N MGP Select 20150329	MGP Select	Ccdc134	MERW141.3h	M02100352	+/+	Female	2015-03-29	13	24.6	g	1	C57BL/6N;C57BL/6NTac	B6N
MERW	Ccdc134 tm1a(KOMP)Wtsi EPD0293_1_D11	C57BL/6N;C57BL/6NTac	B6N MGP Select 20150329	MGP Select	Ccdc134	MERW141.3h	M02100352	+/+	Female	2015-03-29	11	22.4	g	1	C57BL/6N;C57BL/6NTac	B6N
MERW	Ccdc134 tm1a(KOMP)Wtsi EPD0293_1_D11	C57BL/6N;C57BL/6NTac	B6N MGP Select 20150329	MGP Select	Ccdc134	MERW141.3h	M02100352	+/+	Female	2015-03-29	9	21.3	g	1	C57BL/6N;C57BL/6NTac	B6N
MERW	Ccdc134 tm1a(KOMP)Wtsi EPD0293_1_D11	C57BL/6N;C57BL/6NTac	B6N MGP Select 20150329	MGP Select	Ccdc134	MERW141.3h	M02100352	+/+	Female	2015-03-29	8	21.1	g	1	C57BL/6N;C57BL/6NTac	B6N
MERW	Ccdc134 tm1a(KOMP)Wtsi EPD0293_1_D11	C57BL/6N;C57BL/6NTac	B6N MGP Select 20150329	MGP Select	Ccdc134	MERW141.3h	M02100352	+/+	Female	2015-03-29	6	19	g	1	C57BL/6N;C57BL/6NTac	B6N
MERW	Ccdc134 tm1a(KOMP)Wtsi EPD0293_1_D11	C57BL/6N;C57BL/6NTac	B6N MGP Select 20150329	MGP Select	Ccdc134	MERW141.3h	M02100352	+/+	Female	2015-03-29	4	15	g	1	C57BL/6N;C57BL/6NTac	B6N
MERW	Ccdc134 tm1a(KOMP)Wtsi EPD0293_1_D11	C57BL/6N;C57BL/6NTac	MGP Sick Mice, B6N MGP Select 20150329	MGP Select, MGP Sick Mice	Ccdc134	MERW141.3g	M02100351	+/+	Female	2015-03-29	13	24.4	g	1	C57BL/6N;C57BL/6NTac	B6N
MERW	Ccdc134 tm1a(KOMP)Wtsi EPD0293_1_D11	C57BL/6N;C57BL/6NTac	MGP Sick Mice, B6N MGP Select 20150329	MGP Select, MGP Sick Mice	Ccdc134	MERW141.3g	M02100351	+/+	Female	2015-03-29	11	22.4	g	1	C57BL/6N;C57BL/6NTac	B6N
MERW	Ccdc134 tm1a(KOMP)Wtsi EPD0293_1_D11	C57BL/6N;C57BL/6NTac	MGP Sick Mice, B6N MGP Select 20150329	MGP Select, MGP Sick Mice	Ccdc134	MERW141.3g	M02100351	+/+	Female	2015-03-29	9	21.6	g	1	C57BL/6N;C57BL/6NTac	B6N
MERW	Ccdc134 tm1a(KOMP)Wtsi EPD0293_1_D11	C57BL/6N;C57BL/6NTac	MGP Sick Mice, B6N MGP Select 20150329	MGP Select, MGP Sick Mice	Ccdc134	MERW141.3g	M02100351	+/+	Female	2015-03-29	8	21.4	g	1	C57BL/6N;C57BL/6NTac	B6N
MERW	Ccdc134 tm1a(KOMP)Wtsi EPD0293_1_D11	C57BL/6N;C57BL/6NTac	MGP Sick Mice, B6N MGP Select 20150329	MGP Select, MGP Sick Mice	Ccdc134	MERW141.3g	M02100351	+/+	Female	2015-03-29	6	19.4	g	1	C57BL/6N;C57BL/6NTac	B6N
MERW	Ccdc134 tm1a(KOMP)Wtsi EPD0293_1_D11	C57BL/6N;C57BL/6NTac	MGP Sick Mice, B6N MGP Select 20150329	MGP Select, MGP Sick Mice	Ccdc134	MERW141.3g	M02100351	+/+	Female	2015-03-29	4	15.4	g	1	C57BL/6N;C57BL/6NTac	B6N
MERW	Ccdc134 tm1a(KOMP)Wtsi EPD0293_1_D11	C57BL/6N;C57BL/6NTac	B6N MGP Select 20150329	MGP Select	Ccdc134	MERW141.3f	M02100350	+/+	Female	2015-03-29	16	24.3	g	1	C57BL/6N;C57BL/6NTac	B6N
MERW	Ccdc134 tm1a(KOMP)Wtsi EPD0293_1_D11	C57BL/6N;C57BL/6NTac	B6N MGP Select 20150329	MGP Select	Ccdc134	MERW141.3f	M02100350	+/+	Female	2015-03-29	15	26	g	1	C57BL/6N;C57BL/6NTac	B6N
MERW	Ccdc134 tm1a(KOMP)Wtsi EPD0293_1_D11	C57BL/6N;C57BL/6NTac	B6N MGP Select 20150329	MGP Select	Ccdc134	MERW141.3f	M02100350	+/+	Female	2015-03-29	14	24.5	g	2	C57BL/6N;C57BL/6NTac	B6N
MERW	Ccdc134 tm1a(KOMP)Wtsi EPD0293_1_D11	C57BL/6N;C57BL/6NTac	B6N MGP Select 20150329	MGP Select	Ccdc134	MERW141.3f	M02100350	+/+	Female	2015-03-29	13	25.6	g	1	C57BL/6N;C57BL/6NTac	B6N
MERW	Ccdc134 tm1a(KOMP)Wtsi EPD0293_1_D11	C57BL/6N;C57BL/6NTac	B6N MGP Select 20150329	MGP Select	Ccdc134	MERW141.3f	M02100350	+/+	Female	2015-03-29	11	22.1	g	1	C57BL/6N;C57BL/6NTac	B6N
MERW	Ccdc134 tm1a(KOMP)Wtsi EPD0293_1_D11	C57BL/6N;C57BL/6NTac	B6N MGP Select 20150329	MGP Select	Ccdc134	MERW141.3f	M02100350	+/+	Female	2015-03-29	9	20.9	g	1	C57BL/6N;C57BL/6NTac	B6N
MERW	Ccdc134 tm1a(KOMP)Wtsi EPD0293_1_D11	C57BL/6N;C57BL/6NTac	B6N MGP Select 20150329	MGP Select	Ccdc134	MERW141.3f	M02100350	+/+	Female	2015-03-29	8	20.3	g	1	C57BL/6N;C57BL/6NTac	B6N
MERW	Ccdc134 tm1a(KOMP)Wtsi EPD0293_1_D11	C57BL/6N;C57BL/6NTac	B6N MGP Select 20150329	MGP Select	Ccdc134	MERW141.3f	M02100350	+/+	Female	2015-03-29	6	18.4	g	1	C57BL/6N;C57BL/6NTac	B6N
MERW	Ccdc134 tm1a(KOMP)Wtsi EPD0293_1_D11	C57BL/6N;C57BL/6NTac	B6N MGP Select 20150329	MGP Select	Ccdc134	MERW141.3f	M02100350	+/+	Female	2015-03-29	4	15.5	g	1	C57BL/6N;C57BL/6NTac	B6N
MERW	Ccdc134 tm1a(KOMP)Wtsi EPD0293_1_D11	C57BL/6N;C57BL/6NTac	B6N MGP Select 20150329	MGP Select	Ccdc134	MERW141.3e	M02100349	+/+	Female	2015-03-29	16	24.4	g	1	C57BL/6N;C57BL/6NTac	B6N
MERW	Ccdc134 tm1a(KOMP)Wtsi EPD0293_1_D11	C57BL/6N;C57BL/6NTac	B6N MGP Select 20150329	MGP Select	Ccdc134	MERW141.3e	M02100349	+/+	Female	2015-03-29	15	24.7	g	1	C57BL/6N;C57BL/6NTac	B6N
MERW	Ccdc134 tm1a(KOMP)Wtsi EPD0293_1_D11	C57BL/6N;C57BL/6NTac	B6N MGP Select 20150329	MGP Select	Ccdc134	MERW141.3e	M02100349	+/+	Female	2015-03-29	14	25.1	g	2	C57BL/6N;C57BL/6NTac	B6N
MERW	Ccdc134 tm1a(KOMP)Wtsi EPD0293_1_D11	C57BL/6N;C57BL/6NTac	B6N MGP Select 20150329	MGP Select	Ccdc134	MERW141.3e	M02100349	+/+	Female	2015-03-29	13	24.2	g	1	C57BL/6N;C57BL/6NTac	B6N
MERW	Ccdc134 tm1a(KOMP)Wtsi EPD0293_1_D11	C57BL/6N;C57BL/6NTac	B6N MGP Select 20150329	MGP Select	Ccdc134	MERW141.3e	M02100349	+/+	Female	2015-03-29	11	23	g	1	C57BL/6N;C57BL/6NTac	B6N
MERW	Ccdc134 tm1a(KOMP)Wtsi EPD0293_1_D11	C57BL/6N;C57BL/6NTac	B6N MGP Select 20150329	MGP Select	Ccdc134	MERW141.3e	M02100349	+/+	Female	2015-03-29	9	20.9	g	1	C57BL/6N;C57BL/6NTac	B6N
MERW	Ccdc134 tm1a(KOMP)Wtsi EPD0293_1_D11	C57BL/6N;C57BL/6NTac	B6N MGP Select 20150329	MGP Select	Ccdc134	MERW141.3e	M02100349	+/+	Female	2015-03-29	8	20.7	g	1	C57BL/6N;C57BL/6NTac	B6N
MERW	Ccdc134 tm1a(KOMP)Wtsi EPD0293_1_D11	C57BL/6N;C57BL/6NTac	B6N MGP Select 20150329	MGP Select	Ccdc134	MERW141.3e	M02100349	+/+	Female	2015-03-29	6	18.9	g	1	C57BL/6N;C57BL/6NTac	B6N
MERW	Ccdc134 tm1a(KOMP)Wtsi EPD0293_1_D11	C57BL/6N;C57BL/6NTac	B6N MGP Select 20150329	MGP Select	Ccdc134	MERW141.3e	M02100349	+/+	Female	2015-03-29	4	14.6	g	1	C57BL/6N;C57BL/6NTac	B6N
MERW	Ccdc134 tm1a(KOMP)Wtsi EPD0293_1_D11	C57BL/6N;C57BL/6NTac	B6N MGP Select 20150329	MGP Select	Ccdc134	MERW141.3d	M02100348	+/+	Male	2015-03-29	16	31.8	g	1	C57BL/6N;C57BL/6NTac	B6N
MERW	Ccdc134 tm1a(KOMP)Wtsi EPD0293_1_D11	C57BL/6N;C57BL/6NTac	B6N MGP Select 20150329	MGP Select	Ccdc134	MERW141.3d	M02100348	+/+	Male	2015-03-29	15	31	g	1	C57BL/6N;C57BL/6NTac	B6N
MERW	Ccdc134 tm1a(KOMP)Wtsi EPD0293_1_D11	C57BL/6N;C57BL/6NTac	B6N MGP Select 20150329	MGP Select	Ccdc134	MERW141.3d	M02100348	+/+	Male	2015-03-29	14	34.5	g	1	C57BL/6N;C57BL/6NTac	B6N
MERW	Ccdc134 tm1a(KOMP)Wtsi EPD0293_1_D11	C57BL/6N;C57BL/6NTac	B6N MGP Select 20150329	MGP Select	Ccdc134	MERW141.3d	M02100348	+/+	Male	2015-03-29	13	30.9	g	1	C57BL/6N;C57BL/6NTac	B6N
MERW	Ccdc134 tm1a(KOMP)Wtsi EPD0293_1_D11	C57BL/6N;C57BL/6NTac	B6N MGP Select 20150329	MGP Select	Ccdc134	MERW141.3d	M02100348	+/+	Male	2015-03-29	12	30.4	g	1	C57BL/6N;C57BL/6NTac	B6N
MERW	Ccdc134 tm1a(KOMP)Wtsi EPD0293_1_D11	C57BL/6N;C57BL/6NTac	B6N MGP Select 20150329	MGP Select	Ccdc134	MERW141.3d	M02100348	+/+	Male	2015-03-29	11	29	g	1	C57BL/6N;C57BL/6NTac	B6N
MERW	Ccdc134 tm1a(KOMP)Wtsi EPD0293_1_D11	C57BL/6N;C57BL/6NTac	B6N MGP Select 20150329	MGP Select	Ccdc134	MERW141.3d	M02100348	+/+	Male	2015-03-29	9	27.9	g	1	C57BL/6N;C57BL/6NTac	B6N
MERW	Ccdc134 tm1a(KOMP)Wtsi EPD0293_1_D11	C57BL/6N;C57BL/6NTac	B6N MGP Select 20150329	MGP Select	Ccdc134	MERW141.3d	M02100348	+/+	Male	2015-03-29	8	27.1	g	1	C57BL/6N;C57BL/6NTac	B6N
MERW	Ccdc134 tm1a(KOMP)Wtsi EPD0293_1_D11	C57BL/6N;C57BL/6NTac	B6N MGP Select 20150329	MGP Select	Ccdc134	MERW141.3d	M02100348	+/+	Male	2015-03-29	6	24.5	g	1	C57BL/6N;C57BL/6NTac	B6N
MERW	Ccdc134 tm1a(KOMP)Wtsi EPD0293_1_D11	C57BL/6N;C57BL/6NTac	B6N MGP Select 20150329	MGP Select	Ccdc134	MERW141.3d	M02100348	+/+	Male	2015-03-29	4	18.9	g	1	C57BL/6N;C57BL/6NTac	B6N
MERW	Ccdc134 tm1a(KOMP)Wtsi EPD0293_1_D11	C57BL/6N;C57BL/6NTac	B6N MGP Select 20150329	MGP Select	Ccdc134	MERW141.3c	M02100347	+/+	Male	2015-03-29	16	35.1	g	1	C57BL/6N;C57BL/6NTac	B6N
MERW	Ccdc134 tm1a(KOMP)Wtsi EPD0293_1_D11	C57BL/6N;C57BL/6NTac	B6N MGP Select 20150329	MGP Select	Ccdc134	MERW141.3c	M02100347	+/+	Male	2015-03-29	15	34.3	g	1	C57BL/6N;C57BL/6NTac	B6N
MERW	Ccdc134 tm1a(KOMP)Wtsi EPD0293_1_D11	C57BL/6N;C57BL/6NTac	B6N MGP Select 20150329	MGP Select	Ccdc134	MERW141.3c	M02100347	+/+	Male	2015-03-29	14	32.1	g	1	C57BL/6N;C57BL/6NTac	B6N
MERW	Ccdc134 tm1a(KOMP)Wtsi EPD0293_1_D11	C57BL/6N;C57BL/6NTac	B6N MGP Select 20150329	MGP Select	Ccdc134	MERW141.3c	M02100347	+/+	Male	2015-03-29	13	34	g	1	C57BL/6N;C57BL/6NTac	B6N
MERW	Ccdc134 tm1a(KOMP)Wtsi EPD0293_1_D11	C57BL/6N;C57BL/6NTac	B6N MGP Select 20150329	MGP Select	Ccdc134	MERW141.3c	M02100347	+/+	Male	2015-03-29	12	32.2	g	1	C57BL/6N;C57BL/6NTac	B6N
MERW	Ccdc134 tm1a(KOMP)Wtsi EPD0293_1_D11	C57BL/6N;C57BL/6NTac	B6N MGP Select 20150329	MGP Select	Ccdc134	MERW141.3c	M02100347	+/+	Male	2015-03-29	11	30.9	g	1	C57BL/6N;C57BL/6NTac	B6N
MERW	Ccdc134 tm1a(KOMP)Wtsi EPD0293_1_D11	C57BL/6N;C57BL/6NTac	B6N MGP Select 20150329	MGP Select	Ccdc134	MERW141.3c	M02100347	+/+	Male	2015-03-29	9	29.1	g	1	C57BL/6N;C57BL/6NTac	B6N
MERW	Ccdc134 tm1a(KOMP)Wtsi EPD0293_1_D11	C57BL/6N;C57BL/6NTac	B6N MGP Select 20150329	MGP Select	Ccdc134	MERW141.3c	M02100347	+/+	Male	2015-03-29	8	28.6	g	1	C57BL/6N;C57BL/6NTac	B6N
MERW	Ccdc134 tm1a(KOMP)Wtsi EPD0293_1_D11	C57BL/6N;C57BL/6NTac	B6N MGP Select 20150329	MGP Select	Ccdc134	MERW141.3c	M02100347	+/+	Male	2015-03-29	6	25.5	g	1	C57BL/6N;C57BL/6NTac	B6N
MERW	Ccdc134 tm1a(KOMP)Wtsi EPD0293_1_D11	C57BL/6N;C57BL/6NTac	B6N MGP Select 20150329	MGP Select	Ccdc134	MERW141.3c	M02100347	+/+	Male	2015-03-29	4	18.9	g	1	C57BL/6N;C57BL/6NTac	B6N
MERW	Ccdc134 tm1a(KOMP)Wtsi EPD0293_1_D11	C57BL/6N;C57BL/6NTac	B6N MGP Select 20150329	MGP Select	Ccdc134	MERW141.3a	M02100345	+/+	Male	2015-03-29	16	32.9	g	1	C57BL/6N;C57BL/6NTac	B6N
MERW	Ccdc134 tm1a(KOMP)Wtsi EPD0293_1_D11	C57BL/6N;C57BL/6NTac	B6N MGP Select 20150329	MGP Select	Ccdc134	MERW141.3a	M02100345	+/+	Male	2015-03-29	15	32.1	g	1	C57BL/6N;C57BL/6NTac	B6N
MERW	Ccdc134 tm1a(KOMP)Wtsi EPD0293_1_D11	C57BL/6N;C57BL/6NTac	B6N MGP Select 20150329	MGP Select	Ccdc134	MERW141.3a	M02100345	+/+	Male	2015-03-29	14	32	g	1	C57BL/6N;C57BL/6NTac	B6N
MERW	Ccdc134 tm1a(KOMP)Wtsi EPD0293_1_D11	C57BL/6N;C57BL/6NTac	B6N MGP Select 20150329	MGP Select	Ccdc134	MERW141.3a	M02100345	+/+	Male	2015-03-29	13	30.7	g	1	C57BL/6N;C57BL/6NTac	B6N
MERW	Ccdc134 tm1a(KOMP)Wtsi EPD0293_1_D11	C57BL/6N;C57BL/6NTac	B6N MGP Select 20150329	MGP Select	Ccdc134	MERW141.3a	M02100345	+/+	Male	2015-03-29	11	29.3	g	1	C57BL/6N;C57BL/6NTac	B6N
MERW	Ccdc134 tm1a(KOMP)Wtsi EPD0293_1_D11	C57BL/6N;C57BL/6NTac	B6N MGP Select 20150329	MGP Select	Ccdc134	MERW141.3a	M02100345	+/+	Male	2015-03-29	9	26.9	g	1	C57BL/6N;C57BL/6NTac	B6N
MERW	Ccdc134 tm1a(KOMP)Wtsi EPD0293_1_D11	C57BL/6N;C57BL/6NTac	B6N MGP Select 20150329	MGP Select	Ccdc134	MERW141.3a	M02100345	+/+	Male	2015-03-29	8	25.9	g	1	C57BL/6N;C57BL/6NTac	B6N
MERW	Ccdc134 tm1a(KOMP)Wtsi EPD0293_1_D11	C57BL/6N;C57BL/6NTac	B6N MGP Select 20150329	MGP Select	Ccdc134	MERW141.3a	M02100345	+/+	Male	2015-03-29	6	23.4	g	1	C57BL/6N;C57BL/6NTac	B6N
MERW	Ccdc134 tm1a(KOMP)Wtsi EPD0293_1_D11	C57BL/6N;C57BL/6NTac	B6N MGP Select 20150329	MGP Select	Ccdc134	MERW141.3a	M02100345	+/+	Male	2015-03-29	4	18.2	g	1	C57BL/6N;C57BL/6NTac	B6N
MERW	Ccdc134 tm1a(KOMP)Wtsi EPD0293_1_D11	C57BL/6N;C57BL/6NTac	B6N MGP Select 20150216	MGP Select	Ccdc134	MERW134.3g	M02062750	+/+	Female	2015-02-16	16	26.2	g	1	C57BL/6N;C57BL/6NTac	B6N
MERW	Ccdc134 tm1a(KOMP)Wtsi EPD0293_1_D11	C57BL/6N;C57BL/6NTac	B6N MGP Select 20150216	MGP Select	Ccdc134	MERW134.3g	M02062750	+/+	Female	2015-02-16	15	24.5	g	1	C57BL/6N;C57BL/6NTac	B6N
MERW	Ccdc134 tm1a(KOMP)Wtsi EPD0293_1_D11	C57BL/6N;C57BL/6NTac	B6N MGP Select 20150216	MGP Select	Ccdc134	MERW134.3g	M02062750	+/+	Female	2015-02-16	14	24.7	g	2	C57BL/6N;C57BL/6NTac	B6N
MERW	Ccdc134 tm1a(KOMP)Wtsi EPD0293_1_D11	C57BL/6N;C57BL/6NTac	B6N MGP Select 20150216	MGP Select	Ccdc134	MERW134.3g	M02062750	+/+	Female	2015-02-16	13	23.4	g	1	C57BL/6N;C57BL/6NTac	B6N
MERW	Ccdc134 tm1a(KOMP)Wtsi EPD0293_1_D11	C57BL/6N;C57BL/6NTac	B6N MGP Select 20150216	MGP Select	Ccdc134	MERW134.3g	M02062750	+/+	Female	2015-02-16	11	21.5	g	1	C57BL/6N;C57BL/6NTac	B6N
MERW	Ccdc134 tm1a(KOMP)Wtsi EPD0293_1_D11	C57BL/6N;C57BL/6NTac	B6N MGP Select 20150216	MGP Select	Ccdc134	MERW134.3g	M02062750	+/+	Female	2015-02-16	9	20.6	g	1	C57BL/6N;C57BL/6NTac	B6N
MERW	Ccdc134 tm1a(KOMP)Wtsi EPD0293_1_D11	C57BL/6N;C57BL/6NTac	B6N MGP Select 20150216	MGP Select	Ccdc134	MERW134.3g	M02062750	+/+	Female	2015-02-16	8	19.3	g	1	C57BL/6N;C57BL/6NTac	B6N
MERW	Ccdc134 tm1a(KOMP)Wtsi EPD0293_1_D11	C57BL/6N;C57BL/6NTac	B6N MGP Select 20150216	MGP Select	Ccdc134	MERW134.3g	M02062750	+/+	Female	2015-02-16	6	17.3	g	1	C57BL/6N;C57BL/6NTac	B6N
MERW	Ccdc134 tm1a(KOMP)Wtsi EPD0293_1_D11	C57BL/6N;C57BL/6NTac	B6N MGP Select 20150216	MGP Select	Ccdc134	MERW134.3g	M02062750	+/+	Female	2015-02-16	4	14.2	g	1	C57BL/6N;C57BL/6NTac	B6N
MERW	Ccdc134 tm1a(KOMP)Wtsi EPD0293_1_D11	C57BL/6N;C57BL/6NTac	B6N MGP Select 20150216	MGP Select	Ccdc134	MERW134.3c	M02062746	+/+	Female	2015-02-16	16	24.7	g	1	C57BL/6N;C57BL/6NTac	B6N
MERW	Ccdc134 tm1a(KOMP)Wtsi EPD0293_1_D11	C57BL/6N;C57BL/6NTac	B6N MGP Select 20150216	MGP Select	Ccdc134	MERW134.3c	M02062746	+/+	Female	2015-02-16	15	24.6	g	1	C57BL/6N;C57BL/6NTac	B6N
MERW	Ccdc134 tm1a(KOMP)Wtsi EPD0293_1_D11	C57BL/6N;C57BL/6NTac	B6N MGP Select 20150216	MGP Select	Ccdc134	MERW134.3c	M02062746	+/+	Female	2015-02-16	14	26.7	g	2	C57BL/6N;C57BL/6NTac	B6N
MERW	Ccdc134 tm1a(KOMP)Wtsi EPD0293_1_D11	C57BL/6N;C57BL/6NTac	B6N MGP Select 20150216	MGP Select	Ccdc134	MERW134.3c	M02062746	+/+	Female	2015-02-16	13	23.5	g	1	C57BL/6N;C57BL/6NTac	B6N
MERW	Ccdc134 tm1a(KOMP)Wtsi EPD0293_1_D11	C57BL/6N;C57BL/6NTac	B6N MGP Select 20150216	MGP Select	Ccdc134	MERW134.3c	M02062746	+/+	Female	2015-02-16	11	23.8	g	1	C57BL/6N;C57BL/6NTac	B6N
MERW	Ccdc134 tm1a(KOMP)Wtsi EPD0293_1_D11	C57BL/6N;C57BL/6NTac	B6N MGP Select 20150216	MGP Select	Ccdc134	MERW134.3c	M02062746	+/+	Female	2015-02-16	9	21.1	g	1	C57BL/6N;C57BL/6NTac	B6N
MERW	Ccdc134 tm1a(KOMP)Wtsi EPD0293_1_D11	C57BL/6N;C57BL/6NTac	B6N MGP Select 20150216	MGP Select	Ccdc134	MERW134.3c	M02062746	+/+	Female	2015-02-16	8	21.2	g	1	C57BL/6N;C57BL/6NTac	B6N
MERW	Ccdc134 tm1a(KOMP)Wtsi EPD0293_1_D11	C57BL/6N;C57BL/6NTac	B6N MGP Select 20150216	MGP Select	Ccdc134	MERW134.3c	M02062746	+/+	Female	2015-02-16	6	19.3	g	1	C57BL/6N;C57BL/6NTac	B6N
MERW	Ccdc134 tm1a(KOMP)Wtsi EPD0293_1_D11	C57BL/6N;C57BL/6NTac	B6N MGP Select 20150216	MGP Select	Ccdc134	MERW134.3c	M02062746	+/+	Female	2015-02-16	4	15	g	1	C57BL/6N;C57BL/6NTac	B6N
MERZ	4933434E20Rik tm1a(EUCOMM)Wtsi EPD0371_1_D02	C57BL/6N;C57BL/6NTac	B6N MGP Select 20150512	MGP Select	4933434E20Rik	MERZ44.4d	M02135414	+/+	Male	2015-05-13	16	31.9	g	1	C57BL/6N;C57BL/6NTac	B6N
MERZ	4933434E20Rik tm1a(EUCOMM)Wtsi EPD0371_1_D02	C57BL/6N;C57BL/6NTac	B6N MGP Select 20150512	MGP Select	4933434E20Rik	MERZ44.4d	M02135414	+/+	Male	2015-05-13	15	31.8	g	1	C57BL/6N;C57BL/6NTac	B6N
MERZ	4933434E20Rik tm1a(EUCOMM)Wtsi EPD0371_1_D02	C57BL/6N;C57BL/6NTac	B6N MGP Select 20150512	MGP Select	4933434E20Rik	MERZ44.4d	M02135414	+/+	Male	2015-05-13	14	30.5	g	1	C57BL/6N;C57BL/6NTac	B6N
MERZ	4933434E20Rik tm1a(EUCOMM)Wtsi EPD0371_1_D02	C57BL/6N;C57BL/6NTac	B6N MGP Select 20150512	MGP Select	4933434E20Rik	MERZ44.4d	M02135414	+/+	Male	2015-05-13	13	31.1	g	1	C57BL/6N;C57BL/6NTac	B6N
MERZ	4933434E20Rik tm1a(EUCOMM)Wtsi EPD0371_1_D02	C57BL/6N;C57BL/6NTac	B6N MGP Select 20150512	MGP Select	4933434E20Rik	MERZ44.4d	M02135414	+/+	Male	2015-05-13	12	31.4	g	1	C57BL/6N;C57BL/6NTac	B6N
MERZ	4933434E20Rik tm1a(EUCOMM)Wtsi EPD0371_1_D02	C57BL/6N;C57BL/6NTac	B6N MGP Select 20150512	MGP Select	4933434E20Rik	MERZ44.4d	M02135414	+/+	Male	2015-05-13	11	29.1	g	1	C57BL/6N;C57BL/6NTac	B6N
MERZ	4933434E20Rik tm1a(EUCOMM)Wtsi EPD0371_1_D02	C57BL/6N;C57BL/6NTac	B6N MGP Select 20150512	MGP Select	4933434E20Rik	MERZ44.4d	M02135414	+/+	Male	2015-05-13	9	26.4	g	1	C57BL/6N;C57BL/6NTac	B6N
MERZ	4933434E20Rik tm1a(EUCOMM)Wtsi EPD0371_1_D02	C57BL/6N;C57BL/6NTac	B6N MGP Select 20150512	MGP Select	4933434E20Rik	MERZ44.4d	M02135414	+/+	Male	2015-05-13	8	25.1	g	1	C57BL/6N;C57BL/6NTac	B6N
MERZ	4933434E20Rik tm1a(EUCOMM)Wtsi EPD0371_1_D02	C57BL/6N;C57BL/6NTac	B6N MGP Select 20150512	MGP Select	4933434E20Rik	MERZ44.4d	M02135414	+/+	Male	2015-05-13	6	21.2	g	1	C57BL/6N;C57BL/6NTac	B6N
MERZ	4933434E20Rik tm1a(EUCOMM)Wtsi EPD0371_1_D02	C57BL/6N;C57BL/6NTac	B6N MGP Select 20150512	MGP Select	4933434E20Rik	MERZ44.4d	M02135414	+/+	Male	2015-05-13	4	14.4	g	1	C57BL/6N;C57BL/6NTac	B6N
MERZ	4933434E20Rik tm1a(EUCOMM)Wtsi EPD0371_1_D02	C57BL/6N;C57BL/6NTac	B6N MGP Select 20150512	MGP Select	4933434E20Rik	MERZ44.4b	M02135412	+/+	Male	2015-05-13	16	32.3	g	1	C57BL/6N;C57BL/6NTac	B6N
MERZ	4933434E20Rik tm1a(EUCOMM)Wtsi EPD0371_1_D02	C57BL/6N;C57BL/6NTac	B6N MGP Select 20150512	MGP Select	4933434E20Rik	MERZ44.4b	M02135412	+/+	Male	2015-05-13	15	31.9	g	1	C57BL/6N;C57BL/6NTac	B6N
MERZ	4933434E20Rik tm1a(EUCOMM)Wtsi EPD0371_1_D02	C57BL/6N;C57BL/6NTac	B6N MGP Select 20150512	MGP Select	4933434E20Rik	MERZ44.4b	M02135412	+/+	Male	2015-05-13	14	31.8	g	1	C57BL/6N;C57BL/6NTac	B6N
MERZ	4933434E20Rik tm1a(EUCOMM)Wtsi EPD0371_1_D02	C57BL/6N;C57BL/6NTac	B6N MGP Select 20150512	MGP Select	4933434E20Rik	MERZ44.4b	M02135412	+/+	Male	2015-05-13	13	31.8	g	1	C57BL/6N;C57BL/6NTac	B6N
MERZ	4933434E20Rik tm1a(EUCOMM)Wtsi EPD0371_1_D02	C57BL/6N;C57BL/6NTac	B6N MGP Select 20150512	MGP Select	4933434E20Rik	MERZ44.4b	M02135412	+/+	Male	2015-05-13	12	31.3	g	1	C57BL/6N;C57BL/6NTac	B6N
MERZ	4933434E20Rik tm1a(EUCOMM)Wtsi EPD0371_1_D02	C57BL/6N;C57BL/6NTac	B6N MGP Select 20150512	MGP Select	4933434E20Rik	MERZ44.4b	M02135412	+/+	Male	2015-05-13	11	29.3	g	1	C57BL/6N;C57BL/6NTac	B6N
MERZ	4933434E20Rik tm1a(EUCOMM)Wtsi EPD0371_1_D02	C57BL/6N;C57BL/6NTac	B6N MGP Select 20150512	MGP Select	4933434E20Rik	MERZ44.4b	M02135412	+/+	Male	2015-05-13	9	26.6	g	1	C57BL/6N;C57BL/6NTac	B6N
MERZ	4933434E20Rik tm1a(EUCOMM)Wtsi EPD0371_1_D02	C57BL/6N;C57BL/6NTac	B6N MGP Select 20150512	MGP Select	4933434E20Rik	MERZ44.4b	M02135412	+/+	Male	2015-05-13	8	24.9	g	1	C57BL/6N;C57BL/6NTac	B6N
MERZ	4933434E20Rik tm1a(EUCOMM)Wtsi EPD0371_1_D02	C57BL/6N;C57BL/6NTac	B6N MGP Select 20150512	MGP Select	4933434E20Rik	MERZ44.4b	M02135412	+/+	Male	2015-05-13	6	22	g	1	C57BL/6N;C57BL/6NTac	B6N
MERZ	4933434E20Rik tm1a(EUCOMM)Wtsi EPD0371_1_D02	C57BL/6N;C57BL/6NTac	B6N MGP Select 20150512	MGP Select	4933434E20Rik	MERZ44.4b	M02135412	+/+	Male	2015-05-13	4	15.9	g	1	C57BL/6N;C57BL/6NTac	B6N
MERZ	4933434E20Rik tm1a(EUCOMM)Wtsi EPD0371_1_D02	C57BL/6N;C57BL/6NTac	B6N MGP Select 20150512	MGP Select	4933434E20Rik	MERZ44.4a	M02135411	+/+	Male	2015-05-13	16	33.4	g	1	C57BL/6N;C57BL/6NTac	B6N
MERZ	4933434E20Rik tm1a(EUCOMM)Wtsi EPD0371_1_D02	C57BL/6N;C57BL/6NTac	B6N MGP Select 20150512	MGP Select	4933434E20Rik	MERZ44.4a	M02135411	+/+	Male	2015-05-13	15	34.2	g	1	C57BL/6N;C57BL/6NTac	B6N
MERZ	4933434E20Rik tm1a(EUCOMM)Wtsi EPD0371_1_D02	C57BL/6N;C57BL/6NTac	B6N MGP Select 20150512	MGP Select	4933434E20Rik	MERZ44.4a	M02135411	+/+	Male	2015-05-13	14	33	g	1	C57BL/6N;C57BL/6NTac	B6N
MERZ	4933434E20Rik tm1a(EUCOMM)Wtsi EPD0371_1_D02	C57BL/6N;C57BL/6NTac	B6N MGP Select 20150512	MGP Select	4933434E20Rik	MERZ44.4a	M02135411	+/+	Male	2015-05-13	13	33.8	g	1	C57BL/6N;C57BL/6NTac	B6N
MERZ	4933434E20Rik tm1a(EUCOMM)Wtsi EPD0371_1_D02	C57BL/6N;C57BL/6NTac	B6N MGP Select 20150512	MGP Select	4933434E20Rik	MERZ44.4a	M02135411	+/+	Male	2015-05-13	12	32.8	g	1	C57BL/6N;C57BL/6NTac	B6N
MERZ	4933434E20Rik tm1a(EUCOMM)Wtsi EPD0371_1_D02	C57BL/6N;C57BL/6NTac	B6N MGP Select 20150512	MGP Select	4933434E20Rik	MERZ44.4a	M02135411	+/+	Male	2015-05-13	11	30.7	g	1	C57BL/6N;C57BL/6NTac	B6N
MERZ	4933434E20Rik tm1a(EUCOMM)Wtsi EPD0371_1_D02	C57BL/6N;C57BL/6NTac	B6N MGP Select 20150512	MGP Select	4933434E20Rik	MERZ44.4a	M02135411	+/+	Male	2015-05-13	9	28	g	1	C57BL/6N;C57BL/6NTac	B6N
MERZ	4933434E20Rik tm1a(EUCOMM)Wtsi EPD0371_1_D02	C57BL/6N;C57BL/6NTac	B6N MGP Select 20150512	MGP Select	4933434E20Rik	MERZ44.4a	M02135411	+/+	Male	2015-05-13	8	26.7	g	1	C57BL/6N;C57BL/6NTac	B6N
MERZ	4933434E20Rik tm1a(EUCOMM)Wtsi EPD0371_1_D02	C57BL/6N;C57BL/6NTac	B6N MGP Select 20150512	MGP Select	4933434E20Rik	MERZ44.4a	M02135411	+/+	Male	2015-05-13	6	22.6	g	1	C57BL/6N;C57BL/6NTac	B6N
MERZ	4933434E20Rik tm1a(EUCOMM)Wtsi EPD0371_1_D02	C57BL/6N;C57BL/6NTac	B6N MGP Select 20150512	MGP Select	4933434E20Rik	MERZ44.4a	M02135411	+/+	Male	2015-05-13	4	16.3	g	1	C57BL/6N;C57BL/6NTac	B6N
MERZ	4933434E20Rik tm1a(EUCOMM)Wtsi EPD0371_1_D02	C57BL/6N;C57BL/6NTac	B6N MGP Select 20150324	MGP Select	4933434E20Rik	MERZ39.2e	M02089054	+/+	Female	2015-03-24	16	27.6	g	1	C57BL/6N;C57BL/6NTac	B6N
MERZ	4933434E20Rik tm1a(EUCOMM)Wtsi EPD0371_1_D02	C57BL/6N;C57BL/6NTac	B6N MGP Select 20150324	MGP Select	4933434E20Rik	MERZ39.2e	M02089054	+/+	Female	2015-03-24	15	27	g	1	C57BL/6N;C57BL/6NTac	B6N
MERZ	4933434E20Rik tm1a(EUCOMM)Wtsi EPD0371_1_D02	C57BL/6N;C57BL/6NTac	B6N MGP Select 20150324	MGP Select	4933434E20Rik	MERZ39.2e	M02089054	+/+	Female	2015-03-24	14	26.9	g	1	C57BL/6N;C57BL/6NTac	B6N
MERZ	4933434E20Rik tm1a(EUCOMM)Wtsi EPD0371_1_D02	C57BL/6N;C57BL/6NTac	B6N MGP Select 20150324	MGP Select	4933434E20Rik	MERZ39.2e	M02089054	+/+	Female	2015-03-24	13	25.9	g	1	C57BL/6N;C57BL/6NTac	B6N
MERZ	4933434E20Rik tm1a(EUCOMM)Wtsi EPD0371_1_D02	C57BL/6N;C57BL/6NTac	B6N MGP Select 20150324	MGP Select	4933434E20Rik	MERZ39.2e	M02089054	+/+	Female	2015-03-24	11	24	g	1	C57BL/6N;C57BL/6NTac	B6N
MERZ	4933434E20Rik tm1a(EUCOMM)Wtsi EPD0371_1_D02	C57BL/6N;C57BL/6NTac	B6N MGP Select 20150324	MGP Select	4933434E20Rik	MERZ39.2e	M02089054	+/+	Female	2015-03-24	9	22.6	g	1	C57BL/6N;C57BL/6NTac	B6N
MERZ	4933434E20Rik tm1a(EUCOMM)Wtsi EPD0371_1_D02	C57BL/6N;C57BL/6NTac	B6N MGP Select 20150324	MGP Select	4933434E20Rik	MERZ39.2e	M02089054	+/+	Female	2015-03-24	8	21.5	g	1	C57BL/6N;C57BL/6NTac	B6N
MERZ	4933434E20Rik tm1a(EUCOMM)Wtsi EPD0371_1_D02	C57BL/6N;C57BL/6NTac	B6N MGP Select 20150324	MGP Select	4933434E20Rik	MERZ39.2e	M02089054	+/+	Female	2015-03-24	6	18.3	g	1	C57BL/6N;C57BL/6NTac	B6N
MERZ	4933434E20Rik tm1a(EUCOMM)Wtsi EPD0371_1_D02	C57BL/6N;C57BL/6NTac	B6N MGP Select 20150324	MGP Select	4933434E20Rik	MERZ39.2e	M02089054	+/+	Female	2015-03-24	4	14.9	g	1	C57BL/6N;C57BL/6NTac	B6N
MERZ	4933434E20Rik tm1a(EUCOMM)Wtsi EPD0371_1_D02	C57BL/6N;C57BL/6NTac	B6N MGP Select 20150324	MGP Select	4933434E20Rik	MERZ39.2d	M02089053	+/+	Female	2015-03-24	16	28.5	g	1	C57BL/6N;C57BL/6NTac	B6N
MERZ	4933434E20Rik tm1a(EUCOMM)Wtsi EPD0371_1_D02	C57BL/6N;C57BL/6NTac	B6N MGP Select 20150324	MGP Select	4933434E20Rik	MERZ39.2d	M02089053	+/+	Female	2015-03-24	15	28.6	g	1	C57BL/6N;C57BL/6NTac	B6N
MERZ	4933434E20Rik tm1a(EUCOMM)Wtsi EPD0371_1_D02	C57BL/6N;C57BL/6NTac	B6N MGP Select 20150324	MGP Select	4933434E20Rik	MERZ39.2d	M02089053	+/+	Female	2015-03-24	14	28.7	g	1	C57BL/6N;C57BL/6NTac	B6N
MERZ	4933434E20Rik tm1a(EUCOMM)Wtsi EPD0371_1_D02	C57BL/6N;C57BL/6NTac	B6N MGP Select 20150324	MGP Select	4933434E20Rik	MERZ39.2d	M02089053	+/+	Female	2015-03-24	13	27	g	1	C57BL/6N;C57BL/6NTac	B6N
MERZ	4933434E20Rik tm1a(EUCOMM)Wtsi EPD0371_1_D02	C57BL/6N;C57BL/6NTac	B6N MGP Select 20150324	MGP Select	4933434E20Rik	MERZ39.2d	M02089053	+/+	Female	2015-03-24	11	25.8	g	1	C57BL/6N;C57BL/6NTac	B6N
MERZ	4933434E20Rik tm1a(EUCOMM)Wtsi EPD0371_1_D02	C57BL/6N;C57BL/6NTac	B6N MGP Select 20150324	MGP Select	4933434E20Rik	MERZ39.2d	M02089053	+/+	Female	2015-03-24	9	21.7	g	1	C57BL/6N;C57BL/6NTac	B6N
MERZ	4933434E20Rik tm1a(EUCOMM)Wtsi EPD0371_1_D02	C57BL/6N;C57BL/6NTac	B6N MGP Select 20150324	MGP Select	4933434E20Rik	MERZ39.2d	M02089053	+/+	Female	2015-03-24	8	21.5	g	1	C57BL/6N;C57BL/6NTac	B6N
MERZ	4933434E20Rik tm1a(EUCOMM)Wtsi EPD0371_1_D02	C57BL/6N;C57BL/6NTac	B6N MGP Select 20150324	MGP Select	4933434E20Rik	MERZ39.2d	M02089053	+/+	Female	2015-03-24	6	18.7	g	1	C57BL/6N;C57BL/6NTac	B6N
MERZ	4933434E20Rik tm1a(EUCOMM)Wtsi EPD0371_1_D02	C57BL/6N;C57BL/6NTac	B6N MGP Select 20150324	MGP Select	4933434E20Rik	MERZ39.2d	M02089053	+/+	Female	2015-03-24	4	14.5	g	1	C57BL/6N;C57BL/6NTac	B6N
MERZ	4933434E20Rik tm1a(EUCOMM)Wtsi EPD0371_1_D02	C57BL/6N;C57BL/6NTac	B6N MGP Select 20150324	MGP Select	4933434E20Rik	MERZ39.2c	M02089052	+/+	Female	2015-03-24	16	30.3	g	1	C57BL/6N;C57BL/6NTac	B6N
MERZ	4933434E20Rik tm1a(EUCOMM)Wtsi EPD0371_1_D02	C57BL/6N;C57BL/6NTac	B6N MGP Select 20150324	MGP Select	4933434E20Rik	MERZ39.2c	M02089052	+/+	Female	2015-03-24	15	29.5	g	1	C57BL/6N;C57BL/6NTac	B6N
MERZ	4933434E20Rik tm1a(EUCOMM)Wtsi EPD0371_1_D02	C57BL/6N;C57BL/6NTac	B6N MGP Select 20150324	MGP Select	4933434E20Rik	MERZ39.2c	M02089052	+/+	Female	2015-03-24	14	28.7	g	1	C57BL/6N;C57BL/6NTac	B6N
MERZ	4933434E20Rik tm1a(EUCOMM)Wtsi EPD0371_1_D02	C57BL/6N;C57BL/6NTac	B6N MGP Select 20150324	MGP Select	4933434E20Rik	MERZ39.2c	M02089052	+/+	Female	2015-03-24	13	30.2	g	1	C57BL/6N;C57BL/6NTac	B6N
MERZ	4933434E20Rik tm1a(EUCOMM)Wtsi EPD0371_1_D02	C57BL/6N;C57BL/6NTac	B6N MGP Select 20150324	MGP Select	4933434E20Rik	MERZ39.2c	M02089052	+/+	Female	2015-03-24	11	26.2	g	1	C57BL/6N;C57BL/6NTac	B6N
MERZ	4933434E20Rik tm1a(EUCOMM)Wtsi EPD0371_1_D02	C57BL/6N;C57BL/6NTac	B6N MGP Select 20150324	MGP Select	4933434E20Rik	MERZ39.2c	M02089052	+/+	Female	2015-03-24	9	23.2	g	1	C57BL/6N;C57BL/6NTac	B6N
MERZ	4933434E20Rik tm1a(EUCOMM)Wtsi EPD0371_1_D02	C57BL/6N;C57BL/6NTac	B6N MGP Select 20150324	MGP Select	4933434E20Rik	MERZ39.2c	M02089052	+/+	Female	2015-03-24	8	21.7	g	1	C57BL/6N;C57BL/6NTac	B6N
MERZ	4933434E20Rik tm1a(EUCOMM)Wtsi EPD0371_1_D02	C57BL/6N;C57BL/6NTac	B6N MGP Select 20150324	MGP Select	4933434E20Rik	MERZ39.2c	M02089052	+/+	Female	2015-03-24	6	19.5	g	1	C57BL/6N;C57BL/6NTac	B6N
MERZ	4933434E20Rik tm1a(EUCOMM)Wtsi EPD0371_1_D02	C57BL/6N;C57BL/6NTac	B6N MGP Select 20150324	MGP Select	4933434E20Rik	MERZ39.2c	M02089052	+/+	Female	2015-03-24	4	15.1	g	1	C57BL/6N;C57BL/6NTac	B6N
MERZ	4933434E20Rik tm1a(EUCOMM)Wtsi EPD0371_1_D02	C57BL/6N;C57BL/6NTac	B6N MGP Select 20150315	MGP Select	4933434E20Rik	MERZ44.2i	M02082814	+/+	Female	2015-03-15	16	19.3	g	1	C57BL/6N;C57BL/6NTac	B6N
MERZ	4933434E20Rik tm1a(EUCOMM)Wtsi EPD0371_1_D02	C57BL/6N;C57BL/6NTac	B6N MGP Select 20150315	MGP Select	4933434E20Rik	MERZ44.2i	M02082814	+/+	Female	2015-03-15	15	19.8	g	1	C57BL/6N;C57BL/6NTac	B6N
MERZ	4933434E20Rik tm1a(EUCOMM)Wtsi EPD0371_1_D02	C57BL/6N;C57BL/6NTac	B6N MGP Select 20150315	MGP Select	4933434E20Rik	MERZ44.2i	M02082814	+/+	Female	2015-03-15	14	19.9	g	1	C57BL/6N;C57BL/6NTac	B6N
MERZ	4933434E20Rik tm1a(EUCOMM)Wtsi EPD0371_1_D02	C57BL/6N;C57BL/6NTac	B6N MGP Select 20150315	MGP Select	4933434E20Rik	MERZ44.2i	M02082814	+/+	Female	2015-03-15	13	20.2	g	1	C57BL/6N;C57BL/6NTac	B6N
MERZ	4933434E20Rik tm1a(EUCOMM)Wtsi EPD0371_1_D02	C57BL/6N;C57BL/6NTac	B6N MGP Select 20150315	MGP Select	4933434E20Rik	MERZ44.2i	M02082814	+/+	Female	2015-03-15	11	18.8	g	1	C57BL/6N;C57BL/6NTac	B6N
MERZ	4933434E20Rik tm1a(EUCOMM)Wtsi EPD0371_1_D02	C57BL/6N;C57BL/6NTac	B6N MGP Select 20150315	MGP Select	4933434E20Rik	MERZ44.2i	M02082814	+/+	Female	2015-03-15	9	17.6	g	1	C57BL/6N;C57BL/6NTac	B6N
MERZ	4933434E20Rik tm1a(EUCOMM)Wtsi EPD0371_1_D02	C57BL/6N;C57BL/6NTac	B6N MGP Select 20150315	MGP Select	4933434E20Rik	MERZ44.2i	M02082814	+/+	Female	2015-03-15	8	17.2	g	1	C57BL/6N;C57BL/6NTac	B6N
MERZ	4933434E20Rik tm1a(EUCOMM)Wtsi EPD0371_1_D02	C57BL/6N;C57BL/6NTac	B6N MGP Select 20150315	MGP Select	4933434E20Rik	MERZ44.2i	M02082814	+/+	Female	2015-03-15	6	15.6	g	1	C57BL/6N;C57BL/6NTac	B6N
MERZ	4933434E20Rik tm1a(EUCOMM)Wtsi EPD0371_1_D02	C57BL/6N;C57BL/6NTac	B6N MGP Select 20150315	MGP Select	4933434E20Rik	MERZ44.2i	M02082814	+/+	Female	2015-03-15	4	12.3	g	1	C57BL/6N;C57BL/6NTac	B6N
MERZ	4933434E20Rik tm1a(EUCOMM)Wtsi EPD0371_1_D02	C57BL/6N;C57BL/6NTac	B6N MGP Select 20150315	MGP Select	4933434E20Rik	MERZ44.2h	M02082813	+/+	Female	2015-03-15	16	23.6	g	1	C57BL/6N;C57BL/6NTac	B6N
MERZ	4933434E20Rik tm1a(EUCOMM)Wtsi EPD0371_1_D02	C57BL/6N;C57BL/6NTac	B6N MGP Select 20150315	MGP Select	4933434E20Rik	MERZ44.2h	M02082813	+/+	Female	2015-03-15	15	23.7	g	1	C57BL/6N;C57BL/6NTac	B6N
MERZ	4933434E20Rik tm1a(EUCOMM)Wtsi EPD0371_1_D02	C57BL/6N;C57BL/6NTac	B6N MGP Select 20150315	MGP Select	4933434E20Rik	MERZ44.2h	M02082813	+/+	Female	2015-03-15	14	23.7	g	1	C57BL/6N;C57BL/6NTac	B6N
MERZ	4933434E20Rik tm1a(EUCOMM)Wtsi EPD0371_1_D02	C57BL/6N;C57BL/6NTac	B6N MGP Select 20150315	MGP Select	4933434E20Rik	MERZ44.2h	M02082813	+/+	Female	2015-03-15	13	23.5	g	1	C57BL/6N;C57BL/6NTac	B6N
MERZ	4933434E20Rik tm1a(EUCOMM)Wtsi EPD0371_1_D02	C57BL/6N;C57BL/6NTac	B6N MGP Select 20150315	MGP Select	4933434E20Rik	MERZ44.2h	M02082813	+/+	Female	2015-03-15	11	21.2	g	1	C57BL/6N;C57BL/6NTac	B6N
MERZ	4933434E20Rik tm1a(EUCOMM)Wtsi EPD0371_1_D02	C57BL/6N;C57BL/6NTac	B6N MGP Select 20150315	MGP Select	4933434E20Rik	MERZ44.2h	M02082813	+/+	Female	2015-03-15	9	19.5	g	1	C57BL/6N;C57BL/6NTac	B6N
MERZ	4933434E20Rik tm1a(EUCOMM)Wtsi EPD0371_1_D02	C57BL/6N;C57BL/6NTac	B6N MGP Select 20150315	MGP Select	4933434E20Rik	MERZ44.2h	M02082813	+/+	Female	2015-03-15	8	19.6	g	1	C57BL/6N;C57BL/6NTac	B6N
MERZ	4933434E20Rik tm1a(EUCOMM)Wtsi EPD0371_1_D02	C57BL/6N;C57BL/6NTac	B6N MGP Select 20150315	MGP Select	4933434E20Rik	MERZ44.2h	M02082813	+/+	Female	2015-03-15	6	17.7	g	1	C57BL/6N;C57BL/6NTac	B6N
MERZ	4933434E20Rik tm1a(EUCOMM)Wtsi EPD0371_1_D02	C57BL/6N;C57BL/6NTac	B6N MGP Select 20150315	MGP Select	4933434E20Rik	MERZ44.2h	M02082813	+/+	Female	2015-03-15	4	15.3	g	1	C57BL/6N;C57BL/6NTac	B6N
MERZ	4933434E20Rik tm1a(EUCOMM)Wtsi EPD0371_1_D02	C57BL/6N;C57BL/6NTac	B6N MGP Select 20150315	MGP Select	4933434E20Rik	MERZ44.2g	M02082812	+/+	Female	2015-03-15	16	25.7	g	1	C57BL/6N;C57BL/6NTac	B6N
MERZ	4933434E20Rik tm1a(EUCOMM)Wtsi EPD0371_1_D02	C57BL/6N;C57BL/6NTac	B6N MGP Select 20150315	MGP Select	4933434E20Rik	MERZ44.2g	M02082812	+/+	Female	2015-03-15	15	25.8	g	1	C57BL/6N;C57BL/6NTac	B6N
MERZ	4933434E20Rik tm1a(EUCOMM)Wtsi EPD0371_1_D02	C57BL/6N;C57BL/6NTac	B6N MGP Select 20150315	MGP Select	4933434E20Rik	MERZ44.2g	M02082812	+/+	Female	2015-03-15	14	25.2	g	2	C57BL/6N;C57BL/6NTac	B6N
MERZ	4933434E20Rik tm1a(EUCOMM)Wtsi EPD0371_1_D02	C57BL/6N;C57BL/6NTac	B6N MGP Select 20150315	MGP Select	4933434E20Rik	MERZ44.2g	M02082812	+/+	Female	2015-03-15	13	24.6	g	1	C57BL/6N;C57BL/6NTac	B6N
MERZ	4933434E20Rik tm1a(EUCOMM)Wtsi EPD0371_1_D02	C57BL/6N;C57BL/6NTac	B6N MGP Select 20150315	MGP Select	4933434E20Rik	MERZ44.2g	M02082812	+/+	Female	2015-03-15	11	22.7	g	1	C57BL/6N;C57BL/6NTac	B6N
MERZ	4933434E20Rik tm1a(EUCOMM)Wtsi EPD0371_1_D02	C57BL/6N;C57BL/6NTac	B6N MGP Select 20150315	MGP Select	4933434E20Rik	MERZ44.2g	M02082812	+/+	Female	2015-03-15	9	21.1	g	1	C57BL/6N;C57BL/6NTac	B6N
MERZ	4933434E20Rik tm1a(EUCOMM)Wtsi EPD0371_1_D02	C57BL/6N;C57BL/6NTac	B6N MGP Select 20150315	MGP Select	4933434E20Rik	MERZ44.2g	M02082812	+/+	Female	2015-03-15	8	20.1	g	1	C57BL/6N;C57BL/6NTac	B6N
MERZ	4933434E20Rik tm1a(EUCOMM)Wtsi EPD0371_1_D02	C57BL/6N;C57BL/6NTac	B6N MGP Select 20150315	MGP Select	4933434E20Rik	MERZ44.2g	M02082812	+/+	Female	2015-03-15	6	18.1	g	1	C57BL/6N;C57BL/6NTac	B6N
MERZ	4933434E20Rik tm1a(EUCOMM)Wtsi EPD0371_1_D02	C57BL/6N;C57BL/6NTac	B6N MGP Select 20150315	MGP Select	4933434E20Rik	MERZ44.2g	M02082812	+/+	Female	2015-03-15	4	15.5	g	1	C57BL/6N;C57BL/6NTac	B6N
MERZ	4933434E20Rik tm1a(EUCOMM)Wtsi EPD0371_1_D02	C57BL/6N;C57BL/6NTac	B6N MGP Select 20150315	MGP Select	4933434E20Rik	MERZ44.2f	M02082811	+/+	Female	2015-03-15	16	23.2	g	1	C57BL/6N;C57BL/6NTac	B6N
MERZ	4933434E20Rik tm1a(EUCOMM)Wtsi EPD0371_1_D02	C57BL/6N;C57BL/6NTac	B6N MGP Select 20150315	MGP Select	4933434E20Rik	MERZ44.2f	M02082811	+/+	Female	2015-03-15	15	23.2	g	1	C57BL/6N;C57BL/6NTac	B6N
MERZ	4933434E20Rik tm1a(EUCOMM)Wtsi EPD0371_1_D02	C57BL/6N;C57BL/6NTac	B6N MGP Select 20150315	MGP Select	4933434E20Rik	MERZ44.2f	M02082811	+/+	Female	2015-03-15	14	23.5	g	2	C57BL/6N;C57BL/6NTac	B6N
MERZ	4933434E20Rik tm1a(EUCOMM)Wtsi EPD0371_1_D02	C57BL/6N;C57BL/6NTac	B6N MGP Select 20150315	MGP Select	4933434E20Rik	MERZ44.2f	M02082811	+/+	Female	2015-03-15	13	22.9	g	1	C57BL/6N;C57BL/6NTac	B6N
MERZ	4933434E20Rik tm1a(EUCOMM)Wtsi EPD0371_1_D02	C57BL/6N;C57BL/6NTac	B6N MGP Select 20150315	MGP Select	4933434E20Rik	MERZ44.2f	M02082811	+/+	Female	2015-03-15	11	21.4	g	1	C57BL/6N;C57BL/6NTac	B6N
MERZ	4933434E20Rik tm1a(EUCOMM)Wtsi EPD0371_1_D02	C57BL/6N;C57BL/6NTac	B6N MGP Select 20150315	MGP Select	4933434E20Rik	MERZ44.2f	M02082811	+/+	Female	2015-03-15	9	20.4	g	1	C57BL/6N;C57BL/6NTac	B6N
MERZ	4933434E20Rik tm1a(EUCOMM)Wtsi EPD0371_1_D02	C57BL/6N;C57BL/6NTac	B6N MGP Select 20150315	MGP Select	4933434E20Rik	MERZ44.2f	M02082811	+/+	Female	2015-03-15	8	20	g	1	C57BL/6N;C57BL/6NTac	B6N
MERZ	4933434E20Rik tm1a(EUCOMM)Wtsi EPD0371_1_D02	C57BL/6N;C57BL/6NTac	B6N MGP Select 20150315	MGP Select	4933434E20Rik	MERZ44.2f	M02082811	+/+	Female	2015-03-15	6	19.1	g	1	C57BL/6N;C57BL/6NTac	B6N
MERZ	4933434E20Rik tm1a(EUCOMM)Wtsi EPD0371_1_D02	C57BL/6N;C57BL/6NTac	B6N MGP Select 20150315	MGP Select	4933434E20Rik	MERZ44.2f	M02082811	+/+	Female	2015-03-15	4	15.7	g	1	C57BL/6N;C57BL/6NTac	B6N
MERZ	4933434E20Rik tm1a(EUCOMM)Wtsi EPD0371_1_D02	C57BL/6N;C57BL/6NTac	B6N MGP Select 20141222	MGP Select	4933434E20Rik	MERZ33.2e	M02015023	+/+	Male	2014-12-22	16	35.8	g	1	C57BL/6N;C57BL/6NTac	B6N
MERZ	4933434E20Rik tm1a(EUCOMM)Wtsi EPD0371_1_D02	C57BL/6N;C57BL/6NTac	B6N MGP Select 20141222	MGP Select	4933434E20Rik	MERZ33.2e	M02015023	+/+	Male	2014-12-22	15	35.1	g	1	C57BL/6N;C57BL/6NTac	B6N
MERZ	4933434E20Rik tm1a(EUCOMM)Wtsi EPD0371_1_D02	C57BL/6N;C57BL/6NTac	B6N MGP Select 20141222	MGP Select	4933434E20Rik	MERZ33.2e	M02015023	+/+	Male	2014-12-22	14	34	g	2	C57BL/6N;C57BL/6NTac	B6N
MERZ	4933434E20Rik tm1a(EUCOMM)Wtsi EPD0371_1_D02	C57BL/6N;C57BL/6NTac	B6N MGP Select 20141222	MGP Select	4933434E20Rik	MERZ33.2e	M02015023	+/+	Male	2014-12-22	13	33.6	g	1	C57BL/6N;C57BL/6NTac	B6N
MERZ	4933434E20Rik tm1a(EUCOMM)Wtsi EPD0371_1_D02	C57BL/6N;C57BL/6NTac	B6N MGP Select 20141222	MGP Select	4933434E20Rik	MERZ33.2e	M02015023	+/+	Male	2014-12-22	12	32.4	g	1	C57BL/6N;C57BL/6NTac	B6N
MERZ	4933434E20Rik tm1a(EUCOMM)Wtsi EPD0371_1_D02	C57BL/6N;C57BL/6NTac	B6N MGP Select 20141222	MGP Select	4933434E20Rik	MERZ33.2e	M02015023	+/+	Male	2014-12-22	11	31.2	g	1	C57BL/6N;C57BL/6NTac	B6N
MERZ	4933434E20Rik tm1a(EUCOMM)Wtsi EPD0371_1_D02	C57BL/6N;C57BL/6NTac	B6N MGP Select 20141222	MGP Select	4933434E20Rik	MERZ33.2e	M02015023	+/+	Male	2014-12-22	9	28.4	g	1	C57BL/6N;C57BL/6NTac	B6N
MERZ	4933434E20Rik tm1a(EUCOMM)Wtsi EPD0371_1_D02	C57BL/6N;C57BL/6NTac	B6N MGP Select 20141222	MGP Select	4933434E20Rik	MERZ33.2e	M02015023	+/+	Male	2014-12-22	8	27.7	g	1	C57BL/6N;C57BL/6NTac	B6N
MERZ	4933434E20Rik tm1a(EUCOMM)Wtsi EPD0371_1_D02	C57BL/6N;C57BL/6NTac	B6N MGP Select 20141222	MGP Select	4933434E20Rik	MERZ33.2e	M02015023	+/+	Male	2014-12-22	6	23.6	g	1	C57BL/6N;C57BL/6NTac	B6N
MERZ	4933434E20Rik tm1a(EUCOMM)Wtsi EPD0371_1_D02	C57BL/6N;C57BL/6NTac	B6N MGP Select 20141222	MGP Select	4933434E20Rik	MERZ33.2e	M02015023	+/+	Male	2014-12-22	4	18.8	g	1	C57BL/6N;C57BL/6NTac	B6N
MERZ	4933434E20Rik tm1a(EUCOMM)Wtsi EPD0371_1_D02	C57BL/6N;C57BL/6NTac	B6N MGP Select 20141222	MGP Select	4933434E20Rik	MERZ33.2d	M02015022	+/+	Male	2014-12-22	16	32.2	g	1	C57BL/6N;C57BL/6NTac	B6N
MERZ	4933434E20Rik tm1a(EUCOMM)Wtsi EPD0371_1_D02	C57BL/6N;C57BL/6NTac	B6N MGP Select 20141222	MGP Select	4933434E20Rik	MERZ33.2d	M02015022	+/+	Male	2014-12-22	15	31.6	g	1	C57BL/6N;C57BL/6NTac	B6N
MERZ	4933434E20Rik tm1a(EUCOMM)Wtsi EPD0371_1_D02	C57BL/6N;C57BL/6NTac	B6N MGP Select 20141222	MGP Select	4933434E20Rik	MERZ33.2d	M02015022	+/+	Male	2014-12-22	14	30.9	g	2	C57BL/6N;C57BL/6NTac	B6N
MERZ	4933434E20Rik tm1a(EUCOMM)Wtsi EPD0371_1_D02	C57BL/6N;C57BL/6NTac	B6N MGP Select 20141222	MGP Select	4933434E20Rik	MERZ33.2d	M02015022	+/+	Male	2014-12-22	13	29.8	g	1	C57BL/6N;C57BL/6NTac	B6N
MERZ	4933434E20Rik tm1a(EUCOMM)Wtsi EPD0371_1_D02	C57BL/6N;C57BL/6NTac	B6N MGP Select 20141222	MGP Select	4933434E20Rik	MERZ33.2d	M02015022	+/+	Male	2014-12-22	12	29.6	g	1	C57BL/6N;C57BL/6NTac	B6N
MERZ	4933434E20Rik tm1a(EUCOMM)Wtsi EPD0371_1_D02	C57BL/6N;C57BL/6NTac	B6N MGP Select 20141222	MGP Select	4933434E20Rik	MERZ33.2d	M02015022	+/+	Male	2014-12-22	11	28.9	g	1	C57BL/6N;C57BL/6NTac	B6N
MERZ	4933434E20Rik tm1a(EUCOMM)Wtsi EPD0371_1_D02	C57BL/6N;C57BL/6NTac	B6N MGP Select 20141222	MGP Select	4933434E20Rik	MERZ33.2d	M02015022	+/+	Male	2014-12-22	9	25.4	g	1	C57BL/6N;C57BL/6NTac	B6N
MERZ	4933434E20Rik tm1a(EUCOMM)Wtsi EPD0371_1_D02	C57BL/6N;C57BL/6NTac	B6N MGP Select 20141222	MGP Select	4933434E20Rik	MERZ33.2d	M02015022	+/+	Male	2014-12-22	8	24.4	g	1	C57BL/6N;C57BL/6NTac	B6N
MERZ	4933434E20Rik tm1a(EUCOMM)Wtsi EPD0371_1_D02	C57BL/6N;C57BL/6NTac	B6N MGP Select 20141222	MGP Select	4933434E20Rik	MERZ33.2d	M02015022	+/+	Male	2014-12-22	6	21.2	g	1	C57BL/6N;C57BL/6NTac	B6N
MERZ	4933434E20Rik tm1a(EUCOMM)Wtsi EPD0371_1_D02	C57BL/6N;C57BL/6NTac	B6N MGP Select 20141222	MGP Select	4933434E20Rik	MERZ33.2d	M02015022	+/+	Male	2014-12-22	4	16.8	g	1	C57BL/6N;C57BL/6NTac	B6N
MERZ	4933434E20Rik tm1a(EUCOMM)Wtsi EPD0371_1_D02	C57BL/6N;C57BL/6NTac	B6N MGP Select 20141222	MGP Select	4933434E20Rik	MERZ33.2c	M02015021	+/+	Male	2014-12-22	16	31.9	g	1	C57BL/6N;C57BL/6NTac	B6N
MERZ	4933434E20Rik tm1a(EUCOMM)Wtsi EPD0371_1_D02	C57BL/6N;C57BL/6NTac	B6N MGP Select 20141222	MGP Select	4933434E20Rik	MERZ33.2c	M02015021	+/+	Male	2014-12-22	15	31.7	g	1	C57BL/6N;C57BL/6NTac	B6N
MERZ	4933434E20Rik tm1a(EUCOMM)Wtsi EPD0371_1_D02	C57BL/6N;C57BL/6NTac	B6N MGP Select 20141222	MGP Select	4933434E20Rik	MERZ33.2c	M02015021	+/+	Male	2014-12-22	14	30.1	g	1	C57BL/6N;C57BL/6NTac	B6N
MERZ	4933434E20Rik tm1a(EUCOMM)Wtsi EPD0371_1_D02	C57BL/6N;C57BL/6NTac	B6N MGP Select 20141222	MGP Select	4933434E20Rik	MERZ33.2c	M02015021	+/+	Male	2014-12-22	13	29.5	g	1	C57BL/6N;C57BL/6NTac	B6N
MERZ	4933434E20Rik tm1a(EUCOMM)Wtsi EPD0371_1_D02	C57BL/6N;C57BL/6NTac	B6N MGP Select 20141222	MGP Select	4933434E20Rik	MERZ33.2c	M02015021	+/+	Male	2014-12-22	12	28.8	g	1	C57BL/6N;C57BL/6NTac	B6N
MERZ	4933434E20Rik tm1a(EUCOMM)Wtsi EPD0371_1_D02	C57BL/6N;C57BL/6NTac	B6N MGP Select 20141222	MGP Select	4933434E20Rik	MERZ33.2c	M02015021	+/+	Male	2014-12-22	11	28	g	1	C57BL/6N;C57BL/6NTac	B6N
MERZ	4933434E20Rik tm1a(EUCOMM)Wtsi EPD0371_1_D02	C57BL/6N;C57BL/6NTac	B6N MGP Select 20141222	MGP Select	4933434E20Rik	MERZ33.2c	M02015021	+/+	Male	2014-12-22	9	24.4	g	1	C57BL/6N;C57BL/6NTac	B6N
MERZ	4933434E20Rik tm1a(EUCOMM)Wtsi EPD0371_1_D02	C57BL/6N;C57BL/6NTac	B6N MGP Select 20141222	MGP Select	4933434E20Rik	MERZ33.2c	M02015021	+/+	Male	2014-12-22	8	24.1	g	1	C57BL/6N;C57BL/6NTac	B6N
MERZ	4933434E20Rik tm1a(EUCOMM)Wtsi EPD0371_1_D02	C57BL/6N;C57BL/6NTac	B6N MGP Select 20141222	MGP Select	4933434E20Rik	MERZ33.2c	M02015021	+/+	Male	2014-12-22	6	20.5	g	1	C57BL/6N;C57BL/6NTac	B6N
MERZ	4933434E20Rik tm1a(EUCOMM)Wtsi EPD0371_1_D02	C57BL/6N;C57BL/6NTac	B6N MGP Select 20141222	MGP Select	4933434E20Rik	MERZ33.2c	M02015021	+/+	Male	2014-12-22	4	16.8	g	1	C57BL/6N;C57BL/6NTac	B6N
MERZ	4933434E20Rik tm1a(EUCOMM)Wtsi EPD0371_1_D02	C57BL/6N;C57BL/6NTac	B6N MGP Select 20141222	MGP Select	4933434E20Rik	MERZ33.2b	M02015020	+/+	Male	2014-12-22	16	29.6	g	1	C57BL/6N;C57BL/6NTac	B6N
MERZ	4933434E20Rik tm1a(EUCOMM)Wtsi EPD0371_1_D02	C57BL/6N;C57BL/6NTac	B6N MGP Select 20141222	MGP Select	4933434E20Rik	MERZ33.2b	M02015020	+/+	Male	2014-12-22	15	28.6	g	1	C57BL/6N;C57BL/6NTac	B6N
MERZ	4933434E20Rik tm1a(EUCOMM)Wtsi EPD0371_1_D02	C57BL/6N;C57BL/6NTac	B6N MGP Select 20141222	MGP Select	4933434E20Rik	MERZ33.2b	M02015020	+/+	Male	2014-12-22	14	28.7	g	1	C57BL/6N;C57BL/6NTac	B6N
MERZ	4933434E20Rik tm1a(EUCOMM)Wtsi EPD0371_1_D02	C57BL/6N;C57BL/6NTac	B6N MGP Select 20141222	MGP Select	4933434E20Rik	MERZ33.2b	M02015020	+/+	Male	2014-12-22	13	27	g	1	C57BL/6N;C57BL/6NTac	B6N
MERZ	4933434E20Rik tm1a(EUCOMM)Wtsi EPD0371_1_D02	C57BL/6N;C57BL/6NTac	B6N MGP Select 20141222	MGP Select	4933434E20Rik	MERZ33.2b	M02015020	+/+	Male	2014-12-22	12	26.1	g	1	C57BL/6N;C57BL/6NTac	B6N
MERZ	4933434E20Rik tm1a(EUCOMM)Wtsi EPD0371_1_D02	C57BL/6N;C57BL/6NTac	B6N MGP Select 20141222	MGP Select	4933434E20Rik	MERZ33.2b	M02015020	+/+	Male	2014-12-22	11	25.8	g	1	C57BL/6N;C57BL/6NTac	B6N
MERZ	4933434E20Rik tm1a(EUCOMM)Wtsi EPD0371_1_D02	C57BL/6N;C57BL/6NTac	B6N MGP Select 20141222	MGP Select	4933434E20Rik	MERZ33.2b	M02015020	+/+	Male	2014-12-22	9	23.9	g	1	C57BL/6N;C57BL/6NTac	B6N
MERZ	4933434E20Rik tm1a(EUCOMM)Wtsi EPD0371_1_D02	C57BL/6N;C57BL/6NTac	B6N MGP Select 20141222	MGP Select	4933434E20Rik	MERZ33.2b	M02015020	+/+	Male	2014-12-22	8	23.5	g	1	C57BL/6N;C57BL/6NTac	B6N
MERZ	4933434E20Rik tm1a(EUCOMM)Wtsi EPD0371_1_D02	C57BL/6N;C57BL/6NTac	B6N MGP Select 20141222	MGP Select	4933434E20Rik	MERZ33.2b	M02015020	+/+	Male	2014-12-22	6	19.8	g	1	C57BL/6N;C57BL/6NTac	B6N
MERZ	4933434E20Rik tm1a(EUCOMM)Wtsi EPD0371_1_D02	C57BL/6N;C57BL/6NTac	B6N MGP Select 20141222	MGP Select	4933434E20Rik	MERZ33.2b	M02015020	+/+	Male	2014-12-22	4	15.3	g	1	C57BL/6N;C57BL/6NTac	B6N
MUBJ	Nubpl (b) (KOMP)Wtsi EPD0216_2_C03	C57BL/6N;C57BL/6NTac	MGP Sick Mice, B6N MGP Select 20150324	MGP Select, MGP Sick Mice	Nubpl	MUBJ85.2d	M02094861	+/+	Male	2015-03-24	13	27.1	g	1	C57BL/6N;C57BL/6NTac	B6N
MUBJ	Nubpl (b) (KOMP)Wtsi EPD0216_2_C03	C57BL/6N;C57BL/6NTac	MGP Sick Mice, B6N MGP Select 20150324	MGP Select, MGP Sick Mice	Nubpl	MUBJ85.2d	M02094861	+/+	Male	2015-03-24	12	26.2	g	1	C57BL/6N;C57BL/6NTac	B6N
MUBJ	Nubpl (b) (KOMP)Wtsi EPD0216_2_C03	C57BL/6N;C57BL/6NTac	MGP Sick Mice, B6N MGP Select 20150324	MGP Select, MGP Sick Mice	Nubpl	MUBJ85.2d	M02094861	+/+	Male	2015-03-24	11	25.7	g	1	C57BL/6N;C57BL/6NTac	B6N
MUBJ	Nubpl (b) (KOMP)Wtsi EPD0216_2_C03	C57BL/6N;C57BL/6NTac	MGP Sick Mice, B6N MGP Select 20150324	MGP Select, MGP Sick Mice	Nubpl	MUBJ85.2d	M02094861	+/+	Male	2015-03-24	9	24.4	g	1	C57BL/6N;C57BL/6NTac	B6N
MUBJ	Nubpl (b) (KOMP)Wtsi EPD0216_2_C03	C57BL/6N;C57BL/6NTac	MGP Sick Mice, B6N MGP Select 20150324	MGP Select, MGP Sick Mice	Nubpl	MUBJ85.2d	M02094861	+/+	Male	2015-03-24	8	23.9	g	1	C57BL/6N;C57BL/6NTac	B6N
MUBJ	Nubpl (b) (KOMP)Wtsi EPD0216_2_C03	C57BL/6N;C57BL/6NTac	MGP Sick Mice, B6N MGP Select 20150324	MGP Select, MGP Sick Mice	Nubpl	MUBJ85.2d	M02094861	+/+	Male	2015-03-24	6	21.9	g	1	C57BL/6N;C57BL/6NTac	B6N
MUBJ	Nubpl (b) (KOMP)Wtsi EPD0216_2_C03	C57BL/6N;C57BL/6NTac	MGP Sick Mice, B6N MGP Select 20150324	MGP Select, MGP Sick Mice	Nubpl	MUBJ85.2d	M02094861	+/+	Male	2015-03-24	4	15.5	g	1	C57BL/6N;C57BL/6NTac	B6N
MUBJ	Nubpl (b) (KOMP)Wtsi EPD0216_2_C03	C57BL/6N;C57BL/6NTac	B6N MGP Select 20150324	MGP Select	Nubpl	MUBJ85.2c	M02094860	+/+	Male	2015-03-24	16	34.6	g	1	C57BL/6N;C57BL/6NTac	B6N
MUBJ	Nubpl (b) (KOMP)Wtsi EPD0216_2_C03	C57BL/6N;C57BL/6NTac	B6N MGP Select 20150324	MGP Select	Nubpl	MUBJ85.2c	M02094860	+/+	Male	2015-03-24	15	34.4	g	1	C57BL/6N;C57BL/6NTac	B6N
MUBJ	Nubpl (b) (KOMP)Wtsi EPD0216_2_C03	C57BL/6N;C57BL/6NTac	B6N MGP Select 20150324	MGP Select	Nubpl	MUBJ85.2c	M02094860	+/+	Male	2015-03-24	14	34.2	g	1	C57BL/6N;C57BL/6NTac	B6N
MUBJ	Nubpl (b) (KOMP)Wtsi EPD0216_2_C03	C57BL/6N;C57BL/6NTac	B6N MGP Select 20150324	MGP Select	Nubpl	MUBJ85.2c	M02094860	+/+	Male	2015-03-24	13	33.7	g	1	C57BL/6N;C57BL/6NTac	B6N
MUBJ	Nubpl (b) (KOMP)Wtsi EPD0216_2_C03	C57BL/6N;C57BL/6NTac	B6N MGP Select 20150324	MGP Select	Nubpl	MUBJ85.2c	M02094860	+/+	Male	2015-03-24	12	32.5	g	1	C57BL/6N;C57BL/6NTac	B6N
MUBJ	Nubpl (b) (KOMP)Wtsi EPD0216_2_C03	C57BL/6N;C57BL/6NTac	B6N MGP Select 20150324	MGP Select	Nubpl	MUBJ85.2c	M02094860	+/+	Male	2015-03-24	11	32.1	g	1	C57BL/6N;C57BL/6NTac	B6N
MUBJ	Nubpl (b) (KOMP)Wtsi EPD0216_2_C03	C57BL/6N;C57BL/6NTac	B6N MGP Select 20150324	MGP Select	Nubpl	MUBJ85.2c	M02094860	+/+	Male	2015-03-24	9	30.1	g	1	C57BL/6N;C57BL/6NTac	B6N
MUBJ	Nubpl (b) (KOMP)Wtsi EPD0216_2_C03	C57BL/6N;C57BL/6NTac	B6N MGP Select 20150324	MGP Select	Nubpl	MUBJ85.2c	M02094860	+/+	Male	2015-03-24	8	28.1	g	1	C57BL/6N;C57BL/6NTac	B6N
MUBJ	Nubpl (b) (KOMP)Wtsi EPD0216_2_C03	C57BL/6N;C57BL/6NTac	B6N MGP Select 20150324	MGP Select	Nubpl	MUBJ85.2c	M02094860	+/+	Male	2015-03-24	6	24.7	g	1	C57BL/6N;C57BL/6NTac	B6N
MUBJ	Nubpl (b) (KOMP)Wtsi EPD0216_2_C03	C57BL/6N;C57BL/6NTac	B6N MGP Select 20150324	MGP Select	Nubpl	MUBJ85.2c	M02094860	+/+	Male	2015-03-24	4	19.8	g	1	C57BL/6N;C57BL/6NTac	B6N
MUBJ	Nubpl (b) (KOMP)Wtsi EPD0216_2_C03	C57BL/6N;C57BL/6NTac	B6N MGP Select 20150324	MGP Select	Nubpl	MUBJ85.2a	M02094858	+/+	Male	2015-03-24	16	34.1	g	1	C57BL/6N;C57BL/6NTac	B6N
MUBJ	Nubpl (b) (KOMP)Wtsi EPD0216_2_C03	C57BL/6N;C57BL/6NTac	B6N MGP Select 20150324	MGP Select	Nubpl	MUBJ85.2a	M02094858	+/+	Male	2015-03-24	15	33	g	1	C57BL/6N;C57BL/6NTac	B6N
MUBJ	Nubpl (b) (KOMP)Wtsi EPD0216_2_C03	C57BL/6N;C57BL/6NTac	B6N MGP Select 20150324	MGP Select	Nubpl	MUBJ85.2a	M02094858	+/+	Male	2015-03-24	14	32.4	g	1	C57BL/6N;C57BL/6NTac	B6N
MUBJ	Nubpl (b) (KOMP)Wtsi EPD0216_2_C03	C57BL/6N;C57BL/6NTac	B6N MGP Select 20150324	MGP Select	Nubpl	MUBJ85.2a	M02094858	+/+	Male	2015-03-24	13	31.9	g	1	C57BL/6N;C57BL/6NTac	B6N
MUBJ	Nubpl (b) (KOMP)Wtsi EPD0216_2_C03	C57BL/6N;C57BL/6NTac	B6N MGP Select 20150324	MGP Select	Nubpl	MUBJ85.2a	M02094858	+/+	Male	2015-03-24	12	30.8	g	1	C57BL/6N;C57BL/6NTac	B6N
MUBJ	Nubpl (b) (KOMP)Wtsi EPD0216_2_C03	C57BL/6N;C57BL/6NTac	B6N MGP Select 20150324	MGP Select	Nubpl	MUBJ85.2a	M02094858	+/+	Male	2015-03-24	11	29.4	g	1	C57BL/6N;C57BL/6NTac	B6N
MUBJ	Nubpl (b) (KOMP)Wtsi EPD0216_2_C03	C57BL/6N;C57BL/6NTac	B6N MGP Select 20150324	MGP Select	Nubpl	MUBJ85.2a	M02094858	+/+	Male	2015-03-24	9	27.1	g	1	C57BL/6N;C57BL/6NTac	B6N
MUBJ	Nubpl (b) (KOMP)Wtsi EPD0216_2_C03	C57BL/6N;C57BL/6NTac	B6N MGP Select 20150324	MGP Select	Nubpl	MUBJ85.2a	M02094858	+/+	Male	2015-03-24	8	26.5	g	1	C57BL/6N;C57BL/6NTac	B6N
MUBJ	Nubpl (b) (KOMP)Wtsi EPD0216_2_C03	C57BL/6N;C57BL/6NTac	B6N MGP Select 20150324	MGP Select	Nubpl	MUBJ85.2a	M02094858	+/+	Male	2015-03-24	6	23.1	g	1	C57BL/6N;C57BL/6NTac	B6N
MUBJ	Nubpl (b) (KOMP)Wtsi EPD0216_2_C03	C57BL/6N;C57BL/6NTac	B6N MGP Select 20150324	MGP Select	Nubpl	MUBJ85.2a	M02094858	+/+	Male	2015-03-24	4	16.4	g	1	C57BL/6N;C57BL/6NTac	B6N
MEEV	Dlg4 tm1e(EUCOMM)Wtsi EPD0677_5_B02	C57BL/6N;C57BL/6NTac	B6N MGP Select 20150817	MGP Select	Dlg4	MEEV147.1c	M02216003	+/+	Male	2015-08-16	16	27.6	g	1	C57BL/6N;C57BL/6NTac	B6N
MEEV	Dlg4 tm1e(EUCOMM)Wtsi EPD0677_5_B02	C57BL/6N;C57BL/6NTac	B6N MGP Select 20150817	MGP Select	Dlg4	MEEV147.1c	M02216003	+/+	Male	2015-08-16	15	26.7	g	1	C57BL/6N;C57BL/6NTac	B6N
MEEV	Dlg4 tm1e(EUCOMM)Wtsi EPD0677_5_B02	C57BL/6N;C57BL/6NTac	B6N MGP Select 20150817	MGP Select	Dlg4	MEEV147.1c	M02216003	+/+	Male	2015-08-16	14	26.7	g	1	C57BL/6N;C57BL/6NTac	B6N
MEEV	Dlg4 tm1e(EUCOMM)Wtsi EPD0677_5_B02	C57BL/6N;C57BL/6NTac	B6N MGP Select 20150817	MGP Select	Dlg4	MEEV147.1c	M02216003	+/+	Male	2015-08-16	13	26.2	g	1	C57BL/6N;C57BL/6NTac	B6N
MEEV	Dlg4 tm1e(EUCOMM)Wtsi EPD0677_5_B02	C57BL/6N;C57BL/6NTac	B6N MGP Select 20150817	MGP Select	Dlg4	MEEV147.1c	M02216003	+/+	Male	2015-08-16	12	25.4	g	1	C57BL/6N;C57BL/6NTac	B6N
MEEV	Dlg4 tm1e(EUCOMM)Wtsi EPD0677_5_B02	C57BL/6N;C57BL/6NTac	B6N MGP Select 20150817	MGP Select	Dlg4	MEEV147.1c	M02216003	+/+	Male	2015-08-16	11	24.5	g	1	C57BL/6N;C57BL/6NTac	B6N
MEEV	Dlg4 tm1e(EUCOMM)Wtsi EPD0677_5_B02	C57BL/6N;C57BL/6NTac	B6N MGP Select 20150817	MGP Select	Dlg4	MEEV147.1c	M02216003	+/+	Male	2015-08-16	9	20.8	g	1	C57BL/6N;C57BL/6NTac	B6N
MEEV	Dlg4 tm1e(EUCOMM)Wtsi EPD0677_5_B02	C57BL/6N;C57BL/6NTac	B6N MGP Select 20150817	MGP Select	Dlg4	MEEV147.1c	M02216003	+/+	Male	2015-08-16	8	21.6	g	1	C57BL/6N;C57BL/6NTac	B6N
MEEV	Dlg4 tm1e(EUCOMM)Wtsi EPD0677_5_B02	C57BL/6N;C57BL/6NTac	B6N MGP Select 20150817	MGP Select	Dlg4	MEEV147.1c	M02216003	+/+	Male	2015-08-16	6	19.8	g	1	C57BL/6N;C57BL/6NTac	B6N
MEEV	Dlg4 tm1e(EUCOMM)Wtsi EPD0677_5_B02	C57BL/6N;C57BL/6NTac	B6N MGP Select 20150817	MGP Select	Dlg4	MEEV147.1c	M02216003	+/+	Male	2015-08-16	4	16.8	g	1	C57BL/6N;C57BL/6NTac	B6N
MEEV	Dlg4 tm1e(EUCOMM)Wtsi EPD0677_5_B02	C57BL/6N;C57BL/6NTac	B6N MGP Select 20150817	MGP Select	Dlg4	MEEV147.1a	M02216001	+/+	Male	2015-08-16	16	29.7	g	1	C57BL/6N;C57BL/6NTac	B6N
MEEV	Dlg4 tm1e(EUCOMM)Wtsi EPD0677_5_B02	C57BL/6N;C57BL/6NTac	B6N MGP Select 20150817	MGP Select	Dlg4	MEEV147.1a	M02216001	+/+	Male	2015-08-16	15	27.3	g	1	C57BL/6N;C57BL/6NTac	B6N
MEEV	Dlg4 tm1e(EUCOMM)Wtsi EPD0677_5_B02	C57BL/6N;C57BL/6NTac	B6N MGP Select 20150817	MGP Select	Dlg4	MEEV147.1a	M02216001	+/+	Male	2015-08-16	14	28.5	g	1	C57BL/6N;C57BL/6NTac	B6N
MEEV	Dlg4 tm1e(EUCOMM)Wtsi EPD0677_5_B02	C57BL/6N;C57BL/6NTac	B6N MGP Select 20150817	MGP Select	Dlg4	MEEV147.1a	M02216001	+/+	Male	2015-08-16	13	27	g	1	C57BL/6N;C57BL/6NTac	B6N
MEEV	Dlg4 tm1e(EUCOMM)Wtsi EPD0677_5_B02	C57BL/6N;C57BL/6NTac	B6N MGP Select 20150817	MGP Select	Dlg4	MEEV147.1a	M02216001	+/+	Male	2015-08-16	12	26	g	1	C57BL/6N;C57BL/6NTac	B6N
MEEV	Dlg4 tm1e(EUCOMM)Wtsi EPD0677_5_B02	C57BL/6N;C57BL/6NTac	B6N MGP Select 20150817	MGP Select	Dlg4	MEEV147.1a	M02216001	+/+	Male	2015-08-16	11	25.6	g	1	C57BL/6N;C57BL/6NTac	B6N
MEEV	Dlg4 tm1e(EUCOMM)Wtsi EPD0677_5_B02	C57BL/6N;C57BL/6NTac	B6N MGP Select 20150817	MGP Select	Dlg4	MEEV147.1a	M02216001	+/+	Male	2015-08-16	9	21.3	g	1	C57BL/6N;C57BL/6NTac	B6N
MEEV	Dlg4 tm1e(EUCOMM)Wtsi EPD0677_5_B02	C57BL/6N;C57BL/6NTac	B6N MGP Select 20150817	MGP Select	Dlg4	MEEV147.1a	M02216001	+/+	Male	2015-08-16	8	21.7	g	1	C57BL/6N;C57BL/6NTac	B6N
MEEV	Dlg4 tm1e(EUCOMM)Wtsi EPD0677_5_B02	C57BL/6N;C57BL/6NTac	B6N MGP Select 20150817	MGP Select	Dlg4	MEEV147.1a	M02216001	+/+	Male	2015-08-16	6	19.5	g	1	C57BL/6N;C57BL/6NTac	B6N
MEEV	Dlg4 tm1e(EUCOMM)Wtsi EPD0677_5_B02	C57BL/6N;C57BL/6NTac	B6N MGP Select 20150817	MGP Select	Dlg4	MEEV147.1a	M02216001	+/+	Male	2015-08-16	4	16.3	g	1	C57BL/6N;C57BL/6NTac	B6N
MEEV	Dlg4 tm1e(EUCOMM)Wtsi EPD0677_5_B02	C57BL/6N;C57BL/6NTac	B6N MGP Select 20150817	MGP Select	Dlg4	MEEV146.1b	M02215990	+/+	Male	2015-08-16	16	32.1	g	1	C57BL/6N;C57BL/6NTac	B6N
MEEV	Dlg4 tm1e(EUCOMM)Wtsi EPD0677_5_B02	C57BL/6N;C57BL/6NTac	B6N MGP Select 20150817	MGP Select	Dlg4	MEEV146.1b	M02215990	+/+	Male	2015-08-16	15	31.1	g	1	C57BL/6N;C57BL/6NTac	B6N
MEEV	Dlg4 tm1e(EUCOMM)Wtsi EPD0677_5_B02	C57BL/6N;C57BL/6NTac	B6N MGP Select 20150817	MGP Select	Dlg4	MEEV146.1b	M02215990	+/+	Male	2015-08-16	14	30.7	g	2	C57BL/6N;C57BL/6NTac	B6N
MEEV	Dlg4 tm1e(EUCOMM)Wtsi EPD0677_5_B02	C57BL/6N;C57BL/6NTac	B6N MGP Select 20150817	MGP Select	Dlg4	MEEV146.1b	M02215990	+/+	Male	2015-08-16	13	30.3	g	1	C57BL/6N;C57BL/6NTac	B6N
MEEV	Dlg4 tm1e(EUCOMM)Wtsi EPD0677_5_B02	C57BL/6N;C57BL/6NTac	B6N MGP Select 20150817	MGP Select	Dlg4	MEEV146.1b	M02215990	+/+	Male	2015-08-16	12	28.5	g	1	C57BL/6N;C57BL/6NTac	B6N
MEEV	Dlg4 tm1e(EUCOMM)Wtsi EPD0677_5_B02	C57BL/6N;C57BL/6NTac	B6N MGP Select 20150817	MGP Select	Dlg4	MEEV146.1b	M02215990	+/+	Male	2015-08-16	11	28.5	g	1	C57BL/6N;C57BL/6NTac	B6N
MEEV	Dlg4 tm1e(EUCOMM)Wtsi EPD0677_5_B02	C57BL/6N;C57BL/6NTac	B6N MGP Select 20150817	MGP Select	Dlg4	MEEV146.1b	M02215990	+/+	Male	2015-08-16	9	23.7	g	1	C57BL/6N;C57BL/6NTac	B6N
MEEV	Dlg4 tm1e(EUCOMM)Wtsi EPD0677_5_B02	C57BL/6N;C57BL/6NTac	B6N MGP Select 20150817	MGP Select	Dlg4	MEEV146.1b	M02215990	+/+	Male	2015-08-16	8	24.4	g	1	C57BL/6N;C57BL/6NTac	B6N
MEEV	Dlg4 tm1e(EUCOMM)Wtsi EPD0677_5_B02	C57BL/6N;C57BL/6NTac	B6N MGP Select 20150817	MGP Select	Dlg4	MEEV146.1b	M02215990	+/+	Male	2015-08-16	6	22.8	g	1	C57BL/6N;C57BL/6NTac	B6N
MEEV	Dlg4 tm1e(EUCOMM)Wtsi EPD0677_5_B02	C57BL/6N;C57BL/6NTac	B6N MGP Select 20150817	MGP Select	Dlg4	MEEV146.1b	M02215990	+/+	Male	2015-08-16	4	15.4	g	1	C57BL/6N;C57BL/6NTac	B6N
MEEV	Dlg4 tm1e(EUCOMM)Wtsi EPD0677_5_B02	C57BL/6N;C57BL/6NTac	B6N MGP Select 20150817	MGP Select	Dlg4	MEEV146.1a	M02215989	+/+	Male	2015-08-16	16	29.5	g	1	C57BL/6N;C57BL/6NTac	B6N
MEEV	Dlg4 tm1e(EUCOMM)Wtsi EPD0677_5_B02	C57BL/6N;C57BL/6NTac	B6N MGP Select 20150817	MGP Select	Dlg4	MEEV146.1a	M02215989	+/+	Male	2015-08-16	15	28.5	g	1	C57BL/6N;C57BL/6NTac	B6N
MEEV	Dlg4 tm1e(EUCOMM)Wtsi EPD0677_5_B02	C57BL/6N;C57BL/6NTac	B6N MGP Select 20150817	MGP Select	Dlg4	MEEV146.1a	M02215989	+/+	Male	2015-08-16	14	28.5	g	2	C57BL/6N;C57BL/6NTac	B6N
MEEV	Dlg4 tm1e(EUCOMM)Wtsi EPD0677_5_B02	C57BL/6N;C57BL/6NTac	B6N MGP Select 20150817	MGP Select	Dlg4	MEEV146.1a	M02215989	+/+	Male	2015-08-16	13	28.1	g	1	C57BL/6N;C57BL/6NTac	B6N
MEEV	Dlg4 tm1e(EUCOMM)Wtsi EPD0677_5_B02	C57BL/6N;C57BL/6NTac	B6N MGP Select 20150817	MGP Select	Dlg4	MEEV146.1a	M02215989	+/+	Male	2015-08-16	12	26.8	g	1	C57BL/6N;C57BL/6NTac	B6N
MEEV	Dlg4 tm1e(EUCOMM)Wtsi EPD0677_5_B02	C57BL/6N;C57BL/6NTac	B6N MGP Select 20150817	MGP Select	Dlg4	MEEV146.1a	M02215989	+/+	Male	2015-08-16	11	26.4	g	1	C57BL/6N;C57BL/6NTac	B6N
MEEV	Dlg4 tm1e(EUCOMM)Wtsi EPD0677_5_B02	C57BL/6N;C57BL/6NTac	B6N MGP Select 20150817	MGP Select	Dlg4	MEEV146.1a	M02215989	+/+	Male	2015-08-16	9	22.1	g	1	C57BL/6N;C57BL/6NTac	B6N
MEEV	Dlg4 tm1e(EUCOMM)Wtsi EPD0677_5_B02	C57BL/6N;C57BL/6NTac	B6N MGP Select 20150817	MGP Select	Dlg4	MEEV146.1a	M02215989	+/+	Male	2015-08-16	8	23.5	g	1	C57BL/6N;C57BL/6NTac	B6N
MEEV	Dlg4 tm1e(EUCOMM)Wtsi EPD0677_5_B02	C57BL/6N;C57BL/6NTac	B6N MGP Select 20150817	MGP Select	Dlg4	MEEV146.1a	M02215989	+/+	Male	2015-08-16	6	20.9	g	1	C57BL/6N;C57BL/6NTac	B6N
MEEV	Dlg4 tm1e(EUCOMM)Wtsi EPD0677_5_B02	C57BL/6N;C57BL/6NTac	B6N MGP Select 20150817	MGP Select	Dlg4	MEEV146.1a	M02215989	+/+	Male	2015-08-16	4	14.7	g	1	C57BL/6N;C57BL/6NTac	B6N
MDZU	Prrc2b tm1a(EUCOMM)Wtsi EPD0599_5_H02	C57BL/6N;C57BL/6NTac	B6N MGP Select 20141207	MGP Select	Prrc2b	MDZU43.3l	M02005860	+/+	Female	2014-12-09	16	20.3	g	1	C57BL/6N;C57BL/6NTac	B6N
MDZU	Prrc2b tm1a(EUCOMM)Wtsi EPD0599_5_H02	C57BL/6N;C57BL/6NTac	B6N MGP Select 20141207	MGP Select	Prrc2b	MDZU43.3l	M02005860	+/+	Female	2014-12-09	15	20.5	g	1	C57BL/6N;C57BL/6NTac	B6N
MDZU	Prrc2b tm1a(EUCOMM)Wtsi EPD0599_5_H02	C57BL/6N;C57BL/6NTac	B6N MGP Select 20141207	MGP Select	Prrc2b	MDZU43.3l	M02005860	+/+	Female	2014-12-09	14	20.7	g	1	C57BL/6N;C57BL/6NTac	B6N
MDZU	Prrc2b tm1a(EUCOMM)Wtsi EPD0599_5_H02	C57BL/6N;C57BL/6NTac	B6N MGP Select 20141207	MGP Select	Prrc2b	MDZU43.3l	M02005860	+/+	Female	2014-12-09	13	20.7	g	1	C57BL/6N;C57BL/6NTac	B6N
MDZU	Prrc2b tm1a(EUCOMM)Wtsi EPD0599_5_H02	C57BL/6N;C57BL/6NTac	B6N MGP Select 20141207	MGP Select	Prrc2b	MDZU43.3l	M02005860	+/+	Female	2014-12-09	11	20.4	g	1	C57BL/6N;C57BL/6NTac	B6N
MDZU	Prrc2b tm1a(EUCOMM)Wtsi EPD0599_5_H02	C57BL/6N;C57BL/6NTac	B6N MGP Select 20141207	MGP Select	Prrc2b	MDZU43.3l	M02005860	+/+	Female	2014-12-09	9	18.7	g	1	C57BL/6N;C57BL/6NTac	B6N
MDZU	Prrc2b tm1a(EUCOMM)Wtsi EPD0599_5_H02	C57BL/6N;C57BL/6NTac	B6N MGP Select 20141207	MGP Select	Prrc2b	MDZU43.3l	M02005860	+/+	Female	2014-12-09	8	18.2	g	1	C57BL/6N;C57BL/6NTac	B6N
MDZU	Prrc2b tm1a(EUCOMM)Wtsi EPD0599_5_H02	C57BL/6N;C57BL/6NTac	B6N MGP Select 20141207	MGP Select	Prrc2b	MDZU43.3l	M02005860	+/+	Female	2014-12-09	6	17	g	1	C57BL/6N;C57BL/6NTac	B6N
MDZU	Prrc2b tm1a(EUCOMM)Wtsi EPD0599_5_H02	C57BL/6N;C57BL/6NTac	B6N MGP Select 20141207	MGP Select	Prrc2b	MDZU43.3l	M02005860	+/+	Female	2014-12-09	4	10.8	g	1	C57BL/6N;C57BL/6NTac	B6N
MDZU	Prrc2b tm1a(EUCOMM)Wtsi EPD0599_5_H02	C57BL/6N;C57BL/6NTac	B6N MGP Select 20141207	MGP Select	Prrc2b	MDZU43.3h	M02005856	+/+	Female	2014-12-09	16	25.1	g	1	C57BL/6N;C57BL/6NTac	B6N
MDZU	Prrc2b tm1a(EUCOMM)Wtsi EPD0599_5_H02	C57BL/6N;C57BL/6NTac	B6N MGP Select 20141207	MGP Select	Prrc2b	MDZU43.3h	M02005856	+/+	Female	2014-12-09	15	24.3	g	1	C57BL/6N;C57BL/6NTac	B6N
MDZU	Prrc2b tm1a(EUCOMM)Wtsi EPD0599_5_H02	C57BL/6N;C57BL/6NTac	B6N MGP Select 20141207	MGP Select	Prrc2b	MDZU43.3h	M02005856	+/+	Female	2014-12-09	14	25.1	g	1	C57BL/6N;C57BL/6NTac	B6N
MDZU	Prrc2b tm1a(EUCOMM)Wtsi EPD0599_5_H02	C57BL/6N;C57BL/6NTac	B6N MGP Select 20141207	MGP Select	Prrc2b	MDZU43.3h	M02005856	+/+	Female	2014-12-09	13	24	g	1	C57BL/6N;C57BL/6NTac	B6N
MDZU	Prrc2b tm1a(EUCOMM)Wtsi EPD0599_5_H02	C57BL/6N;C57BL/6NTac	B6N MGP Select 20141207	MGP Select	Prrc2b	MDZU43.3h	M02005856	+/+	Female	2014-12-09	11	22.3	g	1	C57BL/6N;C57BL/6NTac	B6N
MDZU	Prrc2b tm1a(EUCOMM)Wtsi EPD0599_5_H02	C57BL/6N;C57BL/6NTac	B6N MGP Select 20141207	MGP Select	Prrc2b	MDZU43.3h	M02005856	+/+	Female	2014-12-09	9	20.8	g	1	C57BL/6N;C57BL/6NTac	B6N
MDZU	Prrc2b tm1a(EUCOMM)Wtsi EPD0599_5_H02	C57BL/6N;C57BL/6NTac	B6N MGP Select 20141207	MGP Select	Prrc2b	MDZU43.3h	M02005856	+/+	Female	2014-12-09	8	20.6	g	1	C57BL/6N;C57BL/6NTac	B6N
MDZU	Prrc2b tm1a(EUCOMM)Wtsi EPD0599_5_H02	C57BL/6N;C57BL/6NTac	B6N MGP Select 20141207	MGP Select	Prrc2b	MDZU43.3h	M02005856	+/+	Female	2014-12-09	6	18.4	g	1	C57BL/6N;C57BL/6NTac	B6N
MDZU	Prrc2b tm1a(EUCOMM)Wtsi EPD0599_5_H02	C57BL/6N;C57BL/6NTac	B6N MGP Select 20141207	MGP Select	Prrc2b	MDZU43.3h	M02005856	+/+	Female	2014-12-09	4	13.2	g	1	C57BL/6N;C57BL/6NTac	B6N
MDZU	Prrc2b tm1a(EUCOMM)Wtsi EPD0599_5_H02	C57BL/6N;C57BL/6NTac	B6N MGP Select 20141207	MGP Select	Prrc2b	MDZU43.3g	M02005855	+/+	Female	2014-12-09	16	23.6	g	1	C57BL/6N;C57BL/6NTac	B6N
MDZU	Prrc2b tm1a(EUCOMM)Wtsi EPD0599_5_H02	C57BL/6N;C57BL/6NTac	B6N MGP Select 20141207	MGP Select	Prrc2b	MDZU43.3g	M02005855	+/+	Female	2014-12-09	15	23.9	g	1	C57BL/6N;C57BL/6NTac	B6N
MDZU	Prrc2b tm1a(EUCOMM)Wtsi EPD0599_5_H02	C57BL/6N;C57BL/6NTac	B6N MGP Select 20141207	MGP Select	Prrc2b	MDZU43.3g	M02005855	+/+	Female	2014-12-09	14	24.6	g	1	C57BL/6N;C57BL/6NTac	B6N
MDZU	Prrc2b tm1a(EUCOMM)Wtsi EPD0599_5_H02	C57BL/6N;C57BL/6NTac	B6N MGP Select 20141207	MGP Select	Prrc2b	MDZU43.3g	M02005855	+/+	Female	2014-12-09	13	23.1	g	1	C57BL/6N;C57BL/6NTac	B6N
MDZU	Prrc2b tm1a(EUCOMM)Wtsi EPD0599_5_H02	C57BL/6N;C57BL/6NTac	B6N MGP Select 20141207	MGP Select	Prrc2b	MDZU43.3g	M02005855	+/+	Female	2014-12-09	11	22	g	1	C57BL/6N;C57BL/6NTac	B6N
MDZU	Prrc2b tm1a(EUCOMM)Wtsi EPD0599_5_H02	C57BL/6N;C57BL/6NTac	B6N MGP Select 20141207	MGP Select	Prrc2b	MDZU43.3g	M02005855	+/+	Female	2014-12-09	9	20.8	g	1	C57BL/6N;C57BL/6NTac	B6N
MDZU	Prrc2b tm1a(EUCOMM)Wtsi EPD0599_5_H02	C57BL/6N;C57BL/6NTac	B6N MGP Select 20141207	MGP Select	Prrc2b	MDZU43.3g	M02005855	+/+	Female	2014-12-09	8	20.3	g	1	C57BL/6N;C57BL/6NTac	B6N
MDZU	Prrc2b tm1a(EUCOMM)Wtsi EPD0599_5_H02	C57BL/6N;C57BL/6NTac	B6N MGP Select 20141207	MGP Select	Prrc2b	MDZU43.3g	M02005855	+/+	Female	2014-12-09	6	18.5	g	1	C57BL/6N;C57BL/6NTac	B6N
MDZU	Prrc2b tm1a(EUCOMM)Wtsi EPD0599_5_H02	C57BL/6N;C57BL/6NTac	B6N MGP Select 20141207	MGP Select	Prrc2b	MDZU43.3g	M02005855	+/+	Female	2014-12-09	4	12	g	1	C57BL/6N;C57BL/6NTac	B6N
PMBF	Nrbp1 tm3b(EUCOMM)Wtsi EPD0989_1_F09	C57BL/6N;C57BL/6NTac	B6N MGP Select 20150618	MGP Select	Nrbp1	PMBF3.1f	M02167834	+/+	Male	2015-06-18	16	32.3	g	1	C57BL/6N;C57BL/6NTac	B6N
PMBF	Nrbp1 tm3b(EUCOMM)Wtsi EPD0989_1_F09	C57BL/6N;C57BL/6NTac	B6N MGP Select 20150618	MGP Select	Nrbp1	PMBF3.1f	M02167834	+/+	Male	2015-06-18	15	32.1	g	1	C57BL/6N;C57BL/6NTac	B6N
PMBF	Nrbp1 tm3b(EUCOMM)Wtsi EPD0989_1_F09	C57BL/6N;C57BL/6NTac	B6N MGP Select 20150618	MGP Select	Nrbp1	PMBF3.1f	M02167834	+/+	Male	2015-06-18	14	31.6	g	1	C57BL/6N;C57BL/6NTac	B6N
PMBF	Nrbp1 tm3b(EUCOMM)Wtsi EPD0989_1_F09	C57BL/6N;C57BL/6NTac	B6N MGP Select 20150618	MGP Select	Nrbp1	PMBF3.1f	M02167834	+/+	Male	2015-06-18	13	31.1	g	1	C57BL/6N;C57BL/6NTac	B6N
PMBF	Nrbp1 tm3b(EUCOMM)Wtsi EPD0989_1_F09	C57BL/6N;C57BL/6NTac	B6N MGP Select 20150618	MGP Select	Nrbp1	PMBF3.1f	M02167834	+/+	Male	2015-06-18	12	30.7	g	1	C57BL/6N;C57BL/6NTac	B6N
PMBF	Nrbp1 tm3b(EUCOMM)Wtsi EPD0989_1_F09	C57BL/6N;C57BL/6NTac	B6N MGP Select 20150618	MGP Select	Nrbp1	PMBF3.1f	M02167834	+/+	Male	2015-06-18	11	30	g	1	C57BL/6N;C57BL/6NTac	B6N
PMBF	Nrbp1 tm3b(EUCOMM)Wtsi EPD0989_1_F09	C57BL/6N;C57BL/6NTac	B6N MGP Select 20150618	MGP Select	Nrbp1	PMBF3.1f	M02167834	+/+	Male	2015-06-18	9	26.1	g	1	C57BL/6N;C57BL/6NTac	B6N
PMBF	Nrbp1 tm3b(EUCOMM)Wtsi EPD0989_1_F09	C57BL/6N;C57BL/6NTac	B6N MGP Select 20150618	MGP Select	Nrbp1	PMBF3.1f	M02167834	+/+	Male	2015-06-18	8	25.9	g	1	C57BL/6N;C57BL/6NTac	B6N
PMBF	Nrbp1 tm3b(EUCOMM)Wtsi EPD0989_1_F09	C57BL/6N;C57BL/6NTac	B6N MGP Select 20150618	MGP Select	Nrbp1	PMBF3.1f	M02167834	+/+	Male	2015-06-18	6	22.4	g	1	C57BL/6N;C57BL/6NTac	B6N
PMBF	Nrbp1 tm3b(EUCOMM)Wtsi EPD0989_1_F09	C57BL/6N;C57BL/6NTac	B6N MGP Select 20150618	MGP Select	Nrbp1	PMBF3.1f	M02167834	+/+	Male	2015-06-18	4	18.8	g	1	C57BL/6N;C57BL/6NTac	B6N
PMBF	Nrbp1 tm3b(EUCOMM)Wtsi EPD0989_1_F09	C57BL/6N;C57BL/6NTac	B6N MGP Select 20150618	MGP Select	Nrbp1	PMBF3.1d	M02167832	+/+	Male	2015-06-18	16	30.7	g	1	C57BL/6N;C57BL/6NTac	B6N
PMBF	Nrbp1 tm3b(EUCOMM)Wtsi EPD0989_1_F09	C57BL/6N;C57BL/6NTac	B6N MGP Select 20150618	MGP Select	Nrbp1	PMBF3.1d	M02167832	+/+	Male	2015-06-18	15	29.7	g	1	C57BL/6N;C57BL/6NTac	B6N
PMBF	Nrbp1 tm3b(EUCOMM)Wtsi EPD0989_1_F09	C57BL/6N;C57BL/6NTac	B6N MGP Select 20150618	MGP Select	Nrbp1	PMBF3.1d	M02167832	+/+	Male	2015-06-18	14	30.3	g	1	C57BL/6N;C57BL/6NTac	B6N
PMBF	Nrbp1 tm3b(EUCOMM)Wtsi EPD0989_1_F09	C57BL/6N;C57BL/6NTac	B6N MGP Select 20150618	MGP Select	Nrbp1	PMBF3.1d	M02167832	+/+	Male	2015-06-18	13	28.6	g	1	C57BL/6N;C57BL/6NTac	B6N
PMBF	Nrbp1 tm3b(EUCOMM)Wtsi EPD0989_1_F09	C57BL/6N;C57BL/6NTac	B6N MGP Select 20150618	MGP Select	Nrbp1	PMBF3.1d	M02167832	+/+	Male	2015-06-18	12	28.5	g	1	C57BL/6N;C57BL/6NTac	B6N
PMBF	Nrbp1 tm3b(EUCOMM)Wtsi EPD0989_1_F09	C57BL/6N;C57BL/6NTac	B6N MGP Select 20150618	MGP Select	Nrbp1	PMBF3.1d	M02167832	+/+	Male	2015-06-18	11	28.2	g	1	C57BL/6N;C57BL/6NTac	B6N
PMBF	Nrbp1 tm3b(EUCOMM)Wtsi EPD0989_1_F09	C57BL/6N;C57BL/6NTac	B6N MGP Select 20150618	MGP Select	Nrbp1	PMBF3.1d	M02167832	+/+	Male	2015-06-18	9	26.6	g	1	C57BL/6N;C57BL/6NTac	B6N
PMBF	Nrbp1 tm3b(EUCOMM)Wtsi EPD0989_1_F09	C57BL/6N;C57BL/6NTac	B6N MGP Select 20150618	MGP Select	Nrbp1	PMBF3.1d	M02167832	+/+	Male	2015-06-18	8	26.5	g	1	C57BL/6N;C57BL/6NTac	B6N
PMBF	Nrbp1 tm3b(EUCOMM)Wtsi EPD0989_1_F09	C57BL/6N;C57BL/6NTac	B6N MGP Select 20150618	MGP Select	Nrbp1	PMBF3.1d	M02167832	+/+	Male	2015-06-18	6	24.5	g	1	C57BL/6N;C57BL/6NTac	B6N
PMBF	Nrbp1 tm3b(EUCOMM)Wtsi EPD0989_1_F09	C57BL/6N;C57BL/6NTac	B6N MGP Select 20150618	MGP Select	Nrbp1	PMBF3.1d	M02167832	+/+	Male	2015-06-18	4	21.2	g	1	C57BL/6N;C57BL/6NTac	B6N
PMBF	Nrbp1 tm3b(EUCOMM)Wtsi EPD0989_1_F09	C57BL/6N;C57BL/6NTac	B6N MGP Select 20150618	MGP Select	Nrbp1	PMBF3.1b	M02167830	+/+	Male	2015-06-18	16	30.4	g	1	C57BL/6N;C57BL/6NTac	B6N
PMBF	Nrbp1 tm3b(EUCOMM)Wtsi EPD0989_1_F09	C57BL/6N;C57BL/6NTac	B6N MGP Select 20150618	MGP Select	Nrbp1	PMBF3.1b	M02167830	+/+	Male	2015-06-18	15	29.7	g	1	C57BL/6N;C57BL/6NTac	B6N
PMBF	Nrbp1 tm3b(EUCOMM)Wtsi EPD0989_1_F09	C57BL/6N;C57BL/6NTac	B6N MGP Select 20150618	MGP Select	Nrbp1	PMBF3.1b	M02167830	+/+	Male	2015-06-18	14	30.2	g	2	C57BL/6N;C57BL/6NTac	B6N
PMBF	Nrbp1 tm3b(EUCOMM)Wtsi EPD0989_1_F09	C57BL/6N;C57BL/6NTac	B6N MGP Select 20150618	MGP Select	Nrbp1	PMBF3.1b	M02167830	+/+	Male	2015-06-18	13	30.2	g	1	C57BL/6N;C57BL/6NTac	B6N
PMBF	Nrbp1 tm3b(EUCOMM)Wtsi EPD0989_1_F09	C57BL/6N;C57BL/6NTac	B6N MGP Select 20150618	MGP Select	Nrbp1	PMBF3.1b	M02167830	+/+	Male	2015-06-18	12	29.6	g	1	C57BL/6N;C57BL/6NTac	B6N
PMBF	Nrbp1 tm3b(EUCOMM)Wtsi EPD0989_1_F09	C57BL/6N;C57BL/6NTac	B6N MGP Select 20150618	MGP Select	Nrbp1	PMBF3.1b	M02167830	+/+	Male	2015-06-18	11	29.9	g	1	C57BL/6N;C57BL/6NTac	B6N
PMBF	Nrbp1 tm3b(EUCOMM)Wtsi EPD0989_1_F09	C57BL/6N;C57BL/6NTac	B6N MGP Select 20150618	MGP Select	Nrbp1	PMBF3.1b	M02167830	+/+	Male	2015-06-18	9	26.1	g	1	C57BL/6N;C57BL/6NTac	B6N
PMBF	Nrbp1 tm3b(EUCOMM)Wtsi EPD0989_1_F09	C57BL/6N;C57BL/6NTac	B6N MGP Select 20150618	MGP Select	Nrbp1	PMBF3.1b	M02167830	+/+	Male	2015-06-18	8	25.2	g	1	C57BL/6N;C57BL/6NTac	B6N
PMBF	Nrbp1 tm3b(EUCOMM)Wtsi EPD0989_1_F09	C57BL/6N;C57BL/6NTac	B6N MGP Select 20150618	MGP Select	Nrbp1	PMBF3.1b	M02167830	+/+	Male	2015-06-18	6	22.4	g	1	C57BL/6N;C57BL/6NTac	B6N
PMBF	Nrbp1 tm3b(EUCOMM)Wtsi EPD0989_1_F09	C57BL/6N;C57BL/6NTac	B6N MGP Select 20150618	MGP Select	Nrbp1	PMBF3.1b	M02167830	+/+	Male	2015-06-18	4	18.8	g	1	C57BL/6N;C57BL/6NTac	B6N
PMBF	Nrbp1 tm3b(EUCOMM)Wtsi EPD0989_1_F09	C57BL/6N;C57BL/6NTac	B6N MGP Select 20150618	MGP Select	Nrbp1	PMBF1.4a	M02167775	+/+	Male	2015-06-16	16	29.6	g	1	C57BL/6N;C57BL/6NTac	B6N
PMBF	Nrbp1 tm3b(EUCOMM)Wtsi EPD0989_1_F09	C57BL/6N;C57BL/6NTac	B6N MGP Select 20150618	MGP Select	Nrbp1	PMBF1.4a	M02167775	+/+	Male	2015-06-16	15	28.6	g	1	C57BL/6N;C57BL/6NTac	B6N
PMBF	Nrbp1 tm3b(EUCOMM)Wtsi EPD0989_1_F09	C57BL/6N;C57BL/6NTac	B6N MGP Select 20150618	MGP Select	Nrbp1	PMBF1.4a	M02167775	+/+	Male	2015-06-16	14	28.5	g	2	C57BL/6N;C57BL/6NTac	B6N
PMBF	Nrbp1 tm3b(EUCOMM)Wtsi EPD0989_1_F09	C57BL/6N;C57BL/6NTac	B6N MGP Select 20150618	MGP Select	Nrbp1	PMBF1.4a	M02167775	+/+	Male	2015-06-16	13	27.8	g	1	C57BL/6N;C57BL/6NTac	B6N
PMBF	Nrbp1 tm3b(EUCOMM)Wtsi EPD0989_1_F09	C57BL/6N;C57BL/6NTac	B6N MGP Select 20150618	MGP Select	Nrbp1	PMBF1.4a	M02167775	+/+	Male	2015-06-16	12	26.9	g	1	C57BL/6N;C57BL/6NTac	B6N
PMBF	Nrbp1 tm3b(EUCOMM)Wtsi EPD0989_1_F09	C57BL/6N;C57BL/6NTac	B6N MGP Select 20150618	MGP Select	Nrbp1	PMBF1.4a	M02167775	+/+	Male	2015-06-16	11	27.2	g	1	C57BL/6N;C57BL/6NTac	B6N
PMBF	Nrbp1 tm3b(EUCOMM)Wtsi EPD0989_1_F09	C57BL/6N;C57BL/6NTac	B6N MGP Select 20150618	MGP Select	Nrbp1	PMBF1.4a	M02167775	+/+	Male	2015-06-16	9	24.3	g	1	C57BL/6N;C57BL/6NTac	B6N
PMBF	Nrbp1 tm3b(EUCOMM)Wtsi EPD0989_1_F09	C57BL/6N;C57BL/6NTac	B6N MGP Select 20150618	MGP Select	Nrbp1	PMBF1.4a	M02167775	+/+	Male	2015-06-16	8	24.5	g	1	C57BL/6N;C57BL/6NTac	B6N
PMBF	Nrbp1 tm3b(EUCOMM)Wtsi EPD0989_1_F09	C57BL/6N;C57BL/6NTac	B6N MGP Select 20150618	MGP Select	Nrbp1	PMBF1.4a	M02167775	+/+	Male	2015-06-16	6	23	g	1	C57BL/6N;C57BL/6NTac	B6N
PMBF	Nrbp1 tm3b(EUCOMM)Wtsi EPD0989_1_F09	C57BL/6N;C57BL/6NTac	B6N MGP Select 20150618	MGP Select	Nrbp1	PMBF1.4a	M02167775	+/+	Male	2015-06-16	4	21.1	g	1	C57BL/6N;C57BL/6NTac	B6N
MEBK	Sgms1 Knockout 1 EPD0725_2_G05	C57BL/6N;C57BL/6NTac	B6N MGP Select 20150105	MGP Select	Sgms1	MEBK89.1h	M02029292	+/+	Female	2015-01-05	16	23.6	g	1	C57BL/6N;C57BL/6NTac	B6N
MEBK	Sgms1 Knockout 1 EPD0725_2_G05	C57BL/6N;C57BL/6NTac	B6N MGP Select 20150105	MGP Select	Sgms1	MEBK89.1h	M02029292	+/+	Female	2015-01-05	15	23.5	g	1	C57BL/6N;C57BL/6NTac	B6N
MEBK	Sgms1 Knockout 1 EPD0725_2_G05	C57BL/6N;C57BL/6NTac	B6N MGP Select 20150105	MGP Select	Sgms1	MEBK89.1h	M02029292	+/+	Female	2015-01-05	14	23.6	g	1	C57BL/6N;C57BL/6NTac	B6N
MEBK	Sgms1 Knockout 1 EPD0725_2_G05	C57BL/6N;C57BL/6NTac	B6N MGP Select 20150105	MGP Select	Sgms1	MEBK89.1h	M02029292	+/+	Female	2015-01-05	13	22	g	1	C57BL/6N;C57BL/6NTac	B6N
MEBK	Sgms1 Knockout 1 EPD0725_2_G05	C57BL/6N;C57BL/6NTac	B6N MGP Select 20150105	MGP Select	Sgms1	MEBK89.1h	M02029292	+/+	Female	2015-01-05	11	21.4	g	1	C57BL/6N;C57BL/6NTac	B6N
MEBK	Sgms1 Knockout 1 EPD0725_2_G05	C57BL/6N;C57BL/6NTac	B6N MGP Select 20150105	MGP Select	Sgms1	MEBK89.1h	M02029292	+/+	Female	2015-01-05	9	19.9	g	1	C57BL/6N;C57BL/6NTac	B6N
MEBK	Sgms1 Knockout 1 EPD0725_2_G05	C57BL/6N;C57BL/6NTac	B6N MGP Select 20150105	MGP Select	Sgms1	MEBK89.1h	M02029292	+/+	Female	2015-01-05	8	18.7	g	1	C57BL/6N;C57BL/6NTac	B6N
MEBK	Sgms1 Knockout 1 EPD0725_2_G05	C57BL/6N;C57BL/6NTac	B6N MGP Select 20150105	MGP Select	Sgms1	MEBK89.1h	M02029292	+/+	Female	2015-01-05	6	17.8	g	1	C57BL/6N;C57BL/6NTac	B6N
MEBK	Sgms1 Knockout 1 EPD0725_2_G05	C57BL/6N;C57BL/6NTac	B6N MGP Select 20150105	MGP Select	Sgms1	MEBK89.1h	M02029292	+/+	Female	2015-01-05	4	14.3	g	1	C57BL/6N;C57BL/6NTac	B6N
MEBK	Sgms1 Knockout 1 EPD0725_2_G05	C57BL/6N;C57BL/6NTac	B6N MGP Select 20150105	MGP Select	Sgms1	MEBK87.1i	M02029284	+/+	Female	2015-01-04	16	22.9	g	1	C57BL/6N;C57BL/6NTac	B6N
MEBK	Sgms1 Knockout 1 EPD0725_2_G05	C57BL/6N;C57BL/6NTac	B6N MGP Select 20150105	MGP Select	Sgms1	MEBK87.1i	M02029284	+/+	Female	2015-01-04	15	22.5	g	1	C57BL/6N;C57BL/6NTac	B6N
MEBK	Sgms1 Knockout 1 EPD0725_2_G05	C57BL/6N;C57BL/6NTac	B6N MGP Select 20150105	MGP Select	Sgms1	MEBK87.1i	M02029284	+/+	Female	2015-01-04	14	23.6	g	1	C57BL/6N;C57BL/6NTac	B6N
MEBK	Sgms1 Knockout 1 EPD0725_2_G05	C57BL/6N;C57BL/6NTac	B6N MGP Select 20150105	MGP Select	Sgms1	MEBK87.1i	M02029284	+/+	Female	2015-01-04	13	23.8	g	1	C57BL/6N;C57BL/6NTac	B6N
MEBK	Sgms1 Knockout 1 EPD0725_2_G05	C57BL/6N;C57BL/6NTac	B6N MGP Select 20150105	MGP Select	Sgms1	MEBK87.1i	M02029284	+/+	Female	2015-01-04	11	22.6	g	1	C57BL/6N;C57BL/6NTac	B6N
MEBK	Sgms1 Knockout 1 EPD0725_2_G05	C57BL/6N;C57BL/6NTac	B6N MGP Select 20150105	MGP Select	Sgms1	MEBK87.1i	M02029284	+/+	Female	2015-01-04	9	20.9	g	1	C57BL/6N;C57BL/6NTac	B6N
MEBK	Sgms1 Knockout 1 EPD0725_2_G05	C57BL/6N;C57BL/6NTac	B6N MGP Select 20150105	MGP Select	Sgms1	MEBK87.1i	M02029284	+/+	Female	2015-01-04	8	19.9	g	1	C57BL/6N;C57BL/6NTac	B6N
MEBK	Sgms1 Knockout 1 EPD0725_2_G05	C57BL/6N;C57BL/6NTac	B6N MGP Select 20150105	MGP Select	Sgms1	MEBK87.1i	M02029284	+/+	Female	2015-01-04	6	18	g	1	C57BL/6N;C57BL/6NTac	B6N
MEBK	Sgms1 Knockout 1 EPD0725_2_G05	C57BL/6N;C57BL/6NTac	B6N MGP Select 20150105	MGP Select	Sgms1	MEBK87.1i	M02029284	+/+	Female	2015-01-04	4	15.3	g	1	C57BL/6N;C57BL/6NTac	B6N
MEBK	Sgms1 Knockout 1 EPD0725_2_G05	C57BL/6N;C57BL/6NTac	B6N MGP Select 20150105	MGP Select	Sgms1	MEBK87.1g	M02029282	+/+	Female	2015-01-04	16	22.3	g	1	C57BL/6N;C57BL/6NTac	B6N
MEBK	Sgms1 Knockout 1 EPD0725_2_G05	C57BL/6N;C57BL/6NTac	B6N MGP Select 20150105	MGP Select	Sgms1	MEBK87.1g	M02029282	+/+	Female	2015-01-04	15	21.7	g	1	C57BL/6N;C57BL/6NTac	B6N
MEBK	Sgms1 Knockout 1 EPD0725_2_G05	C57BL/6N;C57BL/6NTac	B6N MGP Select 20150105	MGP Select	Sgms1	MEBK87.1g	M02029282	+/+	Female	2015-01-04	14	22	g	2	C57BL/6N;C57BL/6NTac	B6N
MEBK	Sgms1 Knockout 1 EPD0725_2_G05	C57BL/6N;C57BL/6NTac	B6N MGP Select 20150105	MGP Select	Sgms1	MEBK87.1g	M02029282	+/+	Female	2015-01-04	13	21.4	g	1	C57BL/6N;C57BL/6NTac	B6N
MEBK	Sgms1 Knockout 1 EPD0725_2_G05	C57BL/6N;C57BL/6NTac	B6N MGP Select 20150105	MGP Select	Sgms1	MEBK87.1g	M02029282	+/+	Female	2015-01-04	11	20.9	g	1	C57BL/6N;C57BL/6NTac	B6N
MEBK	Sgms1 Knockout 1 EPD0725_2_G05	C57BL/6N;C57BL/6NTac	B6N MGP Select 20150105	MGP Select	Sgms1	MEBK87.1g	M02029282	+/+	Female	2015-01-04	9	20.6	g	1	C57BL/6N;C57BL/6NTac	B6N
MEBK	Sgms1 Knockout 1 EPD0725_2_G05	C57BL/6N;C57BL/6NTac	B6N MGP Select 20150105	MGP Select	Sgms1	MEBK87.1g	M02029282	+/+	Female	2015-01-04	8	20.3	g	1	C57BL/6N;C57BL/6NTac	B6N
MEBK	Sgms1 Knockout 1 EPD0725_2_G05	C57BL/6N;C57BL/6NTac	B6N MGP Select 20150105	MGP Select	Sgms1	MEBK87.1g	M02029282	+/+	Female	2015-01-04	6	18.6	g	1	C57BL/6N;C57BL/6NTac	B6N
MEBK	Sgms1 Knockout 1 EPD0725_2_G05	C57BL/6N;C57BL/6NTac	B6N MGP Select 20150105	MGP Select	Sgms1	MEBK87.1g	M02029282	+/+	Female	2015-01-04	4	14.1	g	1	C57BL/6N;C57BL/6NTac	B6N
MEBK	Sgms1 Knockout 1 EPD0725_2_G05	C57BL/6N;C57BL/6NTac	B6N MGP Select 20150105	MGP Select	Sgms1	MEBK87.1f	M02029281	+/+	Female	2015-01-04	16	24.8	g	1	C57BL/6N;C57BL/6NTac	B6N
MEBK	Sgms1 Knockout 1 EPD0725_2_G05	C57BL/6N;C57BL/6NTac	B6N MGP Select 20150105	MGP Select	Sgms1	MEBK87.1f	M02029281	+/+	Female	2015-01-04	15	23.9	g	1	C57BL/6N;C57BL/6NTac	B6N
MEBK	Sgms1 Knockout 1 EPD0725_2_G05	C57BL/6N;C57BL/6NTac	B6N MGP Select 20150105	MGP Select	Sgms1	MEBK87.1f	M02029281	+/+	Female	2015-01-04	14	22.5	g	2	C57BL/6N;C57BL/6NTac	B6N
MEBK	Sgms1 Knockout 1 EPD0725_2_G05	C57BL/6N;C57BL/6NTac	B6N MGP Select 20150105	MGP Select	Sgms1	MEBK87.1f	M02029281	+/+	Female	2015-01-04	13	22.2	g	1	C57BL/6N;C57BL/6NTac	B6N
MEBK	Sgms1 Knockout 1 EPD0725_2_G05	C57BL/6N;C57BL/6NTac	B6N MGP Select 20150105	MGP Select	Sgms1	MEBK87.1f	M02029281	+/+	Female	2015-01-04	11	21.8	g	1	C57BL/6N;C57BL/6NTac	B6N
MEBK	Sgms1 Knockout 1 EPD0725_2_G05	C57BL/6N;C57BL/6NTac	B6N MGP Select 20150105	MGP Select	Sgms1	MEBK87.1f	M02029281	+/+	Female	2015-01-04	9	20.9	g	1	C57BL/6N;C57BL/6NTac	B6N
MEBK	Sgms1 Knockout 1 EPD0725_2_G05	C57BL/6N;C57BL/6NTac	B6N MGP Select 20150105	MGP Select	Sgms1	MEBK87.1f	M02029281	+/+	Female	2015-01-04	8	20.3	g	1	C57BL/6N;C57BL/6NTac	B6N
MEBK	Sgms1 Knockout 1 EPD0725_2_G05	C57BL/6N;C57BL/6NTac	B6N MGP Select 20150105	MGP Select	Sgms1	MEBK87.1f	M02029281	+/+	Female	2015-01-04	6	18.8	g	1	C57BL/6N;C57BL/6NTac	B6N
MEBK	Sgms1 Knockout 1 EPD0725_2_G05	C57BL/6N;C57BL/6NTac	B6N MGP Select 20150105	MGP Select	Sgms1	MEBK87.1f	M02029281	+/+	Female	2015-01-04	4	14.1	g	1	C57BL/6N;C57BL/6NTac	B6N
MUHM	Exosc9 tm1b(EUCOMM)Wtsi	C57BL/6N;C57BL/6NTac	B6N MGP Select 20150520	MGP Select	Exosc9	MUHM15.1i	M02141731	+/+	Female	2015-05-20	16	22.3	g	1	C57BL/6N;C57BL/6NTac	B6N
MUHM	Exosc9 tm1b(EUCOMM)Wtsi	C57BL/6N;C57BL/6NTac	B6N MGP Select 20150520	MGP Select	Exosc9	MUHM15.1i	M02141731	+/+	Female	2015-05-20	15	21.7	g	1	C57BL/6N;C57BL/6NTac	B6N
MUHM	Exosc9 tm1b(EUCOMM)Wtsi	C57BL/6N;C57BL/6NTac	B6N MGP Select 20150520	MGP Select	Exosc9	MUHM15.1i	M02141731	+/+	Female	2015-05-20	14	22.4	g	1	C57BL/6N;C57BL/6NTac	B6N
MUHM	Exosc9 tm1b(EUCOMM)Wtsi	C57BL/6N;C57BL/6NTac	B6N MGP Select 20150520	MGP Select	Exosc9	MUHM15.1i	M02141731	+/+	Female	2015-05-20	13	21	g	1	C57BL/6N;C57BL/6NTac	B6N
MUHM	Exosc9 tm1b(EUCOMM)Wtsi	C57BL/6N;C57BL/6NTac	B6N MGP Select 20150520	MGP Select	Exosc9	MUHM15.1i	M02141731	+/+	Female	2015-05-20	11	20	g	1	C57BL/6N;C57BL/6NTac	B6N
MUHM	Exosc9 tm1b(EUCOMM)Wtsi	C57BL/6N;C57BL/6NTac	B6N MGP Select 20150520	MGP Select	Exosc9	MUHM15.1i	M02141731	+/+	Female	2015-05-20	9	20	g	1	C57BL/6N;C57BL/6NTac	B6N
MUHM	Exosc9 tm1b(EUCOMM)Wtsi	C57BL/6N;C57BL/6NTac	B6N MGP Select 20150520	MGP Select	Exosc9	MUHM15.1i	M02141731	+/+	Female	2015-05-20	8	19.3	g	1	C57BL/6N;C57BL/6NTac	B6N
MUHM	Exosc9 tm1b(EUCOMM)Wtsi	C57BL/6N;C57BL/6NTac	B6N MGP Select 20150520	MGP Select	Exosc9	MUHM15.1i	M02141731	+/+	Female	2015-05-20	6	18.2	g	1	C57BL/6N;C57BL/6NTac	B6N
MUHM	Exosc9 tm1b(EUCOMM)Wtsi	C57BL/6N;C57BL/6NTac	B6N MGP Select 20150520	MGP Select	Exosc9	MUHM15.1i	M02141731	+/+	Female	2015-05-20	4	14.7	g	1	C57BL/6N;C57BL/6NTac	B6N
MUHM	Exosc9 tm1b(EUCOMM)Wtsi	C57BL/6N;C57BL/6NTac	B6N MGP Select 20150520	MGP Select	Exosc9	MUHM14.3h	M02141722	+/+	Female	2015-05-20	16	23.2	g	1	C57BL/6N;C57BL/6NTac	B6N
MUHM	Exosc9 tm1b(EUCOMM)Wtsi	C57BL/6N;C57BL/6NTac	B6N MGP Select 20150520	MGP Select	Exosc9	MUHM14.3h	M02141722	+/+	Female	2015-05-20	15	23.5	g	1	C57BL/6N;C57BL/6NTac	B6N
MUHM	Exosc9 tm1b(EUCOMM)Wtsi	C57BL/6N;C57BL/6NTac	B6N MGP Select 20150520	MGP Select	Exosc9	MUHM14.3h	M02141722	+/+	Female	2015-05-20	14	23.1	g	1	C57BL/6N;C57BL/6NTac	B6N
MUHM	Exosc9 tm1b(EUCOMM)Wtsi	C57BL/6N;C57BL/6NTac	B6N MGP Select 20150520	MGP Select	Exosc9	MUHM14.3h	M02141722	+/+	Female	2015-05-20	13	22	g	1	C57BL/6N;C57BL/6NTac	B6N
MUHM	Exosc9 tm1b(EUCOMM)Wtsi	C57BL/6N;C57BL/6NTac	B6N MGP Select 20150520	MGP Select	Exosc9	MUHM14.3h	M02141722	+/+	Female	2015-05-20	11	21.6	g	1	C57BL/6N;C57BL/6NTac	B6N
MUHM	Exosc9 tm1b(EUCOMM)Wtsi	C57BL/6N;C57BL/6NTac	B6N MGP Select 20150520	MGP Select	Exosc9	MUHM14.3h	M02141722	+/+	Female	2015-05-20	9	20.8	g	1	C57BL/6N;C57BL/6NTac	B6N
MUHM	Exosc9 tm1b(EUCOMM)Wtsi	C57BL/6N;C57BL/6NTac	B6N MGP Select 20150520	MGP Select	Exosc9	MUHM14.3h	M02141722	+/+	Female	2015-05-20	8	20.3	g	1	C57BL/6N;C57BL/6NTac	B6N
MUHM	Exosc9 tm1b(EUCOMM)Wtsi	C57BL/6N;C57BL/6NTac	B6N MGP Select 20150520	MGP Select	Exosc9	MUHM14.3h	M02141722	+/+	Female	2015-05-20	6	18.4	g	1	C57BL/6N;C57BL/6NTac	B6N
MUHM	Exosc9 tm1b(EUCOMM)Wtsi	C57BL/6N;C57BL/6NTac	B6N MGP Select 20150520	MGP Select	Exosc9	MUHM14.3h	M02141722	+/+	Female	2015-05-20	4	15.1	g	1	C57BL/6N;C57BL/6NTac	B6N
MUHM	Exosc9 tm1b(EUCOMM)Wtsi	C57BL/6N;C57BL/6NTac	B6N MGP Select 20150520	MGP Select	Exosc9	MUHM14.3g	M02141721	+/+	Female	2015-05-20	16	27.2	g	1	C57BL/6N;C57BL/6NTac	B6N
MUHM	Exosc9 tm1b(EUCOMM)Wtsi	C57BL/6N;C57BL/6NTac	B6N MGP Select 20150520	MGP Select	Exosc9	MUHM14.3g	M02141721	+/+	Female	2015-05-20	15	26.1	g	1	C57BL/6N;C57BL/6NTac	B6N
MUHM	Exosc9 tm1b(EUCOMM)Wtsi	C57BL/6N;C57BL/6NTac	B6N MGP Select 20150520	MGP Select	Exosc9	MUHM14.3g	M02141721	+/+	Female	2015-05-20	14	25.6	g	2	C57BL/6N;C57BL/6NTac	B6N
MUHM	Exosc9 tm1b(EUCOMM)Wtsi	C57BL/6N;C57BL/6NTac	B6N MGP Select 20150520	MGP Select	Exosc9	MUHM14.3g	M02141721	+/+	Female	2015-05-20	13	24.4	g	1	C57BL/6N;C57BL/6NTac	B6N
MUHM	Exosc9 tm1b(EUCOMM)Wtsi	C57BL/6N;C57BL/6NTac	B6N MGP Select 20150520	MGP Select	Exosc9	MUHM14.3g	M02141721	+/+	Female	2015-05-20	11	23	g	1	C57BL/6N;C57BL/6NTac	B6N
MUHM	Exosc9 tm1b(EUCOMM)Wtsi	C57BL/6N;C57BL/6NTac	B6N MGP Select 20150520	MGP Select	Exosc9	MUHM14.3g	M02141721	+/+	Female	2015-05-20	9	23.2	g	1	C57BL/6N;C57BL/6NTac	B6N
MUHM	Exosc9 tm1b(EUCOMM)Wtsi	C57BL/6N;C57BL/6NTac	B6N MGP Select 20150520	MGP Select	Exosc9	MUHM14.3g	M02141721	+/+	Female	2015-05-20	8	21.1	g	1	C57BL/6N;C57BL/6NTac	B6N
MUHM	Exosc9 tm1b(EUCOMM)Wtsi	C57BL/6N;C57BL/6NTac	B6N MGP Select 20150520	MGP Select	Exosc9	MUHM14.3g	M02141721	+/+	Female	2015-05-20	6	19.5	g	1	C57BL/6N;C57BL/6NTac	B6N
MUHM	Exosc9 tm1b(EUCOMM)Wtsi	C57BL/6N;C57BL/6NTac	B6N MGP Select 20150520	MGP Select	Exosc9	MUHM14.3g	M02141721	+/+	Female	2015-05-20	4	15.9	g	1	C57BL/6N;C57BL/6NTac	B6N
MUHM	Exosc9 tm1b(EUCOMM)Wtsi	C57BL/6N;C57BL/6NTac	B6N MGP Select 20150520	MGP Select	Exosc9	MUHM14.3f	M02141720	+/+	Female	2015-05-20	16	22.3	g	1	C57BL/6N;C57BL/6NTac	B6N
MUHM	Exosc9 tm1b(EUCOMM)Wtsi	C57BL/6N;C57BL/6NTac	B6N MGP Select 20150520	MGP Select	Exosc9	MUHM14.3f	M02141720	+/+	Female	2015-05-20	15	22.1	g	1	C57BL/6N;C57BL/6NTac	B6N
MUHM	Exosc9 tm1b(EUCOMM)Wtsi	C57BL/6N;C57BL/6NTac	B6N MGP Select 20150520	MGP Select	Exosc9	MUHM14.3f	M02141720	+/+	Female	2015-05-20	14	21.8	g	2	C57BL/6N;C57BL/6NTac	B6N
MUHM	Exosc9 tm1b(EUCOMM)Wtsi	C57BL/6N;C57BL/6NTac	B6N MGP Select 20150520	MGP Select	Exosc9	MUHM14.3f	M02141720	+/+	Female	2015-05-20	13	20.9	g	1	C57BL/6N;C57BL/6NTac	B6N
MUHM	Exosc9 tm1b(EUCOMM)Wtsi	C57BL/6N;C57BL/6NTac	B6N MGP Select 20150520	MGP Select	Exosc9	MUHM14.3f	M02141720	+/+	Female	2015-05-20	11	21.2	g	1	C57BL/6N;C57BL/6NTac	B6N
MUHM	Exosc9 tm1b(EUCOMM)Wtsi	C57BL/6N;C57BL/6NTac	B6N MGP Select 20150520	MGP Select	Exosc9	MUHM14.3f	M02141720	+/+	Female	2015-05-20	9	19.9	g	1	C57BL/6N;C57BL/6NTac	B6N
MUHM	Exosc9 tm1b(EUCOMM)Wtsi	C57BL/6N;C57BL/6NTac	B6N MGP Select 20150520	MGP Select	Exosc9	MUHM14.3f	M02141720	+/+	Female	2015-05-20	8	19	g	1	C57BL/6N;C57BL/6NTac	B6N
MUHM	Exosc9 tm1b(EUCOMM)Wtsi	C57BL/6N;C57BL/6NTac	B6N MGP Select 20150520	MGP Select	Exosc9	MUHM14.3f	M02141720	+/+	Female	2015-05-20	6	17.6	g	1	C57BL/6N;C57BL/6NTac	B6N
MUHM	Exosc9 tm1b(EUCOMM)Wtsi	C57BL/6N;C57BL/6NTac	B6N MGP Select 20150520	MGP Select	Exosc9	MUHM14.3f	M02141720	+/+	Female	2015-05-20	4	12.7	g	1	C57BL/6N;C57BL/6NTac	B6N
MUHM	Exosc9 tm1b(EUCOMM)Wtsi	C57BL/6N;C57BL/6NTac	B6N MGP Select 20150512	MGP Select	Exosc9	MUHM17.1g	M02134264	+/+	Female	2015-05-11	16	26.4	g	1	C57BL/6N;C57BL/6NTac	B6N
MUHM	Exosc9 tm1b(EUCOMM)Wtsi	C57BL/6N;C57BL/6NTac	B6N MGP Select 20150512	MGP Select	Exosc9	MUHM17.1g	M02134264	+/+	Female	2015-05-11	15	26	g	1	C57BL/6N;C57BL/6NTac	B6N
MUHM	Exosc9 tm1b(EUCOMM)Wtsi	C57BL/6N;C57BL/6NTac	B6N MGP Select 20150512	MGP Select	Exosc9	MUHM17.1g	M02134264	+/+	Female	2015-05-11	14	26.3	g	1	C57BL/6N;C57BL/6NTac	B6N
MUHM	Exosc9 tm1b(EUCOMM)Wtsi	C57BL/6N;C57BL/6NTac	B6N MGP Select 20150512	MGP Select	Exosc9	MUHM17.1g	M02134264	+/+	Female	2015-05-11	13	24.6	g	1	C57BL/6N;C57BL/6NTac	B6N
MUHM	Exosc9 tm1b(EUCOMM)Wtsi	C57BL/6N;C57BL/6NTac	B6N MGP Select 20150512	MGP Select	Exosc9	MUHM17.1g	M02134264	+/+	Female	2015-05-11	11	24	g	1	C57BL/6N;C57BL/6NTac	B6N
MUHM	Exosc9 tm1b(EUCOMM)Wtsi	C57BL/6N;C57BL/6NTac	B6N MGP Select 20150512	MGP Select	Exosc9	MUHM17.1g	M02134264	+/+	Female	2015-05-11	9	21.6	g	1	C57BL/6N;C57BL/6NTac	B6N
MUHM	Exosc9 tm1b(EUCOMM)Wtsi	C57BL/6N;C57BL/6NTac	B6N MGP Select 20150512	MGP Select	Exosc9	MUHM17.1g	M02134264	+/+	Female	2015-05-11	8	21	g	1	C57BL/6N;C57BL/6NTac	B6N
MUHM	Exosc9 tm1b(EUCOMM)Wtsi	C57BL/6N;C57BL/6NTac	B6N MGP Select 20150512	MGP Select	Exosc9	MUHM17.1g	M02134264	+/+	Female	2015-05-11	6	19.3	g	1	C57BL/6N;C57BL/6NTac	B6N
MUHM	Exosc9 tm1b(EUCOMM)Wtsi	C57BL/6N;C57BL/6NTac	B6N MGP Select 20150512	MGP Select	Exosc9	MUHM17.1g	M02134264	+/+	Female	2015-05-11	4	17.9	g	1	C57BL/6N;C57BL/6NTac	B6N
MUHM	Exosc9 tm1b(EUCOMM)Wtsi	C57BL/6N;C57BL/6NTac	B6N MGP Select 20150512	MGP Select	Exosc9	MUHM17.1e	M02134262	+/+	Female	2015-05-11	16	31.1	g	1	C57BL/6N;C57BL/6NTac	B6N
MUHM	Exosc9 tm1b(EUCOMM)Wtsi	C57BL/6N;C57BL/6NTac	B6N MGP Select 20150512	MGP Select	Exosc9	MUHM17.1e	M02134262	+/+	Female	2015-05-11	15	30.8	g	1	C57BL/6N;C57BL/6NTac	B6N
MUHM	Exosc9 tm1b(EUCOMM)Wtsi	C57BL/6N;C57BL/6NTac	B6N MGP Select 20150512	MGP Select	Exosc9	MUHM17.1e	M02134262	+/+	Female	2015-05-11	14	30.6	g	1	C57BL/6N;C57BL/6NTac	B6N
MUHM	Exosc9 tm1b(EUCOMM)Wtsi	C57BL/6N;C57BL/6NTac	B6N MGP Select 20150512	MGP Select	Exosc9	MUHM17.1e	M02134262	+/+	Female	2015-05-11	13	29.6	g	1	C57BL/6N;C57BL/6NTac	B6N
MUHM	Exosc9 tm1b(EUCOMM)Wtsi	C57BL/6N;C57BL/6NTac	B6N MGP Select 20150512	MGP Select	Exosc9	MUHM17.1e	M02134262	+/+	Female	2015-05-11	11	26.9	g	1	C57BL/6N;C57BL/6NTac	B6N
MUHM	Exosc9 tm1b(EUCOMM)Wtsi	C57BL/6N;C57BL/6NTac	B6N MGP Select 20150512	MGP Select	Exosc9	MUHM17.1e	M02134262	+/+	Female	2015-05-11	9	24	g	1	C57BL/6N;C57BL/6NTac	B6N
MUHM	Exosc9 tm1b(EUCOMM)Wtsi	C57BL/6N;C57BL/6NTac	B6N MGP Select 20150512	MGP Select	Exosc9	MUHM17.1e	M02134262	+/+	Female	2015-05-11	8	23.3	g	1	C57BL/6N;C57BL/6NTac	B6N
MUHM	Exosc9 tm1b(EUCOMM)Wtsi	C57BL/6N;C57BL/6NTac	B6N MGP Select 20150512	MGP Select	Exosc9	MUHM17.1e	M02134262	+/+	Female	2015-05-11	6	20.5	g	1	C57BL/6N;C57BL/6NTac	B6N
MUHM	Exosc9 tm1b(EUCOMM)Wtsi	C57BL/6N;C57BL/6NTac	B6N MGP Select 20150512	MGP Select	Exosc9	MUHM17.1e	M02134262	+/+	Female	2015-05-11	4	17.7	g	1	C57BL/6N;C57BL/6NTac	B6N
MUHM	Exosc9 tm1b(EUCOMM)Wtsi	C57BL/6N;C57BL/6NTac	B6N MGP Select 20150512	MGP Select	Exosc9	MUHM17.1d	M02134261	+/+	Female	2015-05-11	16	29.7	g	1	C57BL/6N;C57BL/6NTac	B6N
MUHM	Exosc9 tm1b(EUCOMM)Wtsi	C57BL/6N;C57BL/6NTac	B6N MGP Select 20150512	MGP Select	Exosc9	MUHM17.1d	M02134261	+/+	Female	2015-05-11	15	29.6	g	1	C57BL/6N;C57BL/6NTac	B6N
MUHM	Exosc9 tm1b(EUCOMM)Wtsi	C57BL/6N;C57BL/6NTac	B6N MGP Select 20150512	MGP Select	Exosc9	MUHM17.1d	M02134261	+/+	Female	2015-05-11	14	28.5	g	2	C57BL/6N;C57BL/6NTac	B6N
MUHM	Exosc9 tm1b(EUCOMM)Wtsi	C57BL/6N;C57BL/6NTac	B6N MGP Select 20150512	MGP Select	Exosc9	MUHM17.1d	M02134261	+/+	Female	2015-05-11	13	27.2	g	1	C57BL/6N;C57BL/6NTac	B6N
MUHM	Exosc9 tm1b(EUCOMM)Wtsi	C57BL/6N;C57BL/6NTac	B6N MGP Select 20150512	MGP Select	Exosc9	MUHM17.1d	M02134261	+/+	Female	2015-05-11	11	25.6	g	1	C57BL/6N;C57BL/6NTac	B6N
MUHM	Exosc9 tm1b(EUCOMM)Wtsi	C57BL/6N;C57BL/6NTac	B6N MGP Select 20150512	MGP Select	Exosc9	MUHM17.1d	M02134261	+/+	Female	2015-05-11	9	22.3	g	1	C57BL/6N;C57BL/6NTac	B6N
MUHM	Exosc9 tm1b(EUCOMM)Wtsi	C57BL/6N;C57BL/6NTac	B6N MGP Select 20150512	MGP Select	Exosc9	MUHM17.1d	M02134261	+/+	Female	2015-05-11	8	21.6	g	1	C57BL/6N;C57BL/6NTac	B6N
MUHM	Exosc9 tm1b(EUCOMM)Wtsi	C57BL/6N;C57BL/6NTac	B6N MGP Select 20150512	MGP Select	Exosc9	MUHM17.1d	M02134261	+/+	Female	2015-05-11	6	20	g	1	C57BL/6N;C57BL/6NTac	B6N
MUHM	Exosc9 tm1b(EUCOMM)Wtsi	C57BL/6N;C57BL/6NTac	B6N MGP Select 20150512	MGP Select	Exosc9	MUHM17.1d	M02134261	+/+	Female	2015-05-11	4	16.7	g	1	C57BL/6N;C57BL/6NTac	B6N
MUHM	Exosc9 tm1b(EUCOMM)Wtsi	C57BL/6N;C57BL/6NTac	B6N MGP Select 20150512	MGP Select	Exosc9	MUHM17.1c	M02134260	+/+	Female	2015-05-11	16	24.9	g	1	C57BL/6N;C57BL/6NTac	B6N
MUHM	Exosc9 tm1b(EUCOMM)Wtsi	C57BL/6N;C57BL/6NTac	B6N MGP Select 20150512	MGP Select	Exosc9	MUHM17.1c	M02134260	+/+	Female	2015-05-11	15	24.8	g	1	C57BL/6N;C57BL/6NTac	B6N
MUHM	Exosc9 tm1b(EUCOMM)Wtsi	C57BL/6N;C57BL/6NTac	B6N MGP Select 20150512	MGP Select	Exosc9	MUHM17.1c	M02134260	+/+	Female	2015-05-11	14	24.7	g	2	C57BL/6N;C57BL/6NTac	B6N
MUHM	Exosc9 tm1b(EUCOMM)Wtsi	C57BL/6N;C57BL/6NTac	B6N MGP Select 20150512	MGP Select	Exosc9	MUHM17.1c	M02134260	+/+	Female	2015-05-11	13	24.4	g	1	C57BL/6N;C57BL/6NTac	B6N
MUHM	Exosc9 tm1b(EUCOMM)Wtsi	C57BL/6N;C57BL/6NTac	B6N MGP Select 20150512	MGP Select	Exosc9	MUHM17.1c	M02134260	+/+	Female	2015-05-11	11	22.9	g	1	C57BL/6N;C57BL/6NTac	B6N
MUHM	Exosc9 tm1b(EUCOMM)Wtsi	C57BL/6N;C57BL/6NTac	B6N MGP Select 20150512	MGP Select	Exosc9	MUHM17.1c	M02134260	+/+	Female	2015-05-11	9	21.1	g	1	C57BL/6N;C57BL/6NTac	B6N
MUHM	Exosc9 tm1b(EUCOMM)Wtsi	C57BL/6N;C57BL/6NTac	B6N MGP Select 20150512	MGP Select	Exosc9	MUHM17.1c	M02134260	+/+	Female	2015-05-11	8	20.1	g	1	C57BL/6N;C57BL/6NTac	B6N
MUHM	Exosc9 tm1b(EUCOMM)Wtsi	C57BL/6N;C57BL/6NTac	B6N MGP Select 20150512	MGP Select	Exosc9	MUHM17.1c	M02134260	+/+	Female	2015-05-11	6	18.1	g	1	C57BL/6N;C57BL/6NTac	B6N
MUHM	Exosc9 tm1b(EUCOMM)Wtsi	C57BL/6N;C57BL/6NTac	B6N MGP Select 20150512	MGP Select	Exosc9	MUHM17.1c	M02134260	+/+	Female	2015-05-11	4	14.9	g	1	C57BL/6N;C57BL/6NTac	B6N
MFAB	D930028M14Rik tm1a(EUCOMM)Wtsi EPD0289_2_A05	C57BL/6N;C57BL/6NTac	B6N MGP Select 20150205	MGP Select	D930028M14Rik	MFAB64.3g	M02054447	+/+	Female	2015-02-04	16	29.4	g	1	C57BL/6N;C57BL/6NTac	B6N
MFAB	D930028M14Rik tm1a(EUCOMM)Wtsi EPD0289_2_A05	C57BL/6N;C57BL/6NTac	B6N MGP Select 20150205	MGP Select	D930028M14Rik	MFAB64.3g	M02054447	+/+	Female	2015-02-04	15	29.1	g	1	C57BL/6N;C57BL/6NTac	B6N
MFAB	D930028M14Rik tm1a(EUCOMM)Wtsi EPD0289_2_A05	C57BL/6N;C57BL/6NTac	B6N MGP Select 20150205	MGP Select	D930028M14Rik	MFAB64.3g	M02054447	+/+	Female	2015-02-04	14	28.3	g	1	C57BL/6N;C57BL/6NTac	B6N
MFAB	D930028M14Rik tm1a(EUCOMM)Wtsi EPD0289_2_A05	C57BL/6N;C57BL/6NTac	B6N MGP Select 20150205	MGP Select	D930028M14Rik	MFAB64.3g	M02054447	+/+	Female	2015-02-04	13	27.5	g	1	C57BL/6N;C57BL/6NTac	B6N
MFAB	D930028M14Rik tm1a(EUCOMM)Wtsi EPD0289_2_A05	C57BL/6N;C57BL/6NTac	B6N MGP Select 20150205	MGP Select	D930028M14Rik	MFAB64.3g	M02054447	+/+	Female	2015-02-04	11	24.6	g	1	C57BL/6N;C57BL/6NTac	B6N
MFAB	D930028M14Rik tm1a(EUCOMM)Wtsi EPD0289_2_A05	C57BL/6N;C57BL/6NTac	B6N MGP Select 20150205	MGP Select	D930028M14Rik	MFAB64.3g	M02054447	+/+	Female	2015-02-04	9	23	g	1	C57BL/6N;C57BL/6NTac	B6N
MFAB	D930028M14Rik tm1a(EUCOMM)Wtsi EPD0289_2_A05	C57BL/6N;C57BL/6NTac	B6N MGP Select 20150205	MGP Select	D930028M14Rik	MFAB64.3g	M02054447	+/+	Female	2015-02-04	8	21.7	g	1	C57BL/6N;C57BL/6NTac	B6N
MFAB	D930028M14Rik tm1a(EUCOMM)Wtsi EPD0289_2_A05	C57BL/6N;C57BL/6NTac	B6N MGP Select 20150205	MGP Select	D930028M14Rik	MFAB64.3g	M02054447	+/+	Female	2015-02-04	6	19	g	1	C57BL/6N;C57BL/6NTac	B6N
MFAB	D930028M14Rik tm1a(EUCOMM)Wtsi EPD0289_2_A05	C57BL/6N;C57BL/6NTac	B6N MGP Select 20150205	MGP Select	D930028M14Rik	MFAB64.3g	M02054447	+/+	Female	2015-02-04	4	16.7	g	1	C57BL/6N;C57BL/6NTac	B6N
MFAB	D930028M14Rik tm1a(EUCOMM)Wtsi EPD0289_2_A05	C57BL/6N;C57BL/6NTac	B6N MGP Select 20150205	MGP Select	D930028M14Rik	MFAB64.3f	M02054446	+/+	Female	2015-02-04	16	34.1	g	1	C57BL/6N;C57BL/6NTac	B6N
MFAB	D930028M14Rik tm1a(EUCOMM)Wtsi EPD0289_2_A05	C57BL/6N;C57BL/6NTac	B6N MGP Select 20150205	MGP Select	D930028M14Rik	MFAB64.3f	M02054446	+/+	Female	2015-02-04	15	32.4	g	1	C57BL/6N;C57BL/6NTac	B6N
MFAB	D930028M14Rik tm1a(EUCOMM)Wtsi EPD0289_2_A05	C57BL/6N;C57BL/6NTac	B6N MGP Select 20150205	MGP Select	D930028M14Rik	MFAB64.3f	M02054446	+/+	Female	2015-02-04	14	31.4	g	1	C57BL/6N;C57BL/6NTac	B6N
MFAB	D930028M14Rik tm1a(EUCOMM)Wtsi EPD0289_2_A05	C57BL/6N;C57BL/6NTac	B6N MGP Select 20150205	MGP Select	D930028M14Rik	MFAB64.3f	M02054446	+/+	Female	2015-02-04	13	30.9	g	1	C57BL/6N;C57BL/6NTac	B6N
MFAB	D930028M14Rik tm1a(EUCOMM)Wtsi EPD0289_2_A05	C57BL/6N;C57BL/6NTac	B6N MGP Select 20150205	MGP Select	D930028M14Rik	MFAB64.3f	M02054446	+/+	Female	2015-02-04	11	29	g	1	C57BL/6N;C57BL/6NTac	B6N
MFAB	D930028M14Rik tm1a(EUCOMM)Wtsi EPD0289_2_A05	C57BL/6N;C57BL/6NTac	B6N MGP Select 20150205	MGP Select	D930028M14Rik	MFAB64.3f	M02054446	+/+	Female	2015-02-04	9	24.6	g	1	C57BL/6N;C57BL/6NTac	B6N
MFAB	D930028M14Rik tm1a(EUCOMM)Wtsi EPD0289_2_A05	C57BL/6N;C57BL/6NTac	B6N MGP Select 20150205	MGP Select	D930028M14Rik	MFAB64.3f	M02054446	+/+	Female	2015-02-04	8	24.2	g	1	C57BL/6N;C57BL/6NTac	B6N
MFAB	D930028M14Rik tm1a(EUCOMM)Wtsi EPD0289_2_A05	C57BL/6N;C57BL/6NTac	B6N MGP Select 20150205	MGP Select	D930028M14Rik	MFAB64.3f	M02054446	+/+	Female	2015-02-04	6	21.3	g	1	C57BL/6N;C57BL/6NTac	B6N
MFAB	D930028M14Rik tm1a(EUCOMM)Wtsi EPD0289_2_A05	C57BL/6N;C57BL/6NTac	B6N MGP Select 20150205	MGP Select	D930028M14Rik	MFAB64.3f	M02054446	+/+	Female	2015-02-04	4	18.9	g	1	C57BL/6N;C57BL/6NTac	B6N
MFAB	D930028M14Rik tm1a(EUCOMM)Wtsi EPD0289_2_A05	C57BL/6N;C57BL/6NTac	B6N MGP Select 20150205	MGP Select	D930028M14Rik	MFAB64.3e	M02054445	+/+	Female	2015-02-04	16	34.2	g	1	C57BL/6N;C57BL/6NTac	B6N
MFAB	D930028M14Rik tm1a(EUCOMM)Wtsi EPD0289_2_A05	C57BL/6N;C57BL/6NTac	B6N MGP Select 20150205	MGP Select	D930028M14Rik	MFAB64.3e	M02054445	+/+	Female	2015-02-04	15	31.7	g	1	C57BL/6N;C57BL/6NTac	B6N
MFAB	D930028M14Rik tm1a(EUCOMM)Wtsi EPD0289_2_A05	C57BL/6N;C57BL/6NTac	B6N MGP Select 20150205	MGP Select	D930028M14Rik	MFAB64.3e	M02054445	+/+	Female	2015-02-04	14	30	g	1	C57BL/6N;C57BL/6NTac	B6N
MFAB	D930028M14Rik tm1a(EUCOMM)Wtsi EPD0289_2_A05	C57BL/6N;C57BL/6NTac	B6N MGP Select 20150205	MGP Select	D930028M14Rik	MFAB64.3e	M02054445	+/+	Female	2015-02-04	13	32.9	g	1	C57BL/6N;C57BL/6NTac	B6N
MFAB	D930028M14Rik tm1a(EUCOMM)Wtsi EPD0289_2_A05	C57BL/6N;C57BL/6NTac	B6N MGP Select 20150205	MGP Select	D930028M14Rik	MFAB64.3e	M02054445	+/+	Female	2015-02-04	11	27.8	g	1	C57BL/6N;C57BL/6NTac	B6N
MFAB	D930028M14Rik tm1a(EUCOMM)Wtsi EPD0289_2_A05	C57BL/6N;C57BL/6NTac	B6N MGP Select 20150205	MGP Select	D930028M14Rik	MFAB64.3e	M02054445	+/+	Female	2015-02-04	9	24.8	g	1	C57BL/6N;C57BL/6NTac	B6N
MFAB	D930028M14Rik tm1a(EUCOMM)Wtsi EPD0289_2_A05	C57BL/6N;C57BL/6NTac	B6N MGP Select 20150205	MGP Select	D930028M14Rik	MFAB64.3e	M02054445	+/+	Female	2015-02-04	8	23.8	g	1	C57BL/6N;C57BL/6NTac	B6N
MFAB	D930028M14Rik tm1a(EUCOMM)Wtsi EPD0289_2_A05	C57BL/6N;C57BL/6NTac	B6N MGP Select 20150205	MGP Select	D930028M14Rik	MFAB64.3e	M02054445	+/+	Female	2015-02-04	6	21	g	1	C57BL/6N;C57BL/6NTac	B6N
MFAB	D930028M14Rik tm1a(EUCOMM)Wtsi EPD0289_2_A05	C57BL/6N;C57BL/6NTac	B6N MGP Select 20150205	MGP Select	D930028M14Rik	MFAB64.3e	M02054445	+/+	Female	2015-02-04	4	18.1	g	1	C57BL/6N;C57BL/6NTac	B6N
MFAB	D930028M14Rik tm1a(EUCOMM)Wtsi EPD0289_2_A05	C57BL/6N;C57BL/6NTac	B6N MGP Select 20141229	MGP Select	D930028M14Rik	MFAB68.1a	M02023208	+/+	Male	2014-12-28	16	31.9	g	1	C57BL/6N;C57BL/6NTac	B6N
MFAB	D930028M14Rik tm1a(EUCOMM)Wtsi EPD0289_2_A05	C57BL/6N;C57BL/6NTac	B6N MGP Select 20141229	MGP Select	D930028M14Rik	MFAB68.1a	M02023208	+/+	Male	2014-12-28	15	31.3	g	1	C57BL/6N;C57BL/6NTac	B6N
MFAB	D930028M14Rik tm1a(EUCOMM)Wtsi EPD0289_2_A05	C57BL/6N;C57BL/6NTac	B6N MGP Select 20141229	MGP Select	D930028M14Rik	MFAB68.1a	M02023208	+/+	Male	2014-12-28	14	31.3	g	1	C57BL/6N;C57BL/6NTac	B6N
MFAB	D930028M14Rik tm1a(EUCOMM)Wtsi EPD0289_2_A05	C57BL/6N;C57BL/6NTac	B6N MGP Select 20141229	MGP Select	D930028M14Rik	MFAB68.1a	M02023208	+/+	Male	2014-12-28	13	30.7	g	1	C57BL/6N;C57BL/6NTac	B6N
MFAB	D930028M14Rik tm1a(EUCOMM)Wtsi EPD0289_2_A05	C57BL/6N;C57BL/6NTac	B6N MGP Select 20141229	MGP Select	D930028M14Rik	MFAB68.1a	M02023208	+/+	Male	2014-12-28	12	30.4	g	1	C57BL/6N;C57BL/6NTac	B6N
MFAB	D930028M14Rik tm1a(EUCOMM)Wtsi EPD0289_2_A05	C57BL/6N;C57BL/6NTac	B6N MGP Select 20141229	MGP Select	D930028M14Rik	MFAB68.1a	M02023208	+/+	Male	2014-12-28	11	29.7	g	1	C57BL/6N;C57BL/6NTac	B6N
MFAB	D930028M14Rik tm1a(EUCOMM)Wtsi EPD0289_2_A05	C57BL/6N;C57BL/6NTac	B6N MGP Select 20141229	MGP Select	D930028M14Rik	MFAB68.1a	M02023208	+/+	Male	2014-12-28	9	28.4	g	1	C57BL/6N;C57BL/6NTac	B6N
MFAB	D930028M14Rik tm1a(EUCOMM)Wtsi EPD0289_2_A05	C57BL/6N;C57BL/6NTac	B6N MGP Select 20141229	MGP Select	D930028M14Rik	MFAB68.1a	M02023208	+/+	Male	2014-12-28	8	28.5	g	1	C57BL/6N;C57BL/6NTac	B6N
MFAB	D930028M14Rik tm1a(EUCOMM)Wtsi EPD0289_2_A05	C57BL/6N;C57BL/6NTac	B6N MGP Select 20141229	MGP Select	D930028M14Rik	MFAB68.1a	M02023208	+/+	Male	2014-12-28	6	26.2	g	1	C57BL/6N;C57BL/6NTac	B6N
MFAB	D930028M14Rik tm1a(EUCOMM)Wtsi EPD0289_2_A05	C57BL/6N;C57BL/6NTac	B6N MGP Select 20141229	MGP Select	D930028M14Rik	MFAB68.1a	M02023208	+/+	Male	2014-12-28	4	20.4	g	1	C57BL/6N;C57BL/6NTac	B6N
MFAB	D930028M14Rik tm1a(EUCOMM)Wtsi EPD0289_2_A05	C57BL/6N;C57BL/6NTac	B6N MGP Select 20141229	MGP Select	D930028M14Rik	MFAB61.3a	M02023193	+/+	Male	2014-12-29	16	36.3	g	1	C57BL/6N;C57BL/6NTac	B6N
MFAB	D930028M14Rik tm1a(EUCOMM)Wtsi EPD0289_2_A05	C57BL/6N;C57BL/6NTac	B6N MGP Select 20141229	MGP Select	D930028M14Rik	MFAB61.3a	M02023193	+/+	Male	2014-12-29	15	35.3	g	1	C57BL/6N;C57BL/6NTac	B6N
MFAB	D930028M14Rik tm1a(EUCOMM)Wtsi EPD0289_2_A05	C57BL/6N;C57BL/6NTac	B6N MGP Select 20141229	MGP Select	D930028M14Rik	MFAB61.3a	M02023193	+/+	Male	2014-12-29	14	35.8	g	1	C57BL/6N;C57BL/6NTac	B6N
MFAB	D930028M14Rik tm1a(EUCOMM)Wtsi EPD0289_2_A05	C57BL/6N;C57BL/6NTac	B6N MGP Select 20141229	MGP Select	D930028M14Rik	MFAB61.3a	M02023193	+/+	Male	2014-12-29	13	34.3	g	1	C57BL/6N;C57BL/6NTac	B6N
MFAB	D930028M14Rik tm1a(EUCOMM)Wtsi EPD0289_2_A05	C57BL/6N;C57BL/6NTac	B6N MGP Select 20141229	MGP Select	D930028M14Rik	MFAB61.3a	M02023193	+/+	Male	2014-12-29	12	33.2	g	1	C57BL/6N;C57BL/6NTac	B6N
MFAB	D930028M14Rik tm1a(EUCOMM)Wtsi EPD0289_2_A05	C57BL/6N;C57BL/6NTac	B6N MGP Select 20141229	MGP Select	D930028M14Rik	MFAB61.3a	M02023193	+/+	Male	2014-12-29	11	32.2	g	1	C57BL/6N;C57BL/6NTac	B6N
MFAB	D930028M14Rik tm1a(EUCOMM)Wtsi EPD0289_2_A05	C57BL/6N;C57BL/6NTac	B6N MGP Select 20141229	MGP Select	D930028M14Rik	MFAB61.3a	M02023193	+/+	Male	2014-12-29	9	29.5	g	1	C57BL/6N;C57BL/6NTac	B6N
MFAB	D930028M14Rik tm1a(EUCOMM)Wtsi EPD0289_2_A05	C57BL/6N;C57BL/6NTac	B6N MGP Select 20141229	MGP Select	D930028M14Rik	MFAB61.3a	M02023193	+/+	Male	2014-12-29	8	27.9	g	1	C57BL/6N;C57BL/6NTac	B6N
MFAB	D930028M14Rik tm1a(EUCOMM)Wtsi EPD0289_2_A05	C57BL/6N;C57BL/6NTac	B6N MGP Select 20141229	MGP Select	D930028M14Rik	MFAB61.3a	M02023193	+/+	Male	2014-12-29	6	25.6	g	1	C57BL/6N;C57BL/6NTac	B6N
MFAB	D930028M14Rik tm1a(EUCOMM)Wtsi EPD0289_2_A05	C57BL/6N;C57BL/6NTac	B6N MGP Select 20141229	MGP Select	D930028M14Rik	MFAB61.3a	M02023193	+/+	Male	2014-12-29	4	21.7	g	1	C57BL/6N;C57BL/6NTac	B6N
MFAB	D930028M14Rik tm1a(EUCOMM)Wtsi EPD0289_2_A05	C57BL/6N;C57BL/6NTac	B6N MGP Select 20141229	MGP Select	D930028M14Rik	MFAB60.3b	M02023167	+/+	Male	2014-12-29	16	31.3	g	1	C57BL/6N;C57BL/6NTac	B6N
MFAB	D930028M14Rik tm1a(EUCOMM)Wtsi EPD0289_2_A05	C57BL/6N;C57BL/6NTac	B6N MGP Select 20141229	MGP Select	D930028M14Rik	MFAB60.3b	M02023167	+/+	Male	2014-12-29	15	30.7	g	1	C57BL/6N;C57BL/6NTac	B6N
MFAB	D930028M14Rik tm1a(EUCOMM)Wtsi EPD0289_2_A05	C57BL/6N;C57BL/6NTac	B6N MGP Select 20141229	MGP Select	D930028M14Rik	MFAB60.3b	M02023167	+/+	Male	2014-12-29	14	31.4	g	2	C57BL/6N;C57BL/6NTac	B6N
MFAB	D930028M14Rik tm1a(EUCOMM)Wtsi EPD0289_2_A05	C57BL/6N;C57BL/6NTac	B6N MGP Select 20141229	MGP Select	D930028M14Rik	MFAB60.3b	M02023167	+/+	Male	2014-12-29	13	29.7	g	1	C57BL/6N;C57BL/6NTac	B6N
MFAB	D930028M14Rik tm1a(EUCOMM)Wtsi EPD0289_2_A05	C57BL/6N;C57BL/6NTac	B6N MGP Select 20141229	MGP Select	D930028M14Rik	MFAB60.3b	M02023167	+/+	Male	2014-12-29	12	29.5	g	1	C57BL/6N;C57BL/6NTac	B6N
MFAB	D930028M14Rik tm1a(EUCOMM)Wtsi EPD0289_2_A05	C57BL/6N;C57BL/6NTac	B6N MGP Select 20141229	MGP Select	D930028M14Rik	MFAB60.3b	M02023167	+/+	Male	2014-12-29	11	28.8	g	1	C57BL/6N;C57BL/6NTac	B6N
MFAB	D930028M14Rik tm1a(EUCOMM)Wtsi EPD0289_2_A05	C57BL/6N;C57BL/6NTac	B6N MGP Select 20141229	MGP Select	D930028M14Rik	MFAB60.3b	M02023167	+/+	Male	2014-12-29	9	27.6	g	1	C57BL/6N;C57BL/6NTac	B6N
MFAB	D930028M14Rik tm1a(EUCOMM)Wtsi EPD0289_2_A05	C57BL/6N;C57BL/6NTac	B6N MGP Select 20141229	MGP Select	D930028M14Rik	MFAB60.3b	M02023167	+/+	Male	2014-12-29	8	27.6	g	1	C57BL/6N;C57BL/6NTac	B6N
MFAB	D930028M14Rik tm1a(EUCOMM)Wtsi EPD0289_2_A05	C57BL/6N;C57BL/6NTac	B6N MGP Select 20141229	MGP Select	D930028M14Rik	MFAB60.3b	M02023167	+/+	Male	2014-12-29	6	25	g	1	C57BL/6N;C57BL/6NTac	B6N
MFAB	D930028M14Rik tm1a(EUCOMM)Wtsi EPD0289_2_A05	C57BL/6N;C57BL/6NTac	B6N MGP Select 20141229	MGP Select	D930028M14Rik	MFAB60.3b	M02023167	+/+	Male	2014-12-29	4	20	g	1	C57BL/6N;C57BL/6NTac	B6N
MFAB	D930028M14Rik tm1a(EUCOMM)Wtsi EPD0289_2_A05	C57BL/6N;C57BL/6NTac	B6N MGP Select 20141229	MGP Select	D930028M14Rik	MFAB60.3a	M02023166	+/+	Male	2014-12-29	16	31.1	g	1	C57BL/6N;C57BL/6NTac	B6N
MFAB	D930028M14Rik tm1a(EUCOMM)Wtsi EPD0289_2_A05	C57BL/6N;C57BL/6NTac	B6N MGP Select 20141229	MGP Select	D930028M14Rik	MFAB60.3a	M02023166	+/+	Male	2014-12-29	15	29.4	g	1	C57BL/6N;C57BL/6NTac	B6N
MFAB	D930028M14Rik tm1a(EUCOMM)Wtsi EPD0289_2_A05	C57BL/6N;C57BL/6NTac	B6N MGP Select 20141229	MGP Select	D930028M14Rik	MFAB60.3a	M02023166	+/+	Male	2014-12-29	14	30.9	g	2	C57BL/6N;C57BL/6NTac	B6N
MFAB	D930028M14Rik tm1a(EUCOMM)Wtsi EPD0289_2_A05	C57BL/6N;C57BL/6NTac	B6N MGP Select 20141229	MGP Select	D930028M14Rik	MFAB60.3a	M02023166	+/+	Male	2014-12-29	13	30	g	1	C57BL/6N;C57BL/6NTac	B6N
MFAB	D930028M14Rik tm1a(EUCOMM)Wtsi EPD0289_2_A05	C57BL/6N;C57BL/6NTac	B6N MGP Select 20141229	MGP Select	D930028M14Rik	MFAB60.3a	M02023166	+/+	Male	2014-12-29	11	28.9	g	1	C57BL/6N;C57BL/6NTac	B6N
MFAB	D930028M14Rik tm1a(EUCOMM)Wtsi EPD0289_2_A05	C57BL/6N;C57BL/6NTac	B6N MGP Select 20141229	MGP Select	D930028M14Rik	MFAB60.3a	M02023166	+/+	Male	2014-12-29	9	27.8	g	1	C57BL/6N;C57BL/6NTac	B6N
MFAB	D930028M14Rik tm1a(EUCOMM)Wtsi EPD0289_2_A05	C57BL/6N;C57BL/6NTac	B6N MGP Select 20141229	MGP Select	D930028M14Rik	MFAB60.3a	M02023166	+/+	Male	2014-12-29	8	27.8	g	1	C57BL/6N;C57BL/6NTac	B6N
MFAB	D930028M14Rik tm1a(EUCOMM)Wtsi EPD0289_2_A05	C57BL/6N;C57BL/6NTac	B6N MGP Select 20141229	MGP Select	D930028M14Rik	MFAB60.3a	M02023166	+/+	Male	2014-12-29	6	25	g	1	C57BL/6N;C57BL/6NTac	B6N
MFAB	D930028M14Rik tm1a(EUCOMM)Wtsi EPD0289_2_A05	C57BL/6N;C57BL/6NTac	B6N MGP Select 20141229	MGP Select	D930028M14Rik	MFAB60.3a	M02023166	+/+	Male	2014-12-29	4	19.7	g	1	C57BL/6N;C57BL/6NTac	B6N
MFKN	Dpy30 tm1a(KOMP)Wtsi EPD0714_4_B05	C57BL/6N;C57BL/6NTac	B6N MGP Select 20150324	MGP Select	Dpy30	MFKN113.2f	M02096156	+/+	Female	2015-03-24	16	30.3	g	1	C57BL/6N;C57BL/6NTac	B6N
MFKN	Dpy30 tm1a(KOMP)Wtsi EPD0714_4_B05	C57BL/6N;C57BL/6NTac	B6N MGP Select 20150324	MGP Select	Dpy30	MFKN113.2f	M02096156	+/+	Female	2015-03-24	15	28.3	g	1	C57BL/6N;C57BL/6NTac	B6N
MFKN	Dpy30 tm1a(KOMP)Wtsi EPD0714_4_B05	C57BL/6N;C57BL/6NTac	B6N MGP Select 20150324	MGP Select	Dpy30	MFKN113.2f	M02096156	+/+	Female	2015-03-24	14	28.3	g	2	C57BL/6N;C57BL/6NTac	B6N
MFKN	Dpy30 tm1a(KOMP)Wtsi EPD0714_4_B05	C57BL/6N;C57BL/6NTac	B6N MGP Select 20150324	MGP Select	Dpy30	MFKN113.2f	M02096156	+/+	Female	2015-03-24	13	26.6	g	1	C57BL/6N;C57BL/6NTac	B6N
MFKN	Dpy30 tm1a(KOMP)Wtsi EPD0714_4_B05	C57BL/6N;C57BL/6NTac	B6N MGP Select 20150324	MGP Select	Dpy30	MFKN113.2f	M02096156	+/+	Female	2015-03-24	11	24.4	g	1	C57BL/6N;C57BL/6NTac	B6N
MFKN	Dpy30 tm1a(KOMP)Wtsi EPD0714_4_B05	C57BL/6N;C57BL/6NTac	B6N MGP Select 20150324	MGP Select	Dpy30	MFKN113.2f	M02096156	+/+	Female	2015-03-24	9	21.9	g	1	C57BL/6N;C57BL/6NTac	B6N
MFKN	Dpy30 tm1a(KOMP)Wtsi EPD0714_4_B05	C57BL/6N;C57BL/6NTac	B6N MGP Select 20150324	MGP Select	Dpy30	MFKN113.2f	M02096156	+/+	Female	2015-03-24	8	21.5	g	1	C57BL/6N;C57BL/6NTac	B6N
MFKN	Dpy30 tm1a(KOMP)Wtsi EPD0714_4_B05	C57BL/6N;C57BL/6NTac	B6N MGP Select 20150324	MGP Select	Dpy30	MFKN113.2f	M02096156	+/+	Female	2015-03-24	6	19.1	g	1	C57BL/6N;C57BL/6NTac	B6N
MFKN	Dpy30 tm1a(KOMP)Wtsi EPD0714_4_B05	C57BL/6N;C57BL/6NTac	B6N MGP Select 20150324	MGP Select	Dpy30	MFKN113.2f	M02096156	+/+	Female	2015-03-24	4	15.7	g	1	C57BL/6N;C57BL/6NTac	B6N
MFKN	Dpy30 tm1a(KOMP)Wtsi EPD0714_4_B05	C57BL/6N;C57BL/6NTac	B6N MGP Select 20150324	MGP Select	Dpy30	MFKN113.2e	M02096155	+/+	Female	2015-03-24	16	28.3	g	1	C57BL/6N;C57BL/6NTac	B6N
MFKN	Dpy30 tm1a(KOMP)Wtsi EPD0714_4_B05	C57BL/6N;C57BL/6NTac	B6N MGP Select 20150324	MGP Select	Dpy30	MFKN113.2e	M02096155	+/+	Female	2015-03-24	15	27.7	g	1	C57BL/6N;C57BL/6NTac	B6N
MFKN	Dpy30 tm1a(KOMP)Wtsi EPD0714_4_B05	C57BL/6N;C57BL/6NTac	B6N MGP Select 20150324	MGP Select	Dpy30	MFKN113.2e	M02096155	+/+	Female	2015-03-24	14	27.3	g	2	C57BL/6N;C57BL/6NTac	B6N
MFKN	Dpy30 tm1a(KOMP)Wtsi EPD0714_4_B05	C57BL/6N;C57BL/6NTac	B6N MGP Select 20150324	MGP Select	Dpy30	MFKN113.2e	M02096155	+/+	Female	2015-03-24	13	25.1	g	1	C57BL/6N;C57BL/6NTac	B6N
MFKN	Dpy30 tm1a(KOMP)Wtsi EPD0714_4_B05	C57BL/6N;C57BL/6NTac	B6N MGP Select 20150324	MGP Select	Dpy30	MFKN113.2e	M02096155	+/+	Female	2015-03-24	11	24.2	g	1	C57BL/6N;C57BL/6NTac	B6N
MFKN	Dpy30 tm1a(KOMP)Wtsi EPD0714_4_B05	C57BL/6N;C57BL/6NTac	B6N MGP Select 20150324	MGP Select	Dpy30	MFKN113.2e	M02096155	+/+	Female	2015-03-24	9	21.8	g	1	C57BL/6N;C57BL/6NTac	B6N
MFKN	Dpy30 tm1a(KOMP)Wtsi EPD0714_4_B05	C57BL/6N;C57BL/6NTac	B6N MGP Select 20150324	MGP Select	Dpy30	MFKN113.2e	M02096155	+/+	Female	2015-03-24	8	21.2	g	1	C57BL/6N;C57BL/6NTac	B6N
MFKN	Dpy30 tm1a(KOMP)Wtsi EPD0714_4_B05	C57BL/6N;C57BL/6NTac	B6N MGP Select 20150324	MGP Select	Dpy30	MFKN113.2e	M02096155	+/+	Female	2015-03-24	6	19	g	1	C57BL/6N;C57BL/6NTac	B6N
MFKN	Dpy30 tm1a(KOMP)Wtsi EPD0714_4_B05	C57BL/6N;C57BL/6NTac	B6N MGP Select 20150324	MGP Select	Dpy30	MFKN113.2e	M02096155	+/+	Female	2015-03-24	4	16.1	g	1	C57BL/6N;C57BL/6NTac	B6N
MFKN	Dpy30 tm1a(KOMP)Wtsi EPD0714_4_B05	C57BL/6N;C57BL/6NTac	B6N MGP Select 20150324	MGP Select	Dpy30	MFKN115.2e	M02091197	+/+	Female	2015-03-25	16	25.5	g	1	C57BL/6N;C57BL/6NTac	B6N
MFKN	Dpy30 tm1a(KOMP)Wtsi EPD0714_4_B05	C57BL/6N;C57BL/6NTac	B6N MGP Select 20150324	MGP Select	Dpy30	MFKN115.2e	M02091197	+/+	Female	2015-03-25	15	26	g	1	C57BL/6N;C57BL/6NTac	B6N
MFKN	Dpy30 tm1a(KOMP)Wtsi EPD0714_4_B05	C57BL/6N;C57BL/6NTac	B6N MGP Select 20150324	MGP Select	Dpy30	MFKN115.2e	M02091197	+/+	Female	2015-03-25	14	26.2	g	1	C57BL/6N;C57BL/6NTac	B6N
MFKN	Dpy30 tm1a(KOMP)Wtsi EPD0714_4_B05	C57BL/6N;C57BL/6NTac	B6N MGP Select 20150324	MGP Select	Dpy30	MFKN115.2e	M02091197	+/+	Female	2015-03-25	13	24.2	g	1	C57BL/6N;C57BL/6NTac	B6N
MFKN	Dpy30 tm1a(KOMP)Wtsi EPD0714_4_B05	C57BL/6N;C57BL/6NTac	B6N MGP Select 20150324	MGP Select	Dpy30	MFKN115.2e	M02091197	+/+	Female	2015-03-25	11	23.1	g	1	C57BL/6N;C57BL/6NTac	B6N
MFKN	Dpy30 tm1a(KOMP)Wtsi EPD0714_4_B05	C57BL/6N;C57BL/6NTac	B6N MGP Select 20150324	MGP Select	Dpy30	MFKN115.2e	M02091197	+/+	Female	2015-03-25	9	21.4	g	1	C57BL/6N;C57BL/6NTac	B6N
MFKN	Dpy30 tm1a(KOMP)Wtsi EPD0714_4_B05	C57BL/6N;C57BL/6NTac	B6N MGP Select 20150324	MGP Select	Dpy30	MFKN115.2e	M02091197	+/+	Female	2015-03-25	8	20.8	g	1	C57BL/6N;C57BL/6NTac	B6N
MFKN	Dpy30 tm1a(KOMP)Wtsi EPD0714_4_B05	C57BL/6N;C57BL/6NTac	B6N MGP Select 20150324	MGP Select	Dpy30	MFKN115.2e	M02091197	+/+	Female	2015-03-25	6	18.8	g	1	C57BL/6N;C57BL/6NTac	B6N
MFKN	Dpy30 tm1a(KOMP)Wtsi EPD0714_4_B05	C57BL/6N;C57BL/6NTac	B6N MGP Select 20150324	MGP Select	Dpy30	MFKN115.2e	M02091197	+/+	Female	2015-03-25	4	15.5	g	1	C57BL/6N;C57BL/6NTac	B6N
MFKN	Dpy30 tm1a(KOMP)Wtsi EPD0714_4_B05	C57BL/6N;C57BL/6NTac	B6N MGP Select 20150324	MGP Select	Dpy30	MFKN115.2d	M02091196	+/+	Female	2015-03-25	16	25.9	g	1	C57BL/6N;C57BL/6NTac	B6N
MFKN	Dpy30 tm1a(KOMP)Wtsi EPD0714_4_B05	C57BL/6N;C57BL/6NTac	B6N MGP Select 20150324	MGP Select	Dpy30	MFKN115.2d	M02091196	+/+	Female	2015-03-25	15	27.3	g	1	C57BL/6N;C57BL/6NTac	B6N
MFKN	Dpy30 tm1a(KOMP)Wtsi EPD0714_4_B05	C57BL/6N;C57BL/6NTac	B6N MGP Select 20150324	MGP Select	Dpy30	MFKN115.2d	M02091196	+/+	Female	2015-03-25	14	25.6	g	1	C57BL/6N;C57BL/6NTac	B6N
MFKN	Dpy30 tm1a(KOMP)Wtsi EPD0714_4_B05	C57BL/6N;C57BL/6NTac	B6N MGP Select 20150324	MGP Select	Dpy30	MFKN115.2d	M02091196	+/+	Female	2015-03-25	13	23.4	g	1	C57BL/6N;C57BL/6NTac	B6N
MFKN	Dpy30 tm1a(KOMP)Wtsi EPD0714_4_B05	C57BL/6N;C57BL/6NTac	B6N MGP Select 20150324	MGP Select	Dpy30	MFKN115.2d	M02091196	+/+	Female	2015-03-25	11	23.3	g	1	C57BL/6N;C57BL/6NTac	B6N
MFKN	Dpy30 tm1a(KOMP)Wtsi EPD0714_4_B05	C57BL/6N;C57BL/6NTac	B6N MGP Select 20150324	MGP Select	Dpy30	MFKN115.2d	M02091196	+/+	Female	2015-03-25	9	21	g	1	C57BL/6N;C57BL/6NTac	B6N
MFKN	Dpy30 tm1a(KOMP)Wtsi EPD0714_4_B05	C57BL/6N;C57BL/6NTac	B6N MGP Select 20150324	MGP Select	Dpy30	MFKN115.2d	M02091196	+/+	Female	2015-03-25	8	20.5	g	1	C57BL/6N;C57BL/6NTac	B6N
MFKN	Dpy30 tm1a(KOMP)Wtsi EPD0714_4_B05	C57BL/6N;C57BL/6NTac	B6N MGP Select 20150324	MGP Select	Dpy30	MFKN115.2d	M02091196	+/+	Female	2015-03-25	6	18.5	g	1	C57BL/6N;C57BL/6NTac	B6N
MFKN	Dpy30 tm1a(KOMP)Wtsi EPD0714_4_B05	C57BL/6N;C57BL/6NTac	B6N MGP Select 20150324	MGP Select	Dpy30	MFKN115.2d	M02091196	+/+	Female	2015-03-25	4	15.2	g	1	C57BL/6N;C57BL/6NTac	B6N
MFKN	Dpy30 tm1a(KOMP)Wtsi EPD0714_4_B05	C57BL/6N;C57BL/6NTac	B6N MGP Select 20150301	MGP Select	Dpy30	MFKN114.1c	M02075463	+/+	Male	2015-03-02	16	23.8	g	1	C57BL/6N;C57BL/6NTac	B6N
MFKN	Dpy30 tm1a(KOMP)Wtsi EPD0714_4_B05	C57BL/6N;C57BL/6NTac	B6N MGP Select 20150301	MGP Select	Dpy30	MFKN114.1c	M02075463	+/+	Male	2015-03-02	15	27.1	g	1	C57BL/6N;C57BL/6NTac	B6N
MFKN	Dpy30 tm1a(KOMP)Wtsi EPD0714_4_B05	C57BL/6N;C57BL/6NTac	B6N MGP Select 20150301	MGP Select	Dpy30	MFKN114.1c	M02075463	+/+	Male	2015-03-02	14	27.7	g	1	C57BL/6N;C57BL/6NTac	B6N
MFKN	Dpy30 tm1a(KOMP)Wtsi EPD0714_4_B05	C57BL/6N;C57BL/6NTac	B6N MGP Select 20150301	MGP Select	Dpy30	MFKN114.1c	M02075463	+/+	Male	2015-03-02	13	28	g	1	C57BL/6N;C57BL/6NTac	B6N
MFKN	Dpy30 tm1a(KOMP)Wtsi EPD0714_4_B05	C57BL/6N;C57BL/6NTac	B6N MGP Select 20150301	MGP Select	Dpy30	MFKN114.1c	M02075463	+/+	Male	2015-03-02	12	27.5	g	1	C57BL/6N;C57BL/6NTac	B6N
MFKN	Dpy30 tm1a(KOMP)Wtsi EPD0714_4_B05	C57BL/6N;C57BL/6NTac	B6N MGP Select 20150301	MGP Select	Dpy30	MFKN114.1c	M02075463	+/+	Male	2015-03-02	11	27.3	g	1	C57BL/6N;C57BL/6NTac	B6N
MFKN	Dpy30 tm1a(KOMP)Wtsi EPD0714_4_B05	C57BL/6N;C57BL/6NTac	B6N MGP Select 20150301	MGP Select	Dpy30	MFKN114.1c	M02075463	+/+	Male	2015-03-02	9	25.1	g	1	C57BL/6N;C57BL/6NTac	B6N
MFKN	Dpy30 tm1a(KOMP)Wtsi EPD0714_4_B05	C57BL/6N;C57BL/6NTac	B6N MGP Select 20150301	MGP Select	Dpy30	MFKN114.1c	M02075463	+/+	Male	2015-03-02	8	25.1	g	1	C57BL/6N;C57BL/6NTac	B6N
MFKN	Dpy30 tm1a(KOMP)Wtsi EPD0714_4_B05	C57BL/6N;C57BL/6NTac	B6N MGP Select 20150301	MGP Select	Dpy30	MFKN114.1c	M02075463	+/+	Male	2015-03-02	6	21.7	g	1	C57BL/6N;C57BL/6NTac	B6N
MFKN	Dpy30 tm1a(KOMP)Wtsi EPD0714_4_B05	C57BL/6N;C57BL/6NTac	B6N MGP Select 20150301	MGP Select	Dpy30	MFKN114.1c	M02075463	+/+	Male	2015-03-02	4	13.7	g	1	C57BL/6N;C57BL/6NTac	B6N
MFKN	Dpy30 tm1a(KOMP)Wtsi EPD0714_4_B05	C57BL/6N;C57BL/6NTac	B6N MGP Select 20150301	MGP Select	Dpy30	MFKN114.1b	M02075462	+/+	Male	2015-03-02	16	20.8	g	1	C57BL/6N;C57BL/6NTac	B6N
MFKN	Dpy30 tm1a(KOMP)Wtsi EPD0714_4_B05	C57BL/6N;C57BL/6NTac	B6N MGP Select 20150301	MGP Select	Dpy30	MFKN114.1b	M02075462	+/+	Male	2015-03-02	15	25.7	g	1	C57BL/6N;C57BL/6NTac	B6N
MFKN	Dpy30 tm1a(KOMP)Wtsi EPD0714_4_B05	C57BL/6N;C57BL/6NTac	B6N MGP Select 20150301	MGP Select	Dpy30	MFKN114.1b	M02075462	+/+	Male	2015-03-02	14	25.5	g	1	C57BL/6N;C57BL/6NTac	B6N
MFKN	Dpy30 tm1a(KOMP)Wtsi EPD0714_4_B05	C57BL/6N;C57BL/6NTac	B6N MGP Select 20150301	MGP Select	Dpy30	MFKN114.1b	M02075462	+/+	Male	2015-03-02	13	25.5	g	1	C57BL/6N;C57BL/6NTac	B6N
MFKN	Dpy30 tm1a(KOMP)Wtsi EPD0714_4_B05	C57BL/6N;C57BL/6NTac	B6N MGP Select 20150301	MGP Select	Dpy30	MFKN114.1b	M02075462	+/+	Male	2015-03-02	12	25.3	g	1	C57BL/6N;C57BL/6NTac	B6N
MFKN	Dpy30 tm1a(KOMP)Wtsi EPD0714_4_B05	C57BL/6N;C57BL/6NTac	B6N MGP Select 20150301	MGP Select	Dpy30	MFKN114.1b	M02075462	+/+	Male	2015-03-02	11	24.9	g	1	C57BL/6N;C57BL/6NTac	B6N
MFKN	Dpy30 tm1a(KOMP)Wtsi EPD0714_4_B05	C57BL/6N;C57BL/6NTac	B6N MGP Select 20150301	MGP Select	Dpy30	MFKN114.1b	M02075462	+/+	Male	2015-03-02	9	23.1	g	1	C57BL/6N;C57BL/6NTac	B6N
MFKN	Dpy30 tm1a(KOMP)Wtsi EPD0714_4_B05	C57BL/6N;C57BL/6NTac	B6N MGP Select 20150301	MGP Select	Dpy30	MFKN114.1b	M02075462	+/+	Male	2015-03-02	8	23.5	g	1	C57BL/6N;C57BL/6NTac	B6N
MFKN	Dpy30 tm1a(KOMP)Wtsi EPD0714_4_B05	C57BL/6N;C57BL/6NTac	B6N MGP Select 20150301	MGP Select	Dpy30	MFKN114.1b	M02075462	+/+	Male	2015-03-02	6	19.9	g	1	C57BL/6N;C57BL/6NTac	B6N
MFKN	Dpy30 tm1a(KOMP)Wtsi EPD0714_4_B05	C57BL/6N;C57BL/6NTac	B6N MGP Select 20150301	MGP Select	Dpy30	MFKN114.1b	M02075462	+/+	Male	2015-03-02	4	11.7	g	1	C57BL/6N;C57BL/6NTac	B6N
MFKN	Dpy30 tm1a(KOMP)Wtsi EPD0714_4_B05	C57BL/6N;C57BL/6NTac	B6N MGP Select 20150301	MGP Select	Dpy30	MFKN114.1a	M02075461	+/+	Male	2015-03-02	16	27.6	g	1	C57BL/6N;C57BL/6NTac	B6N
MFKN	Dpy30 tm1a(KOMP)Wtsi EPD0714_4_B05	C57BL/6N;C57BL/6NTac	B6N MGP Select 20150301	MGP Select	Dpy30	MFKN114.1a	M02075461	+/+	Male	2015-03-02	15	26.5	g	1	C57BL/6N;C57BL/6NTac	B6N
MFKN	Dpy30 tm1a(KOMP)Wtsi EPD0714_4_B05	C57BL/6N;C57BL/6NTac	B6N MGP Select 20150301	MGP Select	Dpy30	MFKN114.1a	M02075461	+/+	Male	2015-03-02	14	26	g	2	C57BL/6N;C57BL/6NTac	B6N
MFKN	Dpy30 tm1a(KOMP)Wtsi EPD0714_4_B05	C57BL/6N;C57BL/6NTac	B6N MGP Select 20150301	MGP Select	Dpy30	MFKN114.1a	M02075461	+/+	Male	2015-03-02	13	26.6	g	1	C57BL/6N;C57BL/6NTac	B6N
MFKN	Dpy30 tm1a(KOMP)Wtsi EPD0714_4_B05	C57BL/6N;C57BL/6NTac	B6N MGP Select 20150301	MGP Select	Dpy30	MFKN114.1a	M02075461	+/+	Male	2015-03-02	12	26.5	g	1	C57BL/6N;C57BL/6NTac	B6N
MFKN	Dpy30 tm1a(KOMP)Wtsi EPD0714_4_B05	C57BL/6N;C57BL/6NTac	B6N MGP Select 20150301	MGP Select	Dpy30	MFKN114.1a	M02075461	+/+	Male	2015-03-02	11	25.8	g	1	C57BL/6N;C57BL/6NTac	B6N
MFKN	Dpy30 tm1a(KOMP)Wtsi EPD0714_4_B05	C57BL/6N;C57BL/6NTac	B6N MGP Select 20150301	MGP Select	Dpy30	MFKN114.1a	M02075461	+/+	Male	2015-03-02	9	24.7	g	1	C57BL/6N;C57BL/6NTac	B6N
MFKN	Dpy30 tm1a(KOMP)Wtsi EPD0714_4_B05	C57BL/6N;C57BL/6NTac	B6N MGP Select 20150301	MGP Select	Dpy30	MFKN114.1a	M02075461	+/+	Male	2015-03-02	8	24.6	g	1	C57BL/6N;C57BL/6NTac	B6N
MFKN	Dpy30 tm1a(KOMP)Wtsi EPD0714_4_B05	C57BL/6N;C57BL/6NTac	B6N MGP Select 20150301	MGP Select	Dpy30	MFKN114.1a	M02075461	+/+	Male	2015-03-02	6	21.3	g	1	C57BL/6N;C57BL/6NTac	B6N
MFKN	Dpy30 tm1a(KOMP)Wtsi EPD0714_4_B05	C57BL/6N;C57BL/6NTac	B6N MGP Select 20150301	MGP Select	Dpy30	MFKN114.1a	M02075461	+/+	Male	2015-03-02	4	12.3	g	1	C57BL/6N;C57BL/6NTac	B6N
MFKN	Dpy30 tm1a(KOMP)Wtsi EPD0714_4_B05	C57BL/6N;C57BL/6NTac	B6N MGP Select 20150301	MGP Select	Dpy30	MFKN113.1a	M02075453	+/+	Male	2015-03-02	16	30.6	g	1	C57BL/6N;C57BL/6NTac	B6N
MFKN	Dpy30 tm1a(KOMP)Wtsi EPD0714_4_B05	C57BL/6N;C57BL/6NTac	B6N MGP Select 20150301	MGP Select	Dpy30	MFKN113.1a	M02075453	+/+	Male	2015-03-02	15	31.1	g	1	C57BL/6N;C57BL/6NTac	B6N
MFKN	Dpy30 tm1a(KOMP)Wtsi EPD0714_4_B05	C57BL/6N;C57BL/6NTac	B6N MGP Select 20150301	MGP Select	Dpy30	MFKN113.1a	M02075453	+/+	Male	2015-03-02	14	30.1	g	2	C57BL/6N;C57BL/6NTac	B6N
MFKN	Dpy30 tm1a(KOMP)Wtsi EPD0714_4_B05	C57BL/6N;C57BL/6NTac	B6N MGP Select 20150301	MGP Select	Dpy30	MFKN113.1a	M02075453	+/+	Male	2015-03-02	13	31	g	1	C57BL/6N;C57BL/6NTac	B6N
MFKN	Dpy30 tm1a(KOMP)Wtsi EPD0714_4_B05	C57BL/6N;C57BL/6NTac	B6N MGP Select 20150301	MGP Select	Dpy30	MFKN113.1a	M02075453	+/+	Male	2015-03-02	12	30.4	g	1	C57BL/6N;C57BL/6NTac	B6N
MFKN	Dpy30 tm1a(KOMP)Wtsi EPD0714_4_B05	C57BL/6N;C57BL/6NTac	B6N MGP Select 20150301	MGP Select	Dpy30	MFKN113.1a	M02075453	+/+	Male	2015-03-02	11	29.5	g	1	C57BL/6N;C57BL/6NTac	B6N
MFKN	Dpy30 tm1a(KOMP)Wtsi EPD0714_4_B05	C57BL/6N;C57BL/6NTac	B6N MGP Select 20150301	MGP Select	Dpy30	MFKN113.1a	M02075453	+/+	Male	2015-03-02	9	27.8	g	1	C57BL/6N;C57BL/6NTac	B6N
MFKN	Dpy30 tm1a(KOMP)Wtsi EPD0714_4_B05	C57BL/6N;C57BL/6NTac	B6N MGP Select 20150301	MGP Select	Dpy30	MFKN113.1a	M02075453	+/+	Male	2015-03-02	8	27.6	g	1	C57BL/6N;C57BL/6NTac	B6N
MFKN	Dpy30 tm1a(KOMP)Wtsi EPD0714_4_B05	C57BL/6N;C57BL/6NTac	B6N MGP Select 20150301	MGP Select	Dpy30	MFKN113.1a	M02075453	+/+	Male	2015-03-02	6	24.4	g	1	C57BL/6N;C57BL/6NTac	B6N
MFKN	Dpy30 tm1a(KOMP)Wtsi EPD0714_4_B05	C57BL/6N;C57BL/6NTac	B6N MGP Select 20150301	MGP Select	Dpy30	MFKN113.1a	M02075453	+/+	Male	2015-03-02	4	18.7	g	1	C57BL/6N;C57BL/6NTac	B6N
MFMP	Slu7 tm1a(KOMP)Wtsi EPD0159_1_B03	C57BL/6N;C57BL/6NTac	B6N MGP Select 20150209	MGP Select	Slu7	MFMP29.3f	M02055785	+/+	Male	2015-02-09	16	28.6	g	1	C57BL/6N;C57BL/6NTac	B6N
MFMP	Slu7 tm1a(KOMP)Wtsi EPD0159_1_B03	C57BL/6N;C57BL/6NTac	B6N MGP Select 20150209	MGP Select	Slu7	MFMP29.3f	M02055785	+/+	Male	2015-02-09	15	28.7	g	1	C57BL/6N;C57BL/6NTac	B6N
MFMP	Slu7 tm1a(KOMP)Wtsi EPD0159_1_B03	C57BL/6N;C57BL/6NTac	B6N MGP Select 20150209	MGP Select	Slu7	MFMP29.3f	M02055785	+/+	Male	2015-02-09	14	29.2	g	1	C57BL/6N;C57BL/6NTac	B6N
MFMP	Slu7 tm1a(KOMP)Wtsi EPD0159_1_B03	C57BL/6N;C57BL/6NTac	B6N MGP Select 20150209	MGP Select	Slu7	MFMP29.3f	M02055785	+/+	Male	2015-02-09	13	26.9	g	1	C57BL/6N;C57BL/6NTac	B6N
MFMP	Slu7 tm1a(KOMP)Wtsi EPD0159_1_B03	C57BL/6N;C57BL/6NTac	B6N MGP Select 20150209	MGP Select	Slu7	MFMP29.3f	M02055785	+/+	Male	2015-02-09	12	26.9	g	1	C57BL/6N;C57BL/6NTac	B6N
MFMP	Slu7 tm1a(KOMP)Wtsi EPD0159_1_B03	C57BL/6N;C57BL/6NTac	B6N MGP Select 20150209	MGP Select	Slu7	MFMP29.3f	M02055785	+/+	Male	2015-02-09	11	27	g	1	C57BL/6N;C57BL/6NTac	B6N
MFMP	Slu7 tm1a(KOMP)Wtsi EPD0159_1_B03	C57BL/6N;C57BL/6NTac	B6N MGP Select 20150209	MGP Select	Slu7	MFMP29.3f	M02055785	+/+	Male	2015-02-09	9	25.5	g	1	C57BL/6N;C57BL/6NTac	B6N
MFMP	Slu7 tm1a(KOMP)Wtsi EPD0159_1_B03	C57BL/6N;C57BL/6NTac	B6N MGP Select 20150209	MGP Select	Slu7	MFMP29.3f	M02055785	+/+	Male	2015-02-09	8	24.8	g	1	C57BL/6N;C57BL/6NTac	B6N
MFMP	Slu7 tm1a(KOMP)Wtsi EPD0159_1_B03	C57BL/6N;C57BL/6NTac	B6N MGP Select 20150209	MGP Select	Slu7	MFMP29.3f	M02055785	+/+	Male	2015-02-09	6	21.8	g	1	C57BL/6N;C57BL/6NTac	B6N
MFMP	Slu7 tm1a(KOMP)Wtsi EPD0159_1_B03	C57BL/6N;C57BL/6NTac	B6N MGP Select 20150209	MGP Select	Slu7	MFMP29.3f	M02055785	+/+	Male	2015-02-09	4	12.7	g	1	C57BL/6N;C57BL/6NTac	B6N
MFMP	Slu7 tm1a(KOMP)Wtsi EPD0159_1_B03	C57BL/6N;C57BL/6NTac	B6N MGP Select 20150209	MGP Select	Slu7	MFMP29.3e	M02055784	+/+	Male	2015-02-09	16	29.3	g	1	C57BL/6N;C57BL/6NTac	B6N
MFMP	Slu7 tm1a(KOMP)Wtsi EPD0159_1_B03	C57BL/6N;C57BL/6NTac	B6N MGP Select 20150209	MGP Select	Slu7	MFMP29.3e	M02055784	+/+	Male	2015-02-09	15	29	g	1	C57BL/6N;C57BL/6NTac	B6N
MFMP	Slu7 tm1a(KOMP)Wtsi EPD0159_1_B03	C57BL/6N;C57BL/6NTac	B6N MGP Select 20150209	MGP Select	Slu7	MFMP29.3e	M02055784	+/+	Male	2015-02-09	14	28.9	g	1	C57BL/6N;C57BL/6NTac	B6N
MFMP	Slu7 tm1a(KOMP)Wtsi EPD0159_1_B03	C57BL/6N;C57BL/6NTac	B6N MGP Select 20150209	MGP Select	Slu7	MFMP29.3e	M02055784	+/+	Male	2015-02-09	13	28	g	1	C57BL/6N;C57BL/6NTac	B6N
MFMP	Slu7 tm1a(KOMP)Wtsi EPD0159_1_B03	C57BL/6N;C57BL/6NTac	B6N MGP Select 20150209	MGP Select	Slu7	MFMP29.3e	M02055784	+/+	Male	2015-02-09	12	28.2	g	1	C57BL/6N;C57BL/6NTac	B6N
MFMP	Slu7 tm1a(KOMP)Wtsi EPD0159_1_B03	C57BL/6N;C57BL/6NTac	B6N MGP Select 20150209	MGP Select	Slu7	MFMP29.3e	M02055784	+/+	Male	2015-02-09	11	27	g	1	C57BL/6N;C57BL/6NTac	B6N
MFMP	Slu7 tm1a(KOMP)Wtsi EPD0159_1_B03	C57BL/6N;C57BL/6NTac	B6N MGP Select 20150209	MGP Select	Slu7	MFMP29.3e	M02055784	+/+	Male	2015-02-09	9	25.2	g	1	C57BL/6N;C57BL/6NTac	B6N
MFMP	Slu7 tm1a(KOMP)Wtsi EPD0159_1_B03	C57BL/6N;C57BL/6NTac	B6N MGP Select 20150209	MGP Select	Slu7	MFMP29.3e	M02055784	+/+	Male	2015-02-09	8	25.4	g	1	C57BL/6N;C57BL/6NTac	B6N
MFMP	Slu7 tm1a(KOMP)Wtsi EPD0159_1_B03	C57BL/6N;C57BL/6NTac	B6N MGP Select 20150209	MGP Select	Slu7	MFMP29.3e	M02055784	+/+	Male	2015-02-09	6	23	g	1	C57BL/6N;C57BL/6NTac	B6N
MFMP	Slu7 tm1a(KOMP)Wtsi EPD0159_1_B03	C57BL/6N;C57BL/6NTac	B6N MGP Select 20150209	MGP Select	Slu7	MFMP29.3e	M02055784	+/+	Male	2015-02-09	4	16.6	g	1	C57BL/6N;C57BL/6NTac	B6N
MFMP	Slu7 tm1a(KOMP)Wtsi EPD0159_1_B03	C57BL/6N;C57BL/6NTac	B6N MGP Select 20150209	MGP Select	Slu7	MFMP29.3d	M02055783	+/+	Male	2015-02-09	16	29.2	g	1	C57BL/6N;C57BL/6NTac	B6N
MFMP	Slu7 tm1a(KOMP)Wtsi EPD0159_1_B03	C57BL/6N;C57BL/6NTac	B6N MGP Select 20150209	MGP Select	Slu7	MFMP29.3d	M02055783	+/+	Male	2015-02-09	15	28.6	g	1	C57BL/6N;C57BL/6NTac	B6N
MFMP	Slu7 tm1a(KOMP)Wtsi EPD0159_1_B03	C57BL/6N;C57BL/6NTac	B6N MGP Select 20150209	MGP Select	Slu7	MFMP29.3d	M02055783	+/+	Male	2015-02-09	14	28.1	g	2	C57BL/6N;C57BL/6NTac	B6N
MFMP	Slu7 tm1a(KOMP)Wtsi EPD0159_1_B03	C57BL/6N;C57BL/6NTac	B6N MGP Select 20150209	MGP Select	Slu7	MFMP29.3d	M02055783	+/+	Male	2015-02-09	13	27.4	g	1	C57BL/6N;C57BL/6NTac	B6N
MFMP	Slu7 tm1a(KOMP)Wtsi EPD0159_1_B03	C57BL/6N;C57BL/6NTac	B6N MGP Select 20150209	MGP Select	Slu7	MFMP29.3d	M02055783	+/+	Male	2015-02-09	12	27.6	g	1	C57BL/6N;C57BL/6NTac	B6N
MFMP	Slu7 tm1a(KOMP)Wtsi EPD0159_1_B03	C57BL/6N;C57BL/6NTac	B6N MGP Select 20150209	MGP Select	Slu7	MFMP29.3d	M02055783	+/+	Male	2015-02-09	11	27.2	g	1	C57BL/6N;C57BL/6NTac	B6N
MFMP	Slu7 tm1a(KOMP)Wtsi EPD0159_1_B03	C57BL/6N;C57BL/6NTac	B6N MGP Select 20150209	MGP Select	Slu7	MFMP29.3d	M02055783	+/+	Male	2015-02-09	9	25.2	g	1	C57BL/6N;C57BL/6NTac	B6N
MFMP	Slu7 tm1a(KOMP)Wtsi EPD0159_1_B03	C57BL/6N;C57BL/6NTac	B6N MGP Select 20150209	MGP Select	Slu7	MFMP29.3d	M02055783	+/+	Male	2015-02-09	8	24.8	g	1	C57BL/6N;C57BL/6NTac	B6N
MFMP	Slu7 tm1a(KOMP)Wtsi EPD0159_1_B03	C57BL/6N;C57BL/6NTac	B6N MGP Select 20150209	MGP Select	Slu7	MFMP29.3d	M02055783	+/+	Male	2015-02-09	6	22	g	1	C57BL/6N;C57BL/6NTac	B6N
MFMP	Slu7 tm1a(KOMP)Wtsi EPD0159_1_B03	C57BL/6N;C57BL/6NTac	B6N MGP Select 20150209	MGP Select	Slu7	MFMP29.3d	M02055783	+/+	Male	2015-02-09	4	14.4	g	1	C57BL/6N;C57BL/6NTac	B6N
MFMP	Slu7 tm1a(KOMP)Wtsi EPD0159_1_B03	C57BL/6N;C57BL/6NTac	B6N MGP Select 20150209	MGP Select	Slu7	MFMP29.3c	M02055782	+/+	Male	2015-02-09	16	29.8	g	1	C57BL/6N;C57BL/6NTac	B6N
MFMP	Slu7 tm1a(KOMP)Wtsi EPD0159_1_B03	C57BL/6N;C57BL/6NTac	B6N MGP Select 20150209	MGP Select	Slu7	MFMP29.3c	M02055782	+/+	Male	2015-02-09	15	28.9	g	1	C57BL/6N;C57BL/6NTac	B6N
MFMP	Slu7 tm1a(KOMP)Wtsi EPD0159_1_B03	C57BL/6N;C57BL/6NTac	B6N MGP Select 20150209	MGP Select	Slu7	MFMP29.3c	M02055782	+/+	Male	2015-02-09	14	28.1	g	2	C57BL/6N;C57BL/6NTac	B6N
MFMP	Slu7 tm1a(KOMP)Wtsi EPD0159_1_B03	C57BL/6N;C57BL/6NTac	B6N MGP Select 20150209	MGP Select	Slu7	MFMP29.3c	M02055782	+/+	Male	2015-02-09	13	27.4	g	1	C57BL/6N;C57BL/6NTac	B6N
MFMP	Slu7 tm1a(KOMP)Wtsi EPD0159_1_B03	C57BL/6N;C57BL/6NTac	B6N MGP Select 20150209	MGP Select	Slu7	MFMP29.3c	M02055782	+/+	Male	2015-02-09	12	27.2	g	1	C57BL/6N;C57BL/6NTac	B6N
MFMP	Slu7 tm1a(KOMP)Wtsi EPD0159_1_B03	C57BL/6N;C57BL/6NTac	B6N MGP Select 20150209	MGP Select	Slu7	MFMP29.3c	M02055782	+/+	Male	2015-02-09	11	27.4	g	1	C57BL/6N;C57BL/6NTac	B6N
MFMP	Slu7 tm1a(KOMP)Wtsi EPD0159_1_B03	C57BL/6N;C57BL/6NTac	B6N MGP Select 20150209	MGP Select	Slu7	MFMP29.3c	M02055782	+/+	Male	2015-02-09	9	25.5	g	1	C57BL/6N;C57BL/6NTac	B6N
MFMP	Slu7 tm1a(KOMP)Wtsi EPD0159_1_B03	C57BL/6N;C57BL/6NTac	B6N MGP Select 20150209	MGP Select	Slu7	MFMP29.3c	M02055782	+/+	Male	2015-02-09	8	25.2	g	1	C57BL/6N;C57BL/6NTac	B6N
MFMP	Slu7 tm1a(KOMP)Wtsi EPD0159_1_B03	C57BL/6N;C57BL/6NTac	B6N MGP Select 20150209	MGP Select	Slu7	MFMP29.3c	M02055782	+/+	Male	2015-02-09	6	22.1	g	1	C57BL/6N;C57BL/6NTac	B6N
MFMP	Slu7 tm1a(KOMP)Wtsi EPD0159_1_B03	C57BL/6N;C57BL/6NTac	B6N MGP Select 20150209	MGP Select	Slu7	MFMP29.3c	M02055782	+/+	Male	2015-02-09	4	14.3	g	1	C57BL/6N;C57BL/6NTac	B6N
MFMP	Slu7 tm1a(KOMP)Wtsi EPD0159_1_B03	C57BL/6N;C57BL/6NTac	B6N MGP Select 20141229	MGP Select	Slu7	MFMP31.2d	M02022132	+/+	Female	2014-12-29	16	35.6	g	1	C57BL/6N;C57BL/6NTac	B6N
MFMP	Slu7 tm1a(KOMP)Wtsi EPD0159_1_B03	C57BL/6N;C57BL/6NTac	B6N MGP Select 20141229	MGP Select	Slu7	MFMP31.2d	M02022132	+/+	Female	2014-12-29	15	33.7	g	1	C57BL/6N;C57BL/6NTac	B6N
MFMP	Slu7 tm1a(KOMP)Wtsi EPD0159_1_B03	C57BL/6N;C57BL/6NTac	B6N MGP Select 20141229	MGP Select	Slu7	MFMP31.2d	M02022132	+/+	Female	2014-12-29	14	33.4	g	1	C57BL/6N;C57BL/6NTac	B6N
MFMP	Slu7 tm1a(KOMP)Wtsi EPD0159_1_B03	C57BL/6N;C57BL/6NTac	B6N MGP Select 20141229	MGP Select	Slu7	MFMP31.2d	M02022132	+/+	Female	2014-12-29	13	33.5	g	1	C57BL/6N;C57BL/6NTac	B6N
MFMP	Slu7 tm1a(KOMP)Wtsi EPD0159_1_B03	C57BL/6N;C57BL/6NTac	B6N MGP Select 20141229	MGP Select	Slu7	MFMP31.2d	M02022132	+/+	Female	2014-12-29	11	29.2	g	1	C57BL/6N;C57BL/6NTac	B6N
MFMP	Slu7 tm1a(KOMP)Wtsi EPD0159_1_B03	C57BL/6N;C57BL/6NTac	B6N MGP Select 20141229	MGP Select	Slu7	MFMP31.2d	M02022132	+/+	Female	2014-12-29	9	25.8	g	1	C57BL/6N;C57BL/6NTac	B6N
MFMP	Slu7 tm1a(KOMP)Wtsi EPD0159_1_B03	C57BL/6N;C57BL/6NTac	B6N MGP Select 20141229	MGP Select	Slu7	MFMP31.2d	M02022132	+/+	Female	2014-12-29	8	25.5	g	1	C57BL/6N;C57BL/6NTac	B6N
MFMP	Slu7 tm1a(KOMP)Wtsi EPD0159_1_B03	C57BL/6N;C57BL/6NTac	B6N MGP Select 20141229	MGP Select	Slu7	MFMP31.2d	M02022132	+/+	Female	2014-12-29	6	22.7	g	1	C57BL/6N;C57BL/6NTac	B6N
MFMP	Slu7 tm1a(KOMP)Wtsi EPD0159_1_B03	C57BL/6N;C57BL/6NTac	B6N MGP Select 20141229	MGP Select	Slu7	MFMP31.2d	M02022132	+/+	Female	2014-12-29	4	18.1	g	1	C57BL/6N;C57BL/6NTac	B6N
MFMP	Slu7 tm1a(KOMP)Wtsi EPD0159_1_B03	C57BL/6N;C57BL/6NTac	B6N MGP Select 20141229	MGP Select	Slu7	MFMP31.2c	M02022131	+/+	Female	2014-12-29	16	26.6	g	1	C57BL/6N;C57BL/6NTac	B6N
MFMP	Slu7 tm1a(KOMP)Wtsi EPD0159_1_B03	C57BL/6N;C57BL/6NTac	B6N MGP Select 20141229	MGP Select	Slu7	MFMP31.2c	M02022131	+/+	Female	2014-12-29	15	27.7	g	1	C57BL/6N;C57BL/6NTac	B6N
MFMP	Slu7 tm1a(KOMP)Wtsi EPD0159_1_B03	C57BL/6N;C57BL/6NTac	B6N MGP Select 20141229	MGP Select	Slu7	MFMP31.2c	M02022131	+/+	Female	2014-12-29	14	27.1	g	1	C57BL/6N;C57BL/6NTac	B6N
MFMP	Slu7 tm1a(KOMP)Wtsi EPD0159_1_B03	C57BL/6N;C57BL/6NTac	B6N MGP Select 20141229	MGP Select	Slu7	MFMP31.2c	M02022131	+/+	Female	2014-12-29	13	26.4	g	1	C57BL/6N;C57BL/6NTac	B6N
MFMP	Slu7 tm1a(KOMP)Wtsi EPD0159_1_B03	C57BL/6N;C57BL/6NTac	B6N MGP Select 20141229	MGP Select	Slu7	MFMP31.2c	M02022131	+/+	Female	2014-12-29	11	23.9	g	1	C57BL/6N;C57BL/6NTac	B6N
MFMP	Slu7 tm1a(KOMP)Wtsi EPD0159_1_B03	C57BL/6N;C57BL/6NTac	B6N MGP Select 20141229	MGP Select	Slu7	MFMP31.2c	M02022131	+/+	Female	2014-12-29	9	21.4	g	1	C57BL/6N;C57BL/6NTac	B6N
MFMP	Slu7 tm1a(KOMP)Wtsi EPD0159_1_B03	C57BL/6N;C57BL/6NTac	B6N MGP Select 20141229	MGP Select	Slu7	MFMP31.2c	M02022131	+/+	Female	2014-12-29	8	21	g	1	C57BL/6N;C57BL/6NTac	B6N
MFMP	Slu7 tm1a(KOMP)Wtsi EPD0159_1_B03	C57BL/6N;C57BL/6NTac	B6N MGP Select 20141229	MGP Select	Slu7	MFMP31.2c	M02022131	+/+	Female	2014-12-29	6	18.4	g	1	C57BL/6N;C57BL/6NTac	B6N
MFMP	Slu7 tm1a(KOMP)Wtsi EPD0159_1_B03	C57BL/6N;C57BL/6NTac	B6N MGP Select 20141229	MGP Select	Slu7	MFMP31.2c	M02022131	+/+	Female	2014-12-29	4	16	g	1	C57BL/6N;C57BL/6NTac	B6N
MFMP	Slu7 tm1a(KOMP)Wtsi EPD0159_1_B03	C57BL/6N;C57BL/6NTac	B6N MGP Select 20141229	MGP Select	Slu7	MFMP31.2b	M02022130	+/+	Female	2014-12-29	16	23.7	g	1	C57BL/6N;C57BL/6NTac	B6N
MFMP	Slu7 tm1a(KOMP)Wtsi EPD0159_1_B03	C57BL/6N;C57BL/6NTac	B6N MGP Select 20141229	MGP Select	Slu7	MFMP31.2b	M02022130	+/+	Female	2014-12-29	15	23	g	1	C57BL/6N;C57BL/6NTac	B6N
MFMP	Slu7 tm1a(KOMP)Wtsi EPD0159_1_B03	C57BL/6N;C57BL/6NTac	B6N MGP Select 20141229	MGP Select	Slu7	MFMP31.2b	M02022130	+/+	Female	2014-12-29	14	25.5	g	2	C57BL/6N;C57BL/6NTac	B6N
MFMP	Slu7 tm1a(KOMP)Wtsi EPD0159_1_B03	C57BL/6N;C57BL/6NTac	B6N MGP Select 20141229	MGP Select	Slu7	MFMP31.2b	M02022130	+/+	Female	2014-12-29	13	24.4	g	1	C57BL/6N;C57BL/6NTac	B6N
MFMP	Slu7 tm1a(KOMP)Wtsi EPD0159_1_B03	C57BL/6N;C57BL/6NTac	B6N MGP Select 20141229	MGP Select	Slu7	MFMP31.2b	M02022130	+/+	Female	2014-12-29	11	22.4	g	1	C57BL/6N;C57BL/6NTac	B6N
MFMP	Slu7 tm1a(KOMP)Wtsi EPD0159_1_B03	C57BL/6N;C57BL/6NTac	B6N MGP Select 20141229	MGP Select	Slu7	MFMP31.2b	M02022130	+/+	Female	2014-12-29	9	20.2	g	1	C57BL/6N;C57BL/6NTac	B6N
MFMP	Slu7 tm1a(KOMP)Wtsi EPD0159_1_B03	C57BL/6N;C57BL/6NTac	B6N MGP Select 20141229	MGP Select	Slu7	MFMP31.2b	M02022130	+/+	Female	2014-12-29	8	20.6	g	1	C57BL/6N;C57BL/6NTac	B6N
MFMP	Slu7 tm1a(KOMP)Wtsi EPD0159_1_B03	C57BL/6N;C57BL/6NTac	B6N MGP Select 20141229	MGP Select	Slu7	MFMP31.2b	M02022130	+/+	Female	2014-12-29	6	18.6	g	1	C57BL/6N;C57BL/6NTac	B6N
MFMP	Slu7 tm1a(KOMP)Wtsi EPD0159_1_B03	C57BL/6N;C57BL/6NTac	B6N MGP Select 20141229	MGP Select	Slu7	MFMP31.2b	M02022130	+/+	Female	2014-12-29	4	12.6	g	1	C57BL/6N;C57BL/6NTac	B6N
MFMP	Slu7 tm1a(KOMP)Wtsi EPD0159_1_B03	C57BL/6N;C57BL/6NTac	B6N MGP Select 20141229	MGP Select	Slu7	MFMP31.2a	M02022129	+/+	Female	2014-12-29	16	34.1	g	1	C57BL/6N;C57BL/6NTac	B6N
MFMP	Slu7 tm1a(KOMP)Wtsi EPD0159_1_B03	C57BL/6N;C57BL/6NTac	B6N MGP Select 20141229	MGP Select	Slu7	MFMP31.2a	M02022129	+/+	Female	2014-12-29	15	33.6	g	1	C57BL/6N;C57BL/6NTac	B6N
MFMP	Slu7 tm1a(KOMP)Wtsi EPD0159_1_B03	C57BL/6N;C57BL/6NTac	B6N MGP Select 20141229	MGP Select	Slu7	MFMP31.2a	M02022129	+/+	Female	2014-12-29	14	34	g	2	C57BL/6N;C57BL/6NTac	B6N
MFMP	Slu7 tm1a(KOMP)Wtsi EPD0159_1_B03	C57BL/6N;C57BL/6NTac	B6N MGP Select 20141229	MGP Select	Slu7	MFMP31.2a	M02022129	+/+	Female	2014-12-29	13	32.8	g	1	C57BL/6N;C57BL/6NTac	B6N
MFMP	Slu7 tm1a(KOMP)Wtsi EPD0159_1_B03	C57BL/6N;C57BL/6NTac	B6N MGP Select 20141229	MGP Select	Slu7	MFMP31.2a	M02022129	+/+	Female	2014-12-29	11	27.3	g	1	C57BL/6N;C57BL/6NTac	B6N
MFMP	Slu7 tm1a(KOMP)Wtsi EPD0159_1_B03	C57BL/6N;C57BL/6NTac	B6N MGP Select 20141229	MGP Select	Slu7	MFMP31.2a	M02022129	+/+	Female	2014-12-29	9	24.3	g	1	C57BL/6N;C57BL/6NTac	B6N
MFMP	Slu7 tm1a(KOMP)Wtsi EPD0159_1_B03	C57BL/6N;C57BL/6NTac	B6N MGP Select 20141229	MGP Select	Slu7	MFMP31.2a	M02022129	+/+	Female	2014-12-29	8	24.7	g	1	C57BL/6N;C57BL/6NTac	B6N
MFMP	Slu7 tm1a(KOMP)Wtsi EPD0159_1_B03	C57BL/6N;C57BL/6NTac	B6N MGP Select 20141229	MGP Select	Slu7	MFMP31.2a	M02022129	+/+	Female	2014-12-29	6	21.3	g	1	C57BL/6N;C57BL/6NTac	B6N
MFMP	Slu7 tm1a(KOMP)Wtsi EPD0159_1_B03	C57BL/6N;C57BL/6NTac	B6N MGP Select 20141229	MGP Select	Slu7	MFMP31.2a	M02022129	+/+	Female	2014-12-29	4	18.2	g	1	C57BL/6N;C57BL/6NTac	B6N
MUDB	Trappc10 tm1b(KOMP)Wtsi	C57BL/6N;C57BL/6NTac	B6N MGP Select 20150928	MGP Select	Trappc10	MUDB53.1c	M02249542	+/+	Male	2015-09-29	16	33	g	1	C57BL/6N;C57BL/6NTac	B6N
MUDB	Trappc10 tm1b(KOMP)Wtsi	C57BL/6N;C57BL/6NTac	B6N MGP Select 20150928	MGP Select	Trappc10	MUDB53.1c	M02249542	+/+	Male	2015-09-29	15	31.4	g	1	C57BL/6N;C57BL/6NTac	B6N
MUDB	Trappc10 tm1b(KOMP)Wtsi	C57BL/6N;C57BL/6NTac	B6N MGP Select 20150928	MGP Select	Trappc10	MUDB53.1c	M02249542	+/+	Male	2015-09-29	14	31.6	g	1	C57BL/6N;C57BL/6NTac	B6N
MUDB	Trappc10 tm1b(KOMP)Wtsi	C57BL/6N;C57BL/6NTac	B6N MGP Select 20150928	MGP Select	Trappc10	MUDB53.1c	M02249542	+/+	Male	2015-09-29	13	30.7	g	1	C57BL/6N;C57BL/6NTac	B6N
MUDB	Trappc10 tm1b(KOMP)Wtsi	C57BL/6N;C57BL/6NTac	B6N MGP Select 20150928	MGP Select	Trappc10	MUDB53.1c	M02249542	+/+	Male	2015-09-29	12	29.65	g	2	C57BL/6N;C57BL/6NTac	B6N
MUDB	Trappc10 tm1b(KOMP)Wtsi	C57BL/6N;C57BL/6NTac	B6N MGP Select 20150928	MGP Select	Trappc10	MUDB53.1c	M02249542	+/+	Male	2015-09-29	11	29.4	g	1	C57BL/6N;C57BL/6NTac	B6N
MUDB	Trappc10 tm1b(KOMP)Wtsi	C57BL/6N;C57BL/6NTac	B6N MGP Select 20150928	MGP Select	Trappc10	MUDB53.1c	M02249542	+/+	Male	2015-09-29	9	27	g	1	C57BL/6N;C57BL/6NTac	B6N
MUDB	Trappc10 tm1b(KOMP)Wtsi	C57BL/6N;C57BL/6NTac	B6N MGP Select 20150928	MGP Select	Trappc10	MUDB53.1c	M02249542	+/+	Male	2015-09-29	8	26.6	g	1	C57BL/6N;C57BL/6NTac	B6N
MUDB	Trappc10 tm1b(KOMP)Wtsi	C57BL/6N;C57BL/6NTac	B6N MGP Select 20150928	MGP Select	Trappc10	MUDB53.1c	M02249542	+/+	Male	2015-09-29	6	23.6	g	1	C57BL/6N;C57BL/6NTac	B6N
MUDB	Trappc10 tm1b(KOMP)Wtsi	C57BL/6N;C57BL/6NTac	B6N MGP Select 20150928	MGP Select	Trappc10	MUDB53.1c	M02249542	+/+	Male	2015-09-29	4	16.1	g	1	C57BL/6N;C57BL/6NTac	B6N
MUDB	Trappc10 tm1b(KOMP)Wtsi	C57BL/6N;C57BL/6NTac	B6N MGP Select 20150928	MGP Select	Trappc10	MUDB51.1c	M02249524	+/+	Female	2015-09-27	16	25.8	g	1	C57BL/6N;C57BL/6NTac	B6N
MUDB	Trappc10 tm1b(KOMP)Wtsi	C57BL/6N;C57BL/6NTac	B6N MGP Select 20150928	MGP Select	Trappc10	MUDB51.1c	M02249524	+/+	Female	2015-09-27	15	26.4	g	1	C57BL/6N;C57BL/6NTac	B6N
MUDB	Trappc10 tm1b(KOMP)Wtsi	C57BL/6N;C57BL/6NTac	B6N MGP Select 20150928	MGP Select	Trappc10	MUDB51.1c	M02249524	+/+	Female	2015-09-27	14	26.2	g	1	C57BL/6N;C57BL/6NTac	B6N
MUDB	Trappc10 tm1b(KOMP)Wtsi	C57BL/6N;C57BL/6NTac	B6N MGP Select 20150928	MGP Select	Trappc10	MUDB51.1c	M02249524	+/+	Female	2015-09-27	13	24.8	g	2	C57BL/6N;C57BL/6NTac	B6N
MUDB	Trappc10 tm1b(KOMP)Wtsi	C57BL/6N;C57BL/6NTac	B6N MGP Select 20150928	MGP Select	Trappc10	MUDB51.1c	M02249524	+/+	Female	2015-09-27	11	24.1	g	1	C57BL/6N;C57BL/6NTac	B6N
MUDB	Trappc10 tm1b(KOMP)Wtsi	C57BL/6N;C57BL/6NTac	B6N MGP Select 20150928	MGP Select	Trappc10	MUDB51.1c	M02249524	+/+	Female	2015-09-27	9	21.6	g	1	C57BL/6N;C57BL/6NTac	B6N
MUDB	Trappc10 tm1b(KOMP)Wtsi	C57BL/6N;C57BL/6NTac	B6N MGP Select 20150928	MGP Select	Trappc10	MUDB51.1c	M02249524	+/+	Female	2015-09-27	8	20.2	g	1	C57BL/6N;C57BL/6NTac	B6N
MUDB	Trappc10 tm1b(KOMP)Wtsi	C57BL/6N;C57BL/6NTac	B6N MGP Select 20150928	MGP Select	Trappc10	MUDB51.1c	M02249524	+/+	Female	2015-09-27	6	19	g	1	C57BL/6N;C57BL/6NTac	B6N
MUDB	Trappc10 tm1b(KOMP)Wtsi	C57BL/6N;C57BL/6NTac	B6N MGP Select 20150928	MGP Select	Trappc10	MUDB51.1c	M02249524	+/+	Female	2015-09-27	4	17.2	g	1	C57BL/6N;C57BL/6NTac	B6N
MUDB	Trappc10 tm1b(KOMP)Wtsi	C57BL/6N;C57BL/6NTac	B6N MGP Select 20150928	MGP Select	Trappc10	MUDB50.1b	M02249517	+/+	Male	2015-09-28	16	30.6	g	1	C57BL/6N;C57BL/6NTac	B6N
MUDB	Trappc10 tm1b(KOMP)Wtsi	C57BL/6N;C57BL/6NTac	B6N MGP Select 20150928	MGP Select	Trappc10	MUDB50.1b	M02249517	+/+	Male	2015-09-28	15	29.8	g	1	C57BL/6N;C57BL/6NTac	B6N
MUDB	Trappc10 tm1b(KOMP)Wtsi	C57BL/6N;C57BL/6NTac	B6N MGP Select 20150928	MGP Select	Trappc10	MUDB50.1b	M02249517	+/+	Male	2015-09-28	14	29.1	g	1	C57BL/6N;C57BL/6NTac	B6N
MUDB	Trappc10 tm1b(KOMP)Wtsi	C57BL/6N;C57BL/6NTac	B6N MGP Select 20150928	MGP Select	Trappc10	MUDB50.1b	M02249517	+/+	Male	2015-09-28	13	29	g	1	C57BL/6N;C57BL/6NTac	B6N
MUDB	Trappc10 tm1b(KOMP)Wtsi	C57BL/6N;C57BL/6NTac	B6N MGP Select 20150928	MGP Select	Trappc10	MUDB50.1b	M02249517	+/+	Male	2015-09-28	12	27.7	g	2	C57BL/6N;C57BL/6NTac	B6N
MUDB	Trappc10 tm1b(KOMP)Wtsi	C57BL/6N;C57BL/6NTac	B6N MGP Select 20150928	MGP Select	Trappc10	MUDB50.1b	M02249517	+/+	Male	2015-09-28	11	26.6	g	1	C57BL/6N;C57BL/6NTac	B6N
MUDB	Trappc10 tm1b(KOMP)Wtsi	C57BL/6N;C57BL/6NTac	B6N MGP Select 20150928	MGP Select	Trappc10	MUDB50.1b	M02249517	+/+	Male	2015-09-28	9	24.5	g	1	C57BL/6N;C57BL/6NTac	B6N
MUDB	Trappc10 tm1b(KOMP)Wtsi	C57BL/6N;C57BL/6NTac	B6N MGP Select 20150928	MGP Select	Trappc10	MUDB50.1b	M02249517	+/+	Male	2015-09-28	8	23.8	g	1	C57BL/6N;C57BL/6NTac	B6N
MUDB	Trappc10 tm1b(KOMP)Wtsi	C57BL/6N;C57BL/6NTac	B6N MGP Select 20150928	MGP Select	Trappc10	MUDB50.1b	M02249517	+/+	Male	2015-09-28	6	21.5	g	1	C57BL/6N;C57BL/6NTac	B6N
MUDB	Trappc10 tm1b(KOMP)Wtsi	C57BL/6N;C57BL/6NTac	B6N MGP Select 20150928	MGP Select	Trappc10	MUDB50.1b	M02249517	+/+	Male	2015-09-28	4	16.9	g	1	C57BL/6N;C57BL/6NTac	B6N
MUDB	Trappc10 tm1b(KOMP)Wtsi	C57BL/6N;C57BL/6NTac	B6N MGP Select 20150928	MGP Select	Trappc10	MUDB48.1f	M02249507	+/+	Female	2015-09-27	16	22	g	1	C57BL/6N;C57BL/6NTac	B6N
MUDB	Trappc10 tm1b(KOMP)Wtsi	C57BL/6N;C57BL/6NTac	B6N MGP Select 20150928	MGP Select	Trappc10	MUDB48.1f	M02249507	+/+	Female	2015-09-27	15	21.4	g	1	C57BL/6N;C57BL/6NTac	B6N
MUDB	Trappc10 tm1b(KOMP)Wtsi	C57BL/6N;C57BL/6NTac	B6N MGP Select 20150928	MGP Select	Trappc10	MUDB48.1f	M02249507	+/+	Female	2015-09-27	14	22.2	g	1	C57BL/6N;C57BL/6NTac	B6N
MUDB	Trappc10 tm1b(KOMP)Wtsi	C57BL/6N;C57BL/6NTac	B6N MGP Select 20150928	MGP Select	Trappc10	MUDB48.1f	M02249507	+/+	Female	2015-09-27	13	22.3	g	2	C57BL/6N;C57BL/6NTac	B6N
MUDB	Trappc10 tm1b(KOMP)Wtsi	C57BL/6N;C57BL/6NTac	B6N MGP Select 20150928	MGP Select	Trappc10	MUDB48.1f	M02249507	+/+	Female	2015-09-27	11	20.3	g	1	C57BL/6N;C57BL/6NTac	B6N
MUDB	Trappc10 tm1b(KOMP)Wtsi	C57BL/6N;C57BL/6NTac	B6N MGP Select 20150928	MGP Select	Trappc10	MUDB48.1f	M02249507	+/+	Female	2015-09-27	9	19.6	g	1	C57BL/6N;C57BL/6NTac	B6N
MUDB	Trappc10 tm1b(KOMP)Wtsi	C57BL/6N;C57BL/6NTac	B6N MGP Select 20150928	MGP Select	Trappc10	MUDB48.1f	M02249507	+/+	Female	2015-09-27	8	18.7	g	1	C57BL/6N;C57BL/6NTac	B6N
MUDB	Trappc10 tm1b(KOMP)Wtsi	C57BL/6N;C57BL/6NTac	B6N MGP Select 20150928	MGP Select	Trappc10	MUDB48.1f	M02249507	+/+	Female	2015-09-27	6	18.1	g	1	C57BL/6N;C57BL/6NTac	B6N
MUDB	Trappc10 tm1b(KOMP)Wtsi	C57BL/6N;C57BL/6NTac	B6N MGP Select 20150928	MGP Select	Trappc10	MUDB48.1f	M02249507	+/+	Female	2015-09-27	4	13.8	g	1	C57BL/6N;C57BL/6NTac	B6N
MUDB	Trappc10 tm1b(KOMP)Wtsi	C57BL/6N;C57BL/6NTac	B6N MGP Select 20150928	MGP Select	Trappc10	MUDB48.1b	M02249503	+/+	Male	2015-09-27	16	30.9	g	1	C57BL/6N;C57BL/6NTac	B6N
MUDB	Trappc10 tm1b(KOMP)Wtsi	C57BL/6N;C57BL/6NTac	B6N MGP Select 20150928	MGP Select	Trappc10	MUDB48.1b	M02249503	+/+	Male	2015-09-27	15	30	g	1	C57BL/6N;C57BL/6NTac	B6N
MUDB	Trappc10 tm1b(KOMP)Wtsi	C57BL/6N;C57BL/6NTac	B6N MGP Select 20150928	MGP Select	Trappc10	MUDB48.1b	M02249503	+/+	Male	2015-09-27	14	30.4	g	1	C57BL/6N;C57BL/6NTac	B6N
MUDB	Trappc10 tm1b(KOMP)Wtsi	C57BL/6N;C57BL/6NTac	B6N MGP Select 20150928	MGP Select	Trappc10	MUDB48.1b	M02249503	+/+	Male	2015-09-27	13	28.95	g	2	C57BL/6N;C57BL/6NTac	B6N
MUDB	Trappc10 tm1b(KOMP)Wtsi	C57BL/6N;C57BL/6NTac	B6N MGP Select 20150928	MGP Select	Trappc10	MUDB48.1b	M02249503	+/+	Male	2015-09-27	12	28.8	g	1	C57BL/6N;C57BL/6NTac	B6N
MUDB	Trappc10 tm1b(KOMP)Wtsi	C57BL/6N;C57BL/6NTac	B6N MGP Select 20150928	MGP Select	Trappc10	MUDB48.1b	M02249503	+/+	Male	2015-09-27	11	28.4	g	1	C57BL/6N;C57BL/6NTac	B6N
MUDB	Trappc10 tm1b(KOMP)Wtsi	C57BL/6N;C57BL/6NTac	B6N MGP Select 20150928	MGP Select	Trappc10	MUDB48.1b	M02249503	+/+	Male	2015-09-27	9	26.3	g	1	C57BL/6N;C57BL/6NTac	B6N
MUDB	Trappc10 tm1b(KOMP)Wtsi	C57BL/6N;C57BL/6NTac	B6N MGP Select 20150928	MGP Select	Trappc10	MUDB48.1b	M02249503	+/+	Male	2015-09-27	8	26.1	g	1	C57BL/6N;C57BL/6NTac	B6N
MUDB	Trappc10 tm1b(KOMP)Wtsi	C57BL/6N;C57BL/6NTac	B6N MGP Select 20150928	MGP Select	Trappc10	MUDB48.1b	M02249503	+/+	Male	2015-09-27	6	23.2	g	1	C57BL/6N;C57BL/6NTac	B6N
MUDB	Trappc10 tm1b(KOMP)Wtsi	C57BL/6N;C57BL/6NTac	B6N MGP Select 20150928	MGP Select	Trappc10	MUDB48.1b	M02249503	+/+	Male	2015-09-27	4	17.7	g	1	C57BL/6N;C57BL/6NTac	B6N
MUDB	Trappc10 tm1b(KOMP)Wtsi	C57BL/6N;C57BL/6NTac	B6N MGP Select 20150928	MGP Select	Trappc10	MUDB47.1d	M02249497	+/+	Male	2015-09-28	16	30.2	g	1	C57BL/6N;C57BL/6NTac	B6N
MUDB	Trappc10 tm1b(KOMP)Wtsi	C57BL/6N;C57BL/6NTac	B6N MGP Select 20150928	MGP Select	Trappc10	MUDB47.1d	M02249497	+/+	Male	2015-09-28	15	30.3	g	1	C57BL/6N;C57BL/6NTac	B6N
MUDB	Trappc10 tm1b(KOMP)Wtsi	C57BL/6N;C57BL/6NTac	B6N MGP Select 20150928	MGP Select	Trappc10	MUDB47.1d	M02249497	+/+	Male	2015-09-28	14	30.6	g	2	C57BL/6N;C57BL/6NTac	B6N
MUDB	Trappc10 tm1b(KOMP)Wtsi	C57BL/6N;C57BL/6NTac	B6N MGP Select 20150928	MGP Select	Trappc10	MUDB47.1d	M02249497	+/+	Male	2015-09-28	13	30.3	g	1	C57BL/6N;C57BL/6NTac	B6N
MUDB	Trappc10 tm1b(KOMP)Wtsi	C57BL/6N;C57BL/6NTac	B6N MGP Select 20150928	MGP Select	Trappc10	MUDB47.1d	M02249497	+/+	Male	2015-09-28	12	28.3	g	2	C57BL/6N;C57BL/6NTac	B6N
MUDB	Trappc10 tm1b(KOMP)Wtsi	C57BL/6N;C57BL/6NTac	B6N MGP Select 20150928	MGP Select	Trappc10	MUDB47.1d	M02249497	+/+	Male	2015-09-28	11	27.7	g	1	C57BL/6N;C57BL/6NTac	B6N
MUDB	Trappc10 tm1b(KOMP)Wtsi	C57BL/6N;C57BL/6NTac	B6N MGP Select 20150928	MGP Select	Trappc10	MUDB47.1d	M02249497	+/+	Male	2015-09-28	9	25.3	g	1	C57BL/6N;C57BL/6NTac	B6N
MUDB	Trappc10 tm1b(KOMP)Wtsi	C57BL/6N;C57BL/6NTac	B6N MGP Select 20150928	MGP Select	Trappc10	MUDB47.1d	M02249497	+/+	Male	2015-09-28	8	24.8	g	1	C57BL/6N;C57BL/6NTac	B6N
MUDB	Trappc10 tm1b(KOMP)Wtsi	C57BL/6N;C57BL/6NTac	B6N MGP Select 20150928	MGP Select	Trappc10	MUDB47.1d	M02249497	+/+	Male	2015-09-28	6	21.8	g	1	C57BL/6N;C57BL/6NTac	B6N
MUDB	Trappc10 tm1b(KOMP)Wtsi	C57BL/6N;C57BL/6NTac	B6N MGP Select 20150928	MGP Select	Trappc10	MUDB47.1d	M02249497	+/+	Male	2015-09-28	4	14.3	g	1	C57BL/6N;C57BL/6NTac	B6N
MUDB	Trappc10 tm1b(KOMP)Wtsi	C57BL/6N;C57BL/6NTac	B6N MGP Select 20150928	MGP Select	Trappc10	MUDB46.1d	M02249491	+/+	Female	2015-09-29	16	25.1	g	1	C57BL/6N;C57BL/6NTac	B6N
MUDB	Trappc10 tm1b(KOMP)Wtsi	C57BL/6N;C57BL/6NTac	B6N MGP Select 20150928	MGP Select	Trappc10	MUDB46.1d	M02249491	+/+	Female	2015-09-29	15	25.4	g	1	C57BL/6N;C57BL/6NTac	B6N
MUDB	Trappc10 tm1b(KOMP)Wtsi	C57BL/6N;C57BL/6NTac	B6N MGP Select 20150928	MGP Select	Trappc10	MUDB46.1d	M02249491	+/+	Female	2015-09-29	14	24.6	g	2	C57BL/6N;C57BL/6NTac	B6N
MUDB	Trappc10 tm1b(KOMP)Wtsi	C57BL/6N;C57BL/6NTac	B6N MGP Select 20150928	MGP Select	Trappc10	MUDB46.1d	M02249491	+/+	Female	2015-09-29	13	23.4	g	1	C57BL/6N;C57BL/6NTac	B6N
[truncated: 5,138 more rows]

## Sheet: LmnaABR
Colony Prefix	Mouse Barcode	Mouse Name	Gender	Pipeline	Birth Date	Test Date	Age at Test	Genotype	Genetic Background	Frequency	Threshold	Allele	Gene	Include
[truncated: 1,224 more rows]

## Sheet: LmnaBodyweightat4+9+13+16weeks
Colony Prefix	Colony Name	Strain	Cohort Name	Pipeline	Gene Name	Mouse Name	Mouse	Genotype	Gender	Birth Date	Week	Avg Weight	Weight Units	Sample Count	Full Strain	Core Strain
[truncated: 2,749 more rows]

[truncated: 11 more sheets: LmnaCalorimetry, LmnaCBC+Ins, LmnaDEXA, LmnaEyeMorphology, LmnaGripStrength, LmnaHaem, LmnaHeartWeight, LmnaIPGTT, LmnaNampaDysmorphology, LmnaPBL, LmnaXRay]
