# Supplementary material for: Targeting of NAT10 enhances healthspan in a mouse model of human accelerated aging syndrome
Source: Nat Commun. 2018 Apr 27;9:1700. doi: 10.1038/s41467-018-03770-3 (PMC5923383; doi:10.1038/s41467-018-03770-3)
Supplement: Supplementary file 11 — Supplementary Data 5 [file 41467_2018_3770_MOESM11_ESM.xls]

## Sheet: HGPS_WT_all
	HGPS_WT			Rem_WT			HGPS_NAT10_WT
ID	deseq2	edgeR	cuffdiffs	deseq2	edgeR	cuffdiffs	deseq2	edgeR	cuffdiffs
ENSMUSG00000000037	-1.43611	-2.74797	-0.685938	0.382662	0.449146	-1.6196	-0.705769	-1.15046	-1.3147
ENSMUSG00000000049	1.67942	7.62596	-0.0709606	0.0889936	2.29678	-inf	-0.00448979	-0.488976	-inf
ENSMUSG00000006014	-1.49324	-1.9604	-1.98416	-2.35983	-3.15862	-3.1799	-0.98288	-1.25355	-1.40028
ENSMUSG00000007122	-0.992596	-1.31445	-1.50765	-1.61152	-2.10735	-2.60806	-0.232838	-0.353151	-0.392772
ENSMUSG00000007877	0.999461	0.915742	1.11614	1.27094	1.28017	0.63657	0.738045	0.747814	0.889342
ENSMUSG00000011256	-0.884479	-1.06077	-1.25799	-1.35168	-1.57577	-1.86985	-0.804787	-0.872971	-0.214225
ENSMUSG00000018830	-0.888723	-1.35005	-1.50863	-1.20048	-1.81276	-2.18535	-0.533218	-0.686623	-1.17998
ENSMUSG00000021702	-1.42154	-1.9705	-2.37786	-1.79833	-2.52868	-3.57117	-1.11616	-1.52197	-1.12984
ENSMUSG00000021775	0.847229	0.749144	1.07438	0.906288	0.883117	0.647494	0.324355	0.325748	0.486148
ENSMUSG00000023019	1.06416	1.8041	1.65049	-0.00795141	-0.107262	-0.838045	1.0097	1.88198	1.45951
ENSMUSG00000024529	0.780112	1.64586	1.71021	-0.56988	-1.95995	-2.54623	0.997029	2.11742	2.04993
ENSMUSG00000025153	0.996203	3.12792	2.98445	-0.159164	-1.37186	-1.61022	0.959785	3.18916	2.94201
ENSMUSG00000027233	1.43569	2.05547	-inf	0.906035	1.39854	-0.906647	0.592921	0.931663	-inf
ENSMUSG00000028341	-0.808983	-1.00618	-0.787291	-1.02073	-1.19959	-1.59795	-0.130594	-0.177971	-0.0788813
ENSMUSG00000031710	0.450534	4.74565	4.3827	-0.0217962	-3.33461	-6.11366	0.348365	4.44056	3.96803
ENSMUSG00000031722	0.572491	2.07129	1.55003	-0.316032	-5.53037	-6.55986	0.50952	2.00439	1.60316
ENSMUSG00000031849	-0.487141	-1.20132	-2.14274	-1.11609	-4.12834	-4.84495	-0.177054	-0.38501	-1.14438
ENSMUSG00000033022	0.5056	1.3971	1.84728	-0.409806	-2.30451	-3.11809	0.490437	1.49781	1.61295
ENSMUSG00000034664	-1.48011	-2.6115	-1.85497	-1.24963	-2.12395	-3.02846	-0.883987	-1.47501	-1.07703
ENSMUSG00000035686	0.845295	1.77916	1.43182	-0.114518	-0.40197	-1.03094	0.765589	1.76968	1.31306
ENSMUSG00000037071	0.921191	3.1561	2.91847	-0.20758	-2.90016	-3.36631	0.832201	3.08788	2.73791
ENSMUSG00000038518	1.03421	0.947779	0.231116	-0.127151	-0.23109	-0.607815	0.250617	0.242186	0.699273
ENSMUSG00000038894	-1.01058	-1.24441	-1.35108	-1.89958	-2.2829	-3.10526	-0.761956	-0.858302	-0.924748
ENSMUSG00000041220	0.701806	2.08385	2.28376	0.00204008	-0.0693271	-3.08017	0.583146	1.94338	1.79614
ENSMUSG00000041559	-0.782278	-1.49684	-1.5438	-1.74599	-4.48678	-5.19542	-0.417281	-0.726409	-0.810241
ENSMUSG00000043289	1.49388	1.82306	0	2.02559	2.58064	inf	0.375231	0.484496	0
ENSMUSG00000044258	-1.21491	-1.60636	-1.45742	-1.44277	-1.8708	-2.15673	-0.698362	-0.90589	-0.875893
ENSMUSG00000044468	-0.905392	-1.12455	-1.12285	-0.494868	-0.65169	-1.05319	-0.182624	-0.232201	-0.23378
ENSMUSG00000052305	-0.831969	-1.01059	-0.975076	-0.889052	-1.07056	-1.59037	-0.246869	-0.288785	-0.320232
ENSMUSG00000053310	-1.40474	-2.31701	-2.25426	-1.46077	-2.35695	-3.42737	-0.963737	-1.53093	-1.46405
ENSMUSG00000055866	1.50491	1.63127	0.840098	1.6717	1.93625	0.129922	0.376498	0.470927	-0.924087
ENSMUSG00000056222	1.53042	2.18952	-inf	3.65589	4.96043	3.5855	0.71059	1.14054	-inf
ENSMUSG00000059824	2.15459	2.503	2.83803	2.467	2.98244	2.52306	1.31286	1.6691	1.32936
ENSMUSG00000061780	0.469343	2.126	1.80861	-0.221938	-8.78064	-7.26741	0.420734	2.07528	1.78826
ENSMUSG00000063142	-0.870561	-1.87705	-2.47046	0.268499	0.372611	-2.13371	-0.312793	-0.517407	-0.0940525
ENSMUSG00000065952	-2.07101	-4.59898	-1.09408	-0.60238	-1.0658	-1.3567	-2.18156	-4.84836	-inf
ENSMUSG00000068141	1.02573	2.14106	2.52051	0.726928	1.63967	1.91267	-0.122919	-0.302583	-0.222572
ENSMUSG00000069917	-1.02362	-1.26811	-1.18456	-0.862971	-1.08663	-1.74533	-0.291811	-0.358966	-0.230984
ENSMUSG00000069919	-0.767279	-1.15745	-1.32288	-0.488116	-0.761949	-1.5172	-0.203539	-0.310609	-0.661118
ENSMUSG00000070729	-1.51621	-3.23939	-3.24255	-0.370557	-0.715646	-0.860177	-1.34241	-2.67189	-2.60341
ENSMUSG00000071068	-1.52097	-3.11807	-3.61167	-0.911181	-1.65023	-2.80248	-0.611059	-1.00597	-1.19437
ENSMUSG00000073940	-0.815297	-1.0064	-1.0004	-0.577507	-0.745387	-1.12504	-0.42213	-0.496145	-0.48509
ENSMUSG00000074497	-1.3768	-2.32377	-1.95995	0.129832	0.0973841	-0.950751	-0.461385	-0.639734	-inf
ENSMUSG00000075279	1.35767	1.57087	1.55888	1.49117	1.73132	1.3196	2.01879	2.40227	2.51485
ENSMUSG00000087412	-0.479633	-1.08225	-3.01058	-0.305787	-0.663709	-2.04457	0.0187279	-0.116338	0.608473
ENSMUSG00000090877	-1.58686	-2.21817	-1.88333	-3.57621	-5.211	-5.56977	-0.869567	-1.15723	-0.98796
ENSMUSG00000091421	1.22921	3.43103	3.53732	0.758127	2.45966	2.45974	0.79282	2.45451	3.16654
ENSMUSG00000091971	-1.05156	-1.71115	-2.04405	-2.14112	-3.96042	-4.97348	-0.733161	-1.13298	-1.2059
ENSMUSG00000098040	-0.905506	-1.13135	2.73357	0.386308	0.34275	2.67379	-1.06071	-1.17727	1.25076
ENSMUSG00000103428	1.44785	2.61097	0	4.29887	6.11022	0	0.660787	1.48994	0
ENSMUSG00000106106	1.02012	0.976215	0	-0.406342	-0.539216	0	0.191795	0.198097	0

## Sheet: HGPS_WT_deseq2
ID	Gene name	HGPS_WT (deseq2)	Rem_WT (deseq2)	NGPS_NAT10_WT (deseq2)
ENSMUSG00000059824	Dbp	2.15459	2.467	1.31286
ENSMUSG00000000049	Apoh	1.67942	0.0889936	-0.00448979
ENSMUSG00000056222	Spock1	1.53042	3.65589	0.71059
ENSMUSG00000055866	Per2	1.50491	1.6717	0.376498
ENSMUSG00000043289	Mei4	1.49388	2.02559	0.375231
ENSMUSG00000103428	Gm20754	1.44785	4.29887	0.660787
ENSMUSG00000027233	Patl2	1.43569	0.906035	0.592921
ENSMUSG00000075279	Mrpl23-ps1	1.35767	1.49117	2.01879
ENSMUSG00000091421	Gm4202	1.22921	0.758127	0.79282
ENSMUSG00000023019	Gpd1	1.06416	-0.00795141	1.0097
ENSMUSG00000038518	Jarid2	1.03421	-0.127151	0.250617
ENSMUSG00000068141	Gm10232	1.02573	0.726928	-0.122919
ENSMUSG00000106106	Gm10232	1.02012	-0.406342	0.191795
ENSMUSG00000007877	Tcap	0.999461	1.27094	0.738045
ENSMUSG00000025153	Fasn	0.996203	-0.159164	0.959785
ENSMUSG00000037071	Scd1	0.921191	-0.20758	0.832201
ENSMUSG00000021775	Nr1d2	0.847229	0.906288	0.324355
ENSMUSG00000035686	Thrsp	0.845295	-0.114518	0.765589
ENSMUSG00000024529	Lox	0.780112	-0.56988	0.997029
ENSMUSG00000041220	Elovl6	0.701806	0.00204008	0.583146
ENSMUSG00000031722	Hp	0.572491	-0.316032	0.50952
ENSMUSG00000033022	Cdo1	0.5056	-0.409806	0.490437
ENSMUSG00000061780	Cfd	0.469343	-0.221938	0.420734
ENSMUSG00000031710	Ucp1	0.450534	-0.0217962	0.348365
ENSMUSG00000087412	Gm15501	-0.479633	-0.305787	0.0187279
ENSMUSG00000031849	Comp	-0.487141	-1.11609	-0.177054
ENSMUSG00000069919	Hba-a1	-0.767279	-0.488116	-0.203539
ENSMUSG00000041559	Fmod	-0.782278	-1.74599	-0.417281
ENSMUSG00000028341	Nr4a3	-0.808983	-1.02073	-0.130594
ENSMUSG00000073940	Hbb-bt	-0.815297	-0.577507	-0.42213
ENSMUSG00000052305	Hbb-bs	-0.831969	-0.889052	-0.246869
ENSMUSG00000063142	Kcnma1	-0.870561	0.268499	-0.312793
ENSMUSG00000011256	Adam19	-0.884479	-1.35168	-0.804787
ENSMUSG00000018830	Myh11	-0.888723	-1.20048	-0.533218
ENSMUSG00000044468	Fam46c	-0.905392	-0.494868	-0.182624
ENSMUSG00000098040	Gm20757	-0.905506	0.386308	-1.06071
ENSMUSG00000007122	Casq1	-0.992596	-1.61152	-0.232838
ENSMUSG00000038894	Irs2	-1.01058	-1.89958	-0.761956
ENSMUSG00000069917	Hba-a2	-1.02362	-0.862971	-0.291811
ENSMUSG00000091971	Hspa1a	-1.05156	-2.14112	-0.733161
ENSMUSG00000044258	Ctla2a	-1.21491	-1.44277	-0.698362
ENSMUSG00000074497	A430078G23Rik	-1.3768	0.129832	-0.461385
ENSMUSG00000053310	Nrgn	-1.40474	-1.46077	-0.963737
ENSMUSG00000021702	Thbs4	-1.42154	-1.79833	-1.11616
ENSMUSG00000000037	Scml2	-1.43611	0.382662	-0.705769
ENSMUSG00000034664	Itga2b	-1.48011	-1.24963	-0.883987
ENSMUSG00000006014	Prg4	-1.49324	-2.35983	-0.98288
ENSMUSG00000070729	Gm12966	-1.51621	-0.370557	-1.34241
ENSMUSG00000071068	Treml2	-1.52097	-0.911181	-0.611059
ENSMUSG00000090877	Hspa1b	-1.58686	-3.57621	-0.869567
ENSMUSG00000065952	C330021F23Rik	-2.07101	-0.60238	-2.18156

## Sheet: HGPS vs. WT genes
Input	Input Type	MGI Gene/Marker ID	Symbol	Name	Feature Type
ENSMUSG00000059824	Ensembl Gene Model	MGI:94866	Dbp	D site albumin promoter binding protein	protein coding gene
ENSMUSG00000000049	Ensembl Gene Model	MGI:88058	Apoh	apolipoprotein H	protein coding gene
ENSMUSG00000056222	Ensembl Gene Model	MGI:105371	Spock1	sparc/osteonectin, cwcv and kazal-like domains proteoglycan 1	protein coding gene
ENSMUSG00000055866	Ensembl Gene Model	MGI:1195265	Per2	period circadian clock 2	protein coding gene
ENSMUSG00000043289	Ensembl Gene Model	MGI:1922283	Mei4	meiotic double-stranded break formation protein 4	protein coding gene
ENSMUSG00000103428	Ensembl Gene Model	MGI:5434110	Gm20754	predicted gene, 20754	lincRNA gene
ENSMUSG00000027233	Ensembl Gene Model	MGI:1914828	Patl2	protein associated with topoisomerase II homolog 2 (yeast)	protein coding gene
ENSMUSG00000075279	Ensembl Gene Model	MGI:3650679	Mrpl23-ps1	mitichondrial ribosomal protein L23, pseudogene 1	pseudogene
ENSMUSG00000091421	Ensembl Gene Model	MGI:3782379	Gm4202	predicted gene 4202	pseudogene
ENSMUSG00000023019	Ensembl Gene Model	MGI:95679	Gpd1	glycerol-3-phosphate dehydrogenase 1 (soluble)	protein coding gene
ENSMUSG00000038518	Ensembl Gene Model	MGI:104813	Jarid2	jumonji, AT rich interactive domain 2	protein coding gene
ENSMUSG00000068141	Ensembl Gene Model	MGI:3641637	Gm10232	predicted pseudogene 10232	pseudogene
ENSMUSG00000007877	Ensembl Gene Model	MGI:1330233	Tcap	titin-cap	protein coding gene
ENSMUSG00000025153	Ensembl Gene Model	MGI:95485	Fasn	fatty acid synthase	protein coding gene
ENSMUSG00000037071	Ensembl Gene Model	MGI:98239	Scd1	stearoyl-Coenzyme A desaturase 1	protein coding gene
ENSMUSG00000021775	Ensembl Gene Model	MGI:2449205	Nr1d2	nuclear receptor subfamily 1, group D, member 2	protein coding gene
ENSMUSG00000035686	Ensembl Gene Model	MGI:109126	Thrsp	thyroid hormone responsive	protein coding gene
ENSMUSG00000024529	Ensembl Gene Model	MGI:96817	Lox	lysyl oxidase	protein coding gene
ENSMUSG00000041220	Ensembl Gene Model	MGI:2156528	Elovl6	ELOVL family member 6, elongation of long chain fatty acids (yeast)	protein coding gene
ENSMUSG00000031722	Ensembl Gene Model	MGI:96211	Hp	haptoglobin	protein coding gene
ENSMUSG00000033022	Ensembl Gene Model	MGI:105925	Cdo1	cysteine dioxygenase 1, cytosolic	protein coding gene
ENSMUSG00000061780	Ensembl Gene Model	MGI:87931	Cfd	complement factor D (adipsin)	protein coding gene
ENSMUSG00000031710	Ensembl Gene Model	MGI:98894	Ucp1	uncoupling protein 1 (mitochondrial, proton carrier)	protein coding gene
ENSMUSG00000087412	Ensembl Gene Model	MGI:3704296	Gm15501	predicted pseudogene 15501	pseudogene
ENSMUSG00000031849	Ensembl Gene Model	MGI:88469	Comp	cartilage oligomeric matrix protein	protein coding gene
ENSMUSG00000069919	Ensembl Gene Model	MGI:96015	Hba-a1	hemoglobin alpha, adult chain 1	protein coding gene
ENSMUSG00000041559	Ensembl Gene Model	MGI:1328364	Fmod	fibromodulin	protein coding gene
ENSMUSG00000028341	Ensembl Gene Model	MGI:1352457	Nr4a3	nuclear receptor subfamily 4, group A, member 3	protein coding gene
ENSMUSG00000073940	Ensembl Gene Model	MGI:5474850	Hbb-bt	hemoglobin, beta adult t chain	protein coding gene
ENSMUSG00000052305	Ensembl Gene Model	MGI:5474852	Hbb-bs	hemoglobin, beta adult s chain	protein coding gene
ENSMUSG00000063142	Ensembl Gene Model	MGI:99923	Kcnma1	potassium large conductance calcium-activated channel, subfamily M, alpha member 1	protein coding gene
ENSMUSG00000011256	Ensembl Gene Model	MGI:105377	Adam19	a disintegrin and metallopeptidase domain 19 (meltrin beta)	protein coding gene
ENSMUSG00000018830	Ensembl Gene Model	MGI:102643	Myh11	myosin, heavy polypeptide 11, smooth muscle	protein coding gene
ENSMUSG00000044468	Ensembl Gene Model	MGI:1921895	Fam46c	family with sequence similarity 46, member C	protein coding gene
ENSMUSG00000098040	Ensembl Gene Model	MGI:5434113	Gm20757	predicted gene, 20757	lincRNA gene
ENSMUSG00000007122	Ensembl Gene Model	MGI:1309468	Casq1	calsequestrin 1	protein coding gene
ENSMUSG00000038894	Ensembl Gene Model	MGI:109334	Irs2	insulin receptor substrate 2	protein coding gene
ENSMUSG00000069917	Ensembl Gene Model	MGI:96016	Hba-a2	hemoglobin alpha, adult chain 2	protein coding gene
ENSMUSG00000091971	Ensembl Gene Model	MGI:96244	Hspa1a	heat shock protein 1A	protein coding gene
ENSMUSG00000044258	Ensembl Gene Model	MGI:88554	Ctla2a	cytotoxic T lymphocyte-associated protein 2 alpha	protein coding gene
ENSMUSG00000074497	Ensembl Gene Model	MGI:2442135	A430078G23Rik	RIKEN cDNA A430078G23 gene	protein coding gene
ENSMUSG00000053310	Ensembl Gene Model	MGI:1927184	Nrgn	neurogranin	protein coding gene
ENSMUSG00000021702	Ensembl Gene Model	MGI:1101779	Thbs4	thrombospondin 4	protein coding gene
ENSMUSG00000000037	Ensembl Gene Model	MGI:1340042	Scml2	sex comb on midleg-like 2 (Drosophila)	protein coding gene
ENSMUSG00000034664	Ensembl Gene Model	MGI:96601	Itga2b	integrin alpha 2b	protein coding gene
ENSMUSG00000006014	Ensembl Gene Model	MGI:1891344	Prg4	proteoglycan 4 (megakaryocyte stimulating factor, articular superficial zone protein)	protein coding gene
ENSMUSG00000070729	Ensembl Gene Model	MGI:3652043	Gm12966	predicted gene 12966	pseudogene
ENSMUSG00000071068	Ensembl Gene Model	MGI:2147038	Treml2	triggering receptor expressed on myeloid cells-like 2	protein coding gene
ENSMUSG00000090877	Ensembl Gene Model	MGI:99517	Hspa1b	heat shock protein 1B	protein coding gene
ENSMUSG00000065952	Ensembl Gene Model	MGI:3612471	C330021F23Rik	RIKEN cDNA C330021F23 gene	protein coding gene

## Sheet: VLAD _biological term
TermID	Term	P-value	Q (FDR)	k	n	K	N	k/n	K/N	k/K	Fold enrichement	n/N	Qset	Symbols
GO:0019216	regulation of lipid metabolic process	4.51e-06	0.00611	7	39	298	16999	0.1795	0.0175	0.0235	10.2571	0.0023	qset0	Apoh, Irs2, Kcnma1, Nr1d2, Nr4a3, Scd1, Thrsp
GO:0044767	single-organism developmental process	1.78e-05	0.00909	25	39	5230	16999	0.641	0.3077	0.0048	2.0832	0.0023	qset0	Adam19, Apoh, Casq1, Cdo1, Comp, Dbp, Fasn, Fmod, Hba-a1, Hba-a2, Hp, Irs2, Jarid2, Kcnma1, Lox, Mei4, Myh11, Nr4a3, Per2, Prg4, Scd1, Spock1, Tcap, Thbs4, Ucp1
GO:0032502	developmental process	2.13e-05	0.00909	25	39	5280	16999	0.641	0.3106	0.0047	2.06375	0.0023	qset0	Adam19, Apoh, Casq1, Cdo1, Comp, Dbp, Fasn, Fmod, Hba-a1, Hba-a2, Hp, Irs2, Jarid2, Kcnma1, Lox, Mei4, Myh11, Nr4a3, Per2, Prg4, Scd1, Spock1, Tcap, Thbs4, Ucp1
GO:0048856	anatomical structure development	2.68e-05	0.00909	24	39	4963	16999	0.6154	0.292	0.0048	2.10753	0.0023	qset0	Adam19, Apoh, Casq1, Cdo1, Comp, Dbp, Fasn, Fmod, Hba-a1, Hba-a2, Hp, Irs2, Jarid2, Kcnma1, Lox, Mei4, Myh11, Nr4a3, Per2, Prg4, Scd1, Spock1, Tcap, Thbs4
GO:0048731	system development	3.5e-05	0.0095	21	39	3960	16999	0.5385	0.233	0.0053	2.31116	0.0023	qset0	Adam19, Apoh, Cdo1, Comp, Fasn, Fmod, Hba-a1, Hba-a2, Hp, Irs2, Jarid2, Kcnma1, Lox, Myh11, Nr4a3, Per2, Prg4, Scd1, Spock1, Tcap, Thbs4
GO:0048545	response to steroid hormone	5.86e-05	0.012	5	39	183	16999	0.1282	0.0108	0.0273	11.8704	0.0023	qset0	Cdo1, Kcnma1, Lox, Nr1d2, Nr4a3
GO:0044707	single-multicellular organism process	7.06e-05	0.012	24	39	5236	16999	0.6154	0.308	0.0046	1.99805	0.0023	qset0	Adam19, Apoh, Cdo1, Comp, Dbp, Fasn, Fmod, Hba-a1, Hba-a2, Hp, Irs2, Itga2b, Jarid2, Kcnma1, Lox, Myh11, Nr4a3, Per2, Prg4, Scd1, Spock1, Tcap, Thbs4, Ucp1
GO:0044283	small molecule biosynthetic process	7.79e-05	0.012	6	39	317	16999	0.1538	0.0186	0.0189	8.26882	0.0023	qset0	Cdo1, Elovl6, Fasn, Gpd1, Per2, Scd1
GO:0048513	animal organ development	8.78e-05	0.012	17	39	2883	16999	0.4359	0.1696	0.0059	2.57017	0.0023	qset0	Adam19, Apoh, Cdo1, Comp, Fasn, Hba-a1, Hba-a2, Hp, Irs2, Jarid2, Kcnma1, Lox, Myh11, Nr4a3, Prg4, Scd1, Tcap
GO:0007275	multicellular organism development	8.86e-05	0.012	22	39	4556	16999	0.5641	0.268	0.0048	2.10485	0.0023	qset0	Adam19, Apoh, Cdo1, Comp, Dbp, Fasn, Fmod, Hba-a1, Hba-a2, Hp, Irs2, Jarid2, Kcnma1, Lox, Myh11, Nr4a3, Per2, Prg4, Scd1, Spock1, Tcap, Thbs4
GO:0016053	organic acid biosynthetic process	9.79e-05	0.0121	5	39	204	16999	0.1282	0.012	0.0245	10.6833	0.0023	qset0	Cdo1, Elovl6, Fasn, Per2, Scd1
GO:0048251	elastic fiber assembly	0.000107	0.0121	2	39	7	16999	0.0513	0.0004	0.2857	128.25	0.0023	qset0	Lox, Myh11
GO:0009725	response to hormone	0.000126	0.0131	7	39	501	16999	0.1795	0.0295	0.014	6.08475	0.0023	qset0	Cdo1, Irs2, Kcnma1, Lox, Nr1d2, Nr4a3, Ucp1
GO:0045444	fat cell differentiation	0.000141	0.0136	4	39	116	16999	0.1026	0.0068	0.0345	15.0882	0.0023	qset0	Nr4a3, Per2, Scd1, Ucp1
GO:0048739	cardiac muscle fiber development	0.000183	0.0159	2	39	9	16999	0.0513	0.0005	0.2222	102.6	0.0023	qset0	Myh11, Tcap
GO:0009266	response to temperature stimulus	0.000188	0.0159	4	39	125	16999	0.1026	0.0074	0.032	13.8649	0.0023	qset0	Casq1, Hspa1a, Hspa1b, Ucp1
GO:0072330	monocarboxylic acid biosynthetic process	0.000225	0.0179	4	39	131	16999	0.1026	0.0077	0.0305	13.3247	0.0023	qset0	Elovl6, Fasn, Per2, Scd1
GO:0048732	gland development	0.000245	0.0184	6	39	391	16999	0.1538	0.023	0.0153	6.68696	0.0023	qset0	Cdo1, Fasn, Hp, Irs2, Jarid2, Scd1
GO:0045834	positive regulation of lipid metabolic process	0.000298	0.0212	4	39	141	16999	0.1026	0.0083	0.0284	12.3614	0.0023	qset0	Apoh, Irs2, Nr4a3, Scd1
GO:0042759	long-chain fatty acid biosynthetic process	0.000459	0.0283	2	39	14	16999	0.0513	0.0008	0.1429	64.125	0.0023	qset0	Elovl6, Scd1
GO:0014070	response to organic cyclic compound	0.000466	0.0283	7	39	621	16999	0.1795	0.0365	0.0113	4.91781	0.0023	qset0	Cdo1, Gpd1, Hba-a1, Kcnma1, Lox, Nr1d2, Nr4a3
GO:0032787	monocarboxylic acid metabolic process	0.000476	0.0283	6	39	443	16999	0.1538	0.0261	0.0135	5.89272	0.0023	qset0	Cdo1, Elovl6, Fasn, Nr4a3, Per2, Scd1
GO:0006950	response to stress	0.00048	0.0283	15	39	2665	16999	0.3846	0.1568	0.0056	2.45281	0.0023	qset0	Apoh, Casq1, Cfd, Hp, Hspa1a, Hspa1b, Itga2b, Kcnma1, Lox, Nr4a3, Per2, Scd1, Tcap, Thbs4, Ucp1
GO:0050872	white fat cell differentiation	0.000528	0.0297	2	39	15	16999	0.0513	0.0009	0.1333	57	0.0023	qset0	Per2, Scd1
GO:0033993	response to lipid	0.000548	0.0297	7	39	638	16999	0.1795	0.0375	0.011	4.78667	0.0023	qset0	Cdo1, Kcnma1, Lox, Nr1d2, Nr4a3, Scd1, Ucp1
GO:0085029	extracellular matrix assembly	0.000603	0.0314	2	39	16	16999	0.0513	0.0009	0.125	57	0.0023	qset0	Lox, Myh11
GO:0009408	response to heat	0.000673	0.033	3	39	75	16999	0.0769	0.0044	0.04	17.4773	0.0023	qset0	Casq1, Hspa1a, Hspa1b
GO:0046321	positive regulation of fatty acid oxidation	0.000683	0.033	2	39	17	16999	0.0513	0.001	0.1176	51.3	0.0023	qset0	Irs2, Nr4a3
GO:0050878	regulation of body fluid levels	0.000769	0.0359	5	39	319	16999	0.1282	0.0188	0.0157	6.81915	0.0023	qset0	Apoh, Cdo1, Itga2b, Kcnma1, Scd1
GO:0046394	carboxylic acid biosynthetic process	0.000898	0.0402	4	39	189	16999	0.1026	0.0111	0.0212	9.24324	0.0023	qset0	Elovl6, Fasn, Per2, Scd1
GO:2000505	regulation of energy homeostasis	0.000949	0.0402	2	39	20	16999	0.0513	0.0012	0.1	42.75	0.0023	qset0	Nr1d2, Nr4a3
GO:0070542	response to fatty acid	0.000949	0.0402	2	39	20	16999	0.0513	0.0012	0.1	42.75	0.0023	qset0	Scd1, Ucp1
GO:0032890	regulation of organic acid transport	0.00105	0.0425	2	39	21	16999	0.0513	0.0012	0.0952	42.75	0.0023	qset0	Irs2, Per2
GO:0090257	regulation of muscle system process	0.00107	0.0425	4	39	198	16999	0.1026	0.0116	0.0202	8.84483	0.0023	qset0	Casq1, Jarid2, Kcnma1, Nr4a3
GO:0060004	reflex	0.00137	0.0531	2	39	24	16999	0.0513	0.0014	0.0833	36.6429	0.0023	qset0	Kcnma1, Nr4a3
GO:0006094	gluconeogenesis	0.00149	0.0555	2	39	25	16999	0.0513	0.0015	0.08	34.2	0.0023	qset0	Gpd1, Per2
GO:0051248	negative regulation of protein metabolic process	0.00154	0.0555	8	39	987	16999	0.2051	0.0581	0.0081	3.53012	0.0023	qset0	C330021F23Rik, Ctla2a, Hspa1b, Jarid2, Patl2, Per2, Prg4, Spock1
GO:0006633	fatty acid biosynthetic process	0.00169	0.0555	3	39	103	16999	0.0769	0.0061	0.0291	12.6066	0.0023	qset0	Elovl6, Fasn, Scd1
GO:0010565	regulation of cellular ketone metabolic process	0.00173	0.0555	3	39	104	16999	0.0769	0.0061	0.0288	12.6066	0.0023	qset0	Irs2, Kcnma1, Nr4a3
GO:0050996	positive regulation of lipid catabolic process	0.00174	0.0555	2	39	27	16999	0.0513	0.0016	0.0741	32.0625	0.0023	qset0	Apoh, Irs2
GO:0019319	hexose biosynthetic process	0.00187	0.0555	2	39	28	16999	0.0513	0.0016	0.0714	32.0625	0.0023	qset0	Gpd1, Per2
GO:0009892	negative regulation of metabolic process	0.00193	0.0555	13	39	2401	16999	0.3333	0.1412	0.0054	2.36048	0.0023	qset0	Apoh, C330021F23Rik, Ctla2a, Hp, Hspa1b, Irs2, Jarid2, Nr1d2, Nr4a3, Patl2, Per2, Prg4, Spock1
GO:0046364	monosaccharide biosynthetic process	0.00214	0.0555	2	39	30	16999	0.0513	0.0018	0.0667	28.5	0.0023	qset0	Gpd1, Per2
GO:0045214	sarcomere organization	0.00214	0.0555	2	39	30	16999	0.0513	0.0018	0.0667	28.5	0.0023	qset0	Casq1, Tcap
GO:0019450	L-cysteine catabolic process to pyruvate	0.00229	0.0555	1	39	1	16999	0.0256	0.0001	1	256	0.0023	qset0	Cdo1
GO:0019451	L-cysteine catabolic process to pyruvate, using cysteine dioxygenase	0.00229	0.0555	1	39	1	16999	0.0256	0.0001	1	256	0.0023	qset0	Cdo1
GO:0060082	eye blink reflex	0.00229	0.0555	1	39	1	16999	0.0256	0.0001	1	256	0.0023	qset0	Kcnma1
GO:0060567	negative regulation of DNA-templated transcription, termination	0.00229	0.0555	1	39	1	16999	0.0256	0.0001	1	256	0.0023	qset0	Per2
GO:0010607	negative regulation of cytoplasmic mRNA processing body assembly	0.00229	0.0555	1	39	1	16999	0.0256	0.0001	1	256	0.0023	qset0	Patl2
GO:2000296	negative regulation of hydrogen peroxide catabolic process	0.00229	0.0555	1	39	1	16999	0.0256	0.0001	1	256	0.0023	qset0	Hp
GO:0038097	positive regulation of mast cell activation by Fc-epsilon receptor signaling pathway	0.00229	0.0555	1	39	1	16999	0.0256	0.0001	1	256	0.0023	qset0	Nr4a3
GO:0009444	pyruvate oxidation	0.00229	0.0555	1	39	1	16999	0.0256	0.0001	1	256	0.0023	qset0	Nr4a3
GO:1900920	regulation of L-glutamate import	0.00229	0.0555	1	39	1	16999	0.0256	0.0001	1	256	0.0023	qset0	Per2
GO:0051941	regulation of amino acid uptake involved in synaptic transmission	0.00229	0.0555	1	39	1	16999	0.0256	0.0001	1	256	0.0023	qset0	Per2
GO:0051946	regulation of glutamate uptake involved in transmission of nerve impulse	0.00229	0.0555	1	39	1	16999	0.0256	0.0001	1	256	0.0023	qset0	Per2
GO:0034465	response to carbon monoxide	0.00229	0.0555	1	39	1	16999	0.0256	0.0001	1	256	0.0023	qset0	Kcnma1
GO:0048821	erythrocyte development	0.00244	0.0571	2	39	32	16999	0.0513	0.0019	0.0625	27	0.0023	qset0	Hba-a1, Hba-a2
GO:0030154	cell differentiation	0.00244	0.0571	16	39	3443	16999	0.4103	0.2025	0.0046	2.02617	0.0023	qset0	Casq1, Fasn, Fmod, Hba-a1, Hba-a2, Jarid2, Kcnma1, Mei4, Myh11, Nr4a3, Per2, Scd1, Spock1, Tcap, Thbs4, Ucp1
GO:0048468	cell development	0.00249	0.0572	10	39	1587	16999	0.2564	0.0934	0.0063	2.74518	0.0023	qset0	Casq1, Fmod, Hba-a1, Hba-a2, Kcnma1, Mei4, Myh11, Nr4a3, Tcap, Thbs4
GO:0046320	regulation of fatty acid oxidation	0.00259	0.0585	2	39	33	16999	0.0513	0.0019	0.0606	27	0.0023	qset0	Irs2, Nr4a3
GO:0030879	mammary gland development	0.00267	0.0592	3	39	121	16999	0.0769	0.0071	0.0248	10.831	0.0023	qset0	Cdo1, Fasn, Irs2
GO:0050873	brown fat cell differentiation	0.00275	0.0595	2	39	34	16999	0.0513	0.002	0.0588	25.65	0.0023	qset0	Scd1, Ucp1
GO:0007623	circadian rhythm	0.00279	0.0595	3	39	123	16999	0.0769	0.0072	0.0244	10.6806	0.0023	qset0	Dbp, Kcnma1, Per2
GO:0055114	oxidation-reduction process	0.00281	0.0595	7	39	846	16999	0.1795	0.0498	0.0083	3.60442	0.0023	qset0	Cdo1, Fasn, Gpd1, Lox, Nr4a3, Per2, Scd1
GO:0031324	negative regulation of cellular metabolic process	0.00292	0.0608	12	39	2204	16999	0.3077	0.1297	0.0054	2.3724	0.0023	qset0	C330021F23Rik, Ctla2a, Hp, Hspa1b, Irs2, Jarid2, Nr1d2, Nr4a3, Patl2, Per2, Prg4, Spock1
GO:0009719	response to endogenous stimulus	0.00296	0.0608	8	39	1095	16999	0.2051	0.0644	0.0073	3.18478	0.0023	qset0	Cdo1, Gpd1, Irs2, Kcnma1, Lox, Nr1d2, Nr4a3, Ucp1
GO:0032501	multicellular organismal process	0.00308	0.0623	25	39	6982	16999	0.641	0.4107	0.0036	1.56075	0.0023	qset0	Adam19, Apoh, Cdo1, Comp, Dbp, Fasn, Fmod, Hba-a1, Hba-a2, Hp, Irs2, Itga2b, Jarid2, Kcnma1, Lox, Mei4, Myh11, Nr4a3, Per2, Prg4, Scd1, Spock1, Tcap, Thbs4, Ucp1
GO:0045923	positive regulation of fatty acid metabolic process	0.00325	0.0641	2	39	37	16999	0.0513	0.0022	0.0541	23.3182	0.0023	qset0	Irs2, Nr4a3
GO:0055002	striated muscle cell development	0.00327	0.0641	3	39	130	16999	0.0769	0.0076	0.0231	10.1184	0.0023	qset0	Casq1, Myh11, Tcap
GO:0048511	rhythmic process	0.00335	0.0649	4	39	271	16999	0.1026	0.0159	0.0148	6.45283	0.0023	qset0	Dbp, Kcnma1, Nr1d2, Per2
GO:0000302	response to reactive oxygen species	0.00348	0.0665	3	39	133	16999	0.0769	0.0078	0.0226	9.85897	0.0023	qset0	Hp, Nr4a3, Ucp1
GO:0010033	response to organic substance	0.00355	0.0669	12	39	2256	16999	0.3077	0.1327	0.0053	2.31876	0.0023	qset0	Cdo1, Fasn, Gpd1, Hba-a1, Irs2, Kcnma1, Lox, Nr1d2, Nr4a3, Scd1, Thbs4, Ucp1
GO:0019752	carboxylic acid metabolic process	0.00391	0.0672	6	39	669	16999	0.1538	0.0394	0.009	3.90355	0.0023	qset0	Cdo1, Elovl6, Fasn, Nr4a3, Per2, Scd1
GO:0043436	oxoacid metabolic process	0.00409	0.0672	6	39	675	16999	0.1538	0.0397	0.0089	3.87406	0.0023	qset0	Cdo1, Elovl6, Fasn, Nr4a3, Per2, Scd1
GO:0048869	cellular developmental process	0.00432	0.0672	16	39	3633	16999	0.4103	0.2137	0.0044	1.91998	0.0023	qset0	Casq1, Fasn, Fmod, Hba-a1, Hba-a2, Jarid2, Kcnma1, Mei4, Myh11, Nr4a3, Per2, Scd1, Spock1, Tcap, Thbs4, Ucp1
GO:0090207	regulation of triglyceride metabolic process	0.00436	0.0672	2	39	43	16999	0.0513	0.0025	0.0465	20.52	0.0023	qset0	Apoh, Thrsp
GO:0019452	L-cysteine catabolic process to taurine	0.00458	0.0672	1	39	2	16999	0.0256	0.0001	0.5	256	0.0023	qset0	Cdo1
GO:0007597	blood coagulation, intrinsic pathway	0.00458	0.0672	1	39	2	16999	0.0256	0.0001	0.5	256	0.0023	qset0	Apoh
GO:0046168	glycerol-3-phosphate catabolic process	0.00458	0.0672	1	39	2	16999	0.0256	0.0001	0.5	256	0.0023	qset0	Gpd1
GO:0006127	glycerophosphate shuttle	0.00458	0.0672	1	39	2	16999	0.0256	0.0001	0.5	256	0.0023	qset0	Gpd1
GO:1904305	negative regulation of gastro-intestinal system smooth muscle contraction	0.00458	0.0672	1	39	2	16999	0.0256	0.0001	0.5	256	0.0023	qset0	Kcnma1
GO:1904348	negative regulation of small intestine smooth muscle contraction	0.00458	0.0672	1	39	2	16999	0.0256	0.0001	0.5	256	0.0023	qset0	Kcnma1
GO:0032765	positive regulation of mast cell cytokine production	0.00458	0.0672	1	39	2	16999	0.0256	0.0001	0.5	256	0.0023	qset0	Nr4a3
GO:0031554	regulation of DNA-templated transcription, termination	0.00458	0.0672	1	39	2	16999	0.0256	0.0001	0.5	256	0.0023	qset0	Per2
GO:2000295	regulation of hydrogen peroxide catabolic process	0.00458	0.0672	1	39	2	16999	0.0256	0.0001	0.5	256	0.0023	qset0	Hp
GO:0014809	regulation of skeletal muscle contraction by regulation of release of sequestered calcium ion	0.00458	0.0672	1	39	2	16999	0.0256	0.0001	0.5	256	0.0023	qset0	Casq1
GO:1904347	regulation of small intestine smooth muscle contraction	0.00458	0.0672	1	39	2	16999	0.0256	0.0001	0.5	256	0.0023	qset0	Kcnma1
GO:0030241	skeletal muscle myosin thick filament assembly	0.00458	0.0672	1	39	2	16999	0.0256	0.0001	0.5	256	0.0023	qset0	Tcap
GO:0071688	striated muscle myosin thick filament assembly	0.00458	0.0672	1	39	2	16999	0.0256	0.0001	0.5	256	0.0023	qset0	Tcap
GO:0000097	sulfur amino acid biosynthetic process	0.00458	0.0672	1	39	2	16999	0.0256	0.0001	0.5	256	0.0023	qset0	Cdo1
GO:1903699	tarsal gland development	0.00458	0.0672	1	39	2	16999	0.0256	0.0001	0.5	256	0.0023	qset0	Scd1
GO:0042412	taurine biosynthetic process	0.00458	0.0672	1	39	2	16999	0.0256	0.0001	0.5	256	0.0023	qset0	Cdo1
GO:0055001	muscle cell development	0.00461	0.0672	3	39	147	16999	0.0769	0.0086	0.0204	8.94186	0.0023	qset0	Casq1, Myh11, Tcap
GO:0032269	negative regulation of cellular protein metabolic process	0.00466	0.0672	7	39	927	16999	0.1795	0.0545	0.0076	3.29358	0.0023	qset0	C330021F23Rik, Ctla2a, Hspa1b, Jarid2, Patl2, Per2, Spock1
GO:0044057	regulation of system process	0.00492	0.0701	5	39	488	16999	0.1282	0.0287	0.0102	4.4669	0.0023	qset0	Casq1, Jarid2, Kcnma1, Nr4a3, Per2
GO:0006631	fatty acid metabolic process	0.00516	0.0718	4	39	306	16999	0.1026	0.018	0.0131	5.7	0.0023	qset0	Elovl6, Fasn, Per2, Scd1
GO:1901700	response to oxygen-containing compound	0.00518	0.0718	8	39	1200	16999	0.2051	0.0706	0.0067	2.9051	0.0023	qset0	Cdo1, Gpd1, Hp, Irs2, Kcnma1, Nr4a3, Scd1, Ucp1
GO:0006939	smooth muscle contraction	0.00519	0.0718	2	39	47	16999	0.0513	0.0028	0.0426	18.3214	0.0023	qset0	Kcnma1, Myh11
GO:0031329	regulation of cellular catabolic process	0.00534	0.0731	4	39	309	16999	0.1026	0.0182	0.0129	5.63736	0.0023	qset0	Apoh, Gpd1, Hp, Irs2
GO:0010828	positive regulation of glucose transport	0.00563	0.0764	2	39	49	16999	0.0513	0.0029	0.0408	17.6897	0.0023	qset0	Irs2, Nr4a3
GO:0030239	myofibril assembly	0.00586	0.0779	2	39	50	16999	0.0513	0.0029	0.04	17.6897	0.0023	qset0	Casq1, Tcap
GO:0032941	secretion by tissue	0.00586	0.0779	2	39	50	16999	0.0513	0.0029	0.04	17.6897	0.0023	qset0	Cdo1, Kcnma1
GO:0010611	regulation of cardiac muscle hypertrophy	0.00609	0.0782	2	39	51	16999	0.0513	0.003	0.0392	17.1	0.0023	qset0	Jarid2, Nr4a3
GO:0031323	regulation of cellular metabolic process	0.00619	0.0782	20	39	5251	16999	0.5128	0.3089	0.0038	1.66008	0.0023	qset0	Apoh, C330021F23Rik, Ctla2a, Dbp, Gpd1, Hp, Hspa1b, Irs2, Jarid2, Kcnma1, Nr1d2, Nr4a3, Patl2, Per2, Prg4, Scd1, Spock1, Thbs4, Thrsp, Ucp1
GO:0006936	muscle contraction	0.00646	0.0782	3	39	166	16999	0.0769	0.0098	0.0181	7.84694	0.0023	qset0	Kcnma1, Myh11, Tcap
GO:0014743	regulation of muscle hypertrophy	0.00656	0.0782	2	39	53	16999	0.0513	0.0031	0.0377	16.5484	0.0023	qset0	Jarid2, Nr4a3
GO:0006629	lipid metabolic process	0.00665	0.0782	7	39	990	16999	0.1795	0.0582	0.0071	3.08419	0.0023	qset0	Apoh, Elovl6, Fasn, Gpd1, Per2, Scd1, Thrsp
GO:0006082	organic acid metabolic process	0.00667	0.0782	6	39	747	16999	0.1538	0.0439	0.008	3.50342	0.0023	qset0	Cdo1, Elovl6, Fasn, Nr4a3, Per2, Scd1
GO:0007589	body fluid secretion	0.00681	0.0782	2	39	54	16999	0.0513	0.0032	0.037	16.0312	0.0023	qset0	Cdo1, Kcnma1
GO:0048747	muscle fiber development	0.00681	0.0782	2	39	54	16999	0.0513	0.0032	0.037	16.0312	0.0023	qset0	Myh11, Tcap
GO:0038095	Fc-epsilon receptor signaling pathway	0.00687	0.0782	1	39	3	16999	0.0256	0.0002	0.3333	128	0.0023	qset0	Nr4a3
GO:0019448	L-cysteine catabolic process	0.00687	0.0782	1	39	3	16999	0.0256	0.0002	0.3333	128	0.0023	qset0	Cdo1
GO:0046439	L-cysteine metabolic process	0.00687	0.0782	1	39	3	16999	0.0256	0.0002	0.3333	128	0.0023	qset0	Cdo1
GO:0071603	endothelial cell-cell adhesion	0.00687	0.0782	1	39	3	16999	0.0256	0.0002	0.3333	128	0.0023	qset0	Thbs4
GO:0036353	histone H2A-K119 monoubiquitination	0.00687	0.0782	1	39	3	16999	0.0256	0.0002	0.3333	128	0.0023	qset0	Scml2
GO:1900625	positive regulation of monocyte aggregation	0.00687	0.0782	1	39	3	16999	0.0256	0.0002	0.3333	128	0.0023	qset0	Nr4a3
GO:1900623	regulation of monocyte aggregation	0.00687	0.0782	1	39	3	16999	0.0256	0.0002	0.3333	128	0.0023	qset0	Nr4a3
GO:0014722	regulation of skeletal muscle contraction by calcium ion signaling	0.00687	0.0782	1	39	3	16999	0.0256	0.0002	0.3333	128	0.0023	qset0	Casq1
GO:0048769	sarcomerogenesis	0.00687	0.0782	1	39	3	16999	0.0256	0.0002	0.3333	128	0.0023	qset0	Tcap
GO:0061515	myeloid cell development	0.00705	0.079	2	39	55	16999	0.0513	0.0032	0.0364	16.0312	0.0023	qset0	Hba-a1, Hba-a2
GO:0051591	response to cAMP	0.00705	0.079	2	39	55	16999	0.0513	0.0032	0.0364	16.0312	0.0023	qset0	Cdo1, Gpd1
GO:0044699	single-organism process	0.00735	0.0816	35	39	12269	16999	0.8974	0.7217	0.0029	1.24345	0.0023	qset0	Adam19, Apoh, Casq1, Cdo1, Cfd, Comp, Dbp, Elovl6, Fasn, Fmod, Gpd1, Hba-a1, Hba-a2, Hp, Hspa1b, Irs2, Itga2b, Jarid2, Kcnma1, Lox, Mei4, Myh11, Nr1d2, Nr4a3, Nrgn, Per2, Prg4, Scd1, Scml2, Spock1, Tcap, Thbs4, Thrsp, Treml2, Ucp1
GO:0055013	cardiac muscle cell development	0.00756	0.0826	2	39	57	16999	0.0513	0.0034	0.0351	15.0882	0.0023	qset0	Myh11, Tcap
GO:0050994	regulation of lipid catabolic process	0.00756	0.0826	2	39	57	16999	0.0513	0.0034	0.0351	15.0882	0.0023	qset0	Apoh, Irs2
GO:0044255	cellular lipid metabolic process	0.00765	0.083	6	39	769	16999	0.1538	0.0452	0.0078	3.40265	0.0023	qset0	Apoh, Elovl6, Fasn, Gpd1, Per2, Scd1
GO:0015980	energy derivation by oxidation of organic compounds	0.00794	0.0832	3	39	179	16999	0.0769	0.0105	0.0168	7.32381	0.0023	qset0	Gpd1, Nr4a3, Per2
GO:0006090	pyruvate metabolic process	0.00808	0.0832	2	39	59	16999	0.0513	0.0035	0.0339	14.6571	0.0023	qset0	Cdo1, Nr4a3
GO:0006641	triglyceride metabolic process	0.00862	0.0832	2	39	61	16999	0.0513	0.0036	0.0328	14.25	0.0023	qset0	Apoh, Scd1
GO:0032870	cellular response to hormone stimulus	0.00882	0.0832	4	39	357	16999	0.1026	0.021	0.0112	4.88571	0.0023	qset0	Irs2, Nr1d2, Nr4a3, Ucp1
GO:0030198	extracellular matrix organization	0.00882	0.0832	3	39	186	16999	0.0769	0.0109	0.0161	7.05505	0.0023	qset0	Comp, Lox, Myh11
GO:0055006	cardiac cell development	0.00889	0.0832	2	39	62	16999	0.0513	0.0036	0.0323	14.25	0.0023	qset0	Myh11, Tcap
GO:0043062	extracellular structure organization	0.00895	0.0832	3	39	187	16999	0.0769	0.011	0.016	6.99091	0.0023	qset0	Comp, Lox, Myh11
GO:0002431	Fc receptor mediated stimulatory signaling pathway	0.00915	0.0832	1	39	4	16999	0.0256	0.0002	0.25	128	0.0023	qset0	Nr4a3
GO:0034196	acylglycerol transport	0.00915	0.0832	1	39	4	16999	0.0256	0.0002	0.25	128	0.0023	qset0	Apoh
GO:0071376	cellular response to corticotropin-releasing hormone stimulus	0.00915	0.0832	1	39	4	16999	0.0256	0.0002	0.25	128	0.0023	qset0	Nr4a3
GO:0097167	circadian regulation of translation	0.00915	0.0832	1	39	4	16999	0.0256	0.0002	0.25	128	0.0023	qset0	Per2
GO:0035995	detection of muscle stretch	0.00915	0.0832	1	39	4	16999	0.0256	0.0002	0.25	128	0.0023	qset0	Tcap
GO:0042138	meiotic DNA double-strand break formation	0.00915	0.0832	1	39	4	16999	0.0256	0.0002	0.25	128	0.0023	qset0	Mei4
GO:1903966	monounsaturated fatty acid biosynthetic process	0.00915	0.0832	1	39	4	16999	0.0256	0.0002	0.25	128	0.0023	qset0	Scd1
GO:1903964	monounsaturated fatty acid metabolic process	0.00915	0.0832	1	39	4	16999	0.0256	0.0002	0.25	128	0.0023	qset0	Scd1
GO:0031034	myosin filament assembly	0.00915	0.0832	1	39	4	16999	0.0256	0.0002	0.25	128	0.0023	qset0	Tcap
GO:0031033	myosin filament organization	0.00915	0.0832	1	39	4	16999	0.0256	0.0002	0.25	128	0.0023	qset0	Tcap
GO:0010748	negative regulation of plasma membrane long-chain fatty acid transport	0.00915	0.0832	1	39	4	16999	0.0256	0.0002	0.25	128	0.0023	qset0	Irs2
GO:1904304	regulation of gastro-intestinal system smooth muscle contraction	0.00915	0.0832	1	39	4	16999	0.0256	0.0002	0.25	128	0.0023	qset0	Kcnma1
GO:0032763	regulation of mast cell cytokine production	0.00915	0.0832	1	39	4	16999	0.0256	0.0002	0.25	128	0.0023	qset0	Nr4a3
GO:0043435	response to corticotropin-releasing hormone	0.00915	0.0832	1	39	4	16999	0.0256	0.0002	0.25	128	0.0023	qset0	Nr4a3
GO:0060083	smooth muscle contraction involved in micturition	0.00915	0.0832	1	39	4	16999	0.0256	0.0002	0.25	128	0.0023	qset0	Kcnma1
GO:0034197	triglyceride transport	0.00915	0.0832	1	39	4	16999	0.0256	0.0002	0.25	128	0.0023	qset0	Apoh
GO:0060005	vestibular reflex	0.00915	0.0832	1	39	4	16999	0.0256	0.0002	0.25	128	0.0023	qset0	Nr4a3
GO:0048839	inner ear development	0.00975	0.0875	3	39	193	16999	0.0769	0.0114	0.0155	6.74561	0.0023	qset0	Kcnma1, Nr4a3, Tcap
GO:0031331	positive regulation of cellular catabolic process	0.00975	0.0875	3	39	193	16999	0.0769	0.0114	0.0155	6.74561	0.0023	qset0	Apoh, Gpd1, Irs2
GO:0044711	single-organism biosynthetic process	0.0101	0.0901	6	39	816	16999	0.1538	0.048	0.0074	3.20417	0.0023	qset0	Cdo1, Elovl6, Fasn, Gpd1, Per2, Scd1
GO:0051146	striated muscle cell differentiation	0.0102	0.0901	3	39	196	16999	0.0769	0.0115	0.0153	6.68696	0.0023	qset0	Casq1, Myh11, Tcap
GO:0065008	regulation of biological quality	0.0108	0.0916	14	39	3267	16999	0.359	0.1922	0.0043	1.86785	0.0023	qset0	Apoh, Casq1, Cdo1, Hba-a1, Hba-a2, Hspa1a, Irs2, Itga2b, Kcnma1, Nr1d2, Nr4a3, Nrgn, Per2, Scd1
GO:0050885	neuromuscular process controlling balance	0.0112	0.0916	2	39	70	16999	0.0513	0.0041	0.0286	12.5122	0.0023	qset0	Kcnma1, Nr4a3
GO:0006116	NADH oxidation	0.0114	0.0916	1	39	5	16999	0.0256	0.0003	0.2	85.3333	0.0023	qset0	Gpd1
GO:0034435	cholesterol esterification	0.0114	0.0916	1	39	5	16999	0.0256	0.0003	0.2	85.3333	0.0023	qset0	Scd1
GO:1901503	ether biosynthetic process	0.0114	0.0916	1	39	5	16999	0.0256	0.0003	0.2	85.3333	0.0023	qset0	Fasn
GO:0008611	ether lipid biosynthetic process	0.0114	0.0916	1	39	5	16999	0.0256	0.0003	0.2	85.3333	0.0023	qset0	Fasn
GO:0046504	glycerol ether biosynthetic process	0.0114	0.0916	1	39	5	16999	0.0256	0.0003	0.2	85.3333	0.0023	qset0	Fasn
GO:0045794	negative regulation of cell volume	0.0114	0.0916	1	39	5	16999	0.0256	0.0003	0.2	85.3333	0.0023	qset0	Kcnma1
GO:0010727	negative regulation of hydrogen peroxide metabolic process	0.0114	0.0916	1	39	5	16999	0.0256	0.0003	0.2	85.3333	0.0023	qset0	Hp
GO:1903208	negative regulation of hydrogen peroxide-induced neuron death	0.0114	0.0916	1	39	5	16999	0.0256	0.0003	0.2	85.3333	0.0023	qset0	Nr4a3
GO:0030223	neutrophil differentiation	0.0114	0.0916	1	39	5	16999	0.0256	0.0003	0.2	85.3333	0.0023	qset0	Fasn
GO:0010958	regulation of amino acid import	0.0114	0.0916	1	39	5	16999	0.0256	0.0003	0.2	85.3333	0.0023	qset0	Per2
GO:1903207	regulation of hydrogen peroxide-induced neuron death	0.0114	0.0916	1	39	5	16999	0.0256	0.0003	0.2	85.3333	0.0023	qset0	Nr4a3
GO:0030240	skeletal muscle thin filament assembly	0.0114	0.0916	1	39	5	16999	0.0256	0.0003	0.2	85.3333	0.0023	qset0	Tcap
GO:0034433	steroid esterification	0.0114	0.0916	1	39	5	16999	0.0256	0.0003	0.2	85.3333	0.0023	qset0	Scd1
GO:0034434	sterol esterification	0.0114	0.0916	1	39	5	16999	0.0256	0.0003	0.2	85.3333	0.0023	qset0	Scd1
GO:0031960	response to corticosteroid	0.0115	0.0919	2	39	71	16999	0.0513	0.0042	0.0282	12.2143	0.0023	qset0	Cdo1, Kcnma1
GO:0072376	protein activation cascade	0.0118	0.0939	2	39	72	16999	0.0513	0.0042	0.0278	12.2143	0.0023	qset0	Apoh, Cfd
GO:0045913	positive regulation of carbohydrate metabolic process	0.0125	0.0984	2	39	74	16999	0.0513	0.0044	0.027	11.6591	0.0023	qset0	Gpd1, Irs2
GO:0043502	regulation of muscle adaptation	0.0128	0.1	2	39	75	16999	0.0513	0.0044	0.0267	11.6591	0.0023	qset0	Jarid2, Nr4a3
GO:0030099	myeloid cell differentiation	0.013	0.1	3	39	215	16999	0.0769	0.0126	0.014	6.10317	0.0023	qset0	Fasn, Hba-a1, Hba-a2
GO:0042542	response to hydrogen peroxide	0.0131	0.1	2	39	76	16999	0.0513	0.0045	0.0263	11.4	0.0023	qset0	Hp, Nr4a3
GO:0003012	muscle system process	0.0132	0.1	3	39	216	16999	0.0769	0.0127	0.0139	6.05512	0.0023	qset0	Kcnma1, Myh11, Tcap
GO:0080090	regulation of primary metabolic process	0.0134	0.1	19	39	5205	16999	0.4872	0.3062	0.0037	1.59112	0.0023	qset0	Apoh, C330021F23Rik, Ctla2a, Dbp, Gpd1, Hspa1b, Irs2, Jarid2, Kcnma1, Nr1d2, Nr4a3, Patl2, Per2, Prg4, Scd1, Spock1, Thbs4, Thrsp, Ucp1
GO:0019217	regulation of fatty acid metabolic process	0.0135	0.1	2	39	77	16999	0.0513	0.0045	0.026	11.4	0.0023	qset0	Irs2, Nr4a3
GO:0097384	cellular lipid biosynthetic process	0.0137	0.1	1	39	6	16999	0.0256	0.0004	0.1667	64	0.0023	qset0	Fasn
GO:0019249	lactate biosynthetic process	0.0137	0.1	1	39	6	16999	0.0256	0.0004	0.1667	64	0.0023	qset0	Per2
GO:0060268	negative regulation of respiratory burst	0.0137	0.1	1	39	6	16999	0.0256	0.0004	0.1667	64	0.0023	qset0	Apoh
GO:0010746	regulation of plasma membrane long-chain fatty acid transport	0.0137	0.1	1	39	6	16999	0.0256	0.0004	0.1667	64	0.0023	qset0	Irs2
GO:0033762	response to glucagon	0.0137	0.1	1	39	6	16999	0.0256	0.0004	0.1667	64	0.0023	qset0	Cdo1
GO:0046541	saliva secretion	0.0137	0.1	1	39	6	16999	0.0256	0.0004	0.1667	64	0.0023	qset0	Kcnma1
GO:0014866	skeletal myofibril assembly	0.0137	0.1	1	39	6	16999	0.0256	0.0004	0.1667	64	0.0023	qset0	Tcap
GO:0006639	acylglycerol metabolic process	0.0141	0.102	2	39	79	16999	0.0513	0.0046	0.0253	11.1522	0.0023	qset0	Apoh, Scd1
GO:0009628	response to abiotic stimulus	0.0142	0.102	6	39	878	16999	0.1538	0.0517	0.0068	2.97485	0.0023	qset0	Casq1, Hspa1a, Hspa1b, Kcnma1, Tcap, Ucp1
GO:0043583	ear development	0.0144	0.102	3	39	223	16999	0.0769	0.0131	0.0135	5.87023	0.0023	qset0	Kcnma1, Nr4a3, Tcap
GO:0043434	response to peptide hormone	0.0144	0.102	3	39	223	16999	0.0769	0.0131	0.0135	5.87023	0.0023	qset0	Cdo1, Irs2, Nr4a3
GO:0010827	regulation of glucose transport	0.0145	0.102	2	39	80	16999	0.0513	0.0047	0.025	10.9149	0.0023	qset0	Irs2, Nr4a3
GO:0002376	immune system process	0.0146	0.102	9	39	1732	16999	0.2308	0.1019	0.0052	2.26497	0.0023	qset0	Cfd, Fasn, Hba-a1, Hba-a2, Hp, Jarid2, Nr4a3, Prg4, Treml2
GO:0016051	carbohydrate biosynthetic process	0.0148	0.102	2	39	81	16999	0.0513	0.0048	0.0247	10.6875	0.0023	qset0	Gpd1, Per2
GO:0006638	neutral lipid metabolic process	0.0148	0.102	2	39	81	16999	0.0513	0.0048	0.0247	10.6875	0.0023	qset0	Apoh, Scd1
GO:0046683	response to organophosphorus	0.0148	0.102	2	39	81	16999	0.0513	0.0048	0.0247	10.6875	0.0023	qset0	Cdo1, Gpd1
GO:0019222	regulation of metabolic process	0.0152	0.102	20	39	5660	16999	0.5128	0.333	0.0035	1.53994	0.0023	qset0	Apoh, C330021F23Rik, Ctla2a, Dbp, Gpd1, Hp, Hspa1b, Irs2, Jarid2, Kcnma1, Nr1d2, Nr4a3, Patl2, Per2, Prg4, Scd1, Spock1, Thbs4, Thrsp, Ucp1
GO:0006091	generation of precursor metabolites and energy	0.0158	0.102	3	39	231	16999	0.0769	0.0136	0.013	5.65441	0.0023	qset0	Gpd1, Nr4a3, Per2
GO:0030218	erythrocyte differentiation	0.0159	0.102	2	39	84	16999	0.0513	0.0049	0.0238	10.4694	0.0023	qset0	Hba-a1, Hba-a2
GO:0044070	regulation of anion transport	0.0159	0.102	2	39	84	16999	0.0513	0.0049	0.0238	10.4694	0.0023	qset0	Irs2, Per2
GO:0072378	blood coagulation, fibrin clot formation	0.016	0.102	1	39	7	16999	0.0256	0.0004	0.1429	64	0.0023	qset0	Apoh
GO:0034625	fatty acid elongation, monounsaturated fatty acid	0.016	0.102	1	39	7	16999	0.0256	0.0004	0.1429	64	0.0023	qset0	Elovl6
GO:0034626	fatty acid elongation, polyunsaturated fatty acid	0.016	0.102	1	39	7	16999	0.0256	0.0004	0.1429	64	0.0023	qset0	Elovl6
GO:0019367	fatty acid elongation, saturated fatty acid	0.016	0.102	1	39	7	16999	0.0256	0.0004	0.1429	64	0.0023	qset0	Elovl6
GO:0019368	fatty acid elongation, unsaturated fatty acid	0.016	0.102	1	39	7	16999	0.0256	0.0004	0.1429	64	0.0023	qset0	Elovl6
GO:1902430	negative regulation of beta-amyloid formation	0.016	0.102	1	39	7	16999	0.0256	0.0004	0.1429	64	0.0023	qset0	C330021F23Rik
GO:0070345	negative regulation of fat cell proliferation	0.016	0.102	1	39	7	16999	0.0256	0.0004	0.1429	64	0.0023	qset0	Per2
GO:2000192	negative regulation of fatty acid transport	0.016	0.102	1	39	7	16999	0.0256	0.0004	0.1429	64	0.0023	qset0	Irs2
GO:0051918	negative regulation of fibrinolysis	0.016	0.102	1	39	7	16999	0.0256	0.0004	0.1429	64	0.0023	qset0	Apoh
GO:0045409	negative regulation of interleukin-6 biosynthetic process	0.016	0.102	1	39	7	16999	0.0256	0.0004	0.1429	64	0.0023	qset0	Prg4
GO:0051574	positive regulation of histone H3-K9 methylation	0.016	0.102	1	39	7	16999	0.0256	0.0004	0.1429	64	0.0023	qset0	Jarid2
GO:0010739	positive regulation of protein kinase A signaling	0.016	0.102	1	39	7	16999	0.0256	0.0004	0.1429	64	0.0023	qset0	C330021F23Rik
GO:0019530	taurine metabolic process	0.016	0.102	1	39	7	16999	0.0256	0.0004	0.1429	64	0.0023	qset0	Cdo1
GO:0031032	actomyosin structure organization	0.0173	0.11	2	39	88	16999	0.0513	0.0052	0.0227	9.86538	0.0023	qset0	Casq1, Tcap
GO:0046486	glycerolipid metabolic process	0.0177	0.11	3	39	241	16999	0.0769	0.0142	0.0124	5.41549	0.0023	qset0	Apoh, Gpd1, Scd1
GO:0006006	glucose metabolic process	0.0181	0.11	2	39	90	16999	0.0513	0.0053	0.0222	9.67925	0.0023	qset0	Gpd1, Per2
GO:0043401	steroid hormone mediated signaling pathway	0.0181	0.11	2	39	90	16999	0.0513	0.0053	0.0222	9.67925	0.0023	qset0	Nr1d2, Nr4a3
GO:0046485	ether lipid metabolic process	0.0182	0.11	1	39	8	16999	0.0256	0.0005	0.125	51.2	0.0023	qset0	Fasn
GO:1903960	negative regulation of anion transmembrane transport	0.0182	0.11	1	39	8	16999	0.0256	0.0005	0.125	51.2	0.0023	qset0	Irs2
GO:0032891	negative regulation of organic acid transport	0.0182	0.11	1	39	8	16999	0.0256	0.0005	0.125	51.2	0.0023	qset0	Irs2
GO:0034392	negative regulation of smooth muscle cell apoptotic process	0.0182	0.11	1	39	8	16999	0.0256	0.0005	0.125	51.2	0.0023	qset0	Apoh
GO:0030916	otic vesicle formation	0.0182	0.11	1	39	8	16999	0.0256	0.0005	0.125	51.2	0.0023	qset0	Tcap
GO:2000253	positive regulation of feeding behavior	0.0182	0.11	1	39	8	16999	0.0256	0.0005	0.125	51.2	0.0023	qset0	Nr4a3
GO:0032344	regulation of aldosterone metabolic process	0.0182	0.11	1	39	8	16999	0.0256	0.0005	0.125	51.2	0.0023	qset0	Kcnma1
GO:0010603	regulation of cytoplasmic mRNA processing body assembly	0.0182	0.11	1	39	8	16999	0.0256	0.0005	0.125	51.2	0.0023	qset0	Patl2
GO:0060087	relaxation of vascular smooth muscle	0.0182	0.11	1	39	8	16999	0.0256	0.0005	0.125	51.2	0.0023	qset0	Kcnma1
GO:0048752	semicircular canal morphogenesis	0.0182	0.11	1	39	8	16999	0.0256	0.0005	0.125	51.2	0.0023	qset0	Nr4a3
GO:0009894	regulation of catabolic process	0.0186	0.112	4	39	446	16999	0.1026	0.0262	0.009	3.91603	0.0023	qset0	Apoh, Gpd1, Hp, Irs2
GO:0019218	regulation of steroid metabolic process	0.0189	0.113	2	39	92	16999	0.0513	0.0054	0.0217	9.5	0.0023	qset0	Kcnma1, Scd1
GO:0001676	long-chain fatty acid metabolic process	0.0192	0.114	2	39	93	16999	0.0513	0.0055	0.0215	9.32727	0.0023	qset0	Elovl6, Scd1
GO:0043467	regulation of generation of precursor metabolites and energy	0.0192	0.114	2	39	93	16999	0.0513	0.0055	0.0215	9.32727	0.0023	qset0	Gpd1, Irs2
GO:0055007	cardiac muscle cell differentiation	0.0196	0.114	2	39	94	16999	0.0513	0.0055	0.0213	9.32727	0.0023	qset0	Myh11, Tcap
GO:0034101	erythrocyte homeostasis	0.0196	0.114	2	39	94	16999	0.0513	0.0055	0.0213	9.32727	0.0023	qset0	Hba-a1, Hba-a2
GO:0001889	liver development	0.0196	0.114	2	39	94	16999	0.0513	0.0055	0.0213	9.32727	0.0023	qset0	Hp, Jarid2
GO:0048534	hematopoietic or lymphoid organ development	0.0198	0.114	5	39	688	16999	0.1282	0.0405	0.0073	3.16543	0.0023	qset0	Fasn, Hba-a1, Hba-a2, Jarid2, Prg4
GO:0009896	positive regulation of catabolic process	0.0199	0.114	3	39	252	16999	0.0769	0.0148	0.0119	5.19595	0.0023	qset0	Apoh, Gpd1, Irs2
GO:1901652	response to peptide	0.0199	0.114	3	39	252	16999	0.0769	0.0148	0.0119	5.19595	0.0023	qset0	Cdo1, Irs2, Nr4a3
GO:0001936	regulation of endothelial cell proliferation	0.02	0.114	2	39	95	16999	0.0513	0.0056	0.0211	9.16071	0.0023	qset0	Apoh, Thbs4
GO:0014074	response to purine-containing compound	0.02	0.114	2	39	95	16999	0.0513	0.0056	0.0211	9.16071	0.0023	qset0	Cdo1, Gpd1
GO:0038093	Fc receptor signaling pathway	0.0205	0.114	1	39	9	16999	0.0256	0.0005	0.1111	51.2	0.0023	qset0	Nr4a3
GO:0006072	glycerol-3-phosphate metabolic process	0.0205	0.114	1	39	9	16999	0.0256	0.0005	0.1111	51.2	0.0023	qset0	Gpd1
GO:1902992	negative regulation of amyloid precursor protein catabolic process	0.0205	0.114	1	39	9	16999	0.0256	0.0005	0.1111	51.2	0.0023	qset0	C330021F23Rik
GO:0010873	positive regulation of cholesterol esterification	0.0205	0.114	1	39	9	16999	0.0256	0.0005	0.1111	51.2	0.0023	qset0	Scd1
GO:0032000	positive regulation of fatty acid beta-oxidation	0.0205	0.114	1	39	9	16999	0.0256	0.0005	0.1111	51.2	0.0023	qset0	Irs2
GO:0010898	positive regulation of triglyceride catabolic process	0.0205	0.114	1	39	9	16999	0.0256	0.0005	0.1111	51.2	0.0023	qset0	Apoh
GO:0044557	relaxation of smooth muscle	0.0205	0.114	1	39	9	16999	0.0256	0.0005	0.1111	51.2	0.0023	qset0	Kcnma1
GO:0061008	hepaticobiliary system development	0.0208	0.115	2	39	97	16999	0.0513	0.0057	0.0206	9	0.0023	qset0	Hp, Jarid2
GO:0042060	wound healing	0.0213	0.118	3	39	259	16999	0.0769	0.0152	0.0116	5.05921	0.0023	qset0	Apoh, Itga2b, Lox
GO:0052646	alditol phosphate metabolic process	0.0227	0.12	1	39	10	16999	0.0256	0.0006	0.1	42.6667	0.0023	qset0	Gpd1
GO:0035726	common myeloid progenitor cell proliferation	0.0227	0.12	1	39	10	16999	0.0256	0.0006	0.1	42.6667	0.0023	qset0	Nr4a3
GO:0006957	complement activation, alternative pathway	0.0227	0.12	1	39	10	16999	0.0256	0.0006	0.1	42.6667	0.0023	qset0	Cfd
GO:0000290	deadenylation-dependent decapping of nuclear-transcribed mRNA	0.0227	0.12	1	39	10	16999	0.0256	0.0006	0.1	42.6667	0.0023	qset0	Patl2
GO:0060073	micturition	0.0227	0.12	1	39	10	16999	0.0256	0.0006	0.1	42.6667	0.0023	qset0	Kcnma1
GO:0071600	otic vesicle morphogenesis	0.0227	0.12	1	39	10	16999	0.0256	0.0006	0.1	42.6667	0.0023	qset0	Tcap
GO:0031639	plasminogen activation	0.0227	0.12	1	39	10	16999	0.0256	0.0006	0.1	42.6667	0.0023	qset0	Apoh
GO:0051006	positive regulation of lipoprotein lipase activity	0.0227	0.12	1	39	10	16999	0.0256	0.0006	0.1	42.6667	0.0023	qset0	Apoh
GO:0051917	regulation of fibrinolysis	0.0227	0.12	1	39	10	16999	0.0256	0.0006	0.1	42.6667	0.0023	qset0	Apoh
GO:0014819	regulation of skeletal muscle contraction	0.0227	0.12	1	39	10	16999	0.0256	0.0006	0.1	42.6667	0.0023	qset0	Casq1
GO:2000106	regulation of leukocyte apoptotic process	0.0229	0.12	2	39	102	16999	0.0513	0.006	0.0196	8.55	0.0023	qset0	Irs2, Nr4a3
GO:0002684	positive regulation of immune system process	0.0229	0.12	5	39	715	16999	0.1282	0.0421	0.007	3.04513	0.0023	qset0	Cfd, Irs2, Itga2b, Nr4a3, Thbs4
GO:0050896	response to stimulus	0.0231	0.12	24	39	7543	16999	0.6154	0.4437	0.0032	1.38697	0.0023	qset0	Apoh, Casq1, Cdo1, Cfd, Fasn, Gpd1, Hba-a1, Hp, Hspa1a, Hspa1b, Irs2, Itga2b, Kcnma1, Lox, Nr1d2, Nr4a3, Nrgn, Per2, Prg4, Scd1, Spock1, Tcap, Thbs4, Ucp1
GO:0002520	immune system development	0.0232	0.12	5	39	717	16999	0.1282	0.0422	0.007	3.03791	0.0023	qset0	Fasn, Hba-a1, Hba-a2, Jarid2, Prg4
GO:0044763	single-organism cellular process	0.0232	0.12	31	39	10760	16999	0.7949	0.633	0.0029	1.25577	0.0023	qset0	Apoh, Casq1, Cdo1, Cfd, Comp, Elovl6, Fasn, Fmod, Gpd1, Hba-a1, Hba-a2, Hp, Hspa1b, Irs2, Itga2b, Jarid2, Kcnma1, Lox, Mei4, Myh11, Nr1d2, Nr4a3, Nrgn, Per2, Scd1, Scml2, Spock1, Tcap, Thbs4, Treml2, Ucp1
GO:0010605	negative regulation of macromolecule metabolic process	0.0235	0.122	10	39	2197	16999	0.2564	0.1292	0.0046	1.98452	0.0023	qset0	C330021F23Rik, Ctla2a, Hspa1b, Jarid2, Nr1d2, Nr4a3, Patl2, Per2, Prg4, Spock1
GO:0042692	muscle cell differentiation	0.024	0.124	3	39	271	16999	0.0769	0.0159	0.0111	4.83648	0.0023	qset0	Casq1, Myh11, Tcap
GO:0042472	inner ear morphogenesis	0.0246	0.124	2	39	106	16999	0.0513	0.0062	0.0189	8.27419	0.0023	qset0	Nr4a3, Tcap
GO:0051451	myoblast migration	0.025	0.124	1	39	11	16999	0.0256	0.0006	0.0909	42.6667	0.0023	qset0	Thbs4
GO:0061081	positive regulation of myeloid leukocyte cytokine production involved in immune response	0.025	0.124	1	39	11	16999	0.0256	0.0006	0.0909	42.6667	0.0023	qset0	Nr4a3
GO:0061365	positive regulation of triglyceride lipase activity	0.025	0.124	1	39	11	16999	0.0256	0.0006	0.0909	42.6667	0.0023	qset0	Apoh
GO:0010872	regulation of cholesterol esterification	0.025	0.124	1	39	11	16999	0.0256	0.0006	0.0909	42.6667	0.0023	qset0	Scd1
GO:0070344	regulation of fat cell proliferation	0.025	0.124	1	39	11	16999	0.0256	0.0006	0.0909	42.6667	0.0023	qset0	Per2
GO:0010310	regulation of hydrogen peroxide metabolic process	0.025	0.124	1	39	11	16999	0.0256	0.0006	0.0909	42.6667	0.0023	qset0	Hp
GO:0060872	semicircular canal development	0.025	0.124	1	39	11	16999	0.0256	0.0006	0.0909	42.6667	0.0023	qset0	Nr4a3
GO:0014832	urinary bladder smooth muscle contraction	0.025	0.124	1	39	11	16999	0.0256	0.0006	0.0909	42.6667	0.0023	qset0	Kcnma1
GO:0042752	regulation of circadian rhythm	0.025	0.124	2	39	107	16999	0.0513	0.0063	0.0187	8.14286	0.0023	qset0	Nr1d2, Per2
GO:0045861	negative regulation of proteolysis	0.0266	0.13	3	39	282	16999	0.0769	0.0166	0.0106	4.63253	0.0023	qset0	Ctla2a, Hspa1b, Spock1
GO:0001101	response to acid chemical	0.0268	0.13	3	39	283	16999	0.0769	0.0166	0.0106	4.63253	0.0023	qset0	Cdo1, Scd1, Ucp1
GO:0030007	cellular potassium ion homeostasis	0.0272	0.13	1	39	12	16999	0.0256	0.0007	0.0833	36.5714	0.0023	qset0	Kcnma1
GO:0006662	glycerol ether metabolic process	0.0272	0.13	1	39	12	16999	0.0256	0.0007	0.0833	36.5714	0.0023	qset0	Fasn
GO:0070932	histone H3 deacetylation	0.0272	0.13	1	39	12	16999	0.0256	0.0007	0.0833	36.5714	0.0023	qset0	Per2
GO:1902003	regulation of beta-amyloid formation	0.0272	0.13	1	39	12	16999	0.0256	0.0007	0.0833	36.5714	0.0023	qset0	C330021F23Rik
GO:0051580	regulation of neurotransmitter uptake	0.0272	0.13	1	39	12	16999	0.0256	0.0007	0.0833	36.5714	0.0023	qset0	Per2
GO:0061469	regulation of type B pancreatic cell proliferation	0.0272	0.13	1	39	12	16999	0.0256	0.0007	0.0833	36.5714	0.0023	qset0	Nr4a3
GO:0048733	sebaceous gland development	0.0272	0.13	1	39	12	16999	0.0256	0.0007	0.0833	36.5714	0.0023	qset0	Scd1
GO:0014848	urinary tract smooth muscle contraction	0.0272	0.13	1	39	12	16999	0.0256	0.0007	0.0833	36.5714	0.0023	qset0	Kcnma1
GO:0042761	very long-chain fatty acid biosynthetic process	0.0272	0.13	1	39	12	16999	0.0256	0.0007	0.0833	36.5714	0.0023	qset0	Elovl6
GO:0007219	Notch signaling pathway	0.0281	0.134	2	39	114	16999	0.0513	0.0067	0.0175	7.65672	0.0023	qset0	Cfd, Hp
GO:0042221	response to chemical	0.0293	0.136	13	39	3316	16999	0.3333	0.1951	0.0039	1.70835	0.0023	qset0	Cdo1, Fasn, Gpd1, Hba-a1, Hp, Irs2, Kcnma1, Lox, Nr1d2, Nr4a3, Scd1, Thbs4, Ucp1
GO:0002024	diet induced thermogenesis	0.0294	0.136	1	39	13	16999	0.0256	0.0008	0.0769	32	0.0023	qset0	Ucp1
GO:0018904	ether metabolic process	0.0294	0.136	1	39	13	16999	0.0256	0.0008	0.0769	32	0.0023	qset0	Fasn
GO:0030497	fatty acid elongation	0.0294	0.136	1	39	13	16999	0.0256	0.0008	0.0769	32	0.0023	qset0	Elovl6
GO:0035518	histone H2A monoubiquitination	0.0294	0.136	1	39	13	16999	0.0256	0.0008	0.0769	32	0.0023	qset0	Scml2
GO:0071599	otic vesicle development	0.0294	0.136	1	39	13	16999	0.0256	0.0008	0.0769	32	0.0023	qset0	Tcap
GO:0060263	regulation of respiratory burst	0.0294	0.136	1	39	13	16999	0.0256	0.0008	0.0769	32	0.0023	qset0	Apoh
GO:0010896	regulation of triglyceride catabolic process	0.0294	0.136	1	39	13	16999	0.0256	0.0008	0.0769	32	0.0023	qset0	Apoh
GO:0009755	hormone-mediated signaling pathway	0.0295	0.136	2	39	117	16999	0.0513	0.0069	0.0171	7.43478	0.0023	qset0	Nr1d2, Nr4a3
GO:0006979	response to oxidative stress	0.0296	0.136	3	39	294	16999	0.0769	0.0173	0.0102	4.44509	0.0023	qset0	Hp, Nr4a3, Ucp1
GO:0002262	myeloid cell homeostasis	0.03	0.137	2	39	118	16999	0.0513	0.0069	0.0169	7.43478	0.0023	qset0	Hba-a1, Hba-a2
GO:0019318	hexose metabolic process	0.0314	0.14	2	39	121	16999	0.0513	0.0071	0.0165	7.22535	0.0023	qset0	Gpd1, Per2
GO:0002687	positive regulation of leukocyte migration	0.0314	0.14	2	39	121	16999	0.0513	0.0071	0.0165	7.22535	0.0023	qset0	Itga2b, Thbs4
GO:1990845	adaptive thermogenesis	0.0317	0.14	1	39	14	16999	0.0256	0.0008	0.0714	32	0.0023	qset0	Ucp1
GO:0050435	beta-amyloid metabolic process	0.0317	0.14	1	39	14	16999	0.0256	0.0008	0.0714	32	0.0023	qset0	C330021F23Rik
GO:0071398	cellular response to fatty acid	0.0317	0.14	1	39	14	16999	0.0256	0.0008	0.0714	32	0.0023	qset0	Ucp1
GO:0044320	cellular response to leptin stimulus	0.0317	0.14	1	39	14	16999	0.0256	0.0008	0.0714	32	0.0023	qset0	Nr4a3
GO:0090136	epithelial cell-cell adhesion	0.0317	0.14	1	39	14	16999	0.0256	0.0008	0.0714	32	0.0023	qset0	Thbs4
GO:0030224	monocyte differentiation	0.0317	0.14	1	39	14	16999	0.0256	0.0008	0.0714	32	0.0023	qset0	Fasn
GO:1903131	mononuclear cell differentiation	0.0317	0.14	1	39	14	16999	0.0256	0.0008	0.0714	32	0.0023	qset0	Fasn
GO:0045821	positive regulation of glycolytic process	0.0317	0.14	1	39	14	16999	0.0256	0.0008	0.0714	32	0.0023	qset0	Gpd1
GO:0051955	regulation of amino acid transport	0.0317	0.14	1	39	14	16999	0.0256	0.0008	0.0714	32	0.0023	qset0	Per2
GO:0045333	cellular respiration	0.0318	0.14	2	39	122	16999	0.0513	0.0072	0.0164	7.125	0.0023	qset0	Gpd1, Nr4a3
GO:0007596	blood coagulation	0.0323	0.14	2	39	123	16999	0.0513	0.0072	0.0163	7.125	0.0023	qset0	Apoh, Itga2b
GO:0050817	coagulation	0.0323	0.14	2	39	123	16999	0.0513	0.0072	0.0163	7.125	0.0023	qset0	Apoh, Itga2b
GO:0007507	heart development	0.0327	0.14	4	39	531	16999	0.1026	0.0312	0.0075	3.28846	0.0023	qset0	Adam19, Lox, Myh11, Tcap
GO:0035051	cardiocyte differentiation	0.0333	0.14	2	39	125	16999	0.0513	0.0074	0.016	6.93243	0.0023	qset0	Myh11, Tcap
GO:0007599	hemostasis	0.0333	0.14	2	39	125	16999	0.0513	0.0074	0.016	6.93243	0.0023	qset0	Apoh, Itga2b
GO:0050905	neuromuscular process	0.0333	0.14	2	39	125	16999	0.0513	0.0074	0.016	6.93243	0.0023	qset0	Kcnma1, Nr4a3
GO:0007512	adult heart development	0.0339	0.14	1	39	15	16999	0.0256	0.0009	0.0667	28.4444	0.0023	qset0	Tcap
GO:0055003	cardiac myofibril assembly	0.0339	0.14	1	39	15	16999	0.0256	0.0009	0.0667	28.4444	0.0023	qset0	Tcap
GO:0009250	glucan biosynthetic process	0.0339	0.14	1	39	15	16999	0.0256	0.0009	0.0667	28.4444	0.0023	qset0	Per2
GO:0005978	glycogen biosynthetic process	0.0339	0.14	1	39	15	16999	0.0256	0.0009	0.0667	28.4444	0.0023	qset0	Per2
GO:0003417	growth plate cartilage development	0.0339	0.14	1	39	15	16999	0.0256	0.0009	0.0667	28.4444	0.0023	qset0	Comp
GO:0071425	hematopoietic stem cell proliferation	0.0339	0.14	1	39	15	16999	0.0256	0.0009	0.0667	28.4444	0.0023	qset0	Prg4
GO:0006089	lactate metabolic process	0.0339	0.14	1	39	15	16999	0.0256	0.0009	0.0667	28.4444	0.0023	qset0	Per2
GO:0045475	locomotor rhythm	0.0339	0.14	1	39	15	16999	0.0256	0.0009	0.0667	28.4444	0.0023	qset0	Kcnma1
GO:0051197	positive regulation of coenzyme metabolic process	0.0339	0.14	1	39	15	16999	0.0256	0.0009	0.0667	28.4444	0.0023	qset0	Gpd1
GO:0051194	positive regulation of cofactor metabolic process	0.0339	0.14	1	39	15	16999	0.0256	0.0009	0.0667	28.4444	0.0023	qset0	Gpd1
GO:0045725	positive regulation of glycogen biosynthetic process	0.0339	0.14	1	39	15	16999	0.0256	0.0009	0.0667	28.4444	0.0023	qset0	Irs2
GO:1902991	regulation of amyloid precursor protein catabolic process	0.0339	0.14	1	39	15	16999	0.0256	0.0009	0.0667	28.4444	0.0023	qset0	C330021F23Rik
GO:0051004	regulation of lipoprotein lipase activity	0.0339	0.14	1	39	15	16999	0.0256	0.0009	0.0667	28.4444	0.0023	qset0	Apoh
GO:0010951	negative regulation of endopeptidase activity	0.0343	0.142	2	39	127	16999	0.0513	0.0075	0.0157	6.84	0.0023	qset0	Hspa1b, Spock1
GO:0048519	negative regulation of biological process	0.0344	0.142	16	39	4508	16999	0.4103	0.2652	0.0035	1.54713	0.0023	qset0	Apoh, C330021F23Rik, Comp, Ctla2a, Hp, Hspa1b, Irs2, Jarid2, Kcnma1, Nr1d2, Nr4a3, Patl2, Per2, Prg4, Scd1, Spock1
GO:0042471	ear morphogenesis	0.0348	0.143	2	39	128	16999	0.0513	0.0075	0.0156	6.84	0.0023	qset0	Nr4a3, Tcap
GO:0009611	response to wounding	0.0353	0.144	3	39	315	16999	0.0769	0.0185	0.0095	4.15676	0.0023	qset0	Apoh, Itga2b, Lox
GO:0071383	cellular response to steroid hormone stimulus	0.0353	0.144	2	39	129	16999	0.0513	0.0076	0.0155	6.75	0.0023	qset0	Nr1d2, Nr4a3
GO:0005996	monosaccharide metabolic process	0.0358	0.145	2	39	130	16999	0.0513	0.0076	0.0154	6.75	0.0023	qset0	Gpd1, Per2
GO:0050678	regulation of epithelial cell proliferation	0.0358	0.145	3	39	317	16999	0.0769	0.0186	0.0095	4.13441	0.0023	qset0	Apoh, Nr4a3, Thbs4
GO:1903959	regulation of anion transmembrane transport	0.0361	0.146	1	39	16	16999	0.0256	0.0009	0.0625	28.4444	0.0023	qset0	Irs2
GO:0044321	response to leptin	0.0361	0.146	1	39	16	16999	0.0256	0.0009	0.0625	28.4444	0.0023	qset0	Nr4a3
GO:0002682	regulation of immune system process	0.0374	0.149	6	39	1097	16999	0.1538	0.0645	0.0055	2.3845	0.0023	qset0	Cfd, Ctla2a, Irs2, Itga2b, Nr4a3, Thbs4
GO:0044281	small molecule metabolic process	0.0377	0.149	7	39	1398	16999	0.1795	0.0822	0.005	2.1837	0.0023	qset0	Cdo1, Elovl6, Fasn, Gpd1, Nr4a3, Per2, Scd1
GO:0042592	homeostatic process	0.0379	0.149	7	39	1400	16999	0.1795	0.0824	0.005	2.1784	0.0023	qset0	Hba-a1, Hba-a2, Hspa1a, Kcnma1, Nr1d2, Nr4a3, Scd1
GO:0044710	single-organism metabolic process	0.0382	0.149	11	39	2721	16999	0.2821	0.1601	0.004	1.76202	0.0023	qset0	Apoh, Cdo1, Elovl6, Fasn, Gpd1, Lox, Nr4a3, Per2, Scd1, Thrsp, Ucp1
GO:0097009	energy homeostasis	0.0383	0.149	1	39	17	16999	0.0256	0.001	0.0588	25.6	0.0023	qset0	Nr4a3
GO:0033522	histone H2A ubiquitination	0.0383	0.149	1	39	17	16999	0.0256	0.001	0.0588	25.6	0.0023	qset0	Scml2
GO:0002279	mast cell activation involved in immune response	0.0383	0.149	1	39	17	16999	0.0256	0.001	0.0588	25.6	0.0023	qset0	Nr4a3
GO:0043303	mast cell degranulation	0.0383	0.149	1	39	17	16999	0.0256	0.001	0.0588	25.6	0.0023	qset0	Nr4a3
GO:0042754	negative regulation of circadian rhythm	0.0383	0.149	1	39	17	16999	0.0256	0.001	0.0588	25.6	0.0023	qset0	Per2
GO:0070875	positive regulation of glycogen metabolic process	0.0383	0.149	1	39	17	16999	0.0256	0.001	0.0588	25.6	0.0023	qset0	Irs2
GO:1900273	positive regulation of long-term synaptic potentiation	0.0383	0.149	1	39	17	16999	0.0256	0.001	0.0588	25.6	0.0023	qset0	Nrgn
GO:0010880	regulation of release of sequestered calcium ion into cytosol by sarcoplasmic reticulum	0.0383	0.149	1	39	17	16999	0.0256	0.001	0.0588	25.6	0.0023	qset0	Casq1
GO:0000096	sulfur amino acid metabolic process	0.0383	0.149	1	39	17	16999	0.0256	0.001	0.0588	25.6	0.0023	qset0	Cdo1
GO:0043933	macromolecular complex subunit organization	0.0387	0.15	8	39	1720	16999	0.2051	0.1012	0.0047	2.02668	0.0023	qset0	Casq1, Jarid2, Kcnma1, Lox, Per2, Scml2, Tcap, Thbs4
GO:0051239	regulation of multicellular organismal process	0.0392	0.151	11	39	2732	16999	0.2821	0.1607	0.004	1.75544	0.0023	qset0	Apoh, Casq1, Ctla2a, Jarid2, Kcnma1, Nr1d2, Nr4a3, Per2, Prg4, Spock1, Thbs4
GO:0006937	regulation of muscle contraction	0.0393	0.151	2	39	137	16999	0.0513	0.0081	0.0146	6.33333	0.0023	qset0	Casq1, Kcnma1
GO:0043269	regulation of ion transport	0.0397	0.152	4	39	565	16999	0.1026	0.0332	0.0071	3.09036	0.0023	qset0	Casq1, Irs2, Kcnma1, Per2
GO:0014887	cardiac muscle adaptation	0.0405	0.152	1	39	18	16999	0.0256	0.0011	0.0556	23.2727	0.0023	qset0	Tcap
GO:0014898	cardiac muscle hypertrophy in response to stress	0.0405	0.152	1	39	18	16999	0.0256	0.0011	0.0556	23.2727	0.0023	qset0	Tcap
GO:0071870	cellular response to catecholamine stimulus	0.0405	0.152	1	39	18	16999	0.0256	0.0011	0.0556	23.2727	0.0023	qset0	Nr4a3
GO:0030851	granulocyte differentiation	0.0405	0.152	1	39	18	16999	0.0256	0.0011	0.0556	23.2727	0.0023	qset0	Fasn
GO:0002448	mast cell mediated immunity	0.0405	0.152	1	39	18	16999	0.0256	0.0011	0.0556	23.2727	0.0023	qset0	Nr4a3
GO:0003299	muscle hypertrophy in response to stress	0.0405	0.152	1	39	18	16999	0.0256	0.0011	0.0556	23.2727	0.0023	qset0	Tcap
GO:0055075	potassium ion homeostasis	0.0405	0.152	1	39	18	16999	0.0256	0.0011	0.0556	23.2727	0.0023	qset0	Kcnma1
GO:0031998	regulation of fatty acid beta-oxidation	0.0405	0.152	1	39	18	16999	0.0256	0.0011	0.0556	23.2727	0.0023	qset0	Irs2
GO:0090075	relaxation of muscle	0.0405	0.152	1	39	18	16999	0.0256	0.0011	0.0556	23.2727	0.0023	qset0	Kcnma1
GO:0043066	negative regulation of apoptotic process	0.0416	0.155	5	39	839	16999	0.1282	0.0494	0.006	2.59514	0.0023	qset0	Apoh, Comp, Hspa1b, Irs2, Nr4a3
GO:0071495	cellular response to endogenous stimulus	0.0419	0.155	5	39	841	16999	0.1282	0.0495	0.0059	2.5899	0.0023	qset0	Gpd1, Irs2, Nr1d2, Nr4a3, Ucp1
GO:0071868	cellular response to monoamine stimulus	0.0427	0.155	1	39	19	16999	0.0256	0.0011	0.0526	23.2727	0.0023	qset0	Nr4a3
GO:0006509	membrane protein ectodomain proteolysis	0.0427	0.155	1	39	19	16999	0.0256	0.0011	0.0526	23.2727	0.0023	qset0	Adam19
GO:0033033	negative regulation of myeloid cell apoptotic process	0.0427	0.155	1	39	19	16999	0.0256	0.0011	0.0526	23.2727	0.0023	qset0	Apoh
GO:1903204	negative regulation of oxidative stress-induced neuron death	0.0427	0.155	1	39	19	16999	0.0256	0.0011	0.0526	23.2727	0.0023	qset0	Nr4a3
GO:2000678	negative regulation of transcription regulatory region DNA binding	0.0427	0.155	1	39	19	16999	0.0256	0.0011	0.0526	23.2727	0.0023	qset0	Per2
GO:0045408	regulation of interleukin-6 biosynthetic process	0.0427	0.155	1	39	19	16999	0.0256	0.0011	0.0526	23.2727	0.0023	qset0	Prg4
GO:0034391	regulation of smooth muscle cell apoptotic process	0.0427	0.155	1	39	19	16999	0.0256	0.0011	0.0526	23.2727	0.0023	qset0	Apoh
GO:0071869	response to catecholamine	0.0427	0.155	1	39	19	16999	0.0256	0.0011	0.0526	23.2727	0.0023	qset0	Nr4a3
GO:0035994	response to muscle stretch	0.0427	0.155	1	39	19	16999	0.0256	0.0011	0.0526	23.2727	0.0023	qset0	Tcap
GO:0043069	negative regulation of programmed cell death	0.0443	0.16	5	39	854	16999	0.1282	0.0502	0.0059	2.55378	0.0023	qset0	Apoh, Comp, Hspa1b, Irs2, Nr4a3
GO:0006734	NADH metabolic process	0.0449	0.16	1	39	20	16999	0.0256	0.0012	0.05	21.3333	0.0023	qset0	Gpd1
GO:0010614	negative regulation of cardiac muscle hypertrophy	0.0449	0.16	1	39	20	16999	0.0256	0.0012	0.05	21.3333	0.0023	qset0	Jarid2
GO:0044130	negative regulation of growth of symbiont in host	0.0449	0.16	1	39	20	16999	0.0256	0.0012	0.05	21.3333	0.0023	qset0	Scd1
GO:0044146	negative regulation of growth of symbiont involved in interaction with host	0.0449	0.16	1	39	20	16999	0.0256	0.0012	0.05	21.3333	0.0023	qset0	Scd1
GO:0045986	negative regulation of smooth muscle contraction	0.0449	0.16	1	39	20	16999	0.0256	0.0012	0.05	21.3333	0.0023	qset0	Kcnma1
GO:0071867	response to monoamine	0.0449	0.16	1	39	20	16999	0.0256	0.0012	0.05	21.3333	0.0023	qset0	Nr4a3
GO:0071407	cellular response to organic cyclic compound	0.0468	0.165	3	39	353	16999	0.0769	0.0208	0.0085	3.69712	0.0023	qset0	Gpd1, Nr1d2, Nr4a3
GO:0003416	endochondral bone growth	0.0471	0.165	1	39	21	16999	0.0256	0.0012	0.0476	21.3333	0.0023	qset0	Comp
GO:0044144	modulation of growth of symbiont involved in interaction with host	0.0471	0.165	1	39	21	16999	0.0256	0.0012	0.0476	21.3333	0.0023	qset0	Scd1
GO:0044126	regulation of growth of symbiont in host	0.0471	0.165	1	39	21	16999	0.0256	0.0012	0.0476	21.3333	0.0023	qset0	Scd1
GO:0045589	regulation of regulatory T cell differentiation	0.0471	0.165	1	39	21	16999	0.0256	0.0012	0.0476	21.3333	0.0023	qset0	Ctla2a
GO:0010866	regulation of triglyceride biosynthetic process	0.0471	0.165	1	39	21	16999	0.0256	0.0012	0.0476	21.3333	0.0023	qset0	Thrsp
GO:0071375	cellular response to peptide hormone stimulus	0.0474	0.166	2	39	152	16999	0.0513	0.0089	0.0132	5.76404	0.0023	qset0	Irs2, Nr4a3
GO:0010243	response to organonitrogen compound	0.0482	0.168	4	39	602	16999	0.1026	0.0354	0.0066	2.89831	0.0023	qset0	Cdo1, Gpd1, Irs2, Nr4a3
GO:0048512	circadian behavior	0.0493	0.168	1	39	22	16999	0.0256	0.0013	0.0455	19.6923	0.0023	qset0	Kcnma1
GO:0014812	muscle cell migration	0.0493	0.168	1	39	22	16999	0.0256	0.0013	0.0455	19.6923	0.0023	qset0	Thbs4
GO:0031061	negative regulation of histone methylation	0.0493	0.168	1	39	22	16999	0.0256	0.0013	0.0455	19.6923	0.0023	qset0	Jarid2
GO:1903206	negative regulation of hydrogen peroxide-induced cell death	0.0493	0.168	1	39	22	16999	0.0256	0.0013	0.0455	19.6923	0.0023	qset0	Nr4a3
GO:0014741	negative regulation of muscle hypertrophy	0.0493	0.168	1	39	22	16999	0.0256	0.0013	0.0455	19.6923	0.0023	qset0	Jarid2
GO:0051354	negative regulation of oxidoreductase activity	0.0493	0.168	1	39	22	16999	0.0256	0.0013	0.0455	19.6923	0.0023	qset0	Hp
GO:1901032	negative regulation of response to reactive oxygen species	0.0493	0.168	1	39	22	16999	0.0256	0.0013	0.0455	19.6923	0.0023	qset0	Nr4a3
GO:0051570	regulation of histone H3-K9 methylation	0.0493	0.168	1	39	22	16999	0.0256	0.0013	0.0455	19.6923	0.0023	qset0	Jarid2
GO:0010738	regulation of protein kinase A signaling	0.0493	0.168	1	39	22	16999	0.0256	0.0013	0.0455	19.6923	0.0023	qset0	C330021F23Rik
GO:0035634	response to stilbenoid	0.0493	0.168	1	39	22	16999	0.0256	0.0013	0.0455	19.6923	0.0023	qset0	Hba-a1
GO:0051129	negative regulation of cellular component organization	0.0499	0.169	4	39	609	16999	0.1026	0.0358	0.0066	2.86592	0.0023	qset0	Jarid2, Patl2, Per2, Spock1
GO:0008015	blood circulation	0.0512	0.172	3	39	366	16999	0.0769	0.0215	0.0082	3.57674	0.0023	qset0	Kcnma1, Per2, Tcap
GO:0048266	behavioral response to pain	0.0515	0.172	1	39	23	16999	0.0256	0.0014	0.0435	18.2857	0.0023	qset0	Thbs4
GO:0098868	bone growth	0.0515	0.172	1	39	23	16999	0.0256	0.0014	0.0435	18.2857	0.0023	qset0	Comp
GO:0002903	negative regulation of B cell apoptotic process	0.0515	0.172	1	39	23	16999	0.0256	0.0014	0.0435	18.2857	0.0023	qset0	Irs2
GO:1903203	regulation of oxidative stress-induced neuron death	0.0515	0.172	1	39	23	16999	0.0256	0.0014	0.0435	18.2857	0.0023	qset0	Nr4a3
GO:0033561	regulation of water loss via skin	0.0515	0.172	1	39	23	16999	0.0256	0.0014	0.0435	18.2857	0.0023	qset0	Scd1
GO:0010035	response to inorganic substance	0.0522	0.173	3	39	369	16999	0.0769	0.0217	0.0081	3.54378	0.0023	qset0	Hp, Kcnma1, Nr4a3
GO:1901653	cellular response to peptide	0.0526	0.173	2	39	161	16999	0.0513	0.0095	0.0124	5.4	0.0023	qset0	Irs2, Nr4a3
GO:0002685	regulation of leukocyte migration	0.0526	0.173	2	39	161	16999	0.0513	0.0095	0.0124	5.4	0.0023	qset0	Itga2b, Thbs4
GO:0010941	regulation of cell death	0.0528	0.173	7	39	1505	16999	0.1795	0.0885	0.0047	2.02825	0.0023	qset0	Apoh, Comp, Hp, Hspa1b, Irs2, Kcnma1, Nr4a3
GO:0003013	circulatory system process	0.0529	0.173	3	39	371	16999	0.0769	0.0218	0.0081	3.52752	0.0023	qset0	Kcnma1, Per2, Tcap
GO:0006109	regulation of carbohydrate metabolic process	0.0532	0.173	2	39	162	16999	0.0513	0.0095	0.0123	5.4	0.0023	qset0	Gpd1, Irs2
GO:0044092	negative regulation of molecular function	0.0532	0.173	5	39	899	16999	0.1282	0.0529	0.0056	2.42344	0.0023	qset0	Hp, Hspa1b, Irs2, Per2, Spock1
GO:0034248	regulation of cellular amide metabolic process	0.0532	0.173	3	39	372	16999	0.0769	0.0219	0.0081	3.51142	0.0023	qset0	C330021F23Rik, Patl2, Per2
GO:0031100	animal organ regeneration	0.0537	0.173	1	39	24	16999	0.0256	0.0014	0.0417	18.2857	0.0023	qset0	Apoh
GO:0010390	histone monoubiquitination	0.0537	0.173	1	39	24	16999	0.0256	0.0014	0.0417	18.2857	0.0023	qset0	Scml2
GO:0032369	negative regulation of lipid transport	0.0537	0.173	1	39	24	16999	0.0256	0.0014	0.0417	18.2857	0.0023	qset0	Irs2
GO:0033005	positive regulation of mast cell activation	0.0537	0.173	1	39	24	16999	0.0256	0.0014	0.0417	18.2857	0.0023	qset0	Nr4a3
GO:1900271	regulation of long-term synaptic potentiation	0.0537	0.173	1	39	24	16999	0.0256	0.0014	0.0417	18.2857	0.0023	qset0	Nrgn
GO:0002931	response to ischemia	0.0537	0.173	1	39	24	16999	0.0256	0.0014	0.0417	18.2857	0.0023	qset0	Per2
GO:0007622	rhythmic behavior	0.0537	0.173	1	39	24	16999	0.0256	0.0014	0.0417	18.2857	0.0023	qset0	Kcnma1
GO:0034765	regulation of ion transmembrane transport	0.0539	0.174	3	39	374	16999	0.0769	0.022	0.008	3.49545	0.0023	qset0	Casq1, Irs2, Kcnma1
GO:0032989	cellular component morphogenesis	0.054	0.174	5	39	903	16999	0.1282	0.0531	0.0055	2.41431	0.0023	qset0	Casq1, Fmod, Nr4a3, Tcap, Thbs4
GO:0042127	regulation of cell proliferation	0.0545	0.175	7	39	1516	16999	0.1795	0.0892	0.0046	2.01233	0.0023	qset0	Apoh, Irs2, Jarid2, Nr4a3, Per2, Prg4, Thbs4
GO:2000377	regulation of reactive oxygen species metabolic process	0.0549	0.175	2	39	165	16999	0.0513	0.0097	0.0121	5.28866	0.0023	qset0	Hp, Ucp1
GO:0030097	hemopoiesis	0.055	0.175	4	39	629	16999	0.1026	0.037	0.0064	2.77297	0.0023	qset0	Fasn, Hba-a1, Hba-a2, Prg4
GO:0050880	regulation of blood vessel size	0.0555	0.176	2	39	166	16999	0.0513	0.0098	0.012	5.23469	0.0023	qset0	Kcnma1, Per2
GO:0071353	cellular response to interleukin-4	0.0558	0.176	1	39	25	16999	0.0256	0.0015	0.04	17.0667	0.0023	qset0	Fasn
GO:0030194	positive regulation of blood coagulation	0.0558	0.176	1	39	25	16999	0.0256	0.0015	0.04	17.0667	0.0023	qset0	Apoh
GO:1900048	positive regulation of hemostasis	0.0558	0.176	1	39	25	16999	0.0256	0.0015	0.04	17.0667	0.0023	qset0	Apoh
GO:0090023	positive regulation of neutrophil chemotaxis	0.0558	0.176	1	39	25	16999	0.0256	0.0015	0.04	17.0667	0.0023	qset0	Thbs4
GO:0035150	regulation of tube size	0.0561	0.176	2	39	167	16999	0.0513	0.0098	0.012	5.23469	0.0023	qset0	Kcnma1, Per2
GO:0009987	cellular process	0.0568	0.177	36	39	13894	16999	0.9231	0.8173	0.0026	1.12945	0.0023	qset0	Apoh, C330021F23Rik, Casq1, Cdo1, Cfd, Comp, Dbp, Elovl6, Fasn, Fmod, Gpd1, Hba-a1, Hba-a2, Hp, Hspa1a, Hspa1b, Irs2, Itga2b, Jarid2, Kcnma1, Lox, Mei4, Myh11, Nr1d2, Nr4a3, Nrgn, Patl2, Per2, Scd1, Scml2, Spock1, Tcap, Thbs4, Thrsp, Treml2, Ucp1
GO:0071822	protein complex subunit organization	0.0573	0.177	5	39	918	16999	0.1282	0.054	0.0054	2.37407	0.0023	qset0	Casq1, Kcnma1, Lox, Tcap, Thbs4
GO:0050679	positive regulation of epithelial cell proliferation	0.0573	0.177	2	39	169	16999	0.0513	0.0099	0.0118	5.18182	0.0023	qset0	Nr4a3, Thbs4
GO:0050796	regulation of insulin secretion	0.0573	0.177	2	39	169	16999	0.0513	0.0099	0.0118	5.18182	0.0023	qset0	Irs2, Per2
GO:0006084	acetyl-CoA metabolic process	0.058	0.177	1	39	26	16999	0.0256	0.0015	0.0385	17.0667	0.0023	qset0	Fasn
GO:0006884	cell volume homeostasis	0.058	0.177	1	39	26	16999	0.0256	0.0015	0.0385	17.0667	0.0023	qset0	Kcnma1
GO:0033692	cellular polysaccharide biosynthetic process	0.058	0.177	1	39	26	16999	0.0256	0.0015	0.0385	17.0667	0.0023	qset0	Per2
GO:0043299	leukocyte degranulation	0.058	0.177	1	39	26	16999	0.0256	0.0015	0.0385	17.0667	0.0023	qset0	Nr4a3
GO:0045576	mast cell activation	0.058	0.177	1	39	26	16999	0.0256	0.0015	0.0385	17.0667	0.0023	qset0	Nr4a3
GO:1903792	negative regulation of anion transport	0.058	0.177	1	39	26	16999	0.0256	0.0015	0.0385	17.0667	0.0023	qset0	Irs2
GO:1902116	negative regulation of organelle assembly	0.058	0.177	1	39	26	16999	0.0256	0.0015	0.0385	17.0667	0.0023	qset0	Patl2
GO:1903580	positive regulation of ATP metabolic process	0.058	0.177	1	39	26	16999	0.0256	0.0015	0.0385	17.0667	0.0023	qset0	Gpd1
GO:0045979	positive regulation of nucleoside metabolic process	0.058	0.177	1	39	26	16999	0.0256	0.0015	0.0385	17.0667	0.0023	qset0	Gpd1
GO:0002021	response to dietary excess	0.058	0.177	1	39	26	16999	0.0256	0.0015	0.0385	17.0667	0.0023	qset0	Ucp1
GO:0043086	negative regulation of catalytic activity	0.0582	0.177	4	39	641	16999	0.1026	0.0377	0.0062	2.72149	0.0023	qset0	Hp, Hspa1b, Irs2, Spock1
GO:0032101	regulation of response to external stimulus	0.059	0.178	4	39	644	16999	0.1026	0.0379	0.0062	2.70712	0.0023	qset0	Apoh, Ctla2a, Nr1d2, Thbs4
GO:0030534	adult behavior	0.0591	0.178	2	39	172	16999	0.0513	0.0101	0.0116	5.07921	0.0023	qset0	Kcnma1, Nr4a3
GO:0034762	regulation of transmembrane transport	0.0597	0.178	3	39	390	16999	0.0769	0.0229	0.0077	3.35808	0.0023	qset0	Casq1, Irs2, Kcnma1
GO:0042036	negative regulation of cytokine biosynthetic process	0.0602	0.178	1	39	27	16999	0.0256	0.0016	0.037	16	0.0023	qset0	Prg4
GO:0045932	negative regulation of muscle contraction	0.0602	0.178	1	39	27	16999	0.0256	0.0016	0.037	16	0.0023	qset0	Kcnma1
GO:0071624	positive regulation of granulocyte chemotaxis	0.0602	0.178	1	39	27	16999	0.0256	0.0016	0.037	16	0.0023	qset0	Thbs4
GO:0090208	positive regulation of triglyceride metabolic process	0.0602	0.178	1	39	27	16999	0.0256	0.0016	0.037	16	0.0023	qset0	Apoh
GO:2000191	regulation of fatty acid transport	0.0602	0.178	1	39	27	16999	0.0256	0.0016	0.037	16	0.0023	qset0	Irs2
GO:0010962	regulation of glucan biosynthetic process	0.0602	0.178	1	39	27	16999	0.0256	0.0016	0.037	16	0.0023	qset0	Irs2
GO:0005979	regulation of glycogen biosynthetic process	0.0602	0.178	1	39	27	16999	0.0256	0.0016	0.037	16	0.0023	qset0	Irs2
GO:2001014	regulation of skeletal muscle cell differentiation	0.0602	0.178	1	39	27	16999	0.0256	0.0016	0.037	16	0.0023	qset0	Nr1d2
GO:0070670	response to interleukin-4	0.0602	0.178	1	39	27	16999	0.0256	0.0016	0.037	16	0.0023	qset0	Fasn
GO:0014888	striated muscle adaptation	0.0602	0.178	1	39	27	16999	0.0256	0.0016	0.037	16	0.0023	qset0	Tcap
GO:0071417	cellular response to organonitrogen compound	0.0608	0.179	3	39	393	16999	0.0769	0.0231	0.0076	3.329	0.0023	qset0	Gpd1, Irs2, Nr4a3
GO:0008610	lipid biosynthetic process	0.0608	0.179	3	39	393	16999	0.0769	0.0231	0.0076	3.329	0.0023	qset0	Elovl6, Fasn, Scd1
GO:0030182	neuron differentiation	0.0619	0.182	5	39	939	16999	0.1282	0.0552	0.0053	2.32246	0.0023	qset0	Fmod, Kcnma1, Nr4a3, Spock1, Thbs4
GO:0007588	excretion	0.0623	0.182	1	39	28	16999	0.0256	0.0016	0.0357	16	0.0023	qset0	Kcnma1
GO:0050820	positive regulation of coagulation	0.0623	0.182	1	39	28	16999	0.0256	0.0016	0.0357	16	0.0023	qset0	Apoh
GO:0060548	negative regulation of cell death	0.0633	0.185	5	39	945	16999	0.1282	0.0556	0.0053	2.30576	0.0023	qset0	Apoh, Comp, Hspa1b, Irs2, Nr4a3
GO:0060351	cartilage development involved in endochondral bone morphogenesis	0.0645	0.186	1	39	29	16999	0.0256	0.0017	0.0345	15.0588	0.0023	qset0	Comp
GO:0000271	polysaccharide biosynthetic process	0.0645	0.186	1	39	29	16999	0.0256	0.0017	0.0345	15.0588	0.0023	qset0	Per2
GO:0010613	positive regulation of cardiac muscle hypertrophy	0.0645	0.186	1	39	29	16999	0.0256	0.0017	0.0345	15.0588	0.0023	qset0	Nr4a3
GO:0014742	positive regulation of muscle hypertrophy	0.0645	0.186	1	39	29	16999	0.0256	0.0017	0.0345	15.0588	0.0023	qset0	Nr4a3
GO:1903205	regulation of hydrogen peroxide-induced cell death	0.0645	0.186	1	39	29	16999	0.0256	0.0017	0.0345	15.0588	0.0023	qset0	Nr4a3
GO:0048738	cardiac muscle tissue development	0.0653	0.187	2	39	182	16999	0.0513	0.0107	0.011	4.79439	0.0023	qset0	Myh11, Tcap
GO:0034249	negative regulation of cellular amide metabolic process	0.0653	0.187	2	39	182	16999	0.0513	0.0107	0.011	4.79439	0.0023	qset0	C330021F23Rik, Patl2
GO:0033619	membrane protein proteolysis	0.0666	0.189	1	39	30	16999	0.0256	0.0018	0.0333	14.2222	0.0023	qset0	Adam19
GO:0048520	positive regulation of behavior	0.0666	0.189	1	39	30	16999	0.0256	0.0018	0.0333	14.2222	0.0023	qset0	Nr4a3
GO:0002902	regulation of B cell apoptotic process	0.0666	0.189	1	39	30	16999	0.0256	0.0018	0.0333	14.2222	0.0023	qset0	Irs2
GO:0033032	regulation of myeloid cell apoptotic process	0.0666	0.189	1	39	30	16999	0.0256	0.0018	0.0333	14.2222	0.0023	qset0	Apoh
GO:0090022	regulation of neutrophil chemotaxis	0.0666	0.189	1	39	30	16999	0.0256	0.0018	0.0333	14.2222	0.0023	qset0	Thbs4
GO:0000038	very long-chain fatty acid metabolic process	0.0666	0.189	1	39	30	16999	0.0256	0.0018	0.0333	14.2222	0.0023	qset0	Elovl6
GO:0071396	cellular response to lipid	0.0676	0.191	3	39	411	16999	0.0769	0.0242	0.0073	3.17769	0.0023	qset0	Nr1d2, Nr4a3, Ucp1
GO:0048812	neuron projection morphogenesis	0.0684	0.192	3	39	413	16999	0.0769	0.0243	0.0073	3.16461	0.0023	qset0	Fmod, Nr4a3, Thbs4
GO:0043500	muscle adaptation	0.0688	0.192	1	39	31	16999	0.0256	0.0018	0.0323	14.2222	0.0023	qset0	Tcap
GO:1903318	negative regulation of protein maturation	0.0688	0.192	1	39	31	16999	0.0256	0.0018	0.0323	14.2222	0.0023	qset0	Ctla2a
GO:0010955	negative regulation of protein processing	0.0688	0.192	1	39	31	16999	0.0256	0.0018	0.0323	14.2222	0.0023	qset0	Ctla2a
GO:0031062	positive regulation of histone methylation	0.0688	0.192	1	39	31	16999	0.0256	0.0018	0.0323	14.2222	0.0023	qset0	Jarid2
GO:1902624	positive regulation of neutrophil migration	0.0688	0.192	1	39	31	16999	0.0256	0.0018	0.0323	14.2222	0.0023	qset0	Thbs4
GO:0016569	covalent chromatin modification	0.0688	0.192	3	39	414	16999	0.0769	0.0244	0.0072	3.15164	0.0023	qset0	Jarid2, Per2, Scml2
GO:0003018	vascular process in circulatory system	0.0691	0.192	2	39	188	16999	0.0513	0.0111	0.0106	4.62162	0.0023	qset0	Kcnma1, Per2
GO:0003300	cardiac muscle hypertrophy	0.0709	0.195	1	39	32	16999	0.0256	0.0019	0.0312	13.4737	0.0023	qset0	Tcap
GO:0071320	cellular response to cAMP	0.0709	0.195	1	39	32	16999	0.0256	0.0019	0.0312	13.4737	0.0023	qset0	Gpd1
GO:0007595	lactation	0.0709	0.195	1	39	32	16999	0.0256	0.0019	0.0312	13.4737	0.0023	qset0	Cdo1
GO:0001937	negative regulation of endothelial cell proliferation	0.0709	0.195	1	39	32	16999	0.0256	0.0019	0.0312	13.4737	0.0023	qset0	Apoh
GO:2000108	positive regulation of leukocyte apoptotic process	0.0709	0.195	1	39	32	16999	0.0256	0.0019	0.0312	13.4737	0.0023	qset0	Nr4a3
GO:0060259	regulation of feeding behavior	0.0709	0.195	1	39	32	16999	0.0256	0.0019	0.0312	13.4737	0.0023	qset0	Nr4a3
GO:0031638	zymogen activation	0.0709	0.195	1	39	32	16999	0.0256	0.0019	0.0312	13.4737	0.0023	qset0	Apoh
GO:0032418	lysosome localization	0.0731	0.198	1	39	33	16999	0.0256	0.0019	0.0303	13.4737	0.0023	qset0	Nr4a3
GO:0019228	neuronal action potential	0.0731	0.198	1	39	33	16999	0.0256	0.0019	0.0303	13.4737	0.0023	qset0	Kcnma1
GO:0002720	positive regulation of cytokine production involved in immune response	0.0731	0.198	1	39	33	16999	0.0256	0.0019	0.0303	13.4737	0.0023	qset0	Nr4a3
GO:0045940	positive regulation of steroid metabolic process	0.0731	0.198	1	39	33	16999	0.0256	0.0019	0.0303	13.4737	0.0023	qset0	Scd1
GO:0070873	regulation of glycogen metabolic process	0.0731	0.198	1	39	33	16999	0.0256	0.0019	0.0303	13.4737	0.0023	qset0	Irs2
GO:0048523	negative regulation of cellular process	0.0733	0.199	14	39	4154	16999	0.359	0.2444	0.0034	1.4689	0.0023	qset0	Apoh, C330021F23Rik, Comp, Ctla2a, Hp, Hspa1b, Irs2, Jarid2, Nr1d2, Nr4a3, Patl2, Per2, Prg4, Spock1
GO:0000288	nuclear-transcribed mRNA catabolic process, deadenylation-dependent decay	0.0752	0.203	1	39	34	16999	0.0256	0.002	0.0294	12.8	0.0023	qset0	Patl2
GO:0014897	striated muscle hypertrophy	0.0752	0.203	1	39	34	16999	0.0256	0.002	0.0294	12.8	0.0023	qset0	Tcap
GO:0042311	vasodilation	0.0752	0.203	1	39	34	16999	0.0256	0.002	0.0294	12.8	0.0023	qset0	Kcnma1
GO:0030335	positive regulation of cell migration	0.0757	0.203	3	39	431	16999	0.0769	0.0254	0.007	3.02756	0.0023	qset0	Irs2, Itga2b, Thbs4
GO:0006953	acute-phase response	0.0773	0.206	1	39	35	16999	0.0256	0.0021	0.0286	12.1905	0.0023	qset0	Hp
GO:0007339	binding of sperm to zona pellucida	0.0773	0.206	1	39	35	16999	0.0256	0.0021	0.0286	12.1905	0.0023	qset0	Hspa1b
GO:0006110	regulation of glycolytic process	0.0773	0.206	1	39	35	16999	0.0256	0.0021	0.0286	12.1905	0.0023	qset0	Gpd1
GO:0032885	regulation of polysaccharide biosynthetic process	0.0773	0.206	1	39	35	16999	0.0256	0.0021	0.0286	12.1905	0.0023	qset0	Irs2
GO:0006636	unsaturated fatty acid biosynthetic process	0.0773	0.206	1	39	35	16999	0.0256	0.0021	0.0286	12.1905	0.0023	qset0	Scd1
GO:0019674	NAD metabolic process	0.0794	0.208	1	39	36	16999	0.0256	0.0021	0.0278	12.1905	0.0023	qset0	Gpd1
GO:0034637	cellular carbohydrate biosynthetic process	0.0794	0.208	1	39	36	16999	0.0256	0.0021	0.0278	12.1905	0.0023	qset0	Per2
GO:0016575	histone deacetylation	0.0794	0.208	1	39	36	16999	0.0256	0.0021	0.0278	12.1905	0.0023	qset0	Per2
GO:0016574	histone ubiquitination	0.0794	0.208	1	39	36	16999	0.0256	0.0021	0.0278	12.1905	0.0023	qset0	Scml2
GO:0014896	muscle hypertrophy	0.0794	0.208	1	39	36	16999	0.0256	0.0021	0.0278	12.1905	0.0023	qset0	Tcap
GO:0070527	platelet aggregation	0.0794	0.208	1	39	36	16999	0.0256	0.0021	0.0278	12.1905	0.0023	qset0	Itga2b
GO:0002053	positive regulation of mesenchymal cell proliferation	0.0794	0.208	1	39	36	16999	0.0256	0.0021	0.0278	12.1905	0.0023	qset0	Irs2
GO:0048265	response to pain	0.0794	0.208	1	39	36	16999	0.0256	0.0021	0.0278	12.1905	0.0023	qset0	Thbs4
GO:1901698	response to nitrogen compound	0.0797	0.209	4	39	714	16999	0.1026	0.042	0.0056	2.44286	0.0023	qset0	Cdo1, Gpd1, Irs2, Nr4a3
GO:0030334	regulation of cell migration	0.0804	0.21	4	39	716	16999	0.1026	0.0421	0.0056	2.43705	0.0023	qset0	Apoh, Irs2, Itga2b, Thbs4
GO:2000147	positive regulation of cell motility	0.0815	0.212	3	39	445	16999	0.0769	0.0262	0.0067	2.93511	0.0023	qset0	Irs2, Itga2b, Thbs4
GO:0050891	multicellular organismal water homeostasis	0.0816	0.212	1	39	37	16999	0.0256	0.0022	0.027	11.6364	0.0023	qset0	Scd1
GO:0032350	regulation of hormone metabolic process	0.0816	0.212	1	39	37	16999	0.0256	0.0022	0.027	11.6364	0.0023	qset0	Kcnma1
GO:0090276	regulation of peptide hormone secretion	0.0822	0.213	2	39	208	16999	0.0513	0.0122	0.0096	4.20492	0.0023	qset0	Irs2, Per2
GO:0010558	negative regulation of macromolecule biosynthetic process	0.0827	0.214	6	39	1339	16999	0.1538	0.0788	0.0045	1.95178	0.0023	qset0	Jarid2, Nr1d2, Nr4a3, Patl2, Per2, Prg4
GO:0030199	collagen fibril organization	0.0837	0.214	1	39	38	16999	0.0256	0.0022	0.0263	11.6364	0.0023	qset0	Lox
GO:0010596	negative regulation of endothelial cell migration	0.0837	0.214	1	39	38	16999	0.0256	0.0022	0.0263	11.6364	0.0023	qset0	Apoh
GO:0045909	positive regulation of vasodilation	0.0837	0.214	1	39	38	16999	0.0256	0.0022	0.0263	11.6364	0.0023	qset0	Kcnma1
GO:1902622	regulation of neutrophil migration	0.0837	0.214	1	39	38	16999	0.0256	0.0022	0.0263	11.6364	0.0023	qset0	Thbs4
GO:0035036	sperm-egg recognition	0.0837	0.214	1	39	38	16999	0.0256	0.0022	0.0263	11.6364	0.0023	qset0	Hspa1b
GO:0044708	single-organism behavior	0.0849	0.216	3	39	453	16999	0.0769	0.0266	0.0066	2.89098	0.0023	qset0	Kcnma1, Nr4a3, Thbs4
GO:0002253	activation of immune response	0.0849	0.216	2	39	212	16999	0.0513	0.0125	0.0094	4.104	0.0023	qset0	Cfd, Nr4a3
GO:0002791	regulation of peptide secretion	0.0856	0.216	2	39	213	16999	0.0513	0.0125	0.0094	4.104	0.0023	qset0	Irs2, Per2
GO:0042491	auditory receptor cell differentiation	0.0858	0.216	1	39	39	16999	0.0256	0.0023	0.0256	11.1304	0.0023	qset0	Kcnma1
GO:0002275	myeloid cell activation involved in immune response	0.0858	0.216	1	39	39	16999	0.0256	0.0023	0.0256	11.1304	0.0023	qset0	Nr4a3
GO:0031057	negative regulation of histone modification	0.0858	0.216	1	39	39	16999	0.0256	0.0023	0.0256	11.1304	0.0023	qset0	Jarid2
GO:0006476	protein deacetylation	0.0858	0.216	1	39	39	16999	0.0256	0.0023	0.0256	11.1304	0.0023	qset0	Per2
GO:1901031	regulation of response to reactive oxygen species	0.0858	0.216	1	39	39	16999	0.0256	0.0023	0.0256	11.1304	0.0023	qset0	Nr4a3
GO:0061061	muscle structure development	0.0858	0.216	3	39	455	16999	0.0769	0.0268	0.0066	2.8694	0.0023	qset0	Casq1, Myh11, Tcap
GO:0051272	positive regulation of cellular component movement	0.0863	0.217	3	39	456	16999	0.0769	0.0268	0.0066	2.8694	0.0023	qset0	Irs2, Itga2b, Thbs4
GO:0016337	single organismal cell-cell adhesion	0.0867	0.218	3	39	457	16999	0.0769	0.0269	0.0066	2.85874	0.0023	qset0	Itga2b, Thbs4, Treml2
GO:0090087	regulation of peptide transport	0.087	0.218	2	39	215	16999	0.0513	0.0126	0.0093	4.07143	0.0023	qset0	Irs2, Per2
GO:1901699	cellular response to nitrogen compound	0.0876	0.218	3	39	459	16999	0.0769	0.027	0.0065	2.84815	0.0023	qset0	Gpd1, Irs2, Nr4a3
GO:0010466	negative regulation of peptidase activity	0.0877	0.218	2	39	216	16999	0.0513	0.0127	0.0093	4.03937	0.0023	qset0	Hspa1b, Spock1
GO:0010907	positive regulation of glucose metabolic process	0.0879	0.218	1	39	40	16999	0.0256	0.0024	0.025	10.6667	0.0023	qset0	Irs2
GO:2000677	regulation of transcription regulatory region DNA binding	0.0879	0.218	1	39	40	16999	0.0256	0.0024	0.025	10.6667	0.0023	qset0	Per2
GO:0009268	response to pH	0.0879	0.218	1	39	40	16999	0.0256	0.0024	0.025	10.6667	0.0023	qset0	Kcnma1
GO:0098609	cell-cell adhesion	0.0882	0.219	4	39	740	16999	0.1026	0.0435	0.0054	2.35862	0.0023	qset0	Hspa1a, Itga2b, Thbs4, Treml2
GO:0002694	regulation of leukocyte activation	0.0889	0.22	3	39	462	16999	0.0769	0.0272	0.0065	2.82721	0.0023	qset0	Ctla2a, Irs2, Nr4a3
GO:0051246	regulation of protein metabolic process	0.089	0.22	9	39	2397	16999	0.2308	0.141	0.0038	1.63688	0.0023	qset0	C330021F23Rik, Ctla2a, Hspa1b, Jarid2, Patl2, Per2, Prg4, Spock1, Thbs4
GO:0042981	regulation of apoptotic process	0.0893	0.22	6	39	1367	16999	0.1538	0.0804	0.0044	1.91294	0.0023	qset0	Apoh, Comp, Hspa1b, Irs2, Kcnma1, Nr4a3
GO:0032844	regulation of homeostatic process	0.0898	0.22	3	39	464	16999	0.0769	0.0273	0.0065	2.81685	0.0023	qset0	Casq1, Nr1d2, Nr4a3
GO:0002444	myeloid leukocyte mediated immunity	0.09	0.22	1	39	41	16999	0.0256	0.0024	0.0244	10.6667	0.0023	qset0	Nr4a3
GO:0032881	regulation of polysaccharide metabolic process	0.09	0.22	1	39	41	16999	0.0256	0.0024	0.0244	10.6667	0.0023	qset0	Irs2
GO:0010817	regulation of hormone levels	0.0916	0.223	3	39	468	16999	0.0769	0.0275	0.0064	2.79636	0.0023	qset0	Irs2, Kcnma1, Per2
GO:0007628	adult walking behavior	0.0921	0.223	1	39	42	16999	0.0256	0.0025	0.0238	10.24	0.0023	qset0	Kcnma1
GO:0030195	negative regulation of blood coagulation	0.0921	0.223	1	39	42	16999	0.0256	0.0025	0.0238	10.24	0.0023	qset0	Apoh
GO:1900047	negative regulation of hemostasis	0.0921	0.223	1	39	42	16999	0.0256	0.0025	0.0238	10.24	0.0023	qset0	Apoh
GO:0030890	positive regulation of B cell proliferation	0.0921	0.223	1	39	42	16999	0.0256	0.0025	0.0238	10.24	0.0023	qset0	Irs2
GO:0046326	positive regulation of glucose import	0.0921	0.223	1	39	42	16999	0.0256	0.0025	0.0238	10.24	0.0023	qset0	Irs2
GO:2000145	regulation of cell motility	0.0923	0.223	4	39	752	16999	0.1026	0.0442	0.0053	2.32127	0.0023	qset0	Apoh, Irs2, Itga2b, Thbs4
GO:0040017	positive regulation of locomotion	0.0929	0.224	3	39	471	16999	0.0769	0.0277	0.0064	2.77617	0.0023	qset0	Irs2, Itga2b, Thbs4
GO:0043067	regulation of programmed cell death	0.0933	0.225	6	39	1383	16999	0.1538	0.0814	0.0043	1.88943	0.0023	qset0	Apoh, Comp, Hspa1b, Irs2, Kcnma1, Nr4a3
GO:0033003	regulation of mast cell activation	0.0942	0.226	1	39	43	16999	0.0256	0.0025	0.0233	10.24	0.0023	qset0	Nr4a3
GO:0090659	walking behavior	0.0942	0.226	1	39	43	16999	0.0256	0.0025	0.0233	10.24	0.0023	qset0	Kcnma1
GO:0046903	secretion	0.0952	0.228	3	39	476	16999	0.0769	0.028	0.0063	2.74643	0.0023	qset0	Cdo1, Kcnma1, Nr4a3
GO:0035315	hair cell differentiation	0.0962	0.228	1	39	44	16999	0.0256	0.0026	0.0227	9.84615	0.0023	qset0	Kcnma1
GO:1990542	mitochondrial transmembrane transport	0.0962	0.228	1	39	44	16999	0.0256	0.0026	0.0227	9.84615	0.0023	qset0	Ucp1
GO:0043392	negative regulation of DNA binding	0.0962	0.228	1	39	44	16999	0.0256	0.0026	0.0227	9.84615	0.0023	qset0	Per2
GO:0050819	negative regulation of coagulation	0.0962	0.228	1	39	44	16999	0.0256	0.0026	0.0227	9.84615	0.0023	qset0	Apoh
GO:0032715	negative regulation of interleukin-6 production	0.0962	0.228	1	39	44	16999	0.0256	0.0026	0.0227	9.84615	0.0023	qset0	Prg4
GO:0071622	regulation of granulocyte chemotaxis	0.0962	0.228	1	39	44	16999	0.0256	0.0026	0.0227	9.84615	0.0023	qset0	Thbs4
GO:0010464	regulation of mesenchymal cell proliferation	0.0962	0.228	1	39	44	16999	0.0256	0.0026	0.0227	9.84615	0.0023	qset0	Irs2
GO:0031327	negative regulation of cellular biosynthetic process	0.0963	0.228	6	39	1395	16999	0.1538	0.0821	0.0043	1.87333	0.0023	qset0	Jarid2, Nr1d2, Nr4a3, Patl2, Per2, Prg4
GO:0043470	regulation of carbohydrate catabolic process	0.0983	0.232	1	39	45	16999	0.0256	0.0026	0.0222	9.84615	0.0023	qset0	Gpd1
GO:0098602	single organism cell adhesion	0.0984	0.232	3	39	483	16999	0.0769	0.0284	0.0062	2.70775	0.0023	qset0	Itga2b, Thbs4, Treml2
GO:0006073	cellular glucan metabolic process	0.1	0.233	1	39	46	16999	0.0256	0.0027	0.0217	9.48148	0.0023	qset0	Per2
GO:0007029	endoplasmic reticulum organization	0.1	0.233	1	39	46	16999	0.0256	0.0027	0.0217	9.48148	0.0023	qset0	Casq1
GO:0044042	glucan metabolic process	0.1	0.233	1	39	46	16999	0.0256	0.0027	0.0217	9.48148	0.0023	qset0	Per2
GO:0005977	glycogen metabolic process	0.1	0.233	1	39	46	16999	0.0256	0.0027	0.0217	9.48148	0.0023	qset0	Per2
GO:1905268	negative regulation of chromatin organization	0.1	0.233	1	39	46	16999	0.0256	0.0027	0.0217	9.48148	0.0023	qset0	Jarid2
GO:0070229	negative regulation of lymphocyte apoptotic process	0.1	0.233	1	39	46	16999	0.0256	0.0027	0.0217	9.48148	0.0023	qset0	Irs2
GO:0010656	negative regulation of muscle cell apoptotic process	0.1	0.233	1	39	46	16999	0.0256	0.0027	0.0217	9.48148	0.0023	qset0	Apoh
GO:1903202	negative regulation of oxidative stress-induced cell death	0.1	0.233	1	39	46	16999	0.0256	0.0027	0.0217	9.48148	0.0023	qset0	Nr4a3
GO:0051196	regulation of coenzyme metabolic process	0.1	0.233	1	39	46	16999	0.0256	0.0027	0.0217	9.48148	0.0023	qset0	Gpd1
GO:0007129	synapsis	0.1	0.233	1	39	46	16999	0.0256	0.0027	0.0217	9.48148	0.0023	qset0	Mei4
GO:1900408	negative regulation of cellular response to oxidative stress	0.102	0.235	1	39	47	16999	0.0256	0.0028	0.0213	9.14286	0.0023	qset0	Nr4a3
GO:1902883	negative regulation of response to oxidative stress	0.102	0.235	1	39	47	16999	0.0256	0.0028	0.0213	9.14286	0.0023	qset0	Nr4a3
GO:0051193	regulation of cofactor metabolic process	0.102	0.235	1	39	47	16999	0.0256	0.0028	0.0213	9.14286	0.0023	qset0	Gpd1
GO:0048536	spleen development	0.102	0.235	1	39	47	16999	0.0256	0.0028	0.0213	9.14286	0.0023	qset0	Jarid2
GO:0030104	water homeostasis	0.102	0.235	1	39	47	16999	0.0256	0.0028	0.0213	9.14286	0.0023	qset0	Scd1
GO:0007155	cell adhesion	0.103	0.236	5	39	1093	16999	0.1282	0.0643	0.0046	1.99378	0.0023	qset0	Comp, Hspa1a, Itga2b, Thbs4, Treml2
GO:1903522	regulation of blood circulation	0.103	0.236	2	39	238	16999	0.0513	0.014	0.0084	3.66429	0.0023	qset0	Kcnma1, Per2
GO:0043523	regulation of neuron apoptotic process	0.104	0.238	2	39	239	16999	0.0513	0.0141	0.0084	3.6383	0.0023	qset0	Kcnma1, Nr4a3
GO:0009890	negative regulation of biosynthetic process	0.104	0.238	6	39	1426	16999	0.1538	0.0839	0.0042	1.83313	0.0023	qset0	Jarid2, Nr1d2, Nr4a3, Patl2, Per2, Prg4
GO:0006732	coenzyme metabolic process	0.105	0.238	2	39	240	16999	0.0513	0.0141	0.0083	3.6383	0.0023	qset0	Fasn, Gpd1
GO:0022610	biological adhesion	0.106	0.241	5	39	1103	16999	0.1282	0.0649	0.0045	1.97535	0.0023	qset0	Comp, Hspa1a, Itga2b, Thbs4, Treml2
GO:0050865	regulation of cell activation	0.106	0.241	3	39	500	16999	0.0769	0.0294	0.006	2.61565	0.0023	qset0	Ctla2a, Irs2, Nr4a3
GO:1901701	cellular response to oxygen-containing compound	0.107	0.241	4	39	792	16999	0.1026	0.0466	0.0051	2.20172	0.0023	qset0	Gpd1, Irs2, Nr4a3, Ucp1
GO:0098732	macromolecule deacylation	0.107	0.241	1	39	49	16999	0.0256	0.0029	0.0204	8.82759	0.0023	qset0	Per2
GO:0035601	protein deacylation	0.107	0.241	1	39	49	16999	0.0256	0.0029	0.0204	8.82759	0.0023	qset0	Per2
GO:0048872	homeostasis of number of cells	0.107	0.241	2	39	243	16999	0.0513	0.0143	0.0082	3.58741	0.0023	qset0	Hba-a1, Hba-a2
GO:0051172	negative regulation of nitrogen compound metabolic process	0.108	0.243	6	39	1440	16999	0.1538	0.0847	0.0042	1.81582	0.0023	qset0	C330021F23Rik, Jarid2, Nr1d2, Nr4a3, Patl2, Per2
GO:0009988	cell-cell recognition	0.109	0.243	1	39	50	16999	0.0256	0.0029	0.02	8.82759	0.0023	qset0	Hspa1b
GO:0034109	homotypic cell-cell adhesion	0.109	0.243	1	39	50	16999	0.0256	0.0029	0.02	8.82759	0.0023	qset0	Itga2b
GO:0090303	positive regulation of wound healing	0.109	0.243	1	39	50	16999	0.0256	0.0029	0.02	8.82759	0.0023	qset0	Apoh
GO:0051241	negative regulation of multicellular organismal process	0.11	0.246	5	39	1116	16999	0.1282	0.0657	0.0045	1.95129	0.0023	qset0	Apoh, Jarid2, Kcnma1, Prg4, Spock1
GO:0010812	negative regulation of cell-substrate adhesion	0.111	0.246	1	39	51	16999	0.0256	0.003	0.0196	8.53333	0.0023	qset0	Spock1
GO:0060193	positive regulation of lipase activity	0.111	0.246	1	39	51	16999	0.0256	0.003	0.0196	8.53333	0.0023	qset0	Apoh
GO:0042312	regulation of vasodilation	0.111	0.246	1	39	51	16999	0.0256	0.003	0.0196	8.53333	0.0023	qset0	Kcnma1
GO:0072089	stem cell proliferation	0.111	0.246	1	39	51	16999	0.0256	0.003	0.0196	8.53333	0.0023	qset0	Prg4
GO:0031400	negative regulation of protein modification process	0.112	0.248	3	39	511	16999	0.0769	0.0301	0.0059	2.55482	0.0023	qset0	C330021F23Rik, Jarid2, Per2
GO:0010629	negative regulation of gene expression	0.112	0.249	6	39	1456	16999	0.1538	0.0857	0.0041	1.79463	0.0023	qset0	Ctla2a, Jarid2, Nr1d2, Nr4a3, Patl2, Per2
GO:0060350	endochondral bone morphogenesis	0.113	0.249	1	39	52	16999	0.0256	0.0031	0.0192	8.25806	0.0023	qset0	Comp
GO:0006513	protein monoubiquitination	0.113	0.249	1	39	52	16999	0.0256	0.0031	0.0192	8.25806	0.0023	qset0	Scml2
GO:0008286	insulin receptor signaling pathway	0.115	0.253	1	39	53	16999	0.0256	0.0031	0.0189	8.25806	0.0023	qset0	Irs2
GO:0051270	regulation of cellular component movement	0.115	0.253	4	39	815	16999	0.1026	0.0479	0.0049	2.14196	0.0023	qset0	Apoh, Irs2, Itga2b, Thbs4
GO:0052548	regulation of endopeptidase activity	0.117	0.256	2	39	256	16999	0.0513	0.0151	0.0078	3.39735	0.0023	qset0	Hspa1b, Spock1
GO:0006790	sulfur compound metabolic process	0.117	0.256	2	39	256	16999	0.0513	0.0151	0.0078	3.39735	0.0023	qset0	Cdo1, Fasn
GO:0035904	aorta development	0.117	0.256	1	39	54	16999	0.0256	0.0032	0.0185	8	0.0023	qset0	Lox
GO:0040012	regulation of locomotion	0.118	0.257	4	39	821	16999	0.1026	0.0483	0.0049	2.12422	0.0023	qset0	Apoh, Irs2, Itga2b, Thbs4
GO:0032103	positive regulation of response to external stimulus	0.118	0.257	2	39	258	16999	0.0513	0.0152	0.0078	3.375	0.0023	qset0	Apoh, Thbs4
GO:0048699	generation of neurons	0.118	0.257	6	39	1477	16999	0.1538	0.0869	0.0041	1.76985	0.0023	qset0	Fmod, Kcnma1, Nr4a3, Per2, Spock1, Thbs4
GO:0009063	cellular amino acid catabolic process	0.119	0.257	1	39	55	16999	0.0256	0.0032	0.0182	8	0.0023	qset0	Cdo1
GO:0010633	negative regulation of epithelial cell migration	0.119	0.257	1	39	55	16999	0.0256	0.0032	0.0182	8	0.0023	qset0	Apoh
GO:2000378	negative regulation of reactive oxygen species metabolic process	0.119	0.257	1	39	55	16999	0.0256	0.0032	0.0182	8	0.0023	qset0	Hp
GO:0048538	thymus development	0.119	0.257	1	39	55	16999	0.0256	0.0032	0.0182	8	0.0023	qset0	Jarid2
GO:0050982	detection of mechanical stimulus	0.121	0.261	1	39	56	16999	0.0256	0.0033	0.0179	7.75758	0.0023	qset0	Tcap
GO:0061045	negative regulation of wound healing	0.121	0.261	1	39	56	16999	0.0256	0.0033	0.0179	7.75758	0.0023	qset0	Apoh
GO:0006461	protein complex assembly	0.123	0.263	4	39	834	16999	0.1026	0.0491	0.0048	2.08961	0.0023	qset0	Casq1, Kcnma1, Tcap, Thbs4
GO:0070271	protein complex biogenesis	0.123	0.263	4	39	834	16999	0.1026	0.0491	0.0048	2.08961	0.0023	qset0	Casq1, Kcnma1, Tcap, Thbs4
GO:0042742	defense response to bacterium	0.123	0.263	2	39	264	16999	0.0513	0.0155	0.0076	3.30968	0.0023	qset0	Hp, Scd1
GO:0006112	energy reserve metabolic process	0.123	0.263	1	39	57	16999	0.0256	0.0034	0.0175	7.52941	0.0023	qset0	Per2
GO:0044236	multicellular organism metabolic process	0.123	0.263	1	39	57	16999	0.0256	0.0034	0.0175	7.52941	0.0023	qset0	Ucp1
GO:0002718	regulation of cytokine production involved in immune response	0.123	0.263	1	39	57	16999	0.0256	0.0034	0.0175	7.52941	0.0023	qset0	Nr4a3
GO:0048871	multicellular organismal homeostasis	0.123	0.263	2	39	265	16999	0.0513	0.0156	0.0075	3.28846	0.0023	qset0	Nr4a3, Scd1
GO:0032102	negative regulation of response to external stimulus	0.125	0.264	2	39	267	16999	0.0513	0.0157	0.0075	3.26752	0.0023	qset0	Apoh, Ctla2a
GO:0044264	cellular polysaccharide metabolic process	0.125	0.264	1	39	58	16999	0.0256	0.0034	0.0172	7.52941	0.0023	qset0	Per2
GO:0001707	mesoderm formation	0.125	0.264	1	39	58	16999	0.0256	0.0034	0.0172	7.52941	0.0023	qset0	Nr4a3
GO:0060563	neuroepithelial cell differentiation	0.125	0.264	1	39	58	16999	0.0256	0.0034	0.0172	7.52941	0.0023	qset0	Kcnma1
GO:1903578	regulation of ATP metabolic process	0.125	0.264	1	39	58	16999	0.0256	0.0034	0.0172	7.52941	0.0023	qset0	Gpd1
GO:0009118	regulation of nucleoside metabolic process	0.125	0.264	1	39	58	16999	0.0256	0.0034	0.0172	7.52941	0.0023	qset0	Gpd1
GO:0010927	cellular component assembly involved in morphogenesis	0.126	0.265	2	39	269	16999	0.0513	0.0158	0.0074	3.24684	0.0023	qset0	Casq1, Tcap
GO:0032922	circadian regulation of gene expression	0.127	0.265	1	39	59	16999	0.0256	0.0035	0.0169	7.31429	0.0023	qset0	Per2
GO:0022600	digestive system process	0.127	0.265	1	39	59	16999	0.0256	0.0035	0.0169	7.31429	0.0023	qset0	Kcnma1
GO:0045143	homologous chromosome segregation	0.127	0.265	1	39	59	16999	0.0256	0.0035	0.0169	7.31429	0.0023	qset0	Mei4
GO:0043242	negative regulation of protein complex disassembly	0.127	0.265	1	39	59	16999	0.0256	0.0035	0.0169	7.31429	0.0023	qset0	Per2
GO:0030168	platelet activation	0.127	0.265	1	39	59	16999	0.0256	0.0035	0.0169	7.31429	0.0023	qset0	Itga2b
GO:0010676	positive regulation of cellular carbohydrate metabolic process	0.127	0.265	1	39	59	16999	0.0256	0.0035	0.0169	7.31429	0.0023	qset0	Irs2
GO:0045471	response to ethanol	0.127	0.265	1	39	59	16999	0.0256	0.0035	0.0169	7.31429	0.0023	qset0	Cdo1
GO:0032268	regulation of cellular protein metabolic process	0.127	0.265	8	39	2215	16999	0.2051	0.1303	0.0036	1.57406	0.0023	qset0	C330021F23Rik, Ctla2a, Hspa1b, Jarid2, Patl2, Per2, Spock1, Thbs4
GO:0046883	regulation of hormone secretion	0.129	0.267	2	39	272	16999	0.0513	0.016	0.0074	3.20625	0.0023	qset0	Irs2, Per2
GO:1903036	positive regulation of response to wounding	0.129	0.267	1	39	60	16999	0.0256	0.0035	0.0167	7.31429	0.0023	qset0	Apoh
GO:0000723	telomere maintenance	0.129	0.267	1	39	60	16999	0.0256	0.0035	0.0167	7.31429	0.0023	qset0	Hspa1a
GO:0019226	transmission of nerve impulse	0.129	0.267	1	39	60	16999	0.0256	0.0035	0.0167	7.31429	0.0023	qset0	Kcnma1
GO:0051260	protein homooligomerization	0.13	0.269	2	39	274	16999	0.0513	0.0161	0.0073	3.18634	0.0023	qset0	Kcnma1, Thbs4
GO:0006956	complement activation	0.131	0.27	1	39	61	16999	0.0256	0.0036	0.0164	7.11111	0.0023	qset0	Cfd
GO:0031397	negative regulation of protein ubiquitination	0.131	0.27	1	39	61	16999	0.0256	0.0036	0.0164	7.11111	0.0023	qset0	Per2
GO:0032200	telomere organization	0.131	0.27	1	39	61	16999	0.0256	0.0036	0.0164	7.11111	0.0023	qset0	Hspa1a
GO:0072359	circulatory system development	0.131	0.27	4	39	856	16999	0.1026	0.0504	0.0047	2.03571	0.0023	qset0	Adam19, Lox, Myh11, Tcap
GO:0021766	hippocampus development	0.133	0.273	1	39	62	16999	0.0256	0.0036	0.0161	7.11111	0.0023	qset0	Nr4a3
GO:0048332	mesoderm morphogenesis	0.133	0.273	1	39	62	16999	0.0256	0.0036	0.0161	7.11111	0.0023	qset0	Nr4a3
GO:0001775	cell activation	0.135	0.274	3	39	557	16999	0.0769	0.0328	0.0054	2.34451	0.0023	qset0	Itga2b, Nr4a3, Treml2
GO:0060048	cardiac muscle contraction	0.135	0.274	1	39	63	16999	0.0256	0.0037	0.0159	6.91892	0.0023	qset0	Tcap
GO:0042180	cellular ketone metabolic process	0.135	0.274	1	39	63	16999	0.0256	0.0037	0.0159	6.91892	0.0023	qset0	Gpd1
GO:0030888	regulation of B cell proliferation	0.135	0.274	1	39	63	16999	0.0256	0.0037	0.0159	6.91892	0.0023	qset0	Irs2
GO:0031060	regulation of histone methylation	0.135	0.274	1	39	63	16999	0.0256	0.0037	0.0159	6.91892	0.0023	qset0	Jarid2
GO:0006940	regulation of smooth muscle contraction	0.135	0.274	1	39	63	16999	0.0256	0.0037	0.0159	6.91892	0.0023	qset0	Kcnma1
GO:0050727	regulation of inflammatory response	0.136	0.275	2	39	282	16999	0.0513	0.0166	0.0071	3.09036	0.0023	qset0	Ctla2a, Nr1d2
GO:0090596	sensory organ morphogenesis	0.136	0.275	2	39	282	16999	0.0513	0.0166	0.0071	3.09036	0.0023	qset0	Nr4a3, Tcap
GO:1903035	negative regulation of response to wounding	0.137	0.275	1	39	64	16999	0.0256	0.0038	0.0156	6.73684	0.0023	qset0	Apoh
GO:0005976	polysaccharide metabolic process	0.137	0.275	1	39	64	16999	0.0256	0.0038	0.0156	6.73684	0.0023	qset0	Per2
GO:1903201	regulation of oxidative stress-induced cell death	0.137	0.275	1	39	64	16999	0.0256	0.0038	0.0156	6.73684	0.0023	qset0	Nr4a3
GO:0048641	regulation of skeletal muscle tissue development	0.137	0.275	1	39	64	16999	0.0256	0.0038	0.0156	6.73684	0.0023	qset0	Nr1d2
GO:0007423	sensory organ development	0.137	0.275	3	39	562	16999	0.0769	0.0331	0.0053	2.32326	0.0023	qset0	Kcnma1, Nr4a3, Tcap
GO:0002696	positive regulation of leukocyte activation	0.138	0.275	2	39	284	16999	0.0513	0.0167	0.007	3.07186	0.0023	qset0	Irs2, Nr4a3
GO:1903037	regulation of leukocyte cell-cell adhesion	0.138	0.275	2	39	284	16999	0.0513	0.0167	0.007	3.07186	0.0023	qset0	Ctla2a, Nr4a3
GO:0008283	cell proliferation	0.139	0.275	3	39	564	16999	0.0769	0.0332	0.0053	2.31627	0.0023	qset0	Irs2, Nr4a3, Prg4
GO:0002526	acute inflammatory response	0.139	0.275	1	39	65	16999	0.0256	0.0038	0.0154	6.73684	0.0023	qset0	Hp
GO:0006637	acyl-CoA metabolic process	0.139	0.275	1	39	65	16999	0.0256	0.0038	0.0154	6.73684	0.0023	qset0	Fasn
GO:2000107	negative regulation of leukocyte apoptotic process	0.139	0.275	1	39	65	16999	0.0256	0.0038	0.0154	6.73684	0.0023	qset0	Irs2
GO:0001938	positive regulation of endothelial cell proliferation	0.139	0.275	1	39	65	16999	0.0256	0.0038	0.0154	6.73684	0.0023	qset0	Thbs4
GO:0070613	regulation of protein processing	0.139	0.275	1	39	65	16999	0.0256	0.0038	0.0154	6.73684	0.0023	qset0	Ctla2a
GO:0022904	respiratory electron transport chain	0.139	0.275	1	39	65	16999	0.0256	0.0038	0.0154	6.73684	0.0023	qset0	Gpd1
GO:0035383	thioester metabolic process	0.139	0.275	1	39	65	16999	0.0256	0.0038	0.0154	6.73684	0.0023	qset0	Fasn
GO:0007229	integrin-mediated signaling pathway	0.141	0.278	1	39	66	16999	0.0256	0.0039	0.0152	6.5641	0.0023	qset0	Itga2b
GO:0060191	regulation of lipase activity	0.141	0.278	1	39	66	16999	0.0256	0.0039	0.0152	6.5641	0.0023	qset0	Apoh
GO:1903317	regulation of protein maturation	0.141	0.278	1	39	66	16999	0.0256	0.0039	0.0152	6.5641	0.0023	qset0	Ctla2a
GO:0009605	response to external stimulus	0.143	0.28	6	39	1558	16999	0.1538	0.0917	0.0039	1.67721	0.0023	qset0	Hp, Kcnma1, Nr4a3, Scd1, Tcap, Ucp1
GO:0070192	chromosome organization involved in meiotic cell cycle	0.143	0.28	1	39	67	16999	0.0256	0.0039	0.0149	6.5641	0.0023	qset0	Mei4
GO:0051341	regulation of oxidoreductase activity	0.143	0.28	1	39	67	16999	0.0256	0.0039	0.0149	6.5641	0.0023	qset0	Hp
GO:0006970	response to osmotic stress	0.143	0.28	1	39	67	16999	0.0256	0.0039	0.0149	6.5641	0.0023	qset0	Kcnma1
GO:0031175	neuron projection development	0.143	0.281	3	39	573	16999	0.0769	0.0337	0.0052	2.2819	0.0023	qset0	Fmod, Nr4a3, Thbs4
GO:0016043	cellular component organization	0.145	0.282	14	39	4602	16999	0.359	0.2707	0.003	1.32619	0.0023	qset0	Casq1, Comp, Fmod, Hspa1a, Jarid2, Kcnma1, Lox, Mei4, Myh11, Nr4a3, Per2, Scml2, Tcap, Thbs4
GO:0046324	regulation of glucose import	0.145	0.282	1	39	68	16999	0.0256	0.004	0.0147	6.4	0.0023	qset0	Irs2
GO:0051588	regulation of neurotransmitter transport	0.145	0.282	1	39	68	16999	0.0256	0.004	0.0147	6.4	0.0023	qset0	Per2
GO:0051384	response to glucocorticoid	0.145	0.282	1	39	68	16999	0.0256	0.004	0.0147	6.4	0.0023	qset0	Cdo1
GO:0043623	cellular protein complex assembly	0.147	0.284	2	39	295	16999	0.0513	0.0174	0.0068	2.94828	0.0023	qset0	Casq1, Tcap
GO:0055008	cardiac muscle tissue morphogenesis	0.147	0.284	1	39	69	16999	0.0256	0.0041	0.0145	6.2439	0.0023	qset0	Tcap
GO:0034766	negative regulation of ion transmembrane transport	0.147	0.284	1	39	69	16999	0.0256	0.0041	0.0145	6.2439	0.0023	qset0	Irs2
GO:1903321	negative regulation of protein modification by small protein conjugation or removal	0.147	0.284	1	39	69	16999	0.0256	0.0041	0.0145	6.2439	0.0023	qset0	Per2
GO:0006942	regulation of striated muscle contraction	0.147	0.284	1	39	69	16999	0.0256	0.0041	0.0145	6.2439	0.0023	qset0	Casq1
GO:0071310	cellular response to organic substance	0.147	0.284	6	39	1573	16999	0.1538	0.0925	0.0038	1.6627	0.0023	qset0	Fasn, Gpd1, Irs2, Nr1d2, Nr4a3, Ucp1
GO:0044723	single-organism carbohydrate metabolic process	0.147	0.284	2	39	296	16999	0.0513	0.0174	0.0068	2.94828	0.0023	qset0	Gpd1, Per2
GO:0022008	neurogenesis	0.148	0.284	6	39	1574	16999	0.1538	0.0926	0.0038	1.66091	0.0023	qset0	Fmod, Kcnma1, Nr4a3, Per2, Spock1, Thbs4
GO:0050867	positive regulation of cell activation	0.148	0.284	2	39	297	16999	0.0513	0.0175	0.0067	2.93143	0.0023	qset0	Irs2, Nr4a3
GO:0022900	electron transport chain	0.149	0.284	1	39	70	16999	0.0256	0.0041	0.0143	6.2439	0.0023	qset0	Gpd1
GO:0060113	inner ear receptor cell differentiation	0.149	0.284	1	39	70	16999	0.0256	0.0041	0.0143	6.2439	0.0023	qset0	Kcnma1
GO:0051258	protein polymerization	0.149	0.284	1	39	70	16999	0.0256	0.0041	0.0143	6.2439	0.0023	qset0	Casq1
GO:0051952	regulation of amine transport	0.149	0.284	1	39	70	16999	0.0256	0.0041	0.0143	6.2439	0.0023	qset0	Per2
GO:0043627	response to estrogen	0.149	0.284	1	39	70	16999	0.0256	0.0041	0.0143	6.2439	0.0023	qset0	Kcnma1
GO:0030148	sphingolipid biosynthetic process	0.149	0.284	1	39	70	16999	0.0256	0.0041	0.0143	6.2439	0.0023	qset0	Elovl6
GO:0016570	histone modification	0.149	0.284	2	39	298	16999	0.0513	0.0175	0.0067	2.93143	0.0023	qset0	Per2, Scml2
GO:0043525	positive regulation of neuron apoptotic process	0.151	0.285	1	39	71	16999	0.0256	0.0042	0.0141	6.09524	0.0023	qset0	Kcnma1
GO:0051289	protein homotetramerization	0.151	0.285	1	39	71	16999	0.0256	0.0042	0.0141	6.09524	0.0023	qset0	Kcnma1
GO:0010660	regulation of muscle cell apoptotic process	0.151	0.285	1	39	71	16999	0.0256	0.0042	0.0141	6.09524	0.0023	qset0	Apoh
GO:0034103	regulation of tissue remodeling	0.151	0.285	1	39	71	16999	0.0256	0.0042	0.0141	6.09524	0.0023	qset0	Thbs4
GO:0044272	sulfur compound biosynthetic process	0.151	0.285	1	39	71	16999	0.0256	0.0042	0.0141	6.09524	0.0023	qset0	Cdo1
GO:0048518	positive regulation of biological process	0.151	0.285	15	39	5039	16999	0.3846	0.2964	0.003	1.29757	0.0023	qset0	Apoh, C330021F23Rik, Cfd, Dbp, Gpd1, Hp, Irs2, Itga2b, Jarid2, Kcnma1, Nr1d2, Nr4a3, Nrgn, Scd1, Thbs4
GO:0031325	positive regulation of cellular metabolic process	0.152	0.286	9	39	2685	16999	0.2308	0.158	0.0034	1.46076	0.0023	qset0	Apoh, Dbp, Gpd1, Irs2, Jarid2, Nr1d2, Nr4a3, Scd1, Thbs4
GO:0019722	calcium-mediated signaling	0.153	0.286	1	39	72	16999	0.0256	0.0042	0.0139	6.09524	0.0023	qset0	Casq1
GO:0048477	oogenesis	0.153	0.286	1	39	72	16999	0.0256	0.0042	0.0139	6.09524	0.0023	qset0	Mei4
GO:0002702	positive regulation of production of molecular mediator of immune response	0.153	0.286	1	39	72	16999	0.0256	0.0042	0.0139	6.09524	0.0023	qset0	Nr4a3
GO:0051279	regulation of release of sequestered calcium ion into cytosol	0.153	0.286	1	39	72	16999	0.0256	0.0042	0.0139	6.09524	0.0023	qset0	Casq1
GO:0001756	somitogenesis	0.153	0.286	1	39	72	16999	0.0256	0.0042	0.0139	6.09524	0.0023	qset0	Tcap
GO:0051186	cofactor metabolic process	0.153	0.286	2	39	303	16999	0.0513	0.0178	0.0066	2.88202	0.0023	qset0	Fasn, Gpd1
GO:0014706	striated muscle tissue development	0.154	0.287	2	39	304	16999	0.0513	0.0179	0.0066	2.86592	0.0023	qset0	Myh11, Tcap
GO:0015672	monovalent inorganic cation transport	0.155	0.287	2	39	305	16999	0.0513	0.0179	0.0066	2.86592	0.0023	qset0	Kcnma1, Ucp1
GO:1900407	regulation of cellular response to oxidative stress	0.155	0.287	1	39	73	16999	0.0256	0.0043	0.0137	5.95349	0.0023	qset0	Nr4a3
GO:0019229	regulation of vasoconstriction	0.155	0.287	1	39	73	16999	0.0256	0.0043	0.0137	5.95349	0.0023	qset0	Per2
GO:0010942	positive regulation of cell death	0.156	0.289	3	39	596	16999	0.0769	0.0351	0.005	2.19088	0.0023	qset0	Hp, Kcnma1, Nr4a3
GO:0048562	embryonic organ morphogenesis	0.156	0.29	2	39	307	16999	0.0513	0.0181	0.0065	2.83425	0.0023	qset0	Nr4a3, Tcap
GO:0015992	proton transport	0.157	0.29	1	39	74	16999	0.0256	0.0044	0.0135	5.81818	0.0023	qset0	Ucp1
GO:0070228	regulation of lymphocyte apoptotic process	0.157	0.29	1	39	74	16999	0.0256	0.0044	0.0135	5.81818	0.0023	qset0	Irs2
GO:0008152	metabolic process	0.157	0.29	22	39	8005	16999	0.5641	0.4709	0.0027	1.19792	0.0023	qset0	Adam19, Apoh, C330021F23Rik, Cdo1, Cfd, Dbp, Elovl6, Fasn, Gpd1, Hp, Hspa1a, Jarid2, Lox, Mei4, Nr1d2, Nr4a3, Patl2, Per2, Scd1, Scml2, Thrsp, Ucp1
GO:0006818	hydrogen transport	0.159	0.292	1	39	75	16999	0.0256	0.0044	0.0133	5.81818	0.0023	qset0	Ucp1
GO:0034763	negative regulation of transmembrane transport	0.159	0.292	1	39	75	16999	0.0256	0.0044	0.0133	5.81818	0.0023	qset0	Irs2
GO:0051781	positive regulation of cell division	0.159	0.292	1	39	75	16999	0.0256	0.0044	0.0133	5.81818	0.0023	qset0	Thbs4
GO:0030162	regulation of proteolysis	0.159	0.292	3	39	602	16999	0.0769	0.0354	0.005	2.17232	0.0023	qset0	Ctla2a, Hspa1b, Spock1
GO:0060047	heart contraction	0.161	0.294	1	39	76	16999	0.0256	0.0045	0.0132	5.68889	0.0023	qset0	Tcap
GO:0042490	mechanoreceptor differentiation	0.161	0.294	1	39	76	16999	0.0256	0.0045	0.0132	5.68889	0.0023	qset0	Kcnma1
GO:0031330	negative regulation of cellular catabolic process	0.162	0.296	1	39	77	16999	0.0256	0.0045	0.013	5.68889	0.0023	qset0	Hp
GO:0032024	positive regulation of insulin secretion	0.162	0.296	1	39	77	16999	0.0256	0.0045	0.013	5.68889	0.0023	qset0	Irs2
GO:1903426	regulation of reactive oxygen species biosynthetic process	0.162	0.296	1	39	77	16999	0.0256	0.0045	0.013	5.68889	0.0023	qset0	Ucp1
GO:0007409	axonogenesis	0.163	0.298	2	39	316	16999	0.0513	0.0186	0.0063	2.75806	0.0023	qset0	Fmod, Nr4a3
GO:1901576	organic substance biosynthetic process	0.164	0.298	11	39	3505	16999	0.2821	0.2062	0.0031	1.36809	0.0023	qset0	Cdo1, Dbp, Elovl6, Fasn, Gpd1, Jarid2, Nr1d2, Nr4a3, Per2, Scd1, Thrsp
GO:1901214	regulation of neuron death	0.164	0.298	2	39	317	16999	0.0513	0.0186	0.0063	2.75806	0.0023	qset0	Kcnma1, Nr4a3
GO:0043154	negative regulation of cysteine-type endopeptidase activity involved in apoptotic process	0.164	0.298	1	39	78	16999	0.0256	0.0046	0.0128	5.56522	0.0023	qset0	Hspa1b
GO:1902882	regulation of response to oxidative stress	0.164	0.298	1	39	78	16999	0.0256	0.0046	0.0128	5.56522	0.0023	qset0	Nr4a3
GO:2000113	negative regulation of cellular macromolecule biosynthetic process	0.165	0.299	5	39	1276	16999	0.1282	0.0751	0.0039	1.70706	0.0023	qset0	Jarid2, Nr1d2, Nr4a3, Patl2, Per2
GO:0002690	positive regulation of leukocyte chemotaxis	0.166	0.3	1	39	79	16999	0.0256	0.0046	0.0127	5.56522	0.0023	qset0	Thbs4
GO:0006325	chromatin organization	0.167	0.301	3	39	616	16999	0.0769	0.0362	0.0049	2.12431	0.0023	qset0	Jarid2, Per2, Scml2
GO:0060537	muscle tissue development	0.168	0.302	2	39	321	16999	0.0513	0.0189	0.0062	2.71429	0.0023	qset0	Myh11, Tcap
GO:0048858	cell projection morphogenesis	0.168	0.302	3	39	618	16999	0.0769	0.0364	0.0049	2.11264	0.0023	qset0	Fmod, Nr4a3, Thbs4
GO:0030155	regulation of cell adhesion	0.168	0.302	3	39	618	16999	0.0769	0.0364	0.0049	2.11264	0.0023	qset0	Ctla2a, Nr4a3, Spock1
GO:0060415	muscle tissue morphogenesis	0.17	0.304	1	39	81	16999	0.0256	0.0048	0.0123	5.33333	0.0023	qset0	Tcap
GO:0016525	negative regulation of angiogenesis	0.17	0.304	1	39	81	16999	0.0256	0.0048	0.0123	5.33333	0.0023	qset0	Apoh
GO:0006986	response to unfolded protein	0.17	0.304	1	39	81	16999	0.0256	0.0048	0.0123	5.33333	0.0023	qset0	Thbs4
GO:0008285	negative regulation of cell proliferation	0.17	0.304	3	39	622	16999	0.0769	0.0366	0.0048	2.10109	0.0023	qset0	Apoh, Jarid2, Per2
GO:0007610	behavior	0.172	0.306	3	39	625	16999	0.0769	0.0368	0.0048	2.08967	0.0023	qset0	Kcnma1, Nr4a3, Thbs4
GO:0003015	heart process	0.172	0.306	1	39	82	16999	0.0256	0.0048	0.0122	5.33333	0.0023	qset0	Tcap
GO:0031058	positive regulation of histone modification	0.172	0.306	1	39	82	16999	0.0256	0.0048	0.0122	5.33333	0.0023	qset0	Jarid2
GO:0031099	regeneration	0.172	0.306	1	39	82	16999	0.0256	0.0048	0.0122	5.33333	0.0023	qset0	Apoh
GO:0034614	cellular response to reactive oxygen species	0.174	0.309	1	39	83	16999	0.0256	0.0049	0.012	5.22449	0.0023	qset0	Ucp1
GO:0050830	defense response to Gram-positive bacterium	0.174	0.309	1	39	83	16999	0.0256	0.0049	0.012	5.22449	0.0023	qset0	Scd1
GO:2000181	negative regulation of blood vessel morphogenesis	0.176	0.31	1	39	84	16999	0.0256	0.0049	0.0119	5.22449	0.0023	qset0	Apoh
GO:0050795	regulation of behavior	0.176	0.31	1	39	84	16999	0.0256	0.0049	0.0119	5.22449	0.0023	qset0	Nr4a3
GO:0043244	regulation of protein complex disassembly	0.176	0.31	1	39	84	16999	0.0256	0.0049	0.0119	5.22449	0.0023	qset0	Per2
GO:0003014	renal system process	0.176	0.31	1	39	84	16999	0.0256	0.0049	0.0119	5.22449	0.0023	qset0	Kcnma1
GO:0045132	meiotic chromosome segregation	0.178	0.312	1	39	85	16999	0.0256	0.005	0.0118	5.12	0.0023	qset0	Mei4
GO:0033555	multicellular organismal response to stress	0.178	0.312	1	39	85	16999	0.0256	0.005	0.0118	5.12	0.0023	qset0	Thbs4
GO:0030193	regulation of blood coagulation	0.178	0.312	1	39	85	16999	0.0256	0.005	0.0118	5.12	0.0023	qset0	Apoh
GO:1900046	regulation of hemostasis	0.178	0.312	1	39	85	16999	0.0256	0.005	0.0118	5.12	0.0023	qset0	Apoh
GO:0071840	cellular component organization or biogenesis	0.178	0.312	14	39	4763	16999	0.359	0.2802	0.0029	1.28123	0.0023	qset0	Casq1, Comp, Fmod, Hspa1a, Jarid2, Kcnma1, Lox, Mei4, Myh11, Nr4a3, Per2, Scml2, Tcap, Thbs4
GO:0021761	limbic system development	0.18	0.314	1	39	86	16999	0.0256	0.0051	0.0116	5.01961	0.0023	qset0	Nr4a3
GO:0000956	nuclear-transcribed mRNA catabolic process	0.18	0.314	1	39	86	16999	0.0256	0.0051	0.0116	5.01961	0.0023	qset0	Patl2
GO:0010522	regulation of calcium ion transport into cytosol	0.18	0.314	1	39	86	16999	0.0256	0.0051	0.0116	5.01961	0.0023	qset0	Casq1
GO:0032990	cell part morphogenesis	0.18	0.315	3	39	640	16999	0.0769	0.0376	0.0047	2.04521	0.0023	qset0	Fmod, Nr4a3, Thbs4
GO:0061564	axon development	0.181	0.315	2	39	337	16999	0.0513	0.0198	0.0059	2.59091	0.0023	qset0	Fmod, Nr4a3
GO:0097305	response to alcohol	0.182	0.316	1	39	87	16999	0.0256	0.0051	0.0115	5.01961	0.0023	qset0	Cdo1
GO:0009058	biosynthetic process	0.183	0.317	11	39	3582	16999	0.2821	0.2107	0.0031	1.33887	0.0023	qset0	Cdo1, Dbp, Elovl6, Fasn, Gpd1, Jarid2, Nr1d2, Nr4a3, Per2, Scd1, Thrsp
GO:0007399	nervous system development	0.183	0.317	7	39	2049	16999	0.1795	0.1205	0.0034	1.48963	0.0023	qset0	Fmod, Irs2, Kcnma1, Nr4a3, Per2, Spock1, Thbs4
GO:0001704	formation of primary germ layer	0.183	0.317	1	39	88	16999	0.0256	0.0052	0.0114	4.92308	0.0023	qset0	Nr4a3
GO:0061053	somite development	0.183	0.317	1	39	88	16999	0.0256	0.0052	0.0114	4.92308	0.0023	qset0	Tcap
GO:0048644	muscle organ morphogenesis	0.185	0.319	1	39	89	16999	0.0256	0.0052	0.0112	4.92308	0.0023	qset0	Tcap
GO:1901343	negative regulation of vasculature development	0.185	0.319	1	39	89	16999	0.0256	0.0052	0.0112	4.92308	0.0023	qset0	Apoh
GO:0048661	positive regulation of smooth muscle cell proliferation	0.185	0.319	1	39	89	16999	0.0256	0.0052	0.0112	4.92308	0.0023	qset0	Nr4a3
GO:0050818	regulation of coagulation	0.185	0.319	1	39	89	16999	0.0256	0.0052	0.0112	4.92308	0.0023	qset0	Apoh
GO:0060840	artery development	0.187	0.32	1	39	90	16999	0.0256	0.0053	0.0111	4.83019	0.0023	qset0	Lox
GO:0060349	bone morphogenesis	0.187	0.32	1	39	90	16999	0.0256	0.0053	0.0111	4.83019	0.0023	qset0	Comp
GO:0035265	organ growth	0.187	0.32	1	39	90	16999	0.0256	0.0053	0.0111	4.83019	0.0023	qset0	Comp
GO:1905269	positive regulation of chromatin organization	0.187	0.32	1	39	90	16999	0.0256	0.0053	0.0111	4.83019	0.0023	qset0	Jarid2
GO:0006941	striated muscle contraction	0.187	0.32	1	39	90	16999	0.0256	0.0053	0.0111	4.83019	0.0023	qset0	Tcap
GO:0006417	regulation of translation	0.187	0.32	2	39	345	16999	0.0513	0.0203	0.0058	2.52709	0.0023	qset0	Patl2, Per2
GO:0001508	action potential	0.189	0.322	1	39	91	16999	0.0256	0.0054	0.011	4.74074	0.0023	qset0	Kcnma1
GO:0043255	regulation of carbohydrate biosynthetic process	0.189	0.322	1	39	91	16999	0.0256	0.0054	0.011	4.74074	0.0023	qset0	Irs2
GO:0052547	regulation of peptidase activity	0.191	0.324	2	39	349	16999	0.0513	0.0205	0.0057	2.50244	0.0023	qset0	Hspa1b, Spock1
GO:2000117	negative regulation of cysteine-type endopeptidase activity	0.191	0.324	1	39	92	16999	0.0256	0.0054	0.0109	4.74074	0.0023	qset0	Hspa1b
GO:0009749	response to glucose	0.191	0.324	1	39	92	16999	0.0256	0.0054	0.0109	4.74074	0.0023	qset0	Irs2
GO:0071356	cellular response to tumor necrosis factor	0.193	0.327	1	39	93	16999	0.0256	0.0055	0.0108	4.65455	0.0023	qset0	Gpd1
GO:0032879	regulation of localization	0.194	0.329	8	39	2460	16999	0.2051	0.1447	0.0033	1.41742	0.0023	qset0	Apoh, Casq1, Irs2, Itga2b, Kcnma1, Nr4a3, Per2, Thbs4
GO:1901216	positive regulation of neuron death	0.195	0.329	1	39	94	16999	0.0256	0.0055	0.0106	4.65455	0.0023	qset0	Kcnma1
GO:0051592	response to calcium ion	0.195	0.329	1	39	94	16999	0.0256	0.0055	0.0106	4.65455	0.0023	qset0	Kcnma1
GO:0051346	negative regulation of hydrolase activity	0.196	0.33	2	39	355	16999	0.0513	0.0209	0.0056	2.45455	0.0023	qset0	Hspa1b, Spock1
GO:0007586	digestion	0.197	0.33	1	39	95	16999	0.0256	0.0056	0.0105	4.57143	0.0023	qset0	Kcnma1
GO:0090305	nucleic acid phosphodiester bond hydrolysis	0.197	0.33	1	39	95	16999	0.0256	0.0056	0.0105	4.57143	0.0023	qset0	Mei4
GO:0050871	positive regulation of B cell activation	0.197	0.33	1	39	95	16999	0.0256	0.0056	0.0105	4.57143	0.0023	qset0	Irs2
GO:0009746	response to hexose	0.197	0.33	1	39	95	16999	0.0256	0.0056	0.0105	4.57143	0.0023	qset0	Irs2
GO:0065007	biological regulation	0.198	0.331	29	39	11328	16999	0.7436	0.6664	0.0026	1.11585	0.0023	qset0	Apoh, C330021F23Rik, Casq1, Cdo1, Cfd, Comp, Ctla2a, Dbp, Gpd1, Hba-a1, Hba-a2, Hp, Hspa1a, Hspa1b, Irs2, Itga2b, Jarid2, Kcnma1, Nr1d2, Nr4a3, Nrgn, Patl2, Per2, Prg4, Scd1, Spock1, Thbs4, Thrsp, Ucp1
GO:0030004	cellular monovalent inorganic cation homeostasis	0.198	0.331	1	39	96	16999	0.0256	0.0056	0.0104	4.57143	0.0023	qset0	Kcnma1
GO:0035637	multicellular organismal signaling	0.198	0.331	1	39	96	16999	0.0256	0.0056	0.0104	4.57143	0.0023	qset0	Kcnma1
GO:0046496	nicotinamide nucleotide metabolic process	0.198	0.331	1	39	96	16999	0.0256	0.0056	0.0104	4.57143	0.0023	qset0	Gpd1
GO:0034284	response to monosaccharide	0.198	0.331	1	39	96	16999	0.0256	0.0056	0.0104	4.57143	0.0023	qset0	Irs2
GO:0032368	regulation of lipid transport	0.2	0.333	1	39	97	16999	0.0256	0.0057	0.0103	4.49123	0.0023	qset0	Irs2
GO:0035966	response to topologically incorrect protein	0.2	0.333	1	39	97	16999	0.0256	0.0057	0.0103	4.49123	0.0023	qset0	Thbs4
GO:0002274	myeloid leukocyte activation	0.202	0.335	1	39	98	16999	0.0256	0.0058	0.0102	4.41379	0.0023	qset0	Nr4a3
GO:0019362	pyridine nucleotide metabolic process	0.202	0.335	1	39	98	16999	0.0256	0.0058	0.0102	4.41379	0.0023	qset0	Gpd1
GO:0002688	regulation of leukocyte chemotaxis	0.202	0.335	1	39	98	16999	0.0256	0.0058	0.0102	4.41379	0.0023	qset0	Thbs4
GO:0035282	segmentation	0.202	0.335	1	39	98	16999	0.0256	0.0058	0.0102	4.41379	0.0023	qset0	Tcap
GO:0009893	positive regulation of metabolic process	0.204	0.337	9	39	2878	16999	0.2308	0.1693	0.0031	1.36326	0.0023	qset0	Apoh, Dbp, Gpd1, Irs2, Jarid2, Nr1d2, Nr4a3, Scd1, Thbs4
GO:0007292	female gamete generation	0.204	0.337	1	39	99	16999	0.0256	0.0058	0.0101	4.41379	0.0023	qset0	Mei4
GO:0002573	myeloid leukocyte differentiation	0.206	0.338	1	39	100	16999	0.0256	0.0059	0.01	4.33898	0.0023	qset0	Fasn
GO:0072524	pyridine-containing compound metabolic process	0.206	0.338	1	39	100	16999	0.0256	0.0059	0.01	4.33898	0.0023	qset0	Gpd1
GO:0042035	regulation of cytokine biosynthetic process	0.206	0.338	1	39	100	16999	0.0256	0.0059	0.01	4.33898	0.0023	qset0	Prg4
GO:0051282	regulation of sequestering of calcium ion	0.206	0.338	1	39	100	16999	0.0256	0.0059	0.01	4.33898	0.0023	qset0	Casq1
GO:0022407	regulation of cell-cell adhesion	0.207	0.34	2	39	369	16999	0.0513	0.0217	0.0054	2.36406	0.0023	qset0	Ctla2a, Nr4a3
GO:0007160	cell-matrix adhesion	0.208	0.34	1	39	101	16999	0.0256	0.0059	0.0099	4.33898	0.0023	qset0	Itga2b
GO:0051101	regulation of DNA binding	0.208	0.34	1	39	101	16999	0.0256	0.0059	0.0099	4.33898	0.0023	qset0	Per2
GO:0060255	regulation of macromolecule metabolic process	0.208	0.34	15	39	5305	16999	0.3846	0.3121	0.0028	1.2323	0.0023	qset0	C330021F23Rik, Ctla2a, Dbp, Hspa1b, Irs2, Jarid2, Nr1d2, Nr4a3, Patl2, Per2, Prg4, Spock1, Thbs4, Thrsp, Ucp1
GO:0007127	meiosis I	0.211	0.345	1	39	103	16999	0.0256	0.0061	0.0097	4.19672	0.0023	qset0	Mei4
GO:0033559	unsaturated fatty acid metabolic process	0.211	0.345	1	39	103	16999	0.0256	0.0061	0.0097	4.19672	0.0023	qset0	Scd1
GO:0007498	mesoderm development	0.215	0.35	1	39	105	16999	0.0256	0.0062	0.0095	4.12903	0.0023	qset0	Nr4a3
GO:0090277	positive regulation of peptide hormone secretion	0.215	0.35	1	39	105	16999	0.0256	0.0062	0.0095	4.12903	0.0023	qset0	Irs2
GO:0090279	regulation of calcium ion import	0.215	0.35	1	39	105	16999	0.0256	0.0062	0.0095	4.12903	0.0023	qset0	Casq1
GO:0050778	positive regulation of immune response	0.217	0.351	2	39	380	16999	0.0513	0.0224	0.0053	2.29018	0.0023	qset0	Cfd, Nr4a3
GO:0006402	mRNA catabolic process	0.217	0.351	1	39	106	16999	0.0256	0.0062	0.0094	4.12903	0.0023	qset0	Patl2
GO:0046434	organophosphate catabolic process	0.217	0.351	1	39	106	16999	0.0256	0.0062	0.0094	4.12903	0.0023	qset0	Gpd1
GO:0009743	response to carbohydrate	0.217	0.351	1	39	106	16999	0.0256	0.0062	0.0094	4.12903	0.0023	qset0	Irs2
GO:0006508	proteolysis	0.217	0.351	4	39	1046	16999	0.1026	0.0615	0.0038	1.66829	0.0023	qset0	Adam19, Apoh, Cfd, Hp
GO:0048667	cell morphogenesis involved in neuron differentiation	0.218	0.351	2	39	382	16999	0.0513	0.0225	0.0052	2.28	0.0023	qset0	Fmod, Nr4a3
GO:0045892	negative regulation of transcription, DNA-templated	0.218	0.351	4	39	1049	16999	0.1026	0.0617	0.0038	1.66288	0.0023	qset0	Jarid2, Nr1d2, Nr4a3, Per2
GO:0008344	adult locomotory behavior	0.218	0.351	1	39	107	16999	0.0256	0.0063	0.0093	4.06349	0.0023	qset0	Kcnma1
GO:1901136	carbohydrate derivative catabolic process	0.218	0.351	1	39	107	16999	0.0256	0.0063	0.0093	4.06349	0.0023	qset0	Gpd1
GO:0032869	cellular response to insulin stimulus	0.218	0.351	1	39	107	16999	0.0256	0.0063	0.0093	4.06349	0.0023	qset0	Irs2
GO:1903524	positive regulation of blood circulation	0.218	0.351	1	39	107	16999	0.0256	0.0063	0.0093	4.06349	0.0023	qset0	Kcnma1
GO:0005975	carbohydrate metabolic process	0.219	0.351	2	39	383	16999	0.0513	0.0225	0.0052	2.28	0.0023	qset0	Gpd1, Per2
GO:0080134	regulation of response to stress	0.219	0.351	4	39	1051	16999	0.1026	0.0618	0.0038	1.66019	0.0023	qset0	Apoh, Ctla2a, Nr1d2, Nr4a3
GO:0002793	positive regulation of peptide secretion	0.222	0.354	1	39	109	16999	0.0256	0.0064	0.0092	4	0.0023	qset0	Irs2
GO:0010906	regulation of glucose metabolic process	0.222	0.354	1	39	109	16999	0.0256	0.0064	0.0092	4	0.0023	qset0	Irs2
GO:0048771	tissue remodeling	0.222	0.354	1	39	109	16999	0.0256	0.0064	0.0092	4	0.0023	qset0	Thbs4
GO:0046467	membrane lipid biosynthetic process	0.224	0.356	1	39	110	16999	0.0256	0.0065	0.0091	3.93846	0.0023	qset0	Elovl6
GO:0045055	regulated exocytosis	0.224	0.356	1	39	110	16999	0.0256	0.0065	0.0091	3.93846	0.0023	qset0	Nr4a3
GO:0007338	single fertilization	0.224	0.356	1	39	110	16999	0.0256	0.0065	0.0091	3.93846	0.0023	qset0	Hspa1b
GO:0030036	actin cytoskeleton organization	0.224	0.356	2	39	389	16999	0.0513	0.0229	0.0051	2.24017	0.0023	qset0	Casq1, Tcap
GO:0022607	cellular component assembly	0.225	0.357	6	39	1796	16999	0.1538	0.1057	0.0033	1.45506	0.0023	qset0	Casq1, Kcnma1, Lox, Myh11, Tcap, Thbs4
GO:0071805	potassium ion transmembrane transport	0.226	0.357	1	39	111	16999	0.0256	0.0065	0.009	3.93846	0.0023	qset0	Kcnma1
GO:0010594	regulation of endothelial cell migration	0.226	0.357	1	39	111	16999	0.0256	0.0065	0.009	3.93846	0.0023	qset0	Apoh
GO:0034612	response to tumor necrosis factor	0.226	0.357	1	39	111	16999	0.0256	0.0065	0.009	3.93846	0.0023	qset0	Gpd1
GO:1903507	negative regulation of nucleic acid-templated transcription	0.226	0.357	4	39	1065	16999	0.1026	0.0627	0.0038	1.63636	0.0023	qset0	Jarid2, Nr1d2, Nr4a3, Per2
GO:0048522	positive regulation of cellular process	0.226	0.357	13	39	4559	16999	0.3333	0.2682	0.0029	1.24273	0.0023	qset0	Apoh, C330021F23Rik, Dbp, Gpd1, Hp, Irs2, Itga2b, Jarid2, Kcnma1, Nr1d2, Nr4a3, Scd1, Thbs4
GO:0043009	chordate embryonic development	0.227	0.357	3	39	719	16999	0.0769	0.0423	0.0042	1.81797	0.0023	qset0	Hba-a1, Hba-a2, Tcap
GO:0071804	cellular potassium ion transport	0.227	0.357	1	39	112	16999	0.0256	0.0066	0.0089	3.87879	0.0023	qset0	Kcnma1
GO:0006733	oxidoreduction coenzyme metabolic process	0.227	0.357	1	39	112	16999	0.0256	0.0066	0.0089	3.87879	0.0023	qset0	Gpd1
GO:0002700	regulation of production of molecular mediator of immune response	0.227	0.357	1	39	112	16999	0.0256	0.0066	0.0089	3.87879	0.0023	qset0	Nr4a3
GO:0051249	regulation of lymphocyte activation	0.23	0.361	2	39	396	16999	0.0513	0.0233	0.0051	2.20172	0.0023	qset0	Ctla2a, Irs2
GO:0009792	embryo development ending in birth or egg hatching	0.232	0.363	3	39	726	16999	0.0769	0.0427	0.0041	1.80094	0.0023	qset0	Hba-a1, Hba-a2, Tcap
GO:1902679	negative regulation of RNA biosynthetic process	0.233	0.365	4	39	1079	16999	0.1026	0.0635	0.0037	1.61575	0.0023	qset0	Jarid2, Nr1d2, Nr4a3, Per2
GO:0009582	detection of abiotic stimulus	0.235	0.365	1	39	116	16999	0.0256	0.0068	0.0086	3.76471	0.0023	qset0	Tcap
GO:0002429	immune response-activating cell surface receptor signaling pathway	0.235	0.365	1	39	116	16999	0.0256	0.0068	0.0086	3.76471	0.0023	qset0	Nr4a3
GO:0050728	negative regulation of inflammatory response	0.235	0.365	1	39	116	16999	0.0256	0.0068	0.0086	3.76471	0.0023	qset0	Ctla2a
GO:0045981	positive regulation of nucleotide metabolic process	0.235	0.365	1	39	116	16999	0.0256	0.0068	0.0086	3.76471	0.0023	qset0	Gpd1
GO:1900544	positive regulation of purine nucleotide metabolic process	0.235	0.365	1	39	116	16999	0.0256	0.0068	0.0086	3.76471	0.0023	qset0	Gpd1
GO:0009790	embryo development	0.236	0.366	4	39	1084	16999	0.1026	0.0638	0.0037	1.60815	0.0023	qset0	Hba-a1, Hba-a2, Nr4a3, Tcap
GO:0009581	detection of external stimulus	0.236	0.366	1	39	117	16999	0.0256	0.0069	0.0085	3.71014	0.0023	qset0	Tcap
GO:0006665	sphingolipid metabolic process	0.236	0.366	1	39	117	16999	0.0256	0.0069	0.0085	3.71014	0.0023	qset0	Elovl6
GO:0000122	negative regulation of transcription from RNA polymerase II promoter	0.237	0.366	3	39	734	16999	0.0769	0.0432	0.0041	1.78009	0.0023	qset0	Jarid2, Nr4a3, Per2
GO:0032675	regulation of interleukin-6 production	0.238	0.368	1	39	118	16999	0.0256	0.0069	0.0085	3.71014	0.0023	qset0	Prg4
GO:0010608	posttranscriptional regulation of gene expression	0.239	0.368	2	39	406	16999	0.0513	0.0239	0.0049	2.14644	0.0023	qset0	Patl2, Per2
GO:0050708	regulation of protein secretion	0.239	0.368	2	39	406	16999	0.0513	0.0239	0.0049	2.14644	0.0023	qset0	Irs2, Per2
GO:0002252	immune effector process	0.24	0.369	2	39	407	16999	0.0513	0.0239	0.0049	2.14644	0.0023	qset0	Cfd, Nr4a3
GO:0002065	columnar/cuboidal epithelial cell differentiation	0.24	0.369	1	39	119	16999	0.0256	0.007	0.0084	3.65714	0.0023	qset0	Kcnma1
GO:0001649	osteoblast differentiation	0.24	0.369	1	39	119	16999	0.0256	0.007	0.0084	3.65714	0.0023	qset0	Fasn
GO:0055067	monovalent inorganic cation homeostasis	0.242	0.371	1	39	120	16999	0.0256	0.0071	0.0083	3.60563	0.0023	qset0	Kcnma1
GO:0044262	cellular carbohydrate metabolic process	0.243	0.373	1	39	121	16999	0.0256	0.0071	0.0083	3.60563	0.0023	qset0	Per2
GO:0055088	lipid homeostasis	0.243	0.373	1	39	121	16999	0.0256	0.0071	0.0083	3.60563	0.0023	qset0	Nr1d2
GO:0050921	positive regulation of chemotaxis	0.243	0.373	1	39	121	16999	0.0256	0.0071	0.0083	3.60563	0.0023	qset0	Thbs4
GO:0043271	negative regulation of ion transport	0.245	0.374	1	39	122	16999	0.0256	0.0072	0.0082	3.55556	0.0023	qset0	Irs2
GO:1903169	regulation of calcium ion transmembrane transport	0.245	0.374	1	39	122	16999	0.0256	0.0072	0.0082	3.55556	0.0023	qset0	Casq1
GO:0044238	primary metabolic process	0.245	0.374	19	39	7144	16999	0.4872	0.4203	0.0027	1.15917	0.0023	qset0	Adam19, Apoh, Cdo1, Cfd, Dbp, Elovl6, Fasn, Gpd1, Hp, Hspa1a, Jarid2, Mei4, Nr1d2, Nr4a3, Patl2, Per2, Scd1, Scml2, Thrsp
GO:0098542	defense response to other organism	0.246	0.374	2	39	414	16999	0.0513	0.0244	0.0048	2.10246	0.0023	qset0	Hp, Scd1
GO:0044249	cellular biosynthetic process	0.247	0.375	10	39	3419	16999	0.2564	0.2011	0.0029	1.27499	0.0023	qset0	Cdo1, Dbp, Elovl6, Fasn, Jarid2, Nr1d2, Nr4a3, Per2, Scd1, Thrsp
GO:0048666	neuron development	0.247	0.375	3	39	751	16999	0.0769	0.0442	0.004	1.73982	0.0023	qset0	Fmod, Nr4a3, Thbs4
GO:0051276	chromosome organization	0.247	0.375	2	39	416	16999	0.0513	0.0245	0.0048	2.09388	0.0023	qset0	Hspa1a, Mei4
GO:0071704	organic substance metabolic process	0.247	0.375	20	39	7580	16999	0.5128	0.4459	0.0026	1.15003	0.0023	qset0	Adam19, Apoh, C330021F23Rik, Cdo1, Cfd, Dbp, Elovl6, Fasn, Gpd1, Hp, Hspa1a, Jarid2, Mei4, Nr1d2, Nr4a3, Patl2, Per2, Scd1, Scml2, Thrsp
GO:0007417	central nervous system development	0.248	0.376	3	39	753	16999	0.0769	0.0443	0.004	1.73589	0.0023	qset0	Irs2, Nr4a3, Spock1
GO:0071345	cellular response to cytokine stimulus	0.249	0.377	2	39	418	16999	0.0513	0.0246	0.0048	2.08537	0.0023	qset0	Fasn, Gpd1
GO:0051302	regulation of cell division	0.25	0.379	1	39	125	16999	0.0256	0.0074	0.008	3.45946	0.0023	qset0	Thbs4
GO:0006401	RNA catabolic process	0.252	0.38	1	39	126	16999	0.0256	0.0074	0.0079	3.45946	0.0023	qset0	Patl2
GO:0002768	immune response-regulating cell surface receptor signaling pathway	0.252	0.38	1	39	126	16999	0.0256	0.0074	0.0079	3.45946	0.0023	qset0	Nr4a3
GO:0045580	regulation of T cell differentiation	0.254	0.382	1	39	127	16999	0.0256	0.0075	0.0079	3.41333	0.0023	qset0	Ctla2a
GO:0019932	second-messenger-mediated signaling	0.254	0.382	1	39	127	16999	0.0256	0.0075	0.0079	3.41333	0.0023	qset0	Casq1
GO:0042326	negative regulation of phosphorylation	0.255	0.383	2	39	425	16999	0.0513	0.025	0.0047	2.052	0.0023	qset0	C330021F23Rik, Irs2
GO:0051253	negative regulation of RNA metabolic process	0.256	0.385	4	39	1124	16999	0.1026	0.0661	0.0036	1.55219	0.0023	qset0	Jarid2, Nr1d2, Nr4a3, Per2
GO:0001764	neuron migration	0.257	0.386	1	39	129	16999	0.0256	0.0076	0.0078	3.36842	0.0023	qset0	Spock1
GO:0050671	positive regulation of lymphocyte proliferation	0.257	0.386	1	39	129	16999	0.0256	0.0076	0.0078	3.36842	0.0023	qset0	Irs2
GO:0051100	negative regulation of binding	0.259	0.387	1	39	130	16999	0.0256	0.0076	0.0077	3.36842	0.0023	qset0	Per2
GO:0050680	negative regulation of epithelial cell proliferation	0.259	0.387	1	39	130	16999	0.0256	0.0076	0.0077	3.36842	0.0023	qset0	Apoh
GO:0061041	regulation of wound healing	0.259	0.387	1	39	130	16999	0.0256	0.0076	0.0077	3.36842	0.0023	qset0	Apoh
GO:0032946	positive regulation of mononuclear cell proliferation	0.261	0.389	1	39	131	16999	0.0256	0.0077	0.0076	3.32468	0.0023	qset0	Irs2
GO:0009612	response to mechanical stimulus	0.261	0.389	1	39	131	16999	0.0256	0.0077	0.0076	3.32468	0.0023	qset0	Tcap
GO:0008037	cell recognition	0.262	0.391	1	39	132	16999	0.0256	0.0078	0.0076	3.28205	0.0023	qset0	Hspa1b
GO:0031056	regulation of histone modification	0.264	0.393	1	39	133	16999	0.0256	0.0078	0.0075	3.28205	0.0023	qset0	Jarid2
GO:0030029	actin filament-based process	0.267	0.397	2	39	439	16999	0.0513	0.0258	0.0046	1.98837	0.0023	qset0	Casq1, Tcap
GO:0065003	macromolecular complex assembly	0.268	0.397	4	39	1147	16999	0.1026	0.0675	0.0035	1.52	0.0023	qset0	Casq1, Kcnma1, Tcap, Thbs4
GO:0006839	mitochondrial transport	0.269	0.399	1	39	136	16999	0.0256	0.008	0.0074	3.2	0.0023	qset0	Ucp1
GO:0070665	positive regulation of leukocyte proliferation	0.271	0.401	1	39	137	16999	0.0256	0.0081	0.0073	3.16049	0.0023	qset0	Irs2
GO:0001701	in utero embryonic development	0.271	0.401	2	39	444	16999	0.0513	0.0261	0.0045	1.96552	0.0023	qset0	Hba-a1, Hba-a2
GO:0010675	regulation of cellular carbohydrate metabolic process	0.273	0.402	1	39	138	16999	0.0256	0.0081	0.0072	3.16049	0.0023	qset0	Irs2
GO:0048660	regulation of smooth muscle cell proliferation	0.273	0.402	1	39	138	16999	0.0256	0.0081	0.0072	3.16049	0.0023	qset0	Nr4a3
GO:0050864	regulation of B cell activation	0.274	0.404	1	39	139	16999	0.0256	0.0082	0.0072	3.12195	0.0023	qset0	Irs2
GO:0009895	negative regulation of catabolic process	0.278	0.408	1	39	141	16999	0.0256	0.0083	0.0071	3.08434	0.0023	qset0	Hp
GO:0046887	positive regulation of hormone secretion	0.278	0.408	1	39	141	16999	0.0256	0.0083	0.0071	3.08434	0.0023	qset0	Irs2
GO:0010977	negative regulation of neuron projection development	0.279	0.41	1	39	142	16999	0.0256	0.0084	0.007	3.04762	0.0023	qset0	Spock1
GO:0021543	pallium development	0.279	0.41	1	39	142	16999	0.0256	0.0084	0.007	3.04762	0.0023	qset0	Nr4a3
GO:0046395	carboxylic acid catabolic process	0.283	0.414	1	39	144	16999	0.0256	0.0085	0.0069	3.01176	0.0023	qset0	Cdo1
GO:0032868	response to insulin	0.283	0.414	1	39	144	16999	0.0256	0.0085	0.0069	3.01176	0.0023	qset0	Irs2
GO:0006813	potassium ion transport	0.284	0.416	1	39	145	16999	0.0256	0.0085	0.0069	3.01176	0.0023	qset0	Kcnma1
GO:0009888	tissue development	0.285	0.416	5	39	1559	16999	0.1282	0.0917	0.0032	1.39804	0.0023	qset0	Comp, Kcnma1, Myh11, Nr4a3, Tcap
GO:0007369	gastrulation	0.286	0.418	1	39	146	16999	0.0256	0.0086	0.0068	2.97674	0.0023	qset0	Nr4a3
GO:0031589	cell-substrate adhesion	0.288	0.418	1	39	147	16999	0.0256	0.0086	0.0068	2.97674	0.0023	qset0	Itga2b
GO:0051262	protein tetramerization	0.288	0.418	1	39	147	16999	0.0256	0.0086	0.0068	2.97674	0.0023	qset0	Kcnma1
GO:0046890	regulation of lipid biosynthetic process	0.288	0.418	1	39	147	16999	0.0256	0.0086	0.0068	2.97674	0.0023	qset0	Thrsp
GO:1902115	regulation of organelle assembly	0.288	0.418	1	39	147	16999	0.0256	0.0086	0.0068	2.97674	0.0023	qset0	Patl2
GO:0006959	humoral immune response	0.289	0.42	1	39	148	16999	0.0256	0.0087	0.0068	2.94253	0.0023	qset0	Cfd
GO:0043200	response to amino acid	0.289	0.42	1	39	148	16999	0.0256	0.0087	0.0068	2.94253	0.0023	qset0	Cdo1
GO:0045321	leukocyte activation	0.29	0.42	2	39	466	16999	0.0513	0.0274	0.0043	1.87226	0.0023	qset0	Nr4a3, Treml2
GO:0000902	cell morphogenesis	0.29	0.42	3	39	820	16999	0.0769	0.0482	0.0037	1.59544	0.0023	qset0	Fmod, Nr4a3, Thbs4
GO:0048568	embryonic organ development	0.291	0.42	2	39	467	16999	0.0513	0.0275	0.0043	1.86545	0.0023	qset0	Nr4a3, Tcap
GO:0016202	regulation of striated muscle tissue development	0.291	0.42	1	39	149	16999	0.0256	0.0088	0.0067	2.90909	0.0023	qset0	Nr1d2
GO:0051216	cartilage development	0.294	0.424	1	39	151	16999	0.0256	0.0089	0.0066	2.8764	0.0023	qset0	Comp
GO:0048469	cell maturation	0.294	0.424	1	39	151	16999	0.0256	0.0089	0.0066	2.8764	0.0023	qset0	Kcnma1
GO:0048634	regulation of muscle organ development	0.294	0.424	1	39	151	16999	0.0256	0.0089	0.0066	2.8764	0.0023	qset0	Nr1d2
GO:0043901	negative regulation of multi-organism process	0.296	0.425	1	39	152	16999	0.0256	0.0089	0.0066	2.8764	0.0023	qset0	Scd1
GO:1901861	regulation of muscle tissue development	0.296	0.425	1	39	152	16999	0.0256	0.0089	0.0066	2.8764	0.0023	qset0	Nr1d2
GO:0030258	lipid modification	0.297	0.427	1	39	153	16999	0.0256	0.009	0.0065	2.84444	0.0023	qset0	Scd1
GO:0010556	regulation of macromolecule biosynthetic process	0.298	0.428	10	39	3584	16999	0.2564	0.2108	0.0028	1.21632	0.0023	qset0	Dbp, Irs2, Jarid2, Nr1d2, Nr4a3, Patl2, Per2, Prg4, Thrsp, Ucp1
GO:1903034	regulation of response to wounding	0.299	0.428	1	39	154	16999	0.0256	0.0091	0.0065	2.81319	0.0023	qset0	Apoh
GO:0051259	protein oligomerization	0.299	0.428	2	39	477	16999	0.0513	0.0281	0.0042	1.82562	0.0023	qset0	Kcnma1, Thbs4
GO:0002366	leukocyte activation involved in immune response	0.301	0.429	1	39	155	16999	0.0256	0.0091	0.0065	2.81319	0.0023	qset0	Nr4a3
GO:1902275	regulation of chromatin organization	0.301	0.429	1	39	155	16999	0.0256	0.0091	0.0065	2.81319	0.0023	qset0	Jarid2
GO:0031347	regulation of defense response	0.301	0.429	2	39	479	16999	0.0513	0.0282	0.0042	1.81915	0.0023	qset0	Ctla2a, Nr1d2
GO:0006807	nitrogen compound metabolic process	0.302	0.43	12	39	4420	16999	0.3077	0.26	0.0027	1.18346	0.0023	qset0	C330021F23Rik, Cdo1, Dbp, Elovl6, Gpd1, Hspa1a, Jarid2, Mei4, Nr1d2, Nr4a3, Patl2, Thrsp
GO:0045619	regulation of lymphocyte differentiation	0.302	0.43	1	39	156	16999	0.0256	0.0092	0.0064	2.78261	0.0023	qset0	Ctla2a
GO:0007605	sensory perception of sound	0.302	0.43	1	39	156	16999	0.0256	0.0092	0.0064	2.78261	0.0023	qset0	Kcnma1
GO:0044085	cellular component biogenesis	0.303	0.43	6	39	1990	16999	0.1538	0.1171	0.003	1.31341	0.0023	qset0	Casq1, Kcnma1, Lox, Myh11, Tcap, Thbs4
GO:0050790	regulation of catalytic activity	0.303	0.43	5	39	1599	16999	0.1282	0.0941	0.0031	1.36238	0.0023	qset0	Apoh, Hp, Hspa1b, Irs2, Spock1
GO:0002263	cell activation involved in immune response	0.304	0.43	1	39	157	16999	0.0256	0.0092	0.0064	2.78261	0.0023	qset0	Nr4a3
GO:0034599	cellular response to oxidative stress	0.304	0.43	1	39	157	16999	0.0256	0.0092	0.0064	2.78261	0.0023	qset0	Ucp1
GO:0009566	fertilization	0.304	0.43	1	39	157	16999	0.0256	0.0092	0.0064	2.78261	0.0023	qset0	Hspa1b
GO:0007126	meiotic nuclear division	0.307	0.434	1	39	159	16999	0.0256	0.0094	0.0063	2.7234	0.0023	qset0	Mei4
GO:0031348	negative regulation of defense response	0.307	0.434	1	39	159	16999	0.0256	0.0094	0.0063	2.7234	0.0023	qset0	Ctla2a
GO:0009913	epidermal cell differentiation	0.309	0.435	1	39	160	16999	0.0256	0.0094	0.0062	2.7234	0.0023	qset0	Kcnma1
GO:0043524	negative regulation of neuron apoptotic process	0.309	0.435	1	39	160	16999	0.0256	0.0094	0.0062	2.7234	0.0023	qset0	Nr4a3
GO:0070887	cellular response to chemical stimulus	0.309	0.435	6	39	2004	16999	0.1538	0.1179	0.003	1.3045	0.0023	qset0	Fasn, Gpd1, Irs2, Nr1d2, Nr4a3, Ucp1
GO:0016054	organic acid catabolic process	0.31	0.436	1	39	161	16999	0.0256	0.0095	0.0062	2.69474	0.0023	qset0	Cdo1
GO:0008284	positive regulation of cell proliferation	0.311	0.437	3	39	853	16999	0.0769	0.0502	0.0035	1.53187	0.0023	qset0	Irs2, Nr4a3, Thbs4
GO:0051336	regulation of hydrolase activity	0.312	0.437	3	39	854	16999	0.0769	0.0502	0.0035	1.53187	0.0023	qset0	Apoh, Hspa1b, Spock1
GO:0016485	protein processing	0.312	0.437	1	39	162	16999	0.0256	0.0095	0.0062	2.69474	0.0023	qset0	Apoh
GO:0050731	positive regulation of peptidyl-tyrosine phosphorylation	0.314	0.439	1	39	163	16999	0.0256	0.0096	0.0061	2.66667	0.0023	qset0	Thbs4
GO:0006643	membrane lipid metabolic process	0.315	0.441	1	39	164	16999	0.0256	0.0096	0.0061	2.66667	0.0023	qset0	Elovl6
GO:0000904	cell morphogenesis involved in differentiation	0.317	0.443	2	39	498	16999	0.0513	0.0293	0.004	1.75085	0.0023	qset0	Fmod, Nr4a3
GO:0070925	organelle assembly	0.317	0.443	2	39	498	16999	0.0513	0.0293	0.004	1.75085	0.0023	qset0	Casq1, Tcap
GO:0060348	bone development	0.318	0.443	1	39	166	16999	0.0256	0.0098	0.006	2.61224	0.0023	qset0	Comp
GO:0048863	stem cell differentiation	0.318	0.443	1	39	166	16999	0.0256	0.0098	0.006	2.61224	0.0023	qset0	Jarid2
GO:0002757	immune response-activating signal transduction	0.32	0.445	1	39	167	16999	0.0256	0.0098	0.006	2.61224	0.0023	qset0	Nr4a3
GO:0031345	negative regulation of cell projection organization	0.32	0.445	1	39	167	16999	0.0256	0.0098	0.006	2.61224	0.0023	qset0	Spock1
GO:0048167	regulation of synaptic plasticity	0.323	0.448	1	39	169	16999	0.0256	0.0099	0.0059	2.58586	0.0023	qset0	Nrgn
GO:1903046	meiotic cell cycle process	0.325	0.45	1	39	170	16999	0.0256	0.01	0.0059	2.56	0.0023	qset0	Mei4
GO:0045934	negative regulation of nucleobase-containing compound metabolic process	0.327	0.452	4	39	1260	16999	0.1026	0.0741	0.0032	1.38462	0.0023	qset0	Jarid2, Nr1d2, Nr4a3, Per2
GO:0006310	DNA recombination	0.328	0.452	1	39	172	16999	0.0256	0.0101	0.0058	2.53465	0.0023	qset0	Mei4
GO:0007015	actin filament organization	0.328	0.452	1	39	172	16999	0.0256	0.0101	0.0058	2.53465	0.0023	qset0	Tcap
GO:0010810	regulation of cell-substrate adhesion	0.328	0.452	1	39	172	16999	0.0256	0.0101	0.0058	2.53465	0.0023	qset0	Spock1
GO:0010632	regulation of epithelial cell migration	0.328	0.452	1	39	172	16999	0.0256	0.0101	0.0058	2.53465	0.0023	qset0	Apoh
GO:0017148	negative regulation of translation	0.329	0.454	1	39	173	16999	0.0256	0.0102	0.0058	2.5098	0.0023	qset0	Patl2
GO:0044765	single-organism transport	0.33	0.455	5	39	1657	16999	0.1282	0.0975	0.003	1.31487	0.0023	qset0	Apoh, Cdo1, Kcnma1, Nr4a3, Ucp1
GO:0002443	leukocyte mediated immunity	0.331	0.455	1	39	174	16999	0.0256	0.0102	0.0057	2.5098	0.0023	qset0	Nr4a3
GO:0006955	immune response	0.331	0.455	3	39	884	16999	0.0769	0.052	0.0034	1.47885	0.0023	qset0	Cfd, Nr4a3, Prg4
GO:0034097	response to cytokine	0.332	0.455	2	39	515	16999	0.0513	0.0303	0.0039	1.69307	0.0023	qset0	Fasn, Gpd1
GO:1903039	positive regulation of leukocyte cell-cell adhesion	0.332	0.456	1	39	175	16999	0.0256	0.0103	0.0057	2.48544	0.0023	qset0	Nr4a3
GO:0007166	cell surface receptor signaling pathway	0.333	0.456	5	39	1662	16999	0.1282	0.0978	0.003	1.31084	0.0023	qset0	Cfd, Hp, Irs2, Itga2b, Nr4a3
GO:0090066	regulation of anatomical structure size	0.333	0.456	2	39	517	16999	0.0513	0.0304	0.0039	1.6875	0.0023	qset0	Kcnma1, Per2
GO:0031396	regulation of protein ubiquitination	0.334	0.456	1	39	176	16999	0.0256	0.0104	0.0057	2.46154	0.0023	qset0	Per2
GO:0001666	response to hypoxia	0.334	0.456	1	39	176	16999	0.0256	0.0104	0.0057	2.46154	0.0023	qset0	Kcnma1
GO:0001505	regulation of neurotransmitter levels	0.335	0.458	1	39	177	16999	0.0256	0.0104	0.0056	2.46154	0.0023	qset0	Per2
GO:0002764	immune response-regulating signaling pathway	0.339	0.461	1	39	179	16999	0.0256	0.0105	0.0056	2.4381	0.0023	qset0	Nr4a3
GO:0050954	sensory perception of mechanical stimulus	0.34	0.463	1	39	180	16999	0.0256	0.0106	0.0056	2.41509	0.0023	qset0	Kcnma1
GO:0036293	response to decreased oxygen levels	0.342	0.465	1	39	181	16999	0.0256	0.0106	0.0055	2.41509	0.0023	qset0	Kcnma1
GO:0002699	positive regulation of immune effector process	0.343	0.466	1	39	182	16999	0.0256	0.0107	0.0055	2.39252	0.0023	qset0	Nr4a3
GO:0034976	response to endoplasmic reticulum stress	0.345	0.468	1	39	183	16999	0.0256	0.0108	0.0055	2.37037	0.0023	qset0	Thbs4
GO:0098813	nuclear chromosome segregation	0.346	0.47	1	39	184	16999	0.0256	0.0108	0.0054	2.37037	0.0023	qset0	Mei4
GO:0006520	cellular amino acid metabolic process	0.348	0.47	1	39	185	16999	0.0256	0.0109	0.0054	2.34862	0.0023	qset0	Cdo1
GO:0008361	regulation of cell size	0.348	0.47	1	39	185	16999	0.0256	0.0109	0.0054	2.34862	0.0023	qset0	Kcnma1
GO:0050920	regulation of chemotaxis	0.348	0.47	1	39	185	16999	0.0256	0.0109	0.0054	2.34862	0.0023	qset0	Thbs4
GO:0051604	protein maturation	0.351	0.473	1	39	187	16999	0.0256	0.011	0.0053	2.32727	0.0023	qset0	Apoh
GO:0043281	regulation of cysteine-type endopeptidase activity involved in apoptotic process	0.351	0.473	1	39	187	16999	0.0256	0.011	0.0053	2.32727	0.0023	qset0	Hspa1b
GO:0007411	axon guidance	0.352	0.475	1	39	188	16999	0.0256	0.0111	0.0053	2.30631	0.0023	qset0	Nr4a3
GO:0031326	regulation of cellular biosynthetic process	0.354	0.477	10	39	3753	16999	0.2564	0.2208	0.0027	1.16123	0.0023	qset0	Dbp, Irs2, Jarid2, Nr1d2, Nr4a3, Patl2, Per2, Prg4, Thrsp, Ucp1
GO:0097485	neuron projection guidance	0.355	0.478	1	39	190	16999	0.0256	0.0112	0.0053	2.28571	0.0023	qset0	Nr4a3
GO:0048878	chemical homeostasis	0.358	0.481	3	39	926	16999	0.0769	0.0545	0.0032	1.41101	0.0023	qset0	Kcnma1, Nr1d2, Scd1
GO:0048584	positive regulation of response to stimulus	0.358	0.481	5	39	1716	16999	0.1282	0.1009	0.0029	1.27056	0.0023	qset0	Apoh, C330021F23Rik, Cfd, Nr4a3, Thbs4
GO:2000021	regulation of ion homeostasis	0.358	0.481	1	39	192	16999	0.0256	0.0113	0.0052	2.26549	0.0023	qset0	Casq1
GO:0045936	negative regulation of phosphate metabolic process	0.36	0.481	2	39	548	16999	0.0513	0.0322	0.0036	1.59317	0.0023	qset0	C330021F23Rik, Irs2
GO:0010563	negative regulation of phosphorus metabolic process	0.36	0.481	2	39	548	16999	0.0513	0.0322	0.0036	1.59317	0.0023	qset0	C330021F23Rik, Irs2
GO:0001817	regulation of cytokine production	0.36	0.482	2	39	549	16999	0.0513	0.0323	0.0036	1.58824	0.0023	qset0	Nr4a3, Prg4
GO:0009617	response to bacterium	0.36	0.482	2	39	549	16999	0.0513	0.0323	0.0036	1.58824	0.0023	qset0	Hp, Scd1
GO:0048736	appendage development	0.363	0.483	1	39	195	16999	0.0256	0.0115	0.0051	2.22609	0.0023	qset0	Comp
GO:0060173	limb development	0.363	0.483	1	39	195	16999	0.0256	0.0115	0.0051	2.22609	0.0023	qset0	Comp
GO:1900542	regulation of purine nucleotide metabolic process	0.363	0.483	1	39	195	16999	0.0256	0.0115	0.0051	2.22609	0.0023	qset0	Gpd1
GO:0043065	positive regulation of apoptotic process	0.363	0.483	2	39	552	16999	0.0513	0.0325	0.0036	1.57846	0.0023	qset0	Kcnma1, Nr4a3
GO:0065009	regulation of molecular function	0.364	0.484	6	39	2133	16999	0.1538	0.1255	0.0028	1.2255	0.0023	qset0	Apoh, Hp, Hspa1b, Irs2, Per2, Spock1
GO:0006887	exocytosis	0.366	0.486	1	39	197	16999	0.0256	0.0116	0.0051	2.2069	0.0023	qset0	Nr4a3
GO:0009887	animal organ morphogenesis	0.366	0.486	3	39	939	16999	0.0769	0.0552	0.0032	1.39312	0.0023	qset0	Comp, Nr4a3, Tcap
GO:0030030	cell projection organization	0.367	0.486	3	39	940	16999	0.0769	0.0553	0.0032	1.3906	0.0023	qset0	Fmod, Nr4a3, Thbs4
GO:0043068	positive regulation of programmed cell death	0.367	0.486	2	39	557	16999	0.0513	0.0328	0.0036	1.56402	0.0023	qset0	Kcnma1, Nr4a3
GO:0008202	steroid metabolic process	0.367	0.486	1	39	198	16999	0.0256	0.0116	0.0051	2.2069	0.0023	qset0	Scd1
GO:0050794	regulation of cellular process	0.368	0.486	25	39	10215	16999	0.641	0.6009	0.0024	1.06673	0.0023	qset0	Apoh, C330021F23Rik, Casq1, Cfd, Comp, Ctla2a, Dbp, Gpd1, Hp, Hspa1b, Irs2, Itga2b, Jarid2, Kcnma1, Nr1d2, Nr4a3, Nrgn, Patl2, Per2, Prg4, Scd1, Spock1, Thbs4, Thrsp, Ucp1
GO:0021953	central nervous system neuron differentiation	0.371	0.49	1	39	201	16999	0.0256	0.0118	0.005	2.16949	0.0023	qset0	Spock1
GO:0006357	regulation of transcription from RNA polymerase II promoter	0.372	0.49	5	39	1746	16999	0.1282	0.1027	0.0029	1.2483	0.0023	qset0	Dbp, Jarid2, Nr4a3, Per2, Ucp1
GO:0009889	regulation of biosynthetic process	0.373	0.49	10	39	3809	16999	0.2564	0.2241	0.0026	1.14413	0.0023	qset0	Dbp, Irs2, Jarid2, Nr1d2, Nr4a3, Patl2, Per2, Prg4, Thrsp, Ucp1
GO:0061448	connective tissue development	0.373	0.49	1	39	202	16999	0.0256	0.0119	0.005	2.15126	0.0023	qset0	Comp
GO:0006140	regulation of nucleotide metabolic process	0.373	0.49	1	39	202	16999	0.0256	0.0119	0.005	2.15126	0.0023	qset0	Gpd1
GO:1903320	regulation of protein modification by small protein conjugation or removal	0.373	0.49	1	39	202	16999	0.0256	0.0119	0.005	2.15126	0.0023	qset0	Per2
GO:0007420	brain development	0.375	0.493	2	39	567	16999	0.0513	0.0334	0.0035	1.53593	0.0023	qset0	Irs2, Nr4a3
GO:0009653	anatomical structure morphogenesis	0.377	0.494	6	39	2164	16999	0.1538	0.1273	0.0028	1.20817	0.0023	qset0	Casq1, Comp, Fmod, Nr4a3, Tcap, Thbs4
GO:0022409	positive regulation of cell-cell adhesion	0.377	0.494	1	39	205	16999	0.0256	0.0121	0.0049	2.1157	0.0023	qset0	Nr4a3
GO:0042325	regulation of phosphorylation	0.379	0.495	4	39	1356	16999	0.1026	0.0798	0.0029	1.28571	0.0023	qset0	C330021F23Rik, Gpd1, Irs2, Thbs4
GO:0051321	meiotic cell cycle	0.379	0.495	1	39	206	16999	0.0256	0.0121	0.0049	2.1157	0.0023	qset0	Mei4
GO:0050670	regulation of lymphocyte proliferation	0.379	0.495	1	39	206	16999	0.0256	0.0121	0.0049	2.1157	0.0023	qset0	Irs2
GO:0001818	negative regulation of cytokine production	0.38	0.496	1	39	207	16999	0.0256	0.0122	0.0048	2.09836	0.0023	qset0	Prg4
GO:0051171	regulation of nitrogen compound metabolic process	0.381	0.496	10	39	3832	16999	0.2564	0.2254	0.0026	1.13753	0.0023	qset0	C330021F23Rik, Dbp, Gpd1, Jarid2, Nr1d2, Nr4a3, Patl2, Per2, Thrsp, Ucp1
GO:0030324	lung development	0.382	0.497	1	39	208	16999	0.0256	0.0122	0.0048	2.09836	0.0023	qset0	Lox
GO:0032944	regulation of mononuclear cell proliferation	0.382	0.497	1	39	208	16999	0.0256	0.0122	0.0048	2.09836	0.0023	qset0	Irs2
GO:0051049	regulation of transport	0.383	0.497	5	39	1769	16999	0.1282	0.1041	0.0028	1.23151	0.0023	qset0	Casq1, Irs2, Kcnma1, Nr4a3, Per2
GO:0034655	nucleobase-containing compound catabolic process	0.383	0.497	1	39	209	16999	0.0256	0.0123	0.0048	2.0813	0.0023	qset0	Patl2
GO:0010038	response to metal ion	0.383	0.497	1	39	209	16999	0.0256	0.0123	0.0048	2.0813	0.0023	qset0	Kcnma1
GO:1901215	negative regulation of neuron death	0.386	0.5	1	39	211	16999	0.0256	0.0124	0.0047	2.06452	0.0023	qset0	Nr4a3
GO:0030323	respiratory tube development	0.386	0.5	1	39	211	16999	0.0256	0.0124	0.0047	2.06452	0.0023	qset0	Lox
GO:2000116	regulation of cysteine-type endopeptidase activity	0.387	0.501	1	39	212	16999	0.0256	0.0125	0.0047	2.048	0.0023	qset0	Hspa1b
GO:1901360	organic cyclic compound metabolic process	0.389	0.503	10	39	3857	16999	0.2564	0.2269	0.0026	1.13001	0.0023	qset0	Dbp, Gpd1, Hspa1a, Jarid2, Mei4, Nr1d2, Nr4a3, Patl2, Scd1, Thrsp
GO:0071229	cellular response to acid chemical	0.39	0.504	1	39	214	16999	0.0256	0.0126	0.0047	2.03175	0.0023	qset0	Ucp1
GO:0006869	lipid transport	0.39	0.504	1	39	214	16999	0.0256	0.0126	0.0047	2.03175	0.0023	qset0	Apoh
GO:0050776	regulation of immune response	0.393	0.506	2	39	588	16999	0.0513	0.0346	0.0034	1.48266	0.0023	qset0	Cfd, Nr4a3
GO:0030336	negative regulation of cell migration	0.393	0.506	1	39	216	16999	0.0256	0.0127	0.0046	2.01575	0.0023	qset0	Apoh
GO:0070663	regulation of leukocyte proliferation	0.393	0.506	1	39	216	16999	0.0256	0.0127	0.0046	2.01575	0.0023	qset0	Irs2
GO:0009952	anterior/posterior pattern specification	0.394	0.507	1	39	217	16999	0.0256	0.0128	0.0046	2	0.0023	qset0	Tcap
GO:0045665	negative regulation of neuron differentiation	0.397	0.51	1	39	219	16999	0.0256	0.0129	0.0046	1.9845	0.0023	qset0	Spock1
GO:0048729	tissue morphogenesis	0.399	0.512	2	39	596	16999	0.0513	0.0351	0.0034	1.46154	0.0023	qset0	Nr4a3, Tcap
GO:0051924	regulation of calcium ion transport	0.4	0.512	1	39	221	16999	0.0256	0.013	0.0045	1.96923	0.0023	qset0	Casq1
GO:0050730	regulation of peptidyl-tyrosine phosphorylation	0.4	0.512	1	39	221	16999	0.0256	0.013	0.0045	1.96923	0.0023	qset0	Thbs4
GO:0021537	telencephalon development	0.4	0.512	1	39	221	16999	0.0256	0.013	0.0045	1.96923	0.0023	qset0	Nr4a3
GO:1904062	regulation of cation transmembrane transport	0.401	0.513	1	39	222	16999	0.0256	0.0131	0.0045	1.9542	0.0023	qset0	Casq1
GO:2000112	regulation of cellular macromolecule biosynthetic process	0.404	0.516	9	39	3479	16999	0.2308	0.2047	0.0026	1.1275	0.0023	qset0	Dbp, Irs2, Jarid2, Nr1d2, Nr4a3, Patl2, Per2, Thrsp, Ucp1
GO:0033673	negative regulation of kinase activity	0.404	0.516	1	39	224	16999	0.0256	0.0132	0.0045	1.93939	0.0023	qset0	Irs2
GO:2000146	negative regulation of cell motility	0.406	0.517	1	39	225	16999	0.0256	0.0132	0.0044	1.93939	0.0023	qset0	Apoh
GO:0048598	embryonic morphogenesis	0.406	0.517	2	39	604	16999	0.0513	0.0355	0.0033	1.44507	0.0023	qset0	Nr4a3, Tcap
GO:0090304	nucleic acid metabolic process	0.406	0.517	8	39	3066	16999	0.2051	0.1804	0.0026	1.13692	0.0023	qset0	Dbp, Hspa1a, Jarid2, Mei4, Nr1d2, Nr4a3, Patl2, Thrsp
GO:0045765	regulation of angiogenesis	0.408	0.519	1	39	227	16999	0.0256	0.0134	0.0044	1.91045	0.0023	qset0	Apoh
GO:0044282	small molecule catabolic process	0.408	0.519	1	39	227	16999	0.0256	0.0134	0.0044	1.91045	0.0023	qset0	Cdo1
GO:0043903	regulation of symbiosis, encompassing mutualism through parasitism	0.41	0.519	1	39	228	16999	0.0256	0.0134	0.0044	1.91045	0.0023	qset0	Scd1
GO:0034622	cellular macromolecular complex assembly	0.41	0.519	2	39	609	16999	0.0513	0.0358	0.0033	1.43296	0.0023	qset0	Casq1, Tcap
GO:0021700	developmental maturation	0.411	0.521	1	39	229	16999	0.0256	0.0135	0.0044	1.8963	0.0023	qset0	Kcnma1
GO:2000026	regulation of multicellular organismal development	0.412	0.521	5	39	1830	16999	0.1282	0.1077	0.0027	1.19034	0.0023	qset0	Apoh, Ctla2a, Nr1d2, Per2, Spock1
GO:0060322	head development	0.412	0.521	2	39	612	16999	0.0513	0.036	0.0033	1.425	0.0023	qset0	Irs2, Nr4a3
GO:0048705	skeletal system morphogenesis	0.413	0.521	1	39	230	16999	0.0256	0.0135	0.0043	1.8963	0.0023	qset0	Comp
GO:0040011	locomotion	0.413	0.521	3	39	1013	16999	0.0769	0.0596	0.003	1.29027	0.0023	qset0	Nr4a3, Spock1, Thbs4
GO:0048646	anatomical structure formation involved in morphogenesis	0.416	0.524	3	39	1017	16999	0.0769	0.0598	0.0029	1.28595	0.0023	qset0	Casq1, Nr4a3, Tcap
GO:0007162	negative regulation of cell adhesion	0.417	0.524	1	39	233	16999	0.0256	0.0137	0.0043	1.86861	0.0023	qset0	Spock1
GO:0070482	response to oxygen levels	0.417	0.524	1	39	233	16999	0.0256	0.0137	0.0043	1.86861	0.0023	qset0	Kcnma1
GO:0006259	DNA metabolic process	0.417	0.524	2	39	618	16999	0.0513	0.0364	0.0032	1.40934	0.0023	qset0	Hspa1a, Mei4
GO:0006812	cation transport	0.417	0.524	2	39	618	16999	0.0513	0.0364	0.0032	1.40934	0.0023	qset0	Kcnma1, Ucp1
GO:0006139	nucleobase-containing compound metabolic process	0.418	0.524	9	39	3517	16999	0.2308	0.2069	0.0026	1.11551	0.0023	qset0	Dbp, Gpd1, Hspa1a, Jarid2, Mei4, Nr1d2, Nr4a3, Patl2, Thrsp
GO:0001503	ossification	0.421	0.527	1	39	236	16999	0.0256	0.0139	0.0042	1.84173	0.0023	qset0	Fasn
GO:1901564	organonitrogen compound metabolic process	0.421	0.528	4	39	1436	16999	0.1026	0.0845	0.0028	1.2142	0.0023	qset0	C330021F23Rik, Cdo1, Elovl6, Gpd1
GO:0007626	locomotory behavior	0.423	0.529	1	39	238	16999	0.0256	0.014	0.0042	1.82857	0.0023	qset0	Kcnma1
GO:0050714	positive regulation of protein secretion	0.423	0.529	1	39	238	16999	0.0256	0.014	0.0042	1.82857	0.0023	qset0	Irs2
GO:0031667	response to nutrient levels	0.423	0.529	1	39	238	16999	0.0256	0.014	0.0042	1.82857	0.0023	qset0	Ucp1
GO:0044270	cellular nitrogen compound catabolic process	0.425	0.529	1	39	239	16999	0.0256	0.0141	0.0042	1.8156	0.0023	qset0	Patl2
GO:0060541	respiratory system development	0.425	0.529	1	39	239	16999	0.0256	0.0141	0.0042	1.8156	0.0023	qset0	Lox
GO:0046700	heterocycle catabolic process	0.426	0.53	1	39	240	16999	0.0256	0.0141	0.0042	1.8156	0.0023	qset0	Patl2
GO:0048583	regulation of response to stimulus	0.426	0.53	8	39	3118	16999	0.2051	0.1834	0.0026	1.11832	0.0023	qset0	Apoh, C330021F23Rik, Cfd, Ctla2a, Jarid2, Nr1d2, Nr4a3, Thbs4
GO:0010876	lipid localization	0.427	0.531	1	39	241	16999	0.0256	0.0142	0.0041	1.80282	0.0023	qset0	Apoh
GO:1901565	organonitrogen compound catabolic process	0.427	0.531	1	39	241	16999	0.0256	0.0142	0.0041	1.80282	0.0023	qset0	Cdo1
GO:0006952	defense response	0.431	0.534	3	39	1041	16999	0.0769	0.0612	0.0029	1.25654	0.0023	qset0	Cfd, Hp, Scd1
GO:0045926	negative regulation of growth	0.433	0.536	1	39	245	16999	0.0256	0.0144	0.0041	1.77778	0.0023	qset0	Scd1
GO:0007059	chromosome segregation	0.434	0.537	1	39	246	16999	0.0256	0.0145	0.0041	1.76552	0.0023	qset0	Mei4
GO:0043588	skin development	0.434	0.537	1	39	246	16999	0.0256	0.0145	0.0041	1.76552	0.0023	qset0	Scd1
GO:0006351	transcription, DNA-templated	0.436	0.539	5	39	1880	16999	0.1282	0.1106	0.0027	1.15913	0.0023	qset0	Dbp, Jarid2, Nr1d2, Nr4a3, Thrsp
GO:0097659	nucleic acid-templated transcription	0.436	0.539	5	39	1881	16999	0.1282	0.1107	0.0027	1.15808	0.0023	qset0	Dbp, Jarid2, Nr1d2, Nr4a3, Thrsp
GO:0003007	heart morphogenesis	0.438	0.54	1	39	249	16999	0.0256	0.0146	0.004	1.75342	0.0023	qset0	Tcap
GO:0060249	anatomical structure homeostasis	0.439	0.541	1	39	250	16999	0.0256	0.0147	0.004	1.7415	0.0023	qset0	Hspa1a
GO:0032774	RNA biosynthetic process	0.439	0.541	5	39	1888	16999	0.1282	0.1111	0.0026	1.15392	0.0023	qset0	Dbp, Jarid2, Nr1d2, Nr4a3, Thrsp
GO:1902578	single-organism localization	0.44	0.541	5	39	1890	16999	0.1282	0.1112	0.0026	1.15288	0.0023	qset0	Apoh, Cdo1, Kcnma1, Nr4a3, Ucp1
GO:0019439	aromatic compound catabolic process	0.441	0.541	1	39	251	16999	0.0256	0.0148	0.004	1.72973	0.0023	qset0	Patl2
GO:0051251	positive regulation of lymphocyte activation	0.441	0.541	1	39	251	16999	0.0256	0.0148	0.004	1.72973	0.0023	qset0	Irs2
GO:1901342	regulation of vasculature development	0.441	0.541	1	39	251	16999	0.0256	0.0148	0.004	1.72973	0.0023	qset0	Apoh
GO:0044237	cellular metabolic process	0.444	0.545	17	39	7017	16999	0.4359	0.4128	0.0024	1.05596	0.0023	qset0	Apoh, C330021F23Rik, Cdo1, Dbp, Elovl6, Fasn, Gpd1, Hspa1a, Jarid2, Mei4, Nr1d2, Nr4a3, Patl2, Per2, Scd1, Scml2, Thrsp
GO:0051348	negative regulation of transferase activity	0.444	0.545	1	39	254	16999	0.0256	0.0149	0.0039	1.71812	0.0023	qset0	Irs2
GO:0035295	tube development	0.445	0.545	2	39	653	16999	0.0513	0.0384	0.0031	1.33594	0.0023	qset0	Lox, Nr4a3
GO:0051271	negative regulation of cellular component movement	0.446	0.545	1	39	255	16999	0.0256	0.015	0.0039	1.70667	0.0023	qset0	Apoh
GO:0042110	T cell activation	0.451	0.55	1	39	259	16999	0.0256	0.0152	0.0039	1.68421	0.0023	qset0	Treml2
GO:0070489	T cell aggregation	0.451	0.55	1	39	259	16999	0.0256	0.0152	0.0039	1.68421	0.0023	qset0	Treml2
GO:0071593	lymphocyte aggregation	0.453	0.553	1	39	261	16999	0.0256	0.0154	0.0038	1.66234	0.0023	qset0	Treml2
GO:1902105	regulation of leukocyte differentiation	0.453	0.553	1	39	261	16999	0.0256	0.0154	0.0038	1.66234	0.0023	qset0	Ctla2a
GO:0046483	heterocycle metabolic process	0.454	0.553	9	39	3619	16999	0.2308	0.2129	0.0025	1.08408	0.0023	qset0	Dbp, Gpd1, Hspa1a, Jarid2, Mei4, Nr1d2, Nr4a3, Patl2, Thrsp
GO:0010639	negative regulation of organelle organization	0.456	0.555	1	39	263	16999	0.0256	0.0155	0.0038	1.65161	0.0023	qset0	Patl2
GO:0008544	epidermis development	0.459	0.557	1	39	265	16999	0.0256	0.0156	0.0038	1.64103	0.0023	qset0	Kcnma1
GO:0009991	response to extracellular stimulus	0.459	0.557	1	39	265	16999	0.0256	0.0156	0.0038	1.64103	0.0023	qset0	Ucp1
GO:0007517	muscle organ development	0.46	0.558	1	39	266	16999	0.0256	0.0156	0.0038	1.64103	0.0023	qset0	Tcap
GO:0070486	leukocyte aggregation	0.461	0.559	1	39	267	16999	0.0256	0.0157	0.0037	1.63057	0.0023	qset0	Treml2
GO:0034641	cellular nitrogen compound metabolic process	0.463	0.561	10	39	4072	16999	0.2564	0.2395	0.0025	1.07056	0.0023	qset0	C330021F23Rik, Dbp, Gpd1, Hspa1a, Jarid2, Mei4, Nr1d2, Nr4a3, Patl2, Thrsp
GO:0050863	regulation of T cell activation	0.464	0.561	1	39	269	16999	0.0256	0.0158	0.0037	1.62025	0.0023	qset0	Ctla2a
GO:1903530	regulation of secretion by cell	0.464	0.561	2	39	677	16999	0.0513	0.0398	0.003	1.28894	0.0023	qset0	Irs2, Per2
GO:1901361	organic cyclic compound catabolic process	0.467	0.564	1	39	272	16999	0.0256	0.016	0.0037	1.6	0.0023	qset0	Patl2
GO:0040013	negative regulation of locomotion	0.469	0.565	1	39	273	16999	0.0256	0.0161	0.0037	1.59006	0.0023	qset0	Apoh
GO:0006725	cellular aromatic compound metabolic process	0.476	0.574	9	39	3680	16999	0.2308	0.2165	0.0024	1.06605	0.0023	qset0	Dbp, Gpd1, Hspa1a, Jarid2, Mei4, Nr1d2, Nr4a3, Patl2, Thrsp
GO:0010557	positive regulation of macromolecule biosynthetic process	0.48	0.578	4	39	1548	16999	0.1026	0.0911	0.0026	1.12623	0.0023	qset0	Dbp, Irs2, Nr1d2, Nr4a3
GO:0050768	negative regulation of neurogenesis	0.483	0.582	1	39	285	16999	0.0256	0.0168	0.0035	1.52381	0.0023	qset0	Spock1
GO:0031399	regulation of protein modification process	0.485	0.584	4	39	1558	16999	0.1026	0.0917	0.0026	1.11887	0.0023	qset0	C330021F23Rik, Jarid2, Per2, Thbs4
GO:0007159	leukocyte cell-cell adhesion	0.492	0.591	1	39	292	16999	0.0256	0.0172	0.0034	1.48837	0.0023	qset0	Treml2
GO:0016477	cell migration	0.494	0.593	2	39	717	16999	0.0513	0.0422	0.0028	1.21564	0.0023	qset0	Spock1, Thbs4
GO:0007281	germ cell development	0.496	0.595	1	39	296	16999	0.0256	0.0174	0.0034	1.47126	0.0023	qset0	Mei4
GO:0045787	positive regulation of cell cycle	0.498	0.596	1	39	297	16999	0.0256	0.0175	0.0034	1.46286	0.0023	qset0	Nr4a3
GO:0019220	regulation of phosphate metabolic process	0.499	0.597	4	39	1584	16999	0.1026	0.0932	0.0025	1.10086	0.0023	qset0	C330021F23Rik, Gpd1, Irs2, Thbs4
GO:0051174	regulation of phosphorus metabolic process	0.499	0.597	4	39	1585	16999	0.1026	0.0932	0.0025	1.10086	0.0023	qset0	C330021F23Rik, Gpd1, Irs2, Thbs4
GO:0055085	transmembrane transport	0.501	0.598	2	39	726	16999	0.0513	0.0427	0.0028	1.20141	0.0023	qset0	Kcnma1, Ucp1
GO:0006928	movement of cell or subcellular component	0.501	0.598	3	39	1157	16999	0.0769	0.0681	0.0026	1.12922	0.0023	qset0	Nr4a3, Spock1, Thbs4
GO:0051046	regulation of secretion	0.502	0.599	2	39	728	16999	0.0513	0.0428	0.0027	1.1986	0.0023	qset0	Irs2, Per2
GO:0043207	response to external biotic stimulus	0.503	0.599	2	39	729	16999	0.0513	0.0429	0.0027	1.1958	0.0023	qset0	Hp, Scd1
GO:0051707	response to other organism	0.503	0.599	2	39	729	16999	0.0513	0.0429	0.0027	1.1958	0.0023	qset0	Hp, Scd1
GO:0051961	negative regulation of nervous system development	0.509	0.606	1	39	307	16999	0.0256	0.0181	0.0033	1.41436	0.0023	qset0	Spock1
GO:0045935	positive regulation of nucleobase-containing compound metabolic process	0.51	0.606	4	39	1606	16999	0.1026	0.0945	0.0025	1.08571	0.0023	qset0	Dbp, Gpd1, Nr1d2, Nr4a3
GO:0051656	establishment of organelle localization	0.51	0.606	1	39	308	16999	0.0256	0.0181	0.0032	1.41436	0.0023	qset0	Nr4a3
GO:0051223	regulation of protein transport	0.511	0.606	2	39	740	16999	0.0513	0.0435	0.0027	1.17931	0.0023	qset0	Irs2, Per2
GO:0002697	regulation of immune effector process	0.511	0.606	1	39	309	16999	0.0256	0.0182	0.0032	1.40659	0.0023	qset0	Nr4a3
GO:0051098	regulation of binding	0.514	0.608	1	39	311	16999	0.0256	0.0183	0.0032	1.39891	0.0023	qset0	Per2
GO:0019953	sexual reproduction	0.516	0.61	2	39	746	16999	0.0513	0.0439	0.0027	1.16856	0.0023	qset0	Hspa1b, Mei4
GO:0009607	response to biotic stimulus	0.523	0.619	2	39	757	16999	0.0513	0.0445	0.0026	1.15281	0.0023	qset0	Hp, Scd1
GO:0043170	macromolecule metabolic process	0.524	0.619	14	39	5985	16999	0.359	0.3521	0.0023	1.0196	0.0023	qset0	Adam19, Apoh, Cfd, Dbp, Hp, Hspa1a, Jarid2, Mei4, Nr1d2, Nr4a3, Patl2, Per2, Scml2, Thrsp
GO:0098662	inorganic cation transmembrane transport	0.526	0.621	1	39	322	16999	0.0256	0.0189	0.0031	1.3545	0.0023	qset0	Kcnma1
GO:0010721	negative regulation of cell development	0.527	0.622	1	39	323	16999	0.0256	0.019	0.0031	1.34737	0.0023	qset0	Spock1
GO:0051716	cellular response to stimulus	0.528	0.622	14	39	5998	16999	0.359	0.3528	0.0023	1.01757	0.0023	qset0	Casq1, Cfd, Fasn, Gpd1, Hp, Hspa1a, Irs2, Itga2b, Nr1d2, Nr4a3, Nrgn, Spock1, Thbs4, Ucp1
GO:0022412	cellular process involved in reproduction in multicellular organism	0.529	0.623	1	39	325	16999	0.0256	0.0191	0.0031	1.34031	0.0023	qset0	Mei4
GO:0050804	modulation of synaptic transmission	0.53	0.624	1	39	326	16999	0.0256	0.0192	0.0031	1.33333	0.0023	qset0	Nrgn
GO:0007169	transmembrane receptor protein tyrosine kinase signaling pathway	0.534	0.627	1	39	329	16999	0.0256	0.0194	0.003	1.31959	0.0023	qset0	Irs2
GO:0033554	cellular response to stress	0.535	0.629	3	39	1216	16999	0.0769	0.0715	0.0025	1.07552	0.0023	qset0	Hspa1a, Thbs4, Ucp1
GO:0006915	apoptotic process	0.538	0.631	2	39	777	16999	0.0513	0.0457	0.0026	1.12254	0.0023	qset0	Comp, Scml2
GO:0010468	regulation of gene expression	0.538	0.631	9	39	3854	16999	0.2308	0.2267	0.0023	1.01809	0.0023	qset0	Ctla2a, Dbp, Jarid2, Nr1d2, Nr4a3, Patl2, Per2, Thrsp, Ucp1
GO:0050789	regulation of biological process	0.539	0.631	25	39	10788	16999	0.641	0.6346	0.0023	1.01009	0.0023	qset0	Apoh, C330021F23Rik, Casq1, Cfd, Comp, Ctla2a, Dbp, Gpd1, Hp, Hspa1b, Irs2, Itga2b, Jarid2, Kcnma1, Nr1d2, Nr4a3, Nrgn, Patl2, Per2, Prg4, Scd1, Spock1, Thbs4, Thrsp, Ucp1
GO:0043900	regulation of multi-organism process	0.54	0.632	1	39	335	16999	0.0256	0.0197	0.003	1.29949	0.0023	qset0	Scd1
GO:0098655	cation transmembrane transport	0.543	0.635	1	39	338	16999	0.0256	0.0199	0.003	1.28643	0.0023	qset0	Kcnma1
GO:0031328	positive regulation of cellular biosynthetic process	0.544	0.635	4	39	1675	16999	0.1026	0.0985	0.0024	1.04162	0.0023	qset0	Dbp, Irs2, Nr1d2, Nr4a3
GO:0045595	regulation of cell differentiation	0.544	0.635	4	39	1675	16999	0.1026	0.0985	0.0024	1.04162	0.0023	qset0	Ctla2a, Nr1d2, Per2, Spock1
GO:0003002	regionalization	0.545	0.635	1	39	339	16999	0.0256	0.0199	0.0029	1.28643	0.0023	qset0	Tcap
GO:0034654	nucleobase-containing compound biosynthetic process	0.549	0.639	5	39	2126	16999	0.1282	0.1251	0.0024	1.02478	0.0023	qset0	Dbp, Jarid2, Nr1d2, Nr4a3, Thrsp
GO:1901575	organic substance catabolic process	0.55	0.64	3	39	1242	16999	0.0769	0.0731	0.0024	1.05198	0.0023	qset0	Cdo1, Gpd1, Patl2
GO:0051726	regulation of cell cycle	0.55	0.64	2	39	795	16999	0.0513	0.0468	0.0025	1.09615	0.0023	qset0	Nr4a3, Per2
GO:0070201	regulation of establishment of protein localization	0.551	0.64	2	39	796	16999	0.0513	0.0468	0.0025	1.09615	0.0023	qset0	Irs2, Per2
GO:0050767	regulation of neurogenesis	0.552	0.641	2	39	798	16999	0.0513	0.0469	0.0025	1.09382	0.0023	qset0	Per2, Spock1
GO:0002521	leukocyte differentiation	0.554	0.643	1	39	348	16999	0.0256	0.0205	0.0029	1.24878	0.0023	qset0	Fasn
GO:0030900	forebrain development	0.556	0.643	1	39	350	16999	0.0256	0.0206	0.0029	1.24272	0.0023	qset0	Nr4a3
GO:0010959	regulation of metal ion transport	0.556	0.643	1	39	350	16999	0.0256	0.0206	0.0029	1.24272	0.0023	qset0	Casq1
GO:0098916	anterograde trans-synaptic signaling	0.557	0.643	1	39	351	16999	0.0256	0.0206	0.0028	1.24272	0.0023	qset0	Kcnma1
GO:0007268	chemical synaptic transmission	0.557	0.643	1	39	351	16999	0.0256	0.0206	0.0028	1.24272	0.0023	qset0	Kcnma1
GO:0099536	synaptic signaling	0.557	0.643	1	39	351	16999	0.0256	0.0206	0.0028	1.24272	0.0023	qset0	Kcnma1
GO:0099537	trans-synaptic signaling	0.557	0.643	1	39	351	16999	0.0256	0.0206	0.0028	1.24272	0.0023	qset0	Kcnma1
GO:0051173	positive regulation of nitrogen compound metabolic process	0.558	0.644	4	39	1704	16999	0.1026	0.1002	0.0023	1.02395	0.0023	qset0	Dbp, Gpd1, Nr1d2, Nr4a3
GO:0045785	positive regulation of cell adhesion	0.559	0.644	1	39	353	16999	0.0256	0.0208	0.0028	1.23077	0.0023	qset0	Nr4a3
GO:0012501	programmed cell death	0.559	0.644	2	39	808	16999	0.0513	0.0475	0.0025	1.08	0.0023	qset0	Comp, Scml2
GO:0001819	positive regulation of cytokine production	0.56	0.644	1	39	354	16999	0.0256	0.0208	0.0028	1.23077	0.0023	qset0	Nr4a3
GO:0048870	cell motility	0.561	0.644	2	39	810	16999	0.0513	0.0476	0.0025	1.07773	0.0023	qset0	Spock1, Thbs4
GO:0051674	localization of cell	0.561	0.644	2	39	810	16999	0.0513	0.0476	0.0025	1.07773	0.0023	qset0	Spock1, Thbs4
GO:0009891	positive regulation of biosynthetic process	0.561	0.644	4	39	1709	16999	0.1026	0.1005	0.0023	1.0209	0.0023	qset0	Dbp, Irs2, Nr1d2, Nr4a3
GO:1901566	organonitrogen compound biosynthetic process	0.562	0.644	2	39	812	16999	0.0513	0.0478	0.0025	1.07322	0.0023	qset0	Cdo1, Elovl6
GO:0032535	regulation of cellular component size	0.564	0.646	1	39	358	16999	0.0256	0.0211	0.0028	1.21327	0.0023	qset0	Kcnma1
GO:1903706	regulation of hemopoiesis	0.564	0.646	1	39	358	16999	0.0256	0.0211	0.0028	1.21327	0.0023	qset0	Ctla2a
GO:0051704	multi-organism process	0.565	0.646	4	39	1717	16999	0.1026	0.101	0.0023	1.01584	0.0023	qset0	Hp, Hspa1b, Mei4, Scd1
GO:0060341	regulation of cellular localization	0.567	0.648	2	39	820	16999	0.0513	0.0482	0.0024	1.06432	0.0023	qset0	Casq1, Per2
GO:0007010	cytoskeleton organization	0.571	0.652	2	39	826	16999	0.0513	0.0486	0.0024	1.05556	0.0023	qset0	Casq1, Tcap
GO:0018130	heterocycle biosynthetic process	0.573	0.654	5	39	2183	16999	0.1282	0.1284	0.0023	0.998442	0.0023	qset0	Dbp, Jarid2, Nr1d2, Nr4a3, Thrsp
GO:0098660	inorganic ion transmembrane transport	0.574	0.654	1	39	367	16999	0.0256	0.0216	0.0027	1.18519	0.0023	qset0	Kcnma1
GO:0032940	secretion by cell	0.575	0.654	1	39	368	16999	0.0256	0.0216	0.0027	1.18519	0.0023	qset0	Nr4a3
GO:0006355	regulation of transcription, DNA-templated	0.575	0.654	7	39	3076	16999	0.1795	0.181	0.0023	0.991713	0.0023	qset0	Dbp, Jarid2, Nr1d2, Nr4a3, Per2, Thrsp, Ucp1
GO:0019438	aromatic compound biosynthetic process	0.579	0.659	5	39	2197	16999	0.1282	0.1292	0.0023	0.99226	0.0023	qset0	Dbp, Jarid2, Nr1d2, Nr4a3, Thrsp
GO:0042391	regulation of membrane potential	0.58	0.659	1	39	374	16999	0.0256	0.022	0.0027	1.16364	0.0023	qset0	Kcnma1
GO:1903506	regulation of nucleic acid-templated transcription	0.581	0.659	7	39	3092	16999	0.1795	0.1819	0.0023	0.986806	0.0023	qset0	Dbp, Jarid2, Nr1d2, Nr4a3, Per2, Thrsp, Ucp1
GO:0016070	RNA metabolic process	0.581	0.659	6	39	2648	16999	0.1538	0.1558	0.0023	0.987163	0.0023	qset0	Dbp, Jarid2, Nr1d2, Nr4a3, Patl2, Thrsp
GO:0048585	negative regulation of response to stimulus	0.582	0.659	3	39	1300	16999	0.0769	0.0765	0.0023	1.00523	0.0023	qset0	Apoh, Ctla2a, Nr4a3
GO:2001141	regulation of RNA biosynthetic process	0.583	0.66	7	39	3099	16999	0.1795	0.1823	0.0023	0.984641	0.0023	qset0	Dbp, Jarid2, Nr1d2, Nr4a3, Per2, Thrsp, Ucp1
GO:0044703	multi-organism reproductive process	0.585	0.661	2	39	846	16999	0.0513	0.0498	0.0024	1.03012	0.0023	qset0	Hspa1b, Mei4
GO:0006281	DNA repair	0.587	0.662	1	39	381	16999	0.0256	0.0224	0.0026	1.14286	0.0023	qset0	Hspa1a
GO:0051640	organelle localization	0.587	0.662	1	39	381	16999	0.0256	0.0224	0.0026	1.14286	0.0023	qset0	Nr4a3
GO:0008219	cell death	0.587	0.662	2	39	850	16999	0.0513	0.05	0.0024	1.026	0.0023	qset0	Comp, Scml2
GO:0019219	regulation of nucleobase-containing compound metabolic process	0.588	0.662	8	39	3555	16999	0.2051	0.2091	0.0023	0.98087	0.0023	qset0	Dbp, Gpd1, Jarid2, Nr1d2, Nr4a3, Per2, Thrsp, Ucp1
GO:0009117	nucleotide metabolic process	0.588	0.662	1	39	382	16999	0.0256	0.0225	0.0026	1.13778	0.0023	qset0	Gpd1
GO:0009056	catabolic process	0.588	0.662	3	39	1312	16999	0.0769	0.0772	0.0023	0.996114	0.0023	qset0	Cdo1, Gpd1, Patl2
GO:0010604	positive regulation of macromolecule metabolic process	0.591	0.663	6	39	2673	16999	0.1538	0.1572	0.0022	0.978372	0.0023	qset0	Dbp, Irs2, Jarid2, Nr1d2, Nr4a3, Thbs4
GO:1903508	positive regulation of nucleic acid-templated transcription	0.591	0.663	3	39	1317	16999	0.0769	0.0775	0.0023	0.992258	0.0023	qset0	Dbp, Nr1d2, Nr4a3
GO:0045893	positive regulation of transcription, DNA-templated	0.591	0.663	3	39	1317	16999	0.0769	0.0775	0.0023	0.992258	0.0023	qset0	Dbp, Nr1d2, Nr4a3
GO:0001933	negative regulation of protein phosphorylation	0.591	0.663	1	39	385	16999	0.0256	0.0226	0.0026	1.13274	0.0023	qset0	C330021F23Rik
GO:1902582	single-organism intracellular transport	0.592	0.664	1	39	386	16999	0.0256	0.0227	0.0026	1.12775	0.0023	qset0	Nr4a3
GO:1902680	positive regulation of RNA biosynthetic process	0.593	0.664	3	39	1321	16999	0.0769	0.0777	0.0023	0.989704	0.0023	qset0	Dbp, Nr1d2, Nr4a3
GO:1903532	positive regulation of secretion by cell	0.596	0.667	1	39	390	16999	0.0256	0.0229	0.0026	1.1179	0.0023	qset0	Irs2
GO:0046649	lymphocyte activation	0.599	0.669	1	39	393	16999	0.0256	0.0231	0.0025	1.10823	0.0023	qset0	Treml2
GO:0006753	nucleoside phosphate metabolic process	0.6	0.67	1	39	394	16999	0.0256	0.0232	0.0025	1.10345	0.0023	qset0	Gpd1
GO:0034645	cellular macromolecule biosynthetic process	0.601	0.67	6	39	2698	16999	0.1538	0.1587	0.0022	0.969124	0.0023	qset0	Dbp, Jarid2, Nr1d2, Nr4a3, Per2, Thrsp
GO:0035239	tube morphogenesis	0.601	0.67	1	39	395	16999	0.0256	0.0232	0.0025	1.10345	0.0023	qset0	Nr4a3
GO:0048589	developmental growth	0.608	0.678	1	39	403	16999	0.0256	0.0237	0.0025	1.08017	0.0023	qset0	Comp
GO:0009059	macromolecule biosynthetic process	0.611	0.681	6	39	2726	16999	0.1538	0.1604	0.0022	0.958853	0.0023	qset0	Dbp, Jarid2, Nr1d2, Nr4a3, Per2, Thrsp
GO:0016567	protein ubiquitination	0.616	0.685	1	39	412	16999	0.0256	0.0242	0.0024	1.05785	0.0023	qset0	Scml2
GO:0051960	regulation of nervous system development	0.617	0.685	2	39	896	16999	0.0513	0.0527	0.0022	0.973435	0.0023	qset0	Per2, Spock1
GO:1901362	organic cyclic compound biosynthetic process	0.617	0.686	5	39	2288	16999	0.1282	0.1346	0.0022	0.952452	0.0023	qset0	Dbp, Jarid2, Nr1d2, Nr4a3, Thrsp
GO:0042327	positive regulation of phosphorylation	0.619	0.687	2	39	900	16999	0.0513	0.0529	0.0022	0.969754	0.0023	qset0	Gpd1, Thbs4
GO:0051254	positive regulation of RNA metabolic process	0.621	0.688	3	39	1374	16999	0.0769	0.0808	0.0022	0.951733	0.0023	qset0	Dbp, Nr1d2, Nr4a3
GO:0006954	inflammatory response	0.621	0.688	1	39	417	16999	0.0256	0.0245	0.0024	1.0449	0.0023	qset0	Hp
GO:0051047	positive regulation of secretion	0.623	0.69	1	39	420	16999	0.0256	0.0247	0.0024	1.03644	0.0023	qset0	Irs2
GO:0051252	regulation of RNA metabolic process	0.625	0.691	7	39	3213	16999	0.1795	0.189	0.0022	0.949735	0.0023	qset0	Dbp, Jarid2, Nr1d2, Nr4a3, Per2, Thrsp, Ucp1
GO:0006935	chemotaxis	0.626	0.692	1	39	423	16999	0.0256	0.0249	0.0024	1.02811	0.0023	qset0	Nr4a3
GO:0010256	endomembrane system organization	0.627	0.692	1	39	424	16999	0.0256	0.0249	0.0024	1.02811	0.0023	qset0	Casq1
GO:0051093	negative regulation of developmental process	0.627	0.692	2	39	913	16999	0.0513	0.0537	0.0022	0.955307	0.0023	qset0	Apoh, Spock1
GO:0042330	taxis	0.628	0.692	1	39	425	16999	0.0256	0.025	0.0024	1.024	0.0023	qset0	Nr4a3
GO:0060284	regulation of cell development	0.63	0.694	2	39	918	16999	0.0513	0.054	0.0022	0.95	0.0023	qset0	Per2, Spock1
GO:0051345	positive regulation of hydrolase activity	0.636	0.7	1	39	434	16999	0.0256	0.0255	0.0023	1.00392	0.0023	qset0	Apoh
GO:0055086	nucleobase-containing small molecule metabolic process	0.643	0.708	1	39	443	16999	0.0256	0.0261	0.0023	0.980843	0.0023	qset0	Gpd1
GO:0006875	cellular metal ion homeostasis	0.646	0.709	1	39	446	16999	0.0256	0.0262	0.0022	0.977099	0.0023	qset0	Kcnma1
GO:0034220	ion transmembrane transport	0.646	0.709	1	39	446	16999	0.0256	0.0262	0.0022	0.977099	0.0023	qset0	Kcnma1
GO:0001501	skeletal system development	0.648	0.711	1	39	449	16999	0.0256	0.0264	0.0022	0.969697	0.0023	qset0	Comp
GO:0032880	regulation of protein localization	0.651	0.713	2	39	953	16999	0.0513	0.0561	0.0021	0.914439	0.0023	qset0	Irs2, Per2
GO:0032446	protein modification by small protein conjugation	0.651	0.713	1	39	452	16999	0.0256	0.0266	0.0022	0.962406	0.0023	qset0	Scml2
GO:0051606	detection of stimulus	0.652	0.713	1	39	453	16999	0.0256	0.0266	0.0022	0.962406	0.0023	qset0	Tcap
GO:0007389	pattern specification process	0.654	0.715	1	39	456	16999	0.0256	0.0268	0.0022	0.955224	0.0023	qset0	Tcap
GO:0000280	nuclear division	0.659	0.72	1	39	462	16999	0.0256	0.0272	0.0022	0.941176	0.0023	qset0	Mei4
GO:0050793	regulation of developmental process	0.66	0.72	5	39	2395	16999	0.1282	0.1409	0.0021	0.909865	0.0023	qset0	Apoh, Ctla2a, Nr1d2, Per2, Spock1
GO:0051050	positive regulation of transport	0.662	0.722	2	39	972	16999	0.0513	0.0572	0.0021	0.896853	0.0023	qset0	Irs2, Nr4a3
GO:0006811	ion transport	0.663	0.723	2	39	975	16999	0.0513	0.0574	0.0021	0.893728	0.0023	qset0	Kcnma1, Ucp1
GO:0016071	mRNA metabolic process	0.665	0.723	1	39	469	16999	0.0256	0.0276	0.0021	0.927536	0.0023	qset0	Patl2
GO:0051222	positive regulation of protein transport	0.665	0.723	1	39	469	16999	0.0256	0.0276	0.0021	0.927536	0.0023	qset0	Irs2
GO:0006518	peptide metabolic process	0.666	0.724	1	39	471	16999	0.0256	0.0277	0.0021	0.924188	0.0023	qset0	C330021F23Rik
GO:0040007	growth	0.668	0.726	1	39	473	16999	0.0256	0.0278	0.0021	0.920863	0.0023	qset0	Comp
GO:0003008	system process	0.674	0.732	5	39	2434	16999	0.1282	0.1432	0.0021	0.895251	0.0023	qset0	Kcnma1, Myh11, Nr4a3, Per2, Tcap
GO:0051051	negative regulation of transport	0.675	0.733	1	39	483	16999	0.0256	0.0284	0.0021	0.901408	0.0023	qset0	Irs2
GO:0060429	epithelium development	0.679	0.736	2	39	1004	16999	0.0513	0.0591	0.002	0.86802	0.0023	qset0	Kcnma1, Tcap
GO:0030855	epithelial cell differentiation	0.681	0.736	1	39	490	16999	0.0256	0.0288	0.002	0.888889	0.0023	qset0	Kcnma1
GO:0045087	innate immune response	0.681	0.736	1	39	490	16999	0.0256	0.0288	0.002	0.888889	0.0023	qset0	Cfd
GO:0048285	organelle fission	0.681	0.736	1	39	490	16999	0.0256	0.0288	0.002	0.888889	0.0023	qset0	Mei4
GO:0001568	blood vessel development	0.682	0.737	1	39	492	16999	0.0256	0.0289	0.002	0.885813	0.0023	qset0	Lox
GO:0010975	regulation of neuron projection development	0.683	0.738	1	39	493	16999	0.0256	0.029	0.002	0.882759	0.0023	qset0	Spock1
GO:0002009	morphogenesis of an epithelium	0.684	0.738	1	39	494	16999	0.0256	0.0291	0.002	0.879725	0.0023	qset0	Tcap
GO:0045937	positive regulation of phosphate metabolic process	0.686	0.739	2	39	1017	16999	0.0513	0.0598	0.002	0.85786	0.0023	qset0	Gpd1, Thbs4
GO:0010562	positive regulation of phosphorus metabolic process	0.686	0.739	2	39	1017	16999	0.0513	0.0598	0.002	0.85786	0.0023	qset0	Gpd1, Thbs4
GO:1904951	positive regulation of establishment of protein localization	0.691	0.744	1	39	504	16999	0.0256	0.0296	0.002	0.864865	0.0023	qset0	Irs2
GO:0007283	spermatogenesis	0.693	0.745	1	39	506	16999	0.0256	0.0298	0.002	0.85906	0.0023	qset0	Mei4
GO:0048232	male gamete generation	0.693	0.745	1	39	507	16999	0.0256	0.0298	0.002	0.85906	0.0023	qset0	Mei4
GO:0045944	positive regulation of transcription from RNA polymerase II promoter	0.696	0.747	2	39	1035	16999	0.0513	0.0609	0.0019	0.842365	0.0023	qset0	Dbp, Nr4a3
GO:0030001	metal ion transport	0.697	0.748	1	39	512	16999	0.0256	0.0301	0.002	0.850498	0.0023	qset0	Kcnma1
GO:0030003	cellular cation homeostasis	0.698	0.748	1	39	513	16999	0.0256	0.0302	0.0019	0.847682	0.0023	qset0	Kcnma1
GO:0031401	positive regulation of protein modification process	0.698	0.748	2	39	1039	16999	0.0513	0.0611	0.0019	0.839607	0.0023	qset0	Jarid2, Thbs4
GO:0055065	metal ion homeostasis	0.698	0.748	1	39	514	16999	0.0256	0.0302	0.0019	0.847682	0.0023	qset0	Kcnma1
GO:0010467	gene expression	0.702	0.75	6	39	2979	16999	0.1538	0.1752	0.002	0.877854	0.0023	qset0	Apoh, Dbp, Jarid2, Nr1d2, Nr4a3, Thrsp
GO:0080135	regulation of cellular response to stress	0.702	0.75	1	39	519	16999	0.0256	0.0305	0.0019	0.839344	0.0023	qset0	Nr4a3
GO:0051240	positive regulation of multicellular organismal process	0.706	0.754	3	39	1557	16999	0.0769	0.0916	0.0019	0.83952	0.0023	qset0	Apoh, Kcnma1, Nr4a3
GO:0001944	vasculature development	0.707	0.754	1	39	526	16999	0.0256	0.0309	0.0019	0.828479	0.0023	qset0	Lox
GO:0044700	single organism signaling	0.708	0.755	10	39	4835	16999	0.2564	0.2844	0.0021	0.901547	0.0023	qset0	Casq1, Cfd, Hp, Irs2, Itga2b, Kcnma1, Nr1d2, Nr4a3, Nrgn, Spock1
GO:0006873	cellular ion homeostasis	0.708	0.755	1	39	528	16999	0.0256	0.0311	0.0019	0.823151	0.0023	qset0	Kcnma1
GO:0023052	signaling	0.709	0.755	10	39	4839	16999	0.2564	0.2847	0.0021	0.900597	0.0023	qset0	Casq1, Cfd, Hp, Irs2, Itga2b, Kcnma1, Nr1d2, Nr4a3, Nrgn, Spock1
GO:0007167	enzyme linked receptor protein signaling pathway	0.714	0.76	1	39	537	16999	0.0256	0.0316	0.0019	0.810127	0.0023	qset0	Irs2
GO:0072358	cardiovascular system development	0.716	0.761	1	39	539	16999	0.0256	0.0317	0.0019	0.807571	0.0023	qset0	Lox
GO:0044248	cellular catabolic process	0.722	0.767	2	39	1087	16999	0.0513	0.0639	0.0018	0.802817	0.0023	qset0	Cdo1, Patl2
GO:0044271	cellular nitrogen compound biosynthetic process	0.734	0.779	5	39	2605	16999	0.1282	0.1532	0.0019	0.836815	0.0023	qset0	Dbp, Jarid2, Nr1d2, Nr4a3, Thrsp
GO:0070647	protein modification by small protein conjugation or removal	0.735	0.779	1	39	568	16999	0.0256	0.0334	0.0018	0.766467	0.0023	qset0	Scml2
GO:0007154	cell communication	0.736	0.779	10	39	4939	16999	0.2564	0.2905	0.002	0.882616	0.0023	qset0	Casq1, Cfd, Hp, Irs2, Itga2b, Kcnma1, Nr1d2, Nr4a3, Nrgn, Spock1
GO:0010628	positive regulation of gene expression	0.736	0.779	3	39	1630	16999	0.0769	0.0959	0.0018	0.801877	0.0023	qset0	Dbp, Nr1d2, Nr4a3
GO:0043603	cellular amide metabolic process	0.739	0.782	1	39	575	16999	0.0256	0.0338	0.0017	0.757396	0.0023	qset0	C330021F23Rik
GO:0044712	single-organism catabolic process	0.742	0.784	1	39	580	16999	0.0256	0.0341	0.0017	0.750733	0.0023	qset0	Cdo1
GO:0006974	cellular response to DNA damage stimulus	0.748	0.79	1	39	589	16999	0.0256	0.0346	0.0017	0.739884	0.0023	qset0	Hspa1a
GO:0055080	cation homeostasis	0.748	0.79	1	39	590	16999	0.0256	0.0347	0.0017	0.737752	0.0023	qset0	Kcnma1
GO:0007165	signal transduction	0.755	0.796	9	39	4554	16999	0.2308	0.2679	0.002	0.861515	0.0023	qset0	Casq1, Cfd, Hp, Irs2, Itga2b, Nr1d2, Nr4a3, Nrgn, Spock1
GO:0098771	inorganic ion homeostasis	0.758	0.798	1	39	606	16999	0.0256	0.0356	0.0017	0.719101	0.0023	qset0	Kcnma1
GO:0044702	single organism reproductive process	0.759	0.799	2	39	1168	16999	0.0513	0.0687	0.0017	0.746725	0.0023	qset0	Hspa1b, Mei4
GO:0050801	ion homeostasis	0.76	0.799	1	39	610	16999	0.0256	0.0359	0.0016	0.713092	0.0023	qset0	Kcnma1
GO:0007276	gamete generation	0.761	0.799	1	39	611	16999	0.0256	0.0359	0.0016	0.713092	0.0023	qset0	Mei4
GO:0055082	cellular chemical homeostasis	0.762	0.8	1	39	613	16999	0.0256	0.0361	0.0016	0.709141	0.0023	qset0	Kcnma1
GO:0031344	regulation of cell projection organization	0.772	0.81	1	39	632	16999	0.0256	0.0372	0.0016	0.688172	0.0023	qset0	Spock1
GO:0044265	cellular macromolecule catabolic process	0.778	0.816	1	39	643	16999	0.0256	0.0378	0.0016	0.677249	0.0023	qset0	Patl2
GO:0043549	regulation of kinase activity	0.78	0.818	1	39	647	16999	0.0256	0.0381	0.0015	0.671916	0.0023	qset0	Irs2
GO:0035556	intracellular signal transduction	0.782	0.818	2	39	1223	16999	0.0513	0.0719	0.0016	0.713491	0.0023	qset0	Casq1, Nrgn
GO:0019538	protein metabolic process	0.784	0.82	6	39	3254	16999	0.1538	0.1914	0.0018	0.803553	0.0023	qset0	Adam19, Apoh, Cfd, Hp, Per2, Scml2
GO:0045664	regulation of neuron differentiation	0.784	0.82	1	39	655	16999	0.0256	0.0385	0.0015	0.664935	0.0023	qset0	Spock1
GO:0051128	regulation of cellular component organization	0.786	0.821	4	39	2278	16999	0.1026	0.134	0.0018	0.765672	0.0023	qset0	Jarid2, Patl2, Per2, Spock1
GO:0040008	regulation of growth	0.791	0.826	1	39	668	16999	0.0256	0.0393	0.0015	0.651399	0.0023	qset0	Scd1
GO:0001932	regulation of protein phosphorylation	0.794	0.829	2	39	1256	16999	0.0513	0.0739	0.0016	0.694181	0.0023	qset0	C330021F23Rik, Thbs4
GO:0019637	organophosphate metabolic process	0.799	0.831	1	39	685	16999	0.0256	0.0403	0.0015	0.635236	0.0023	qset0	Gpd1
GO:0022414	reproductive process	0.8	0.831	2	39	1270	16999	0.0513	0.0747	0.0016	0.686747	0.0023	qset0	Hspa1b, Mei4
GO:0045596	negative regulation of cell differentiation	0.8	0.831	1	39	686	16999	0.0256	0.0404	0.0015	0.633663	0.0023	qset0	Spock1
GO:0000003	reproduction	0.8	0.831	2	39	1271	16999	0.0513	0.0748	0.0016	0.685829	0.0023	qset0	Hspa1b, Mei4
GO:1902589	single-organism organelle organization	0.8	0.831	2	39	1271	16999	0.0513	0.0748	0.0016	0.685829	0.0023	qset0	Casq1, Tcap
GO:0032270	positive regulation of cellular protein metabolic process	0.805	0.835	2	39	1284	16999	0.0513	0.0755	0.0016	0.67947	0.0023	qset0	Jarid2, Thbs4
GO:1902580	single-organism cellular localization	0.806	0.836	1	39	699	16999	0.0256	0.0411	0.0014	0.622871	0.0023	qset0	Nr4a3
GO:0003006	developmental process involved in reproduction	0.808	0.837	1	39	703	16999	0.0256	0.0414	0.0014	0.618357	0.0023	qset0	Mei4
GO:0019725	cellular homeostasis	0.814	0.843	1	39	716	16999	0.0256	0.0421	0.0014	0.608076	0.0023	qset0	Kcnma1
GO:0006996	organelle organization	0.82	0.848	4	39	2399	16999	0.1026	0.1411	0.0017	0.727144	0.0023	qset0	Casq1, Hspa1a, Mei4, Tcap
GO:0009057	macromolecule catabolic process	0.82	0.848	1	39	731	16999	0.0256	0.043	0.0014	0.595349	0.0023	qset0	Patl2
GO:0051338	regulation of transferase activity	0.825	0.852	1	39	741	16999	0.0256	0.0436	0.0013	0.587156	0.0023	qset0	Irs2
GO:0048609	multicellular organismal reproductive process	0.826	0.853	1	39	744	16999	0.0256	0.0438	0.0013	0.584475	0.0023	qset0	Mei4
GO:0051179	localization	0.826	0.853	8	39	4390	16999	0.2051	0.2583	0.0018	0.794038	0.0023	qset0	Apoh, Cdo1, Kcnma1, Nr4a3, Scml2, Spock1, Thbs4, Ucp1
GO:0032504	multicellular organism reproduction	0.83	0.855	1	39	753	16999	0.0256	0.0443	0.0013	0.577878	0.0023	qset0	Mei4
GO:0044260	cellular macromolecule metabolic process	0.834	0.86	10	39	5369	16999	0.2564	0.3158	0.0019	0.811906	0.0023	qset0	Dbp, Hspa1a, Jarid2, Mei4, Nr1d2, Nr4a3, Patl2, Per2, Scml2, Thrsp
GO:0051247	positive regulation of protein metabolic process	0.835	0.86	2	39	1376	16999	0.0513	0.0809	0.0015	0.634116	0.0023	qset0	Jarid2, Thbs4
GO:0044087	regulation of cellular component biogenesis	0.836	0.86	1	39	770	16999	0.0256	0.0453	0.0013	0.565121	0.0023	qset0	Patl2
GO:0007267	cell-cell signaling	0.838	0.862	1	39	775	16999	0.0256	0.0456	0.0013	0.561404	0.0023	qset0	Kcnma1
GO:1901135	carbohydrate derivative metabolic process	0.839	0.862	1	39	778	16999	0.0256	0.0458	0.0013	0.558952	0.0023	qset0	Gpd1
GO:0010647	positive regulation of cell communication	0.847	0.87	2	39	1415	16999	0.0513	0.0832	0.0014	0.616587	0.0023	qset0	C330021F23Rik, Irs2
GO:0023056	positive regulation of signaling	0.849	0.871	2	39	1422	16999	0.0513	0.0837	0.0014	0.612903	0.0023	qset0	C330021F23Rik, Irs2
GO:0022402	cell cycle process	0.855	0.877	1	39	821	16999	0.0256	0.0483	0.0012	0.530021	0.0023	qset0	Mei4
GO:1902533	positive regulation of intracellular signal transduction	0.864	0.885	1	39	848	16999	0.0256	0.0499	0.0012	0.513026	0.0023	qset0	C330021F23Rik
GO:0001934	positive regulation of protein phosphorylation	0.867	0.888	1	39	857	16999	0.0256	0.0504	0.0012	0.507937	0.0023	qset0	Thbs4
GO:0046907	intracellular transport	0.884	0.904	1	39	912	16999	0.0256	0.0537	0.0011	0.476723	0.0023	qset0	Nr4a3
GO:0043085	positive regulation of catalytic activity	0.885	0.904	1	39	916	16999	0.0256	0.0539	0.0011	0.474954	0.0023	qset0	Apoh
GO:0010646	regulation of cell communication	0.886	0.905	4	39	2694	16999	0.1026	0.1585	0.0015	0.647319	0.0023	qset0	C330021F23Rik, Irs2, Nrgn, Per2
GO:0016192	vesicle-mediated transport	0.889	0.907	1	39	931	16999	0.0256	0.0548	0.0011	0.467153	0.0023	qset0	Nr4a3
GO:0023051	regulation of signaling	0.89	0.907	4	39	2716	16999	0.1026	0.1598	0.0015	0.642053	0.0023	qset0	C330021F23Rik, Irs2, Nrgn, Per2
GO:0022603	regulation of anatomical structure morphogenesis	0.897	0.914	1	39	962	16999	0.0256	0.0566	0.001	0.452297	0.0023	qset0	Apoh
GO:0033043	regulation of organelle organization	0.9	0.916	1	39	974	16999	0.0256	0.0573	0.001	0.446771	0.0023	qset0	Patl2
GO:0006810	transport	0.9	0.916	5	39	3309	16999	0.1282	0.1947	0.0015	0.658449	0.0023	qset0	Apoh, Cdo1, Kcnma1, Nr4a3, Ucp1
GO:0051641	cellular localization	0.906	0.921	2	39	1664	16999	0.0513	0.0979	0.0012	0.524004	0.0023	qset0	Nr4a3, Scml2
GO:0007049	cell cycle	0.919	0.933	1	39	1059	16999	0.0256	0.0623	0.0009	0.410915	0.0023	qset0	Mei4
GO:0051234	establishment of localization	0.922	0.936	5	39	3462	16999	0.1282	0.2037	0.0014	0.629357	0.0023	qset0	Apoh, Cdo1, Kcnma1, Nr4a3, Ucp1
GO:0034613	cellular protein localization	0.925	0.938	1	39	1092	16999	0.0256	0.0642	0.0009	0.398754	0.0023	qset0	Scml2
GO:0070727	cellular macromolecule localization	0.927	0.939	1	39	1102	16999	0.0256	0.0648	0.0009	0.395062	0.0023	qset0	Scml2
GO:0043412	macromolecule modification	0.928	0.94	3	39	2405	16999	0.0769	0.1415	0.0012	0.543463	0.0023	qset0	Jarid2, Per2, Scml2
GO:0051649	establishment of localization in cell	0.939	0.95	1	39	1176	16999	0.0256	0.0692	0.0009	0.369942	0.0023	qset0	Nr4a3
GO:0051130	positive regulation of cellular component organization	0.939	0.95	1	39	1177	16999	0.0256	0.0692	0.0008	0.369942	0.0023	qset0	Jarid2
GO:0033036	macromolecule localization	0.944	0.954	2	39	1919	16999	0.0513	0.1129	0.001	0.454384	0.0023	qset0	Apoh, Scml2
GO:0044093	positive regulation of molecular function	0.945	0.954	1	39	1217	16999	0.0256	0.0716	0.0008	0.357542	0.0023	qset0	Apoh
GO:0050877	neurological system process	0.951	0.959	2	39	1975	16999	0.0513	0.1162	0.001	0.44148	0.0023	qset0	Kcnma1, Nr4a3
GO:0009967	positive regulation of signal transduction	0.951	0.959	1	39	1264	16999	0.0256	0.0744	0.0008	0.344086	0.0023	qset0	C330021F23Rik
GO:0006464	cellular protein modification process	0.967	0.974	2	39	2166	16999	0.0513	0.1274	0.0009	0.402669	0.0023	qset0	Per2, Scml2
GO:0036211	protein modification process	0.967	0.974	2	39	2166	16999	0.0513	0.1274	0.0009	0.402669	0.0023	qset0	Per2, Scml2
GO:1902531	regulation of intracellular signal transduction	0.971	0.977	1	39	1480	16999	0.0256	0.0871	0.0007	0.293915	0.0023	qset0	C330021F23Rik
GO:0006796	phosphate-containing compound metabolic process	0.979	0.983	1	39	1598	16999	0.0256	0.094	0.0006	0.27234	0.0023	qset0	Gpd1
GO:0006793	phosphorus metabolic process	0.979	0.983	1	39	1602	16999	0.0256	0.0942	0.0006	0.271762	0.0023	qset0	Gpd1
GO:0007600	sensory perception	0.98	0.984	1	39	1625	16999	0.0256	0.0956	0.0006	0.267782	0.0023	qset0	Kcnma1
GO:0008104	protein localization	0.981	0.984	1	39	1634	16999	0.0256	0.0961	0.0006	0.266389	0.0023	qset0	Scml2
GO:0071702	organic substance transport	0.982	0.985	1	39	1671	16999	0.0256	0.0983	0.0006	0.260427	0.0023	qset0	Apoh
GO:0044267	cellular protein metabolic process	0.99	0.992	2	39	2705	16999	0.0513	0.1591	0.0007	0.322439	0.0023	qset0	Per2, Scml2
GO:0009966	regulation of signal transduction	0.997	0.998	1	39	2379	16999	0.0256	0.1399	0.0004	0.182988	0.0023	qset0	C330021F23Rik
GO:0008150	biological_process	1	1	39	39	16999	16999	1	1	0.0023	1	0.0023	qset0	Adam19, Apoh, C330021F23Rik, Casq1, Cdo1, Cfd, Comp, Ctla2a, Dbp, Elovl6, Fasn, Fmod, Gpd1, Hba-a1, Hba-a2, Hp, Hspa1a, Hspa1b, Irs2, Itga2b, Jarid2, Kcnma1, Lox, Mei4, Myh11, Nr1d2, Nr4a3, Nrgn, Patl2, Per2, Prg4, Scd1, Scml2, Spock1, Tcap, Thbs4, Thrsp, Treml2, Ucp1
k= number of genes in the query set annotated to term or its descendants
n= size of the query set
K= total number of genes in the database annotated to term or its descendants
N= total number of annotated genes
